# Supplementary material for: An integrative, multi-scale, genome-wide model reveals the phenotypic landscape of Escherichia coli
Source: Mol Syst Biol. 2014 Jul 1;10(7):735. doi: 10.15252/msb.20145108 (PMC4299492; doi:10.15252/msb.20145108)
Supplement: Supplementary file 4 — Supplementary Dataset S1 [file msb0010-0735-sd4.zip]

Archive with 12 entries (9 files):
- SF1-EcoMAC/
- SF1-EcoMAC/Ecoli-compendium-assembly-quantilenorm.txt
- __MACOSX/
- __MACOSX/SF1-EcoMAC/
- __MACOSX/SF1-EcoMAC/._Ecoli-compendium-assembly-quantilenorm.txt
- SF1-EcoMAC/numbering_arrays-compendium.txt
- __MACOSX/SF1-EcoMAC/._numbering_arrays-compendium.txt
- SF1-EcoMAC/numbering_assembly-tfs-enzymes-genes.txt
- __MACOSX/SF1-EcoMAC/._numbering_assembly-tfs-enzymes-genes.txt
- SF1-EcoMAC/README.txt
- __MACOSX/SF1-EcoMAC/._README.txt
- __MACOSX/._SF1-EcoMAC
