# Supplementary material for: An integrative, multi-scale, genome-wide model reveals the phenotypic landscape of Escherichia coli
Source: Mol Syst Biol. 2014 Jul 1;10(7):735. doi: 10.15252/msb.20145108 (PMC4299492; doi:10.15252/msb.20145108)
Supplement: Supplementary file 4 — Supplementary Dataset S1 [file msb0010-0735-sd4.zip › SF1-EcoMAC/Ecoli-compendium-assembly-quantilenorm.txt]

8.9866	8.96573	9.16509	9.91827	9.31151	9.06478	8.82719	8.83624	9.79437	10.1564	8.91841	9.15758	9.31151	9.30762	8.84377	8.55237	8.87008	8.62564	9.54624	9.30997	8.63488	8.51612	9.0737	9.08255	8.52657	8.50713	9.0246	9.03578	9.00899	8.62793	9.44867	9.44047	9.47834	9.52593	8.92889	9.29754	9.3395	8.88052	8.68429	8.60292	9.03207	8.92815	8.73506	9.14862	8.99406	8.55396	8.75857	8.58964	8.77139	8.9251
7.67516	7.32882	9.23499	9.08551	7.824	8.05827	9.1197	8.37412	7.3058	8.53955	8.85211	8.60526	7.39414	7.98649	6.58008	6.42124	7.51047	8.42283	7.28945	7.09718	8.31355	6.95008	6.8763	6.62456	8.08344	7.37407	6.58008	6.77241	8.54276	8.35369	8.47177	8.72374	8.32276	8.3617	8.42114	8.39341	8.27392	9.35992	9.11678	9.28141	9.47666	9.6343	9.55479	9.89516	9.84235	9.85659	9.84436	8.83251	8.70859	8.44413
7.5142	7.72284	8.60211	8.60835	8.99406	9.28529	7.89005	8.51285	8.33009	8.17344	7.55864	7.89637	8.42283	8.38643	7.29414	7.01197	7.72426	7.80154	8.39427	8.62871	7.71853	6.51077	7.58729	7.78007	7.86254	7.59054	7.72284	7.15116	10.1712	10.5354	9.85558	10.368	10.0248	10.0638	10.2813	10.2236	9.96259	9.4292	9.31929	9.31151	9.23203	8.78352	8.61774	8.68351	8.6827	10.3579	9.8993	9.03877	8.92436	8.68351
9.36543	9.2822	9.2524	9.42441	9.64057	9.39643	9.41644	9.4983	9.54369	9.40689	9.48821	9.34818	9.34342	9.39158	8.36614	8.12625	8.32828	8.26429	8.17239	8.00939	8.48508	7.98007	8.46185	8.2307	8.48176	8.04523	8.39775	8.22349	9.36068	9.61125	9.42682	9.65954	9.38597	9.31539	9.29524	9.41802	9.3513	9.25918	9.41882	9.32871	9.26845	9.19215	9.20038	9.30144	9.21988	8.96045	8.65193	9.34185	9.37178	9.34263
7.72137	7.14853	7.54841	8.05535	7.46411	7.86897	7.68401	7.68866	7.72426	7.89637	7.70811	7.45182	7.72426	7.83697	6.5904	7.31727	7.36754	7.02094	7.67516	6.63398	7.95755	6.69269	6.76425	7.01197	6.58008	7.16898	6.61017	7.40284	7.49909	7.41576	7.75133	7.62281	7.62121	7.824	7.61963	7.64143	7.89889	7.44571	7.65059	7.30113	7.41576	7.30341	7.51599	7.34031	7.10567	7.29414	7.37849	7.26403	7.49909	7.59054
9.52766	9.3061	9.75456	10.7469	9.82313	9.57449	9.40286	10.25	9.49492	9.19737	9.20262	9.1538	9.56333	9.70459	9.38757	9.06261	10.3825	10.7489	9.41802	9.72971	9.91299	10.1775	8.87904	9.29601	9.1123	9.12415	9.69898	9.74978	9.6962	9.94745	10.1088	10.0499	10.1952	10.3099	9.83627	10.2594	10.4617	9.98462	9.90567	9.83627	9.85261	9.50572	9.42279	9.44534	9.31074	9.95622	10.1159	9.55305	9.49072	9.60767
9.80717	9.45364	8.72754	8.70105	8.87383	8.64578	8.50059	8.69035	8.80091	8.38028	8.67967	8.72905	8.54601	8.63177	8.82949	9.1531	7.80154	7.29654	7.07794	7.50679	7.25702	7.57899	7.63989	7.45588	7.93872	7.49148	7.57899	7.69473	8.01827	8.05679	8.35639	8.41338	8.34651	8.02497	8.13138	8.52337	8.42283	8.54682	9.12862	8.94691	9.1197	9.48989	9.78161	9.80029	9.74684	8.3292	8.48751	9.30684	9.65954	9.40769
8.56504	9.42999	10.6528	10.2262	10.7749	10.2608	9.7884	9.57713	10.1016	9.60854	9.34818	8.91473	9.79437	9.04916	8.96119	8.93638	10.1662	10.7568	9.21234	9.93449	8.62248	9.25009	9.2116	8.66124	8.90287	8.87828	9.27152	9.24174	12.2101	11.7112	12.907	12.253	12.602	12.4266	12.3959	12.2269	12.4167	10.0777	9.58584	9.46102	9.70268	9.78742	9.73167	9.9312	9.70552	9.97802	9.64057	9.88463	9.91619	9.68885
8.77441	8.92064	9.53018	9.58408	9.14128	9.29754	9.2305	9.42119	9.33334	9.35363	8.80165	8.87086	9.28141	9.40847	8.62328	8.50551	8.54842	8.87978	9.01116	8.89316	9.00225	7.72284	8.65193	8.87752	8.7949	8.89316	8.54682	8.83552	9.45199	9.70736	9.51746	9.32081	9.28837	9.44291	9.44867	9.30071	9.57449	9.04618	8.85586	9.03063	8.94616	8.73279	8.88426	8.85813	8.89021	9.82209	9.91619	9.03504	9.03355	9.10337
7.58068	8.07227	8.21723	8.01318	8.44495	8.40026	8.11001	8.13005	8.09167	8.20473	8.04383	7.94247	7.82667	7.80684	7.56208	7.06119	7.00002	7.50096	7.33123	7.52509	7.00002	7.10292	7.78007	7.40511	7.3853	7.33804	7.22145	7.04112	8.64348	8.7343	9.01042	8.82949	8.64499	8.89764	8.88574	8.91621	8.66356	8.4262	8.15542	8.38554	8.37148	8.32276	8.29299	8.42027	8.39775	8.18876	7.86897	8.22655	8.18876	8.24581
9.46102	10.0545	11.114	9.04769	11.421	10.9954	10.816	10.1489	11.1028	10.8035	10.6709	10.1687	10.2935	9.48492	9.76712	9.72971	9.9747	10.2341	10.1391	10.284	9.9551	9.99337	10.4338	10.3438	9.93771	9.90567	9.7083	9.6343	9.93663	9.56333	11.3045	10.4215	10.4446	10.9539	9.95073	10.3929	10.6421	9.82413	9.58673	9.67135	9.82313	10.1342	9.93556	10.423	10.0236	9.84853	9.60502	9.83827	9.97579	10.0168
10.5271	11.1831	11.8772	11.1028	12.0264	11.7943	11.3045	10.3607	11.2452	11.1625	10.7749	10.4446	10.7082	10.6672	10.4018	10.5044	10.0179	10.0113	10.8803	11.0436	10.175	9.71765	10.4649	10.338	9.97026	9.88777	10.2662	9.96259	12.9626	12.4167	13.0949	13.3039	12.7624	13.1101	12.9484	13.0949	13.1569	11.9028	11.1685	11.5248	11.4488	11.7655	11.7272	11.9488	11.7327	13.2053	12.8399	11.6801	11.5031	11.486
7.76925	7.8575	8.49247	8.65117	8.43569	8.34199	8.55237	8.20893	8.44752	8.61774	8.47514	8.57931	8.35902	8.34379	9.09514	9.42682	9.7158	9.71485	10.4806	10.3017	10.1088	10.1281	10.0146	10.0464	10.4585	10.4806	10.1404	10.0719	8.22041	7.64295	8.33471	8.24383	8.24383	7.90397	8.02091	7.87766	8.17344	8.14121	7.99783	7.88881	8.36792	8.35459	8.27786	8.55553	8.27202	7.82928	7.69318	8.02774	8.43394	8.12625
10.1305	9.85967	9.86904	11.1195	10.3141	10.5092	9.73548	10.0327	9.75169	10.6051	9.79336	10.1305	9.87738	10.6654	9.44618	9.0164	9.54197	9.33256	8.93111	9.34423	9.00378	9.24628	9.22442	9.28684	9.34263	9.19512	9.44454	9.17337	8.99852	9.19512	9.34029	9.07811	9.2305	9.41882	9.14789	9.01265	9.57626	9.07221	9.32478	9.36385	9.14645	9.2433	9.27909	9.20936	9.05066	9.2554	9.39565	9.24933	9.29448	9.57798
9.71018	9.42119	9.2554	10.008	9.71485	9.68513	9.28377	9.34107	9.38436	9.83725	9.35207	9.28758	9.41568	9.6916	9.77385	9.68607	9.69433	9.52426	9.80329	9.76712	9.26533	9.53862	10.2473	9.69714	9.51321	9.36467	9.93771	9.51239	8.7964	9.15009	9.22974	8.971	9.2433	9.42523	9.20633	9.17414	9.55133	9.14052	9.2524	9.11898	9.19364	9.23126	9.25161	9.27757	9.27909	9.30919	9.43484	9.31696	9.43966	9.57889
7.42427	7.22145	7.1768	7.90021	7.5029	7.32882	7.20919	7.7141	7.22145	7.75689	7.24524	7.18933	7.21161	7.56546	8.94319	8.49498	8.4125	9.16661	8.99558	9.09514	8.53633	8.69262	9.18315	8.71847	8.91104	8.80536	8.73891	8.45256	7.60845	8.04672	7.89889	7.85361	7.77873	7.85877	7.74429	7.96127	7.9915	7.63536	7.86641	7.64906	7.68717	7.65218	7.72284	7.71709	7.78144	8.96341	8.83475	7.42863	7.59384	7.80826
6.09118	5.59532	6.36057	6.54868	6.47047	6.09118	6.32302	6.21994	6.52727	6.27467	6.40188	6.36756	5.92942	6.04736	5.36362	5.21441	5.54829	5.22951	5.7577	6.3158	5.6065	5.36362	6.11071	5.54829	5.79296	5.43911	5.91532	5.61862	6.34614	5.99952	6.61493	6.47652	6.47652	6.17423	6.44631	6.49387	6.26593	6.55406	6.61493	6.58008	6.78849	6.98178	7.05828	7.16898	6.69269	6.33082	6.24836	6.58008	6.69269	6.78849
7.22625	6.94695	7.47209	6.41485	7.70213	7.34031	7.73	7.50096	7.69168	7.41576	7.98395	7.7527	7.60516	6.60004	7.14597	7.27567	7.45588	7.48951	7.48761	7.03554	7.62756	7.69777	7.36754	7.16638	8.3024	8.41162	7.65817	7.73281	7.75689	7.44988	8.22968	7.78688	7.92498	8.07384	7.93373	8.24188	7.96127	8.04117	7.68717	7.56714	8.01827	7.90397	7.74147	7.95376	7.86897	7.70958	8.2892	7.219	7.67516	7.48573
8.32456	8.13646	7.98268	8.93111	8.41687	8.57135	7.96865	8.37939	8.42962	8.93036	8.29582	8.37761	8.4517	8.80987	7.77468	8.25943	8.19528	8.54922	8.68429	8.87532	8.53145	8.49085	9.08183	8.62328	9.07221	8.56741	8.84911	8.74348	8.72604	8.80685	9.15834	8.77061	9.15009	9.31151	8.83327	8.94244	9.11002	8.7541	8.52818	8.55477	8.60681	8.42877	8.4517	8.43481	8.37148	9.06777	8.7541	8.19955	8.49085	8.25943
9.5234	9.58408	9.40204	9.13457	9.48573	9.29141	9.20633	9.18841	9.6787	9.50987	9.43082	9.28299	9.70736	9.371	8.93792	8.46843	8.64348	8.26919	8.66043	8.50551	8.38378	8.58964	8.85813	8.6543	8.62639	8.20473	8.43655	8.44413	9.56417	9.65587	9.97244	9.78742	9.82514	10.0282	9.51492	9.8211	9.95831	9.6379	9.60502	9.55216	9.52171	9.5505	9.4717	9.58932	9.52766	10.4338	10.2172	9.49911	9.5902	9.65679
8.36972	8.38643	8.19205	8.91621	8.46428	8.50796	7.98773	8.68117	8.30615	8.59125	8.2497	8.4147	8.36614	8.35992	9.6796	9.3789	9.56588	9.17112	9.34499	9.49072	9.35755	9.32239	9.32714	9.60589	9.32239	9.37575	9.77002	9.50323	8.21932	8.57055	8.64809	8.60292	8.70636	8.7556	8.51777	8.77751	8.8061	8.83176	8.87008	8.65658	8.7994	8.54437	8.4593	8.57055	8.65117	9.41964	9.48164	8.76086	8.67738	8.33192
8.63884	8.5682	9.34659	9.89621	9.12936	8.83552	8.74047	8.59521	8.57612	8.86111	8.5753	8.56662	8.4262	8.7616	8.90138	8.76462	8.87532	8.69416	9.34185	8.70413	9.07589	8.81815	8.53994	8.57492	8.44578	8.57453	8.6558	8.4331	9.07663	8.96418	9.21988	9.33641	9.10337	9.23203	9.08769	9.24405	9.27078	8.90656	8.51859	8.40638	8.65888	8.94843	8.83025	9.10856	8.95896	9.40847	9.40847	8.89464	8.91104	8.97764
8.43569	8.14363	8.32549	8.37678	8.68805	8.68507	8.21207	8.06562	8.07718	8.48836	8.41162	8.28069	8.15422	8.14829	7.7314	7.66116	7.70958	7.78551	7.26403	8.66278	7.86129	7.31024	7.6384	8.4262	7.93248	7.26635	7.73574	7.67516	10.246	10.4199	10.2434	10.5504	10.338	10.2394	10.3323	10.3211	10.1257	8.52984	8.25455	8.22862	8.14247	8.27591	8.22349	8.34832	8.21001	8.72754	8.27591	8.2662	8.18983	8.19311
8.73891	8.63416	8.58649	9.08183	8.77751	9.14496	8.41773	8.83475	8.5753	8.66124	8.59368	8.8136	8.49085	8.59597	7.93996	8.1657	7.72284	7.85623	8.27298	8.36792	7.8213	8.19092	7.92742	7.61323	8.65507	8.14601	7.68866	8.16004	7.87274	8.13395	8.40729	8.03583	8.59754	8.30522	8.30799	8.63101	8.51448	8.63488	8.92064	8.84229	8.785	8.68117	8.70257	8.76538	8.66435	8.83025	8.77973	8.77366	8.95371	8.89539
13.2542	12.7624	13.3039	13.9567	13.6952	13.6647	13.3894	13.3894	12.4469	13.9567	12.7244	13.609	12.6135	14.116	12.7496	12.737	12.8004	12.7119	13.609	13.6366	13.1254	12.8268	12.9205	12.8399	13.2216	13.1254	13.2053	12.9484	9.05736	9.51321	9.628	9.33564	9.59282	9.70365	9.10632	9.65131	9.57275	9.68607	9.75646	9.48656	9.56929	9.60854	9.58321	9.4725	9.48246	10.0801	10.4617	9.48246	9.4717	9.26153
9.91619	9.60942	10.0012	10.1864	10.457	10.4524	9.90567	9.9312	10.1539	10.4079	9.70552	9.93771	9.95289	10.4139	8.11151	7.73	7.94124	8.61149	8.19258	7.99783	7.93496	8.40638	8.56583	8.74655	7.93123	7.66583	8.54316	8.54601	11.5604	11.574	11.7112	11.9488	12.0871	11.8116	11.8838	12.2101	12.0558	11.5117	11.049	10.6086	10.4093	10.3665	10.2145	10.0057	10.0315	12.602	12.7119	10.4853	10.1964	10.0579
10.4979	10.3551	10.1244	9.30684	9.64681	9.41644	9.51746	9.50241	10.1502	9.62357	9.83725	9.37809	9.60854	9.68791	11.2166	11.258	9.9769	10.2158	9.95728	10.1016	10.0765	10.0614	10.8824	10.6672	10.4916	10.3973	10.3796	10.284	10.5388	10.7891	10.3239	10.816	10.4617	10.3281	10.6245	10.5157	10.3869	10.2921	10.2675	10.3452	10.3366	10.5946	10.6582	10.7667	10.7508	11.0784	11.0385	10.6745	10.6856	10.7235
6.3387	5.81682	6.29975	6.52174	6.22954	6.12839	6.3387	6.5326	6.12839	6.70132	6.12839	6.52727	6.22954	6.28317	6.53806	6.88692	6.83749	6.3387	6.99703	6.80772	6.77635	6.23951	6.54351	6.91419	6.92087	6.87295	7.06119	6.97242	5.66504	5.59532	5.74617	5.48813	5.80475	5.68828	5.74617	5.51221	5.88965	5.68828	5.84119	5.99952	5.7577	5.68828	5.84119	5.80475	5.63028	6.32302	5.59532	6.38821	6.27467	6.09118
9.61563	9.55987	9.60589	9.41964	9.68147	9.2524	9.868	9.69806	9.4421	9.17112	9.82717	9.86275	9.66224	9.4725	8.49663	8.95822	8.97542	8.41162	9.06549	9.12266	8.81892	8.56978	8.51285	8.9522	8.96418	8.87978	9.08107	8.63101	8.52177	8.70782	9.00899	8.76538	9.04844	8.92889	8.8939	9.02385	8.89539	9.05584	9.08551	9.10337	9.07663	9.12564	9.23425	9.18766	9.1019	8.94244	8.84004	8.8731	9.22442	9.21837
8.98512	9.08995	9.5403	8.97764	10.0979	9.7336	9.28066	9.25844	9.769	9.42602	9.58847	9.28452	9.12936	9.57275	9.0744	8.92736	8.85888	9.05141	9.47834	9.35287	8.96948	8.97172	9.68238	9.33718	9.13084	9.04026	9.09514	9.07221	9.23126	9.41086	9.31306	9.35679	9.19512	9.49911	9.52003	9.19663	9.54542	9.1538	9.28605	9.26381	9.25918	9.27305	9.2305	9.33564	9.37258	9.86174	9.78455	9.29065	9.33718	9.53355
10.4124	9.98354	10.5724	9.79038	10.8435	10.0801	10.4601	9.94202	10.6263	10.284	10.2407	10.1489	10.6121	10.5707	9.31851	9.38281	8.93111	8.85288	8.90548	9.27757	9.18165	9.0744	9.79238	9.87844	9.54709	9.22896	9.61651	9.36782	9.87844	9.84034	9.97137	10.1088	10.2158	9.94311	9.98242	10.2106	10.0023	10.0626	10.2041	10.2976	10.4431	10.4003	10.4461	10.3796	10.4679	10.1367	10.0135	10.2675	10.6385	10.5912
8.3154	8.94542	9.16661	8.71238	9.50572	10.0361	9.05584	8.39775	10.0522	9.35051	9.32081	7.96127	9.19812	8.67738	9.51918	9.36467	9.1153	9.33872	10.651	10.3254	9.77871	9.43405	10.5371	10.3394	9.92258	9.94745	9.91722	9.95073	10.4307	10.457	11.1309	10.6528	10.3438	10.9833	10.2648	10.5826	10.4806	9.33872	8.94054	9.12044	9.21086	9.35755	9.29103	9.55133	9.44618	10.3899	9.9769	9.20936	9.34973	9.15532
10.3914	10.9856	11.7831	10.5028	11.4611	12.1433	11.1449	10.3072	11.9419	11.859	10.7352	9.82514	11.3012	10.8286	11.847	11.9976	12.2979	12.3655	12.737	12.9345	12.0558	12.0949	12.8134	12.7496	11.847	11.9288	12.3073	12.3557	11.7773	11.4944	11.9904	11.8	11.3944	11.9288	11.4988	11.5512	11.909	11.8	11.1195	11.4734	11.421	11.3982	11.242	11.6304	11.421	10.8609	10.7025	11.7059	11.4695	11.3796
9.13977	8.70181	8.93413	8.22862	9.34107	8.99037	9.31696	8.71313	9.49242	9.14349	9.49492	8.92436	8.93111	8.49663	8.68616	7.85623	8.89988	8.20064	8.82117	8.08344	8.86339	7.78818	8.05094	8.04954	8.59754	8.6535	8.58411	8.60135	8.95295	8.48426	8.93489	8.64885	9.01042	8.88872	8.53471	8.98738	8.87904	8.84304	8.837	8.84151	9.04102	8.90807	9.1093	9.14645	8.88052	8.4331	8.33744	8.94015	9.09142	9.05813
7.58729	8.05389	7.88753	7.28945	8.58649	8.23373	7.42209	7.21418	8.71162	7.90021	7.68562	7.24292	8.27392	7.56036	6.90057	7.41998	6.80012	6.81529	7.80954	7.67205	7.24758	7.32882	7.25935	7.46209	7.52509	7.28035	7.39522	7.62281	7.89128	7.5987	8.52415	8.26041	8.29299	8.51612	7.71996	8.31911	7.96995	8.672	8.27298	8.55635	8.83552	8.61538	8.23577	8.68805	8.62793	8.89094	9.26305	8.52657	8.52018	8.1519
8.30615	9.2116	9.05736	8.04672	9.58673	9.88674	9.41252	9.15834	9.41964	9.27909	9.79735	9.60678	9.56588	8.70562	7.63684	7.80826	7.54117	7.49148	7.55864	7.51964	7.48187	7.52143	7.74288	7.41364	8.30987	8.40112	7.75962	7.87153	8.36881	8.12625	8.73203	8.36614	8.39775	8.47013	8.27298	8.63958	8.46348	8.85813	8.55317	8.67047	8.71088	8.62793	8.56423	8.90958	8.5857	7.92498	8.06562	7.94876	8.23879	8.18764
9.35755	9.40204	9.50906	9.72692	9.61296	9.9551	9.5902	9.88362	9.90147	10.2893	9.86904	9.87944	9.95184	9.75741	8.59444	8.25159	8.97764	9.04844	8.785	8.99999	8.59286	8.7752	9.55819	9.23726	9.30997	9.22291	9.50655	9.00076	8.85364	9.08107	9.48164	8.85961	9.19066	9.43966	9.26533	9.16736	9.29832	9.2822	9.19364	9.3513	9.29141	9.16585	9.10632	9.20633	9.08995	9.41086	9.06109	9.00301	9.1531	9.17188
7.64295	7.38964	7.46814	7.41785	7.74569	7.58398	7.17166	7.35169	7.36754	7.57899	7.71853	7.49529	7.54661	7.66424	8.64885	8.13767	8.87197	8.32639	9.34973	8.40815	8.57931	8.68351	8.07384	8.21932	7.67957	8.46761	7.98896	9.03504	7.45383	7.56714	7.89637	7.67044	7.79748	7.87525	7.59384	7.69624	7.84845	7.79221	7.42209	7.62908	7.72716	7.81221	7.67516	7.97751	7.98268	8.27392	8.33375	7.67205	7.5987	7.50096
8.49007	8.36614	8.39427	7.83185	8.58331	7.94876	7.97751	8.41857	8.11828	7.91514	8.29864	8.11151	8.27688	8.27786	7.64755	7.37407	8.0399	7.19429	8.49824	7.91765	7.82537	7.73	7.33336	7.88881	7.48377	7.52143	8.22041	7.92621	8.31726	8.42361	8.26919	8.41857	8.31355	8.40199	8.33744	8.27202	8.38028	8.05241	8.01827	7.92017	8.11828	8.15542	8.07227	8.21827	8.16345	8.81591	8.837	8.2816	8.21001	8.25355
8.73739	9.39565	8.82642	8.44921	9.23877	9.00301	8.75633	8.78275	9.31929	9.00972	9.26533	8.82642	9.67316	9.00452	9.24781	9.21385	8.92659	8.82642	9.18242	9.47416	9.142	9.06109	9.22064	8.65811	8.71921	8.64885	9.3789	8.62714	9.61651	9.85157	9.57101	9.86275	9.6343	9.56672	9.69714	9.61737	9.6531	9.9648	9.70459	9.7083	9.76807	9.89407	9.86904	9.9747	10.0338	10.2554	10.2354	9.6787	9.75169	9.57449
5.03934	4.92635	5.29899	4.86633	5.107	4.80177	4.98473	4.78016	5.16976	4.75693	4.96507	4.50782	5.21441	4.75693	4.12589	4.71264	3.73771	4.17271	4.3053	4.82361	4.44753	4.82361	4.86633	4.50782	4.64118	4.07456	4.56383	4.53656	4.80177	4.66579	4.92635	4.94593	5.07352	5.107	4.94593	4.96507	5.05705	5.107	5.07352	4.94593	4.75693	4.94593	4.82361	4.98473	4.73489	5.03934	5.5243	4.90614	5.05705	4.92635
4.34455	4.47809	4.82361	4.44753	4.17271	4.44753	4.53656	4.8864	4.3053	4.59031	4.50782	4.82361	4.3053	4.17271	4.53656	4.59031	4.80177	4.44753	4.4158	4.4158	4.17271	4.47809	3.82662	4.59031	4.12589	4.34455	4.21877	4.56383	4.38167	4.49296	4.53656	4.07456	4.3053	4.56383	4.73489	4.61624	4.66579	4.75693	4.68982	4.86633	5.13908	5.31191	5.16976	5.54829	5.40142	4.78016	4.73489	4.84479	4.94593	4.59031
6.47652	6.29975	6.22954	6.64813	6.62456	6.62918	5.99952	6.37446	6.30797	6.66163	6.3158	6.66163	6.49387	6.56976	6.5326	7.07794	6.41485	6.95982	6.58008	6.68824	6.4083	6.85179	6.83034	6.81923	6.76425	6.95656	7.09437	6.89712	6.14504	6.36756	6.37446	5.66504	6.46447	6.53806	6.54351	6.44001	6.61493	6.43371	6.67514	6.29136	6.28317	6.25745	6.3387	6.21994	6.20934	6.71001	6.21994	6.58524	6.53806	6.64813
9.24703	9.31539	8.98439	9.19215	9.25085	9.30919	9.31306	9.16211	9.66952	9.42999	9.65131	9.6352	9.43325	9.69068	9.01412	8.96265	8.74348	8.86857	8.85663	9.15532	8.92889	8.97469	9.55216	9.31462	9.41252	9.16585	9.56247	9.1153	8.83475	8.73356	9.0246	8.85138	8.96724	9.16135	8.95597	8.72148	8.98738	9.03281	9.21086	9.25918	9.13901	9.16432	9.32948	9.33795	9.24481	9.23425	9.18391	8.86037	9.14349	9.30684
4.61624	4.71264	4.86633	4.73489	4.78016	4.64118	4.80177	4.90614	4.75693	5.18487	4.82361	5.15447	5.12279	4.82361	4.94593	4.78016	4.8864	4.86633	5.02136	5.00283	4.80177	5.03934	5.15447	4.84479	4.90614	4.84479	5.24353	4.64118	4.66579	4.92635	5.00283	4.53656	4.68982	4.84479	4.80177	4.82361	4.84479	4.98473	5.00283	4.68982	4.86633	4.84479	5.02136	5.00283	4.94593	4.84479	5.03934	4.61624	4.82361	4.80177
8.34563	8.50468	8.83176	9.44618	8.53145	8.80761	8.42449	9.10485	8.59901	8.96265	8.70027	8.66515	8.72754	8.58964	8.09947	7.77335	8.13646	9.38679	8.38288	7.76794	7.92869	8.23677	8.28828	7.94746	7.96623	7.57563	7.74147	7.6244	8.66592	8.48586	8.785	8.79713	8.59676	8.86935	8.61303	8.67353	8.7752	8.89316	8.79265	8.87458	9.0744	9.03281	8.79339	9.06626	8.98584	9.08477	9.18165	8.77675	8.84988	8.94843
12.2979	12.602	11.8838	11.4172	12.9205	13.2871	12.2185	11.3113	12.2101	12.3361	12.376	11.5338	12.5324	11.9558	12.544	12.7119	12.1353	12.3262	13.0645	12.9205	12.2016	12.2351	12.376	12.3073	12.1677	12.2798	12.6871	12.5558	11.9976	11.9158	12.9484	12.1929	11.7381	12.9626	11.7327	11.9904	12.5558	12.7119	12.079	12.4167	12.6382	12.376	12.2351	12.6382	12.4684	11.5293	12.0484	12.5104	12.6135	12.3361
7.95502	7.7314	7.54301	7.51599	7.42863	7.36305	7.56384	7.35621	7.5502	7.43729	7.7499	7.32643	7.58729	7.05555	7.33336	6.17423	7.26403	5.9804	6.65717	7.20677	7.37849	6.78445	6.44001	7.04388	7.11376	6.53806	6.94373	6.65717	7.58398	7.6537	7.38964	7.56891	7.18682	7.08346	7.59054	7.35169	7.13269	7.41576	7.45383	7.57899	7.54661	7.54301	7.48377	7.77061	7.63536	6.7058	6.75617	7.57223	7.52865	7.30341
10.2003	10.133	10.2341	10.0476	10.1232	9.99229	9.9637	9.96591	9.65402	9.25617	9.78742	9.66224	9.3318	9.59896	9.34423	9.47666	9.26074	9.69433	9.51746	9.3138	9.36225	9.02689	8.81134	8.73582	9.26845	9.07513	8.64425	8.88052	9.36543	9.57101	9.48736	9.69068	9.52171	9.43242	9.59545	9.63883	9.36148	9.6787	9.86377	9.86485	9.82514	9.868	9.86485	9.84853	9.84853	9.28452	9.19663	9.92902	9.89722	9.95728
10.7101	11.4654	11.3982	10.9613	11.2103	11.1449	11.5338	11.3683	11.2325	11.0947	11.5559	11.565	11.5382	11.0892	12.9345	12.9484	12.5558	12.7876	12.6998	12.6746	13.0056	12.8799	12.5672	12.5904	12.9345	12.8799	12.7624	12.7244	10.3839	10.0441	10.8056	10.6245	10.5206	10.6636	10.4633	10.3767	10.6121	11.092	10.8716	11.0702	11.1028	11.226	11.1392	11.2844	11.1224	10.3973	10.3536	10.7411	11.0333	11.0974
9.87844	9.54624	9.21764	10.0836	9.58233	9.71673	9.25464	9.48164	9.4717	9.68238	9.35517	9.69898	9.48408	9.46678	10.2717	9.88986	9.24174	10.0135	10.2949	10.4033	9.96812	9.96591	9.99447	10.2976	9.71391	9.75169	9.82013	9.98354	9.36304	9.45527	9.48989	9.38201	9.55305	9.58233	9.32871	9.44373	9.48656	9.27987	9.44618	9.51576	9.371	9.33104	9.41487	9.39484	9.42682	9.71673	9.40204	9.42999	9.4725	9.70268
9.18315	9.02912	9.37414	9.62181	9.475	9.35051	9.34895	9.33104	8.914	9.38048	9.18242	9.2214	8.91693	8.56265	9.88463	9.66678	10.0327	9.84235	10.1064	10.0714	9.90777	9.91089	9.28452	9.81616	9.57186	9.92471	9.5972	10.0202	8.02497	8.30894	8.26041	8.33653	8.07718	8.52337	8.29394	8.35369	8.43818	8.49085	8.5769	8.65507	8.63452	8.52657	8.60601	8.60681	8.56189	8.06257	8.25066	8.56898	8.53228	8.61933
8.63647	8.71619	8.70782	8.461	8.76384	8.68805	8.61619	8.44839	8.68579	8.40988	8.72452	8.47305	8.49328	8.24188	7.63536	8.62564	7.76925	7.77873	7.62756	7.59544	7.67364	8.09326	7.8213	7.78144	7.63069	7.67957	8.13138	7.44361	7.91765	7.83571	8.33924	7.86897	8.13767	8.34379	8.0057	8.04523	8.32368	8.56265	8.52177	8.67124	8.68883	8.64198	8.75179	8.76685	8.74424	8.69873	8.63101	8.20217	8.68193	8.71921
9.16961	8.9251	8.43569	8.82568	8.7949	9.05141	8.6543	8.92138	9.03355	8.84988	8.68429	8.7458	9.13828	8.79713	7.91269	8.35012	8.3292	7.99659	8.7949	8.18764	8.38643	8.06257	8.07718	8.23167	8.1519	8.52097	8.26524	8.64198	8.50468	8.71998	8.60601	8.70257	8.69188	8.54682	8.58492	8.75933	8.67507	8.65507	8.89464	8.7473	8.77751	8.75933	8.78654	8.85364	8.74504	8.23167	8.30799	8.72829	8.84304	8.82795
7.55694	7.48761	7.3853	7.67516	7.5142	7.59711	7.21161	7.40511	7.57223	7.50096	7.43314	7.58068	7.61163	7.52689	7.91021	7.9941	7.81088	7.97495	7.73	8.08171	7.92621	7.91145	8.29766	8.25553	7.57899	8.33471	7.91642	7.96382	6.98178	6.98488	7.38303	7.02379	7.28272	7.3058	6.95656	7.43532	7.20174	7.31024	7.354	7.40284	7.44988	7.22389	7.27795	7.38964	7.31958	7.44571	7.04112	7.07794	7.36975	7.30807
7.29414	6.94373	7.41785	7.16137	6.95008	7.10007	6.81923	7.12726	6.7058	7.26872	6.75219	6.93421	7.0863	7.52329	8.54998	7.67364	8.2623	8.7896	8.60835	8.77061	7.55864	8.85211	7.84207	9.18088	8.25943	8.76834	8.21827	8.4305	7.36975	7.59054	7.3963	7.66116	7.63069	7.3963	7.43093	7.62756	7.51781	6.98782	7.06404	7.07794	7.02094	6.98488	7.02674	7.05828	7.07516	7.91269	8.23577	7.0724	7.03264	7.23332
8.43989	8.02774	7.82928	8.18222	9.17937	8.90958	7.75133	8.38288	7.98395	8.10699	8.19528	7.91391	8.22968	7.64602	8.45593	8.32368	8.914	8.74804	9.3061	9.20936	8.62087	8.51041	8.78731	8.90585	8.54922	8.7473	8.18326	8.64964	9.06549	9.31851	8.79864	9.03578	9.05584	8.81437	9.06626	9.06549	8.72679	8.70105	8.6535	8.69643	8.63569	8.50226	8.51777	8.39427	8.45088	8.81286	8.73279	8.49413	8.50551	8.38028
9.94418	9.967	10.2302	9.99894	10.5589	10.4323	10.3352	10.0091	10.2514	10.3536	10.3929	9.99669	10.417	10.5861	10.1354	10.2622	10.0731	9.76807	9.90567	10.2785	10.165	10.1269	10.5775	10.3113	10.5388	10.3058	10.5999	10.3394	9.27228	9.35755	9.74684	9.63699	9.46185	9.85261	9.43242	9.44618	9.79537	9.67505	9.56333	9.72413	9.78355	9.87844	9.82615	10.0124	9.92579	10.0045	10.0429	9.92684	9.78941	10.0045
9.50241	9.38597	9.02912	8.99927	10.1576	9.98684	9.4421	9.10708	9.54875	9.16211	10.0259	9.93556	9.59981	9.2738	9.83627	9.84132	9.20038	9.51659	10.7044	10.8565	9.93771	9.90361	10.1099	10.3973	10.4384	10.4338	10.065	10.1626	8.461	8.32456	8.69035	8.47432	8.86857	8.66742	8.3908	8.82642	8.63884	9.12786	9.25085	9.2365	9.28299	9.36467	9.37809	9.46514	9.44373	9.13084	8.92889	9.09665	9.50655	9.33334
8.2307	8.51777	9.00452	8.37761	9.33025	8.8969	8.91033	8.49979	9.01265	8.86857	8.51122	8.33192	8.71088	8.35727	8.70105	8.86857	9.03877	9.19066	9.52932	8.84151	8.92999	8.90287	9.04026	8.94843	8.31355	8.50141	8.93715	8.96119	8.86339	8.7503	8.92659	8.70709	9.00076	9.04395	8.7366	8.87458	8.92736	9.14572	8.64035	8.90287	9.00826	8.67738	8.56978	8.82949	8.64035	8.98738	9.07221	8.4517	8.68729	8.72754
10.2015	10.7667	10.8652	10.457	10.8307	10.6782	10.5011	10.9492	11.1195	11.1477	10.6421	10.7469	10.8307	10.6492	10.9929	11.1567	11.0004	11.1309	11.2745	11.0649	10.9759	10.9074	11.3831	11.3465	10.912	10.8587	11.1537	10.9143	10.3394	10.1826	10.5674	10.0248	10.3959	10.6403	10.2106	10.5556	10.6599	10.783	10.3752	10.5556	10.569	10.514	10.4743	10.5639	10.5556	10.743	10.8035	10.2132	10.1813	10.2448
7.86768	7.62908	7.51964	8.58649	7.47805	7.68866	7.71109	7.64448	8.03175	8.4029	7.93626	7.71853	8.0057	8.28541	8.03451	7.91269	8.63255	8.30522	8.1495	8.09628	8.05094	7.84972	8.73891	8.66278	8.06713	8.5857	8.72679	8.46843	7.53948	7.6811	7.67807	7.90894	7.49334	7.5029	7.56891	7.29176	7.4094	7.37193	7.4094	7.65969	7.4415	7.28035	7.37193	7.47992	7.31024	6.95338	6.92762	7.54841	7.55694	7.62595
11.1654	11.3944	11.0811	11.4569	11.9976	12.4574	11.1596	11.3831	12.1028	12.3167	11.3758	11.4654	11.9488	11.8838	10.569	10.5539	10.3665	10.2407	10.8264	10.6782	10.0942	10.6475	11.2012	11.189	10.3438	10.4354	10.9097	11.0623	11.189	11.1861	12.775	11.3758	11.3429	12.4062	11.4133	11.425	11.9558	11.3646	11.2103	11.192	11.1801	11.1713	11.1028	11.3536	11.189	10.4947	10.3113	10.7627	11.018	10.988
8.91547	8.64117	8.99107	9.00225	9.10115	9.26923	8.59827	8.59046	8.79864	8.81665	8.94093	8.7556	8.68957	8.93036	8.44495	8.26136	7.98649	8.49663	7.87153	8.5753	7.94124	8.2816	8.37326	8.2892	8.3005	8.0332	7.95878	8.17454	8.42027	8.45593	8.64578	8.63884	8.67507	8.59597	8.4593	8.76462	8.56265	8.99107	8.84077	8.92962	8.99558	9.08769	9.01116	9.0216	9.09665	9.08921	9.13009	8.99558	9.01864	8.86037
8.41941	8.69948	8.73582	8.66819	8.95295	8.85288	8.75857	8.77139	9.10337	9.01938	8.83025	8.65735	8.74655	9.23499	8.77897	8.9326	8.85364	8.85063	9.50405	9.3932	9.13828	9.0015	8.90287	8.95748	9.85362	8.82418	8.99852	9.067	8.79187	8.70105	8.7616	8.99182	8.59977	8.71542	8.9221	8.76685	8.52018	8.76384	8.53713	8.75933	8.79788	8.94015	8.89244	9.05813	8.82568	8.47094	8.51041	8.79036	8.78126	8.69262
7.30807	7.26635	7.42427	6.98178	7.33336	7.28035	7.22145	7.19429	6.85549	6.99703	6.9755	7.15634	6.85179	7.16898	6.41485	6.47652	7.08076	6.96303	7.18193	6.52727	6.76842	7.10007	6.95008	6.3387	5.86582	6.45846	6.73585	6.49387	7.27108	7.03554	7.5502	7.07794	7.51599	7.4415	7.38081	7.52689	7.22145	7.53222	7.08901	7.13811	6.99396	7.01803	6.95982	6.85906	7.03264	7.33123	7.14853	6.76842	6.91419	6.86261
11.425	11.329	11.871	12.3073	12.6135	12.6998	11.7714	12.2707	11.433	11.5879	12.1929	12.602	11.5832	11.7059	10.9515	11.1713	11.6451	11.7943	12.2016	12.1596	11.5205	11.7434	11.1596	11.1224	11.8236	11.8294	11.242	11.189	12.5672	12.4891	13.2542	12.9345	12.8532	13.0492	12.7624	12.8004	12.775	12.4167	12.041	12.3655	12.3262	8.73356	8.68883	8.78654	8.66124	8.86415	8.70782	8.69566	8.78654	8.84304
9.69433	9.62441	9.94745	10.1839	11.2878	11.0544	10.027	10.1864	10.1367	10.1889	10.4759	10.506	10.3366	9.92684	8.61933	8.49166	8.7896	8.73356	9.84436	9.49661	8.72905	8.92815	9.0246	9.28452	9.53441	9.2214	9.34342	9.18541	9.90777	10.0429	10.284	9.85362	9.97802	10.3211	10.1207	9.90882	10.1232	9.7158	9.7459	9.85157	9.72042	9.54709	9.43325	9.58584	9.54454	9.47088	9.61563	9.39805	9.49492	9.41802
10.9143	10.6819	11.9488	11.6601	12.775	12.6498	12.0949	11.9028	12.2438	12.2351	12.253	12.0949	12.0189	12.1028	11.1861	11.1421	12.3073	12.4367	12.9626	12.9912	12.4574	12.5558	12.544	12.6498	12.7244	12.7244	12.4999	12.6382	10.9759	10.7549	11.1567	11.0702	11.0054	11.0947	11.1309	11.0029	10.9808	10.7007	10.8035	10.7708	10.777	10.8014	10.85	10.6672	10.7007	10.3694	10.0848	10.6245	10.621	10.8264
7.79883	7.42863	7.64906	8.51937	7.75828	8.36704	7.61003	7.65059	7.45784	8.32734	7.60195	7.85361	7.6036	7.8344	8.13138	8.04811	8.22968	8.16683	8.18435	8.35369	7.77738	8.1288	8.20682	7.87153	7.51599	7.53582	8.72829	7.4094	7.54484	8.1288	7.61003	7.21418	7.65969	7.51599	7.73281	7.5773	7.45383	7.47805	7.58398	7.93752	7.58068	7.54117	7.51781	7.02094	6.90057	7.31487	7.7499	7.06404	7.08346	7.40284
7.58398	7.49529	8.21001	7.47992	8.18542	7.93123	7.77335	7.47992	7.69318	7.41998	7.74709	7.43093	7.66892	7.74007	7.50482	7.40511	7.20677	7.60195	7.219	7.41998	6.71001	7.69473	7.3853	7.7126	7.64755	7.04112	7.8939	7.6384	8.75105	8.13522	8.66043	7.70064	7.73	7.67205	7.77335	7.76655	7.6537	7.25702	7.29879	7.59384	7.31024	7.66583	7.46	6.90408	6.99703	7.41576	7.64602	7.11376	7.12726	7.43532
9.06626	8.7949	8.63729	9.25918	8.91326	9.28299	8.62564	8.83775	8.56662	9.08477	8.66819	8.82872	8.76384	9.57363	9.47088	9.08697	9.34659	9.15758	9.74879	9.4586	9.04695	9.0216	8.88574	9.5107	8.96193	8.79864	9.39075	9.25009	8.64656	8.67124	8.6535	8.42533	8.56032	8.44921	8.67124	8.40199	8.57213	8.41857	8.50878	8.59977	8.45678	8.46016	8.50307	8.31355	8.37856	8.84151	8.8268	8.55477	8.59046	8.64885
9.90777	9.44534	8.55715	9.26999	9.5049	9.52254	9.71949	9.73836	9.62618	9.73167	10.4431	10.3452	10.1687	9.75169	10.5999	10.7312	10.2785	10.5157	11.092	10.8759	11.0518	10.9929	10.4696	10.9492	11.2356	11.2198	10.988	11.0649	9.01337	9.2146	9.14938	9.14423	8.88052	9.16062	9.17337	9.05884	8.90138	9.23726	9.11822	9.08995	9.32794	9.05658	8.94468	9.10558	9.14718	8.45088	8.64731	8.68351	8.55396	8.65888
10.3366	10.104	10.2568	10.4093	10.2608	10.2434	10.0406	10.1737	10.381	10.4446	10.1477	9.81513	10.4885	10.6017	9.78941	9.79735	9.8023	10.065	9.72506	10.0942	9.8993	9.65221	9.96146	9.94311	9.79537	9.54113	10.3665	10.2145	9.56071	9.45448	9.52508	9.69992	9.58065	9.62269	9.82918	9.72133	9.70459	9.83321	9.97802	9.95398	9.82918	9.75361	9.83115	9.71949	9.83627	10.1839	10.5011	10.0304	10.0179	9.87319
7.7499	8.00045	7.87766	7.67807	7.88137	7.90272	7.95878	7.80154	7.90769	7.65817	7.66272	7.84845	7.59225	7.35169	7.31958	7.73721	7.67664	7.93373	7.93872	7.87766	7.81745	8.18326	7.23332	7.5502	7.60516	7.91642	7.44045	7.7548	8.50796	8.29203	8.07065	8.461	8.35548	7.90769	8.29299	8.47432	7.86254	7.86641	7.89637	7.92621	7.91891	7.84588	7.81999	7.94746	7.83571	7.91021	7.5142	7.72284	7.59711	7.69777
9.71765	9.25009	8.14247	8.38468	8.34563	8.63958	8.98365	8.51531	9.07221	8.80091	9.48326	9.11002	9.40928	8.99037	9.22367	9.52003	9.02012	9.22026	9.61871	9.77002	9.05884	9.34738	9.2738	9.52848	8.93939	8.95822	9.28377	9.27078	8.18222	8.4029	8.51859	8.01318	8.58411	8.65117	8.43818	8.45088	8.35727	9.01337	8.89539	9.09665	9.1538	9.08477	9.09514	9.2214	9.1375	8.7473	8.48176	8.89764	9.17112	9.04991
9.57798	9.77483	9.5565	7.81351	8.36259	8.45088	9.75552	9.1899	9.93556	9.40368	9.93771	9.77773	9.88881	9.53268	10.5165	10.5623	9.82464	10.0304	8.12235	8.32006	10.5504	10.5338	10.7627	10.7371	10.8328	10.7568	10.6949	10.7197	8.85586	8.72905	9.24481	8.77139	9.15086	9.13084	9.038	9.11306	8.76538	9.54961	9.49993	9.65221	9.70927	9.78645	9.74978	9.81513	9.73457	9.1375	9.15608	9.35992	9.6504	9.72042
9.78455	9.61125	10.7216	9.77773	10.338	9.88154	10.4215	10.4617	10.0579	9.50906	10.3045	10.2826	10.4246	10.2119	8.7343	8.70936	9.50075	9.52171	8.49498	8.47013	9.2116	9.55133	8.91547	8.88499	9.50655	9.32634	9.88569	9.84235	10.0327	9.60071	9.76126	9.76419	9.85967	9.84235	9.91299	9.92902	9.77483	9.60589	9.66316	9.74123	9.55395	9.93012	10.0045	9.83115	9.88048	9.90777	9.85863	9.87944	9.892	9.84235
11.7543	12.6871	12.9484	12.2351	13.3039	13.3717	12.8933	12.1761	13.1569	13.0949	13.3628	12.4684	13.2542	12.6382	12.6382	12.6746	12.775	12.5904	12.8268	12.8134	12.8004	12.7244	12.9484	13.0199	13.0796	12.9484	12.8532	12.775	13.3539	12.7244	13.5351	13.5829	13.2216	13.4272	13.3039	13.3204	13.4898	12.9484	12.1929	12.6382	12.626	12.7624	12.6498	13.1883	12.7496	12.3167	12.041	13.0199	12.9345	12.8134
9.24857	8.96341	8.89914	8.53063	9.49411	9.54454	9.39238	9.18165	10.3394	10.1601	9.81714	9.27987	9.74781	8.77289	8.3356	8.58806	8.75933	8.9866	8.92436	8.49583	8.78579	8.82642	9.15532	9.10412	8.82642	8.80464	8.69643	8.49085	8.9221	8.95144	8.62087	8.91693	8.62714	8.51448	8.80091	8.7541	8.46927	8.85211	8.85439	8.86632	9.08183	8.88426	8.88201	9.08697	9.067	8.68507	8.69643	8.80834	8.89988	8.44242
8.96724	9.11306	8.7556	8.28729	8.40815	8.49583	8.9866	8.94616	9.26229	8.65888	9.64404	9.33641	9.83725	9.64057	8.97764	8.68579	8.59676	8.95672	8.4125	7.874	8.94093	8.87904	9.07071	8.75711	9.34973	9.23877	9.68791	9.56159	8.99107	9.05584	8.63729	9.04543	8.93111	8.7616	8.7616	8.91547	8.69948	9.54369	9.42842	9.40607	9.39403	8.92587	8.84754	8.92659	8.97244	8.62564	8.82493	8.89316	8.93715	8.73972
8.84677	8.69566	9.38915	8.98886	10.1662	10.1305	9.12638	9.09588	9.70268	9.5107	8.78807	8.67812	9.04178	9.25161	9.29601	9.47088	9.28452	9.76712	10.2826	10.8673	9.17716	9.19364	10.3198	10.288	9.18841	8.65193	9.50823	8.94843	9.0744	9.09588	9.16062	9.41168	9.41644	9.20336	9.5972	9.38679	9.16509	9.12113	8.90065	8.89539	8.82267	9.0551	9.07811	8.92064	8.9326	9.85558	9.74978	9.03207	9.08477	8.96724
8.66819	8.60601	8.82568	8.17563	9.04618	8.94691	8.72226	9.13457	8.77139	9.01265	8.82795	8.92363	8.89464	8.50468	8.79788	8.88052	9.07221	8.98365	9.46597	9.23802	9.05736	8.97394	8.92064	8.68507	9.26691	9.21086	9.31151	9.39805	9.00378	9.04466	8.94093	8.91178	8.82267	9.08477	9.1249	8.9866	8.971	8.73129	8.76834	8.83401	8.7949	8.78654	8.69798	8.64348	8.69111	9.77385	9.66587	8.59754	8.62087	8.64425
9.03877	9.35287	9.83213	8.64578	10.1281	9.91089	9.73457	9.78063	10.2003	9.76617	10.1404	10.133	9.97244	9.84853	8.80685	8.74348	8.16455	8.37238	9.02089	8.7473	8.85364	8.968	9.88777	9.3138	10.1775	9.93012	9.91512	9.41004	9.95622	9.89093	10.0882	10.6368	10.651	10.7891	10.5724	10.6157	10.6672	9.54454	9.59896	9.63699	9.65402	9.61825	9.6334	9.58065	9.67779	10.3254	10.2262	9.70268	9.64057	9.61035
8.59046	8.66893	9.04543	8.58492	9.03355	9.06184	8.58173	8.56662	9.41004	8.99037	9.16211	9.09812	9.10412	8.96493	9.46923	8.77366	9.07884	9.45609	10.2119	9.25464	9.41802	9.45527	9.33641	9.5268	9.23126	9.48	9.33408	9.63883	8.96573	9.10632	9.1316	9.55305	9.46433	9.58496	9.31851	9.63252	9.66495	8.89914	8.97172	8.86486	8.98138	8.80464	8.84229	8.7616	8.94542	9.55133	9.4717	8.90361	8.88052	8.82194
8.416	8.36079	8.34563	8.09473	8.45762	8.39692	8.51937	8.15067	8.28541	8.18326	8.87008	8.63416	8.68883	8.19421	8.58887	8.57851	7.6244	7.29176	8.39166	7.47805	8.50959	7.9941	7.99284	7.50096	9.3061	8.8136	8.71847	8.61228	8.47514	8.38643	8.43394	8.66435	8.33009	8.33835	8.37501	8.37856	8.37059	8.68041	8.76086	8.72754	8.78126	8.97764	8.89988	8.92736	8.89169	8.57612	8.5777	8.6949	8.77751	8.54356
9.82615	9.91191	9.37575	9.42042	10.0146	9.96041	9.72133	9.9637	10.1589	9.93556	9.95289	10.0429	10.25	10.1839	9.18013	9.9004	9.50157	9.31151	9.08697	9.21764	9.06478	9.31851	9.44867	9.69806	9.74879	9.44949	9.86485	9.73644	9.30531	9.30144	9.53441	9.28299	9.48408	9.54454	9.32948	9.37653	9.43966	9.45199	9.67686	9.61385	9.5049	9.56929	9.59461	9.6033	9.54369	9.38123	9.33486	9.31074	9.70459	9.6916
7.7126	8.0332	7.16638	7.02674	7.87892	7.80954	7.61645	7.84972	8.29486	7.59054	8.39859	8.382	8.02903	7.62756	8.52097	8.97915	8.72226	8.66356	8.69035	9.067	9.15608	8.4651	9.14349	9.07513	9.6033	9.55819	9.25918	9.09142	7.89761	7.61484	7.91145	7.64295	7.85623	7.7499	7.69923	7.88631	7.47013	8.29582	7.98141	7.97623	8.16345	8.37412	8.30799	8.3145	8.39859	8.00819	7.81617	7.78551	8.05973	7.64755
11.5786	11.2745	10.8522	10.8695	11.6354	11.6499	10.7235	10.9397	11.0206	11.3325	11.1084	11.189	11.0436	11.2356	11.6111	11.7543	11.0258	10.8737	11.8772	11.8294	11.0385	10.9097	11.223	11.2515	11.3646	11.226	11.5512	11.4095	10.2976	10.1977	10.2289	10.1293	10.457	10.5488	10.4338	10.2675	10.5044	10.2962	10.3825	10.5354	10.3869	10.4791	10.4539	10.4601	10.506	10.4477	10.5775	10.4431	10.6403	10.457
8.2162	8.29014	8.69873	8.52899	8.51122	8.62793	8.32185	8.82568	8.7473	8.54998	8.16345	8.08863	8.66592	8.56662	8.64035	8.76762	9.33408	9.06998	9.28452	9.28837	9.24933	9.15163	9.35517	9.34738	8.88277	8.7484	9.66316	9.37414	8.59754	8.69798	8.37412	8.4314	8.49085	8.52984	8.65658	8.50059	8.51366	8.49824	8.50551	8.54356	8.48094	8.27877	8.23269	8.18653	8.20682	8.96873	9.14938	8.32185	8.37761	8.41515
8.84833	10.0556	10.4774	9.65863	11.2292	11.2844	10.7687	10.6421	10.2771	10.4415	10.5304	10.8393	10.787	10.6546	11.0029	11.0676	11.2103	11.1537	12.1761	12.1271	11.1685	11.3944	11.092	11.1537	11.3536	11.2042	11.6207	11.3394	8.84525	8.52495	9.6686	9.00826	8.90361	9.35287	8.90656	9.15236	8.96418	9.42042	9.15163	9.27987	9.36703	9.55904	9.30144	9.71485	9.57713	9.22593	8.96341	9.25315	9.32005	9.53944
5.73459	6.3387	5.72293	6.76842	5.72293	6.17423	6.09118	5.80475	6.54868	6.30797	6.49963	6.25745	6.71448	6.44001	6.51077	6.69269	6.24836	6.99396	5.61862	6.02268	6.72746	6.66621	6.85549	6.95982	6.89029	7.19176	7.53402	6.9755	6.43371	6.48827	6.92762	6.49963	6.42124	6.85549	6.52174	6.56456	6.62456	6.78037	6.50795	6.56456	6.72322	6.47047	6.4275	6.67944	6.54868	5.88965	5.94479	6.44001	6.33082	6.57507
7.31487	7.21653	7.82799	8.50226	8.96948	8.78126	8.12756	7.91021	8.50713	8.49744	7.38303	7.06119	8.20165	8.09947	8.29107	7.50679	7.39414	8.80015	9.23126	9.16285	9.03877	8.29766	7.57388	8.03717	8.44752	9.25389	8.0869	8.84451	9.15163	8.71847	8.98584	8.95144	8.75105	8.92962	8.7473	8.6543	8.7298	9.084	8.48426	8.59444	8.68653	8.14247	7.97124	7.8213	7.66424	8.64035	8.46761	7.92997	7.88387	7.89516
7.82537	7.83571	8.27591	8.72226	8.76311	8.35548	8.5753	8.56343	9.42356	8.63569	8.3117	8.38991	8.90731	8.70709	8.2526	8.06562	8.18435	8.22968	8.15659	8.68653	8.14484	7.97751	8.70257	8.43394	7.60036	8.15886	8.28253	8.54922	9.21988	8.80091	9.53355	9.06478	9.36862	9.36543	9.18088	9.42602	9.18915	8.95822	8.78654	8.62871	8.60445	8.94691	8.73891	8.672	8.68429	9.27608	9.09142	8.34471	8.78051	8.67507
8.84525	8.97244	9.22896	8.49166	9.85558	10.1391	9.5972	9.44949	9.82013	9.33025	9.40204	9.37258	10.299	10.0384	8.55396	8.92962	8.89316	8.87458	10.4185	10.2893	9.5107	9.87423	10.1613	9.68332	9.47002	9.23126	10.269	10.1003	9.64143	9.63072	9.43325	9.62441	9.81017	9.69342	9.18464	9.81714	9.53441	9.94311	9.74214	9.66768	9.72133	9.53944	9.53355	9.46022	9.55479	10.7627	10.8222	9.64952	9.55216	9.35207
8.48094	8.15067	7.84588	7.82928	7.78416	7.75411	8.15659	7.78144	8.20165	7.52865	8.44839	8.30706	8.24481	7.3963	9.35517	9.73457	8.79339	9.51407	9.04769	8.99037	9.38515	9.56159	9.39886	9.18915	9.91089	9.48083	9.88986	9.51321	7.88257	7.81999	7.78007	7.52329	8.10699	7.90272	8.14247	8.14601	7.81999	7.92869	8.22655	8.08344	8.2141	8.41515	8.32734	8.54437	8.38554	8.05535	7.58729	7.83951	8.33375	8.02774
8.48426	8.24772	8.2892	7.73865	8.63336	8.42027	7.99284	7.9915	8.3005	8.35459	8.3005	8.36972	8.32734	8.32549	7.93752	8.40729	8.38288	8.41338	8.72452	8.80388	7.79485	8.23577	8.742	8.82194	8.43481	8.42361	8.28541	8.48836	8.12092	8.52258	8.32276	8.08512	8.38468	8.20893	8.53063	8.36972	8.33471	8.31817	8.47348	8.49498	8.31817	8.48508	8.48666	8.29014	8.53308	8.75105	8.91693	8.48426	8.60601	8.409
7.46814	7.69168	7.5502	8.02774	7.8213	7.83571	7.90397	7.80285	7.81999	8.41941	7.6384	7.55525	7.79485	6.90057	7.05555	7.49334	6.72746	6.80012	7.25935	7.04682	7.18193	7.04682	6.79631	6.99089	7.15634	7.32882	6.72746	7.20677	8.47263	8.04954	8.87233	8.56662	8.16912	8.49902	8.27786	7.98896	7.89128	7.08076	7.04112	7.14079	7.23092	7.4415	7.37407	7.70513	7.5304	6.931	6.86261	7.04388	7.05555	7.0724
8.69873	9.07811	8.93184	8.03848	9.54624	9.64861	9.44534	9.17937	9.44949	9.43325	9.84649	9.95728	9.61916	9.00753	8.79417	9.34107	8.96265	8.92363	9.0737	8.85663	9.16285	9.18464	9.39238	9.26533	9.89093	9.46923	9.36622	9.06261	9.24405	8.85063	9.08255	9.07513	9.18464	8.91104	9.2365	9.32321	8.98138	9.06333	8.66819	8.86186	8.76762	8.90958	8.89539	9.03877	8.93638	8.89988	8.81062	9.01042	8.95822	8.74348
5.58405	5.27189	5.79296	5.12279	6.12839	5.74617	5.92942	5.84119	6.23951	6.41485	5.80475	6.55406	6.1873	5.80475	5.56024	5.27189	5.59532	5.42645	5.56024	5.53636	5.35129	5.51221	5.35129	5.71158	5.40142	5.29899	5.16976	5.78153	6.17423	5.72293	5.15447	5.94479	5.92942	5.4762	6.02268	6.24836	5.43911	5.40142	5.28535	5.12279	5.21441	5.07352	5.05705	5.09034	4.84479	5.36362	5.18487	5.05705	5.00283	5.18487
5.6065	5.7577	5.94479	6.09118	6.52727	5.80475	5.90258	6.06976	5.80475	6.02268	5.94479	6.68377	6.26593	6.14504	4.8864	5.7577	5.42645	5.15447	5.107	5.24353	4.59031	4.96507	5.40142	5.51221	5.72293	5.72293	4.71264	5.31191	5.86582	5.962	5.53636	6.06976	6.06976	5.46418	5.86582	5.76974	5.79296	5.25767	5.57221	5.64175	5.53636	5.6065	5.54829	5.73459	5.72293	5.61862	5.25767	5.72293	5.80475	5.94479
7.14597	7.28272	7.18933	7.38739	7.58068	7.43729	7.354	7.20919	7.29176	7.4394	7.54484	7.66892	6.82294	7.82799	7.10567	7.17941	7.36754	7.79614	7.63069	7.7527	7.6244	7.54301	7.53222	7.09718	7.56802	7.01503	7.71709	7.54484	7.3963	7.54301	7.4415	7.27108	7.39189	7.40284	7.31487	7.35621	7.57563	7.23092	7.44988	7.40072	7.30807	7.29414	7.3853	7.34954	7.18432	7.69624	7.79354	7.38964	7.46209	7.65514
8.48176	8.47432	9.2822	8.47432	8.63255	8.92363	9.06777	8.86632	8.4793	8.70562	9.00753	9.10037	8.46267	8.51448	7.90769	8.09167	8.25847	9.11075	8.39859	8.51041	8.50796	8.98584	8.11001	8.42283	9.45116	9.31151	8.18435	7.85623	9.03355	8.84004	9.04916	9.01042	9.11822	8.88127	9.0179	9.04543	8.82795	8.69566	8.71391	8.68193	8.59754	8.93939	8.95295	8.81062	8.78275	8.85513	8.78579	8.50307	8.86262	8.70709
8.45256	8.81591	9.34342	8.47681	9.00076	8.75256	9.14274	9.42356	9.25389	8.48426	9.43484	9.23425	8.88796	7.99533	7.70958	7.63989	7.92378	5.82901	7.01197	6.67514	7.44782	7.89889	7.99911	7.45784	7.81221	7.46411	7.69168	7.5142	9.85761	9.59196	9.89621	9.68973	9.77773	9.72133	9.71391	9.76519	9.61651	9.57537	9.31696	9.30071	9.34185	9.48907	9.44697	9.67135	9.59461	9.23499	8.98961	8.98512	9.3513	9.17036
8.7541	8.7366	9.25693	9.08769	9.9551	9.67225	9.12266	8.94994	9.37966	9.29754	8.63807	8.72148	8.94093	9.0149	7.73	8.00939	8.58806	9.09514	8.63101	8.99182	7.80549	8.39341	8.77061	8.64035	8.11566	7.56208	8.28729	8.05094	10.8286	10.6368	10.6297	10.6988	10.8097	10.5371	10.7994	10.7411	10.5173	9.49072	9.15086	9.18013	9.10115	8.93413	8.9866	8.73203	8.7752	9.70459	9.43645	9.06478	9.06184	9.13382
8.7503	8.69035	8.83401	9.81119	8.91178	9.02385	8.7949	8.64348	8.67812	9.64316	8.68805	8.95072	8.78731	9.21837	9.31773	8.84304	8.64964	8.9326	9.35679	8.75633	8.91178	8.89094	9.0216	9.19066	9.4137	9.09288	8.88648	8.63958	8.75857	8.81514	8.81739	8.72074	8.86708	9.04769	8.54922	8.84377	9.05066	8.65966	8.70487	8.85738	8.78882	8.70936	8.69035	8.71012	8.7366	9.628	9.50241	8.92962	8.80761	8.8061
9.0744	8.99037	9.46597	8.79265	9.02834	8.83401	9.53186	8.84004	9.98021	9.36068	9.4717	9.04251	9.16811	8.78202	9.21012	9.36703	8.65193	8.80536	8.41077	8.91766	9.02689	9.17263	9.70641	9.64316	9.475	9.2822	9.03355	9.12044	8.52415	8.37501	8.32006	8.90214	8.56898	8.60759	8.82719	8.5611	8.59676	8.82267	8.81892	9.05813	8.99182	9.09812	9.07221	9.26074	9.1219	8.58251	8.76685	8.7964	8.74348	8.94542
9.26845	9.16285	9.22593	7.89889	9.142	8.85364	10.0696	9.46514	11.0947	10.5639	10.4354	9.79735	10.1977	9.14938	8.71391	8.61228	8.12235	7.92261	8.30987	7.95502	7.06674	8.93036	10.1452	9.59282	9.69251	9.54542	9.08697	9.38679	9.14718	8.82719	8.81286	9.52087	9.26153	9.28758	9.52932	9.53609	9.1197	9.65771	9.6033	9.78161	9.79735	9.87423	9.84132	10.2198	10.0591	9.64861	9.6787	9.6033	9.54875	9.49072
9.868	9.92471	9.17716	8.86262	9.11748	8.69035	9.78941	9.72971	9.70459	9.33408	10.2949	10.2198	9.90777	9.61035	8.44921	8.69948	8.39512	7.89258	7.90397	7.61323	8.44154	8.35548	8.13395	7.91021	8.76986	8.69798	8.24871	8.25747	8.59827	8.40026	8.39427	8.44839	8.42792	8.37148	8.36792	8.31632	8.2565	8.95672	8.97023	9.14862	9.26613	9.24933	9.16886	9.28377	9.28991	8.68579	8.64809	9.06033	9.10263	8.88052
7.24052	9.33256	7.98896	6.44001	6.81923	7.24993	8.72299	7.44782	9.77193	8.9251	9.60502	7.70213	9.90983	8.71313	8.30987	9.00076	7.63989	7.824	6.14504	6.34614	7.88881	7.95502	9.33718	9.22665	9.3138	9.03578	9.53862	9.55987	5.05705	4.8864	4.8864	4.82361	4.8864	4.8864	5.02136	5.15447	4.92635	5.00283	5.03934	4.8864	4.98473	4.82361	4.66579	5.03934	4.86633	4.82361	5.107	4.92635	4.80177	4.94593
7.64755	8.47348	9.76712	7.06119	10.0001	9.54113	9.9312	8.29766	10.6856	9.46841	9.81119	8.29957	10.2731	8.8969	10.1003	10.122	10.9281	10.9515	11.4409	11.2979	11.049	11.0596	11.4488	11.4734	10.8803	11.0105	11.2198	11.3149	9.55564	9.11306	9.73644	9.86174	9.68422	9.78161	9.21234	9.84034	9.72133	9.50987	8.99331	9.37809	9.3061	9.65496	9.54791	9.70178	9.73548	9.88674	9.77483	9.43727	9.50405	9.27608
7.18193	7.11921	7.77873	7.67044	7.5536	7.45182	7.59711	7.21161	7.4094	7.4094	7.10567	7.15896	7.11105	7.10007	7.31024	7.08901	7.49721	7.34484	7.43093	7.27567	6.78445	7.38739	7.34031	7.21161	7.10567	7.34717	6.89029	6.99089	7.02094	7.17166	7.31487	7.29176	6.91758	7.15634	7.05828	6.78037	6.93732	6.77241	6.86599	6.89712	6.86261	6.90746	6.96616	6.96303	6.75617	6.84095	6.71889	6.91419	6.98488	7.09437
9.51576	10.1088	11.0623	11.192	11.1951	11.4569	10.9539	9.98788	10.7254	10.9929	10.9444	10.5206	10.9444	10.2581	10.29	10.3593	10.1626	10.3254	10.6582	10.0191	10.2731	10.5124	10.2935	10.4291	10.7101	10.7273	10.7025	10.6709	9.90147	9.48083	10.2907	10.0954	9.53018	9.99894	9.38679	9.42356	9.93988	9.95073	9.55216	9.84751	9.89621	10.0591	9.89304	10.3466	10.0113	8.70859	8.96493	10.0568	9.97244	10.1305
8.05094	8.33375	8.75332	8.02634	8.74504	8.82642	8.55873	8.78579	8.57055	8.19421	8.36079	8.36259	9.22442	8.81892	7.48761	7.84207	8.27877	8.89021	8.38468	7.87646	8.42361	8.56032	7.94876	7.85623	7.92017	7.64906	8.74504	8.60057	9.34185	9.30071	9.03207	9.25918	9.36467	9.14423	9.18616	9.52848	9.20559	9.41168	9.0596	9.10037	9.05361	8.97987	8.58411	8.85888	8.86935	9.55479	9.49911	8.66893	8.77973	8.50226
9.58151	9.26845	9.12266	9.59107	9.15909	9.67686	9.09812	9.37258	9.39886	9.46269	9.36304	9.2577	9.475	9.59461	9.84649	9.53102	9.5505	9.57537	10.0202	9.28991	9.51407	9.80916	9.66768	9.47333	9.38281	9.71857	10.0001	10.0871	9.26999	9.30762	9.14349	9.26533	9.28605	9.27757	9.36941	9.21686	9.2937	9.09961	9.2116	9.10412	9.0246	9.18391	9.2146	9.1123	9.22367	9.28991	9.32158	9.23425	9.2738	9.04395
10.8937	10.5539	10.288	9.75456	11.7943	11.9628	10.4323	10.4291	11.4488	11.4654	10.6316	10.457	11.6499	11.7831	10.3099	10.3309	9.49242	9.97244	11.0571	10.8371	9.55564	9.46022	10.3723	10.6709	9.93556	9.69068	10.6104	10.8652	10.1662	10.0406	9.87423	10.246	9.9747	9.95935	9.80524	9.6352	9.91722	10.368	10.2949	10.3536	10.2866	10.122	10.1354	10.1257	10.1099	9.56929	9.56333	10.3058	10.2921	10.3929
8.80015	9.04695	9.84132	9.52848	9.14718	8.65811	9.93449	10.1564	9.90882	9.63072	9.96041	10.0001	10.1416	9.98788	8.8731	8.51366	9.39967	9.67046	8.42114	8.55796	9.96146	10.18	9.42602	9.35599	9.69806	9.35599	9.76033	9.52087	9.0246	8.837	8.97764	8.98061	8.97244	8.8969	8.91621	9.07884	8.99777	9.40689	8.93184	9.35679	9.27608	9.17716	9.03877	9.17937	9.08697	9.0974	9.05141	9.16661	9.2999	8.91326
9.14052	9.12113	8.73279	9.54454	8.92138	9.04916	8.84988	9.35287	9.32158	9.55133	9.07737	9.42441	9.25996	9.34659	8.67967	8.82872	9.26305	9.86485	9.21012	9.07956	9.19066	9.08183	9.5505	9.46841	9.2214	9.0907	9.03063	9.40607	8.93563	8.84833	8.67353	8.78807	8.88872	8.80464	8.71313	8.74504	8.62248	8.9251	8.84911	8.74655	8.81134	8.66742	8.61303	8.71464	8.59676	8.81062	8.73891	8.52415	8.60992	8.53874
9.04324	10.0708	10.5092	10.4185	10.0124	10.3296	10.1952	11.1654	10.3198	11.6066	10.2907	11.6752	10.4354	11.2292	9.94745	10.133	10.254	10.4155	11.0385	10.6245	11.2388	11.1713	11.433	11.7327	11.5117	11.665	11.1772	11.4944	9.75361	9.44697	10.569	9.90777	9.67779	10.1889	9.63967	9.57889	10.2028	9.90777	9.41802	9.75933	9.78161	9.84436	9.75933	10.1788	9.85761	8.97617	8.87828	9.88362	9.9312	9.95184
9.46185	9.60767	9.12638	9.11898	9.27682	9.05884	9.27305	9.2433	9.69251	9.45282	9.43565	9.45774	9.51492	9.10337	8.72374	9.00301	8.35814	8.69341	8.67277	8.69341	8.14247	8.66742	8.98439	8.50959	8.70782	9.09588	8.90656	8.41425	9.25617	9.20861	9.24703	9.24781	9.11748	9.24703	9.38281	9.14862	9.14274	9.04844	9.15532	9.25464	9.12266	9.12862	9.16062	9.26457	9.18464	8.63023	8.3908	9.27757	9.33872	9.2071
10.5028	10.4063	9.43405	9.99121	9.58847	9.63699	9.90147	10.2158	11.1449	11.4734	10.284	10.5929	11.4409	11.6254	10.0441	10.2185	9.31074	9.25389	9.19364	9.15086	9.81017	9.98021	11.2166	11.0758	10.3281	10.3031	11.3869	11.4611	9.54369	9.78355	9.47584	9.60767	9.68238	9.64861	9.58932	9.52254	9.69714	10.1207	10.3959	10.288	10.2949	10.2448	10.3738	10.2421	10.2568	9.32158	9.69806	10.3003	10.3593	10.4963
8.94468	8.95144	8.75711	8.51122	8.87978	8.80536	8.86857	8.87383	8.98439	9.2738	9.12415	9.63165	9.55479	9.7288	8.90287	9.06924	8.03451	8.30799	7.96382	8.37761	8.71464	8.49166	10.0638	9.85761	9.41722	9.60854	10.0579	9.9551	8.86708	9.04618	8.70413	8.66515	8.9326	8.75484	8.92962	8.77822	8.64578	8.67889	8.80316	8.73972	8.70859	8.90214	8.9326	8.86857	8.86339	8.84833	8.61854	8.66819	8.91841	8.69798
5.71158	5.31191	5.16976	5.69988	5.81682	5.61862	5.3888	5.61862	5.88965	5.88965	5.7577	5.94479	5.78153	5.94479	5.90258	5.107	5.68828	5.20002	5.962	5.72293	5.31191	5.78153	5.53636	5.42645	5.36362	5.51221	6.02268	6.27467	6.22954	5.64175	6.09118	5.74617	5.91532	6.26593	5.92942	5.81682	5.87767	5.69988	5.48813	5.42645	5.32506	5.4762	5.46418	5.35129	5.31191	5.84119	5.6065	5.24353	5.3888	5.29899
10.6017	11.3184	11.8116	11.1392	11.9904	11.7381	11.6851	11.3982	11.871	11.6752	11.8353	11.4133	11.7831	11.5512	13.2216	13.3894	13.4898	13.4678	13.4081	13.3539	13.5585	13.5585	13.2216	13.2542	13.6366	13.4898	13.3894	13.2216	11.841	11.7487	12.5672	11.7165	11.6903	12.253	11.6801	11.8058	12.0711	11.433	11.1449	11.3079	11.2711	11.5338	11.3982	11.6551	11.5832	11.8058	11.6354	11.4695	11.4903	11.2292
7.88506	8.10543	8.49744	7.84458	8.22349	7.81485	8.1327	8.36352	8.18002	8.23879	7.98773	8.25943	8.09473	8.22451	7.16137	7.00291	7.38081	7.5823	7.09173	7.17166	7.05555	7.35621	7.20174	6.9755	6.94695	7.49721	7.32413	7.06674	8.34014	7.69777	7.69923	7.76098	8.01959	7.72426	8.10543	8.11421	7.71109	7.87274	7.53402	7.6537	7.6384	7.96623	7.86002	7.80549	7.78551	7.73426	8.01959	7.65969	7.81221	7.70365
7.61963	8.15422	8.63023	7.54661	8.87008	9.28684	8.52097	8.24871	8.86037	8.61462	8.27688	7.77061	8.7343	8.18876	8.36079	8.30987	8.71542	8.97764	8.86186	9.00301	8.57374	8.76538	9.24781	9.15909	8.41077	8.68507	8.62406	8.22144	10.8435	10.781	11.1336	10.6654	10.6086	11.0385	10.5471	10.785	10.7489	9.27682	8.75711	8.91033	8.99701	9.54197	9.45609	9.61207	9.49993	9.46923	9.02689	9.44291	9.37337	8.60445
6.91758	7.4094	8.00439	6.96616	7.73426	7.53948	7.74709	7.48377	7.86641	7.33123	7.219	7.22853	7.73574	7.51781	7.24524	7.54841	8.57213	7.84334	7.78956	7.45588	7.78416	8.43818	7.65969	7.57388	7.08346	7.10567	7.64295	7.64448	7.70811	7.77605	7.70365	7.77873	7.74288	7.84972	7.71109	7.85493	7.70811	8.96647	8.28069	8.80316	9.03952	8.72148	8.24481	8.83775	8.67353	8.4593	8.86037	8.27202	8.44242	8.11691
7.93123	7.93626	8.88201	9.21012	8.93413	8.61303	8.69035	8.59286	8.6535	8.57291	8.37678	8.4305	8.38028	8.4517	8.74504	8.56423	8.48751	8.88947	9.16811	8.65966	9.01938	9.0737	7.93626	8.55715	8.69341	9.10632	7.88881	8.5611	8.67353	8.42877	8.69262	8.70562	8.40199	8.71619	8.42198	8.43732	8.42962	8.34471	8.12499	8.3644	8.34014	8.49085	8.42449	8.53874	8.26136	7.84082	7.90522	8.23982	8.17779	8.29582
7.86641	8.21104	10.0452	9.56929	9.66495	9.38358	9.40047	9.20484	9.53944	9.16736	8.34105	8.416	9.54709	9.36467	8.82642	8.67047	9.21086	9.769	8.94468	9.22064	8.87828	9.16211	9.36622	9.10708	8.10396	8.79788	9.10337	9.14862	10.2198	10.0731	10.1195	10.0545	10.2302	10.122	10.3296	10.3127	10.1391	10.0406	9.64143	9.63883	9.50241	9.10485	8.87458	8.9326	8.95971	9.6343	9.6033	9.17937	9.15684	9.07811
12.544	13.3458	13.8022	12.7876	12.8933	12.9205	13.0199	12.544	13.1569	12.8665	12.1846	11.4776	12.5904	12.4999	11.3905	11.4611	11.9158	11.7831	10.8328	10.9212	12.2979	12.3462	12.4469	12.2185	11.9766	12.0339	12.662	12.4891	12.9912	12.3073	13.4472	12.7119	12.6498	13.3377	12.7119	13.1254	13.2707	13.4678	12.7624	12.9626	12.8665	13.3539	13.0796	13.1415	13.0645	13.8022	13.8985	12.9763	12.907	12.9626
8.89244	9.6686	9.63072	9.25996	10.3988	10.4063	10.165	9.71949	10.3973	10.2921	10.1914	9.78257	10.1964	9.99558	9.42119	9.57018	9.81317	10.1502	9.89093	9.91827	10.2119	10.0579	10.0789	10.065	10.1626	10.1293	10.3017	10.221	9.90882	9.74781	10.1613	9.73071	9.769	9.68973	9.62269	9.48492	9.868	10.1851	9.87633	10.1638	10.17	10.25	10.0882	10.2675	10.1613	9.45609	9.66768	10.0638	10.0395	9.90361
9.94855	9.76126	10.4633	8.81211	10.6439	10.3636	10.1367	9.66133	10.9374	10.4431	9.66495	9.03136	10.4947	10.4759	10.0824	10.0304	10.1195	10.2949	10.0179	10.2635	10.0157	10.1003	10.8846	10.8056	9.69433	9.27228	10.779	10.9327	10.1147	9.85057	9.85157	10.2717	10.1281	9.88777	10.221	10.3438	10.0057	10.3438	10.3003	10.4338	10.2893	10.3767	10.5092	10.284	10.3141	10.2329	10.4384	10.8824	10.6894	10.6618
11.1951	11.3796	11.0308	11.073	11.0544	11.189	11.4944	11.909	11.402	11.574	11.6499	11.9158	12.0484	11.9904	11.3184	11.2878	11.1392	11.1477	11.402	11.2042	11.5293	11.4569	11.4611	11.5205	11.4966	11.5924	11.7831	11.9288	10.1762	10.3267	10.3607	10.2771	10.3239	10.3752	10.2421	10.4276	10.5304	11.073	11.2166	11.223	11.0839	7.39853	7.42647	7.3218	7.49148	8.00439	8.25943	7.33804	7.48377	7.80285
11.3429	11.6019	11.5468	10.0191	11.6066	11.574	11.8353	11.0649	12.253	11.9353	12.079	11.1713	12.2889	11.909	11.1507	11.1507	10.9783	11.0029	11.1713	11.1831	11.226	11.189	11.4449	11.5879	11.3905	11.3944	11.8177	11.6207	10.6263	10.6894	10.9304	10.5895	10.6745	10.8652	10.5623	10.6856	10.8014	11.3831	11.2042	11.4569	11.4734	6.54351	6.51077	5.90258	6.5326	7.46411	7.7126	6.64813	6.61991	6.87295
10.5173	10.9374	10.7391	9.59545	10.6949	10.6528	10.8716	10.2785	10.2487	9.77193	10.9074	10.3239	10.2249	9.56588	10.7587	10.8118	10.3973	10.4018	9.9312	9.65863	10.5437	10.2527	9.81815	9.59632	10.4508	10.5092	9.62978	9.76033	10.2329	9.68147	10.1889	9.93337	10.0476	10.1826	10.0979	10.1354	10.0871	10.17	10.0894	10.2675	10.0696	10.7911	10.7529	10.787	10.6492	9.6796	9.69992	10.3099	10.4539	10.4838
7.88017	8.83025	8.34832	6.67514	8.70859	7.97124	8.6107	7.57563	8.57213	7.48377	8.93865	7.95755	8.82795	7.8213	9.04466	8.90656	7.46411	8.00819	7.9941	8.08863	8.10396	8.12092	8.7556	8.05827	8.49744	8.85813	8.42198	8.7964	8.23475	7.81088	8.50959	8.38378	8.12092	8.14121	8.17454	8.3108	7.95502	8.40026	8.01066	8.27972	8.35814	8.63416	8.49583	8.59286	8.45339	8.17239	7.81999	8.39692	8.36704	8.32276
11.7272	11.5117	11.4095	11.7655	12.8532	12.602	12.1107	12.3557	11.9028	11.8901	12.4062	12.8134	11.7598	11.8965	11.013	10.8914	11.2844	11.192	12.2101	12.1188	11.6903	11.4944	11.1685	11.3149	12.0711	11.8116	11.226	11.2483	11.429	11.565	11.5205	11.008	11.4988	11.6801	11.7007	11.1507	11.3758	11.4059	11.6401	11.5879	11.565	6.93421	6.90057	6.85179	6.86599	7.40284	6.92423	6.67514	6.75219	6.81146
12.0711	12.253	12.041	12.3262	12.3361	12.9345	11.7007	12.6871	11.8236	12.4999	12.8134	13.0056	12.5215	12.7119	11.7327	11.8116	11.8116	11.8236	12.2798	12.3361	12.1929	12.1271	12.2016	12.1677	12.6746	12.737	12.3167	12.3073	11.847	12.0189	11.425	12.079	11.5832	11.4734	11.871	11.6354	11.4988	12.041	12.1271	12.1028	12.1028	7.28729	7.41576	7.32413	7.42863	7.77201	7.66892	7.7141	7.64143	7.7156
7.18432	9.1153	7.41151	5.85319	6.91085	6.53806	7.44782	6.85549	6.62918	5.81682	7.02379	6.74818	6.75219	6.20934	11.3944	11.5424	9.77483	10.0801	8.56741	7.69777	9.79238	10.1135	7.99533	7.63989	9.4292	9.45116	8.45678	8.66666	6.89385	6.14504	6.36756	6.4824	6.4824	5.90258	5.9804	6.7925	6.33082	8.43655	7.79614	8.12235	8.52258	5.87767	5.79296	6.29136	5.99952	5.53636	5.53636	5.81682	5.61862	5.79296
7.86897	8.82267	9.06549	7.74007	9.21686	8.80685	8.92587	8.19421	9.19887	8.12364	9.23278	8.4593	9.16585	8.38114	10.1576	10.027	9.38515	9.45692	10.2302	9.29065	9.49704	9.68513	10.2568	9.72692	10.208	9.90671	10.4003	10.1135	8.3617	8.18876	8.64885	8.62871	8.39253	8.40638	8.39775	8.68579	8.14247	8.80685	8.34379	8.6558	8.73582	9.29677	9.25918	9.22593	9.19512	8.66666	8.86857	9.11075	9.14274	8.96948
7.60845	8.03717	10.6017	10.2236	8.07384	8.06562	10.0685	9.92365	7.74288	8.13646	7.90894	8.34105	7.68866	8.0788	7.87525	8.41687	9.4717	9.59196	7.85227	7.96001	8.51366	9.1914	8.15067	8.34924	8.0978	7.74429	7.7527	7.69624	7.6811	7.45588	7.56036	7.92869	7.74007	7.33336	7.80549	7.34031	7.48951	8.56978	8.5857	8.36352	8.29394	8.12625	8.19528	8.13887	8.1288	7.02379	7.0497	7.5029	7.47992	7.47608
7.92742	8.07551	11.5512	12.3361	7.87646	8.14121	11.5559	12.1271	8.05094	8.10396	9.13236	9.55564	7.99027	7.90145	8.98061	8.86186	12.0871	12.0264	9.03654	9.1944	11.67	11.8236	8.54356	9.04916	9.36622	9.38048	8.29675	8.90882	7.71853	7.98268	7.80684	7.81745	7.80684	7.72568	7.5823	7.63989	7.52143	10.2015	10.5338	10.0293	10.0124	9.52254	9.48736	9.41331	9.71673	7.36305	7.34031	7.34717	7.32882	7.38964
7.88631	7.92261	8.63177	8.2565	9.06998	8.61695	8.79864	8.91621	8.79713	8.47514	9.25315	9.05141	8.85701	8.23373	9.57537	9.16961	10.338	10.2785	10.7082	10.0801	10.3003	10.4759	10.175	10.3767	10.6403	10.5388	10.3281	10.3184	8.16912	8.39166	8.84004	8.54193	8.52415	8.79713	8.57291	8.68805	8.56343	7.95376	8.10089	8.02497	8.03451	8.1495	8.29107	7.94629	8.06415	8.71847	8.83176	8.03848	7.93123	8.03583
8.83401	9.19963	10.7508	8.2497	11.2198	10.9492	10.3072	8.73814	11.2103	10.9856	10.1576	9.06109	10.2394	9.04026	9.81815	10.0859	10.4003	10.5437	11.3079	10.9468	10.3665	10.6564	11.4944	11.6019	10.6017	10.3854	10.6875	10.6263	9.7884	9.55819	10.2893	10.3607	10.133	10.2893	10.0213	10.284	10.2249	9.87319	9.59372	9.77099	9.72229	10.0859	9.98684	10.2028	10.0673	10.3394	10.4048	9.98684	10.0614	9.97802
9.93988	9.73457	9.19812	9.74684	9.84649	9.57976	9.38597	10.0124	9.20936	9.18915	9.5268	9.66047	9.42356	9.37736	10.2799	10.3198	9.91512	9.90147	10.3017	10.093	9.96259	10.0418	9.71485	9.47584	9.59632	9.89093	9.68147	9.68885	9.64772	9.66952	9.69342	9.46269	9.39403	9.73071	9.64861	9.33718	9.57101	9.46678	9.5565	9.51746	9.48408	9.52087	9.58673	9.47749	9.51918	9.75741	9.6459	9.36304	9.42042	9.49747
8.63807	8.60681	8.77289	8.80761	9.17414	9.46597	8.76912	8.86111	9.14572	9.3318	9.1197	8.75256	9.05658	8.70181	7.89637	7.45784	7.24758	7.65218	7.19429	7.6036	7.26872	7.30341	8.02903	7.15634	7.69473	7.64755	7.37849	7.38303	9.32239	9.1531	9.9388	9.14349	9.04543	9.72413	9.04618	9.22367	9.4983	9.26533	8.78051	9.25085	9.26229	9.28141	9.25009	9.5565	9.28452	9.48989	9.49993	9.16736	9.35207	9.15909
6.78849	6.61991	6.94373	7.12455	6.89385	6.93421	6.78445	6.76425	6.67514	6.71889	6.80012	6.88338	6.74408	6.92087	7.3058	7.23092	7.56384	7.7638	7.95002	7.62756	7.53769	7.48377	7.21418	7.48377	7.47209	7.28945	7.16392	7.55189	6.84463	6.94373	6.80403	6.85906	6.94695	6.84095	7.02674	6.88338	6.97867	6.90057	6.91085	6.83034	6.71448	6.73585	6.89385	6.63398	6.76016	7.52143	7.70513	7.01803	6.99703	7.05274
9.02764	8.98812	8.50141	8.42707	8.58173	8.54842	9.26769	9.16961	9.12044	8.68193	9.56417	9.50241	9.45199	8.9522	9.14496	9.00378	9.35679	9.19963	9.59545	9.31074	9.26691	9.30762	9.37178	8.85888	9.48656	9.48573	8.93939	9.48573	8.99258	8.77675	8.73891	8.98584	8.71619	8.75711	8.74655	8.54842	8.52258	8.68805	8.90656	8.86111	9.04324	9.1316	9.08255	8.99182	9.01412	8.50388	8.57055	8.84077	8.90361	8.97394
9.91089	9.96041	10.3156	10.3636	10.4995	10.6421	10.0124	9.72133	10.1977	10.4838	9.97802	9.72784	10.1354	10.1527	10.17	10.2041	9.68053	9.85659	10.3169	10.1552	10.0102	9.8023	10.3839	10.2581	9.94202	9.99121	9.99337	9.88362	9.74879	9.3513	9.70083	9.4983	9.49492	9.63072	9.48164	9.39725	9.60942	9.63072	9.54113	9.56588	9.60244	9.61207	9.60942	9.61563	9.62181	9.16811	9.19288	9.59107	9.6271	9.77193
8.52495	8.82719	8.65507	7.84588	8.80464	8.82342	8.44154	8.4125	8.82949	8.21512	8.73814	8.45088	9.66678	9.08628	9.5403	9.97026	9.29065	9.3061	9.9551	9.84853	9.59808	9.39075	9.44618	9.30762	9.84034	9.48408	10.5124	10.5504	9.01938	8.94616	9.09514	9.08255	9.0737	9.12415	9.1219	9.33104	9.23499	9.68973	9.56672	9.628	9.7083	9.76033	9.48408	9.66952	9.74028	10.3636	10.2826	9.69714	9.67225	9.55733
8.22655	7.75133	7.63684	8.26919	7.91021	7.99911	7.57388	7.92378	7.59711	8.0788	7.64906	7.78275	7.77873	7.98395	8.95144	8.49413	8.58251	8.56898	9.628	8.67047	8.68957	8.6766	8.81815	8.81211	8.54437	8.82493	8.81739	9.08326	9.01716	9.13308	9.30919	9.22665	9.21686	9.31929	9.1316	9.09588	9.04916	8.29107	8.13767	8.03044	7.8575	8.18764	8.13005	7.98896	8.14423	9.00826	8.93939	8.27492	8.14247	7.97124
8.89617	8.87752	8.93337	8.93865	9.28452	9.16661	9.07295	9.05216	9.28141	9.10412	8.85663	8.71619	9.47416	9.15608	8.3644	8.07551	8.53633	8.38819	8.21207	8.65193	8.53308	8.56265	8.78051	8.38554	8.13767	7.93248	8.52018	8.60913	9.97244	10.0349	9.81815	9.74028	9.68698	10.1052	9.7459	9.84235	10.1851	10.8264	10.4093	10.6017	10.3536	9.56504	9.19215	9.31773	9.25161	10.6439	10.7332	9.56672	9.54454	9.12266
9.67593	9.51407	9.40607	8.84988	9.68791	9.5403	9.2433	9.2999	9.14645	9.53777	9.18165	9.04543	8.97318	9.35755	10.3723	10.2514	10.6457	10.2015	10.5173	10.2434	10.1269	10.3254	9.81714	9.95289	10.0836	10.0789	9.58932	9.57626	9.22744	9.31151	9.067	9.1249	9.20187	9.13828	9.35679	9.26305	9.1249	9.08845	9.22291	9.29524	9.08921	9.14349	9.22974	9.07737	9.17864	9.51659	9.56929	9.3458	9.1869	9.00301
7.30113	6.98782	7.52143	6.80012	7.33804	7.54117	7.06674	7.20174	7.17941	7.47992	6.98782	7.14339	7.15378	7.2381	7.92997	7.74007	8.05535	8.02497	9.11748	8.49824	8.56898	8.23373	7.35621	8.15886	7.00901	8.37939	7.32643	8.45088	7.31024	7.43729	7.52865	7.47013	7.62595	7.68866	7.48573	7.59054	7.45588	7.73281	7.21653	7.27795	7.27345	7.46209	7.1742	7.15896	7.40284	8.48508	8.55158	7.25702	7.3058	7.10845
8.86708	9.57363	9.53862	8.64117	9.34342	9.24101	9.7288	9.25617	9.47088	8.85961	9.98132	9.31929	9.71018	9.27305	9.46185	9.33641	8.88872	9.19215	8.85439	8.51205	9.66316	9.69068	9.08921	8.83251	9.55564	9.4717	8.99558	8.95295	9.55733	9.43645	9.45774	9.51239	9.39967	9.41487	9.41086	9.34263	9.41331	9.82013	9.56758	9.88777	9.86588	9.95398	9.97911	10.0304	10.0045	9.64143	9.50655	9.75169	9.95289	10.0327
9.33564	9.26229	9.27455	9.09514	9.08255	9.14349	9.41086	9.53609	9.27305	9.12638	9.49747	9.58065	9.32794	9.21234	9.53524	9.48821	9.55564	9.56071	9.88516	9.75837	9.56672	9.06406	9.67411	9.84853	9.51492	9.74497	9.30071	9.66133	8.86037	9.15086	8.87978	8.61303	8.7473	8.80165	8.98738	8.73129	8.69262	8.84988	9.10412	9.0246	9.00972	8.82642	8.7994	8.77366	8.80987	8.55158	8.33653	8.75105	8.71998	8.98365
10.5539	11.049	10.9097	10.7254	10.4493	10.175	11.3219	11.1772	10.4759	10.3169	11.2388	11.3219	10.785	10.787	11.5338	11.7219	11.0544	11.4776	9.71857	9.88261	11.4059	11.5031	10.5488	10.8716	11.433	11.4569	11.1309	11.0385	10.7667	10.0992	10.5189	10.4759	10.5011	10.514	10.3309	10.5405	10.4524	10.6564	10.5878	10.7273	10.6492	10.9468	10.9833	10.9711	10.8695	9.89826	10.1674	10.5741	10.7469	10.7044
8.52415	8.41077	8.14829	8.62087	8.05535	8.3644	7.87525	8.37326	8.02634	8.16004	8.3145	8.23677	8.26041	8.27972	8.84151	9.10337	8.67738	8.3154	9.27757	8.1702	8.50551	8.38643	8.05389	8.60292	8.39603	8.66742	8.37591	8.29957	9.33641	9.1249	8.85364	9.13901	9.16811	8.75786	9.24026	9.22822	9.12713	8.77441	8.63023	8.76834	8.52177	8.47681	8.39253	8.4793	8.39427	8.83475	8.88052	8.46677	8.64809	8.53063
8.36259	8.13767	8.20473	8.49583	7.93872	7.94376	8.29394	8.29864	8.04253	7.90397	8.04672	8.22041	7.96865	8.38288	8.76834	8.52738	9.13977	8.91473	8.75332	9.46022	8.63569	8.72679	8.97318	8.90176	8.87828	9.0551	8.37412	8.81892	8.33471	8.19528	8.46428	8.16797	8.2526	8.22246	8.30987	8.12625	8.22144	7.70365	7.94247	7.97495	7.81617	7.69168	7.69017	7.59711	7.60516	7.65969	7.63223	7.74709	7.60036	8.00045
8.22862	8.55396	8.01567	7.85227	8.59046	9.22291	8.35902	7.90647	8.7541	8.75933	8.1495	7.93496	8.82642	8.71694	8.36792	8.69073	8.7503	8.60135	8.45678	8.4651	8.7994	8.37939	8.82493	8.08512	8.37856	8.32549	8.3108	8.32549	10.1207	9.77773	10.2132	9.77964	9.97137	10.1135	9.90253	10.0673	10.2744	10.2662	10.0069	9.98788	9.90147	9.97856	9.88261	10.2381	10.0754	10.2421	10.2236	10.2635	10.2826	10.0917
8.05535	8.09167	7.56036	7.68257	7.58894	7.68401	7.24292	7.73865	7.45182	7.30341	7.47416	7.52865	7.32882	7.30807	9.13977	9.00675	8.82642	9.20407	9.23425	8.68117	9.03728	8.84754	9.08255	8.91033	8.34924	9.1375	8.62871	8.71391	9.02689	9.11822	8.92815	9.64952	9.85659	9.75361	10.7082	10.2799	10.3466	10.0293	9.20633	9.12638	9.8023	7.86254	7.70958	8.23677	8.34199	7.93626	8.29014	7.88137	7.97623	7.88881
8.30799	8.70859	9.60155	7.30807	8.44327	7.7314	9.65131	8.90511	7.90021	6.48827	9.35992	8.52984	8.40815	6.90408	9.61296	9.27532	9.98574	10.2093	8.35639	7.82667	10.1281	10.3323	7.77468	8.01192	10.0191	9.87844	8.83327	7.81999	7.87525	7.42427	7.45383	7.60516	7.47992	7.54661	7.43532	7.85877	7.24524	8.61382	8.19205	8.39341	8.59125	9.68238	9.56758	9.75741	9.68053	8.52899	8.50307	8.46348	8.65735	8.42877
8.72604	8.88426	8.79567	7.63536	8.23879	8.54518	8.49498	8.28069	8.1612	8.02774	8.04811	8.05241	7.89005	7.6384	9.25161	9.20336	8.54601	9.39075	8.40988	8.05973	9.18841	8.35104	8.11828	7.99027	8.3108	8.77675	8.05679	8.77973	9.57713	9.56929	9.61737	9.81215	9.66403	9.54624	9.7884	9.71857	9.46597	9.20038	9.21764	9.13901	9.13009	9.2999	9.23953	9.26229	9.23278	9.51154	9.72971	9.22214	9.16811	9.07663
8.64425	8.65811	8.69566	8.68883	8.66043	9.44373	8.23269	8.56032	8.26136	8.99107	8.35012	8.53955	8.33192	8.76912	9.5234	9.28066	9.52508	9.34499	9.93012	9.91512	9.32634	9.28991	9.06478	9.69527	8.80091	9.49661	9.30919	9.30997	8.39692	8.56423	8.61854	8.33285	8.40375	8.53994	8.34199	8.52899	8.55635	8.36704	8.42533	8.45256	8.3873	8.50059	8.51448	8.23269	8.4892	8.99331	9.06626	8.42877	8.43655	8.37326
8.67124	9.46022	10.1914	10.0696	9.66047	9.9648	9.81714	10.2608	9.49661	9.18242	9.38515	9.39403	9.45692	9.29448	9.28991	9.32555	10.3352	10.6245	9.66403	9.33795	9.46678	10.17	8.99999	9.18391	9.42999	9.32158	8.69722	9.09665	9.88261	9.44373	9.96591	9.5403	9.6423	9.91191	9.69342	9.54709	9.75169	10.5521	9.90777	10.221	10.4585	9.96591	9.74303	9.9769	9.80623	9.85967	10.1489	10.2758	10.093	10.0349
7.75828	8.84833	9.48736	8.29911	7.75411	8.34741	9.27909	9.1197	8.76012	8.30799	8.92436	8.03175	9.23953	7.93248	8.22761	8.4125	9.15985	9.64404	6.93421	7.07516	8.53713	9.2365	7.5304	7.36975	8.41941	7.89889	8.92962	8.45848	9.25085	8.92659	9.09142	8.93111	9.01189	8.9866	9.13901	9.18013	8.92962	9.97137	9.39484	9.76126	9.81017	9.5565	9.22214	9.57275	9.41802	9.57275	9.87526	9.75933	9.63967	9.46185
7.7638	7.97623	7.41576	7.45182	8.01696	7.81088	7.83185	7.84722	8.85961	8.10247	8.42533	7.88506	8.43818	7.81351	8.10699	8.26326	7.99027	8.20578	7.73865	7.71853	8.18876	7.80154	8.51777	8.68805	8.45088	8.43732	8.33835	8.29675	7.79614	7.58729	7.78275	7.46411	7.60036	7.60195	7.60195	7.73426	7.68562	7.77335	7.70662	7.77061	7.82928	7.99027	7.94629	8.35104	8.28635	6.98782	7.27345	7.86897	7.80826	7.6384
8.99701	9.01189	9.21988	9.24703	9.35755	9.49993	8.97542	9.02309	9.08107	9.36782	9.04844	9.14862	8.91916	9.32478	8.36352	8.28449	8.2162	8.2027	8.28828	8.74877	8.24481	7.99783	8.44495	8.53792	8.63177	8.22968	8.46761	8.34105	8.7949	8.77973	8.73506	8.64809	8.68351	8.76311	8.89021	8.64885	8.79788	8.71012	8.68351	8.84677	8.76012	8.82418	8.75857	8.81815	8.77139	8.62485	8.62328	8.83475	8.90807	8.99927
9.16211	8.86558	9.22367	9.16509	9.02012	9.36148	8.95144	9.11381	8.968	9.07071	8.837	8.82418	8.85288	9.08769	8.77973	8.61854	9.08845	8.92138	9.61125	9.02689	8.99701	8.97839	9.09665	8.92962	8.76012	9.05066	9.0974	9.06626	8.89838	8.83327	8.95597	9.04395	9.23203	8.96647	9.03654	9.2214	9.2577	8.89539	8.83851	8.81211	8.72148	8.79713	8.94542	8.63488	8.81815	9.86696	9.69898	8.92736	8.97172	8.85439
9.11381	9.2577	9.10037	10.0384	9.05884	9.3395	9.18013	9.30531	9.19364	9.66316	9.34895	9.72413	9.09514	9.52003	9.12113	9.72506	9.27455	9.46227	9.7676	9.60942	9.38836	9.49993	9.15684	9.32871	9.5505	9.4676	9.33564	9.26845	9.15608	9.2433	9.01716	9.02689	9.07589	8.88947	9.20787	8.97839	8.85961	8.83475	9.16585	9.10708	9.03728	8.95672	8.97394	8.86262	8.87603	8.4793	8.39341	9.09142	8.98886	8.97915
10.3338	10.3113	10.0327	9.41168	9.55819	9.64952	9.69714	9.56758	9.28299	8.72226	9.5565	9.79336	9.49911	8.83251	10.3536	10.6564	9.82464	9.93228	9.19737	8.71921	9.35912	10.0742	9.32634	9.04102	9.63744	9.92579	9.24628	9.17491	10.4806	10.2554	10.8959	10.4649	10.3003	10.785	10.3031	10.4199	10.4649	10.5173	10.2223	10.1514	10.1404	10.3156	10.3409	10.3281	10.2487	10.4048	10.1964	9.99121	10.008	10.3239
8.44668	8.33653	7.70811	8.1789	8.03717	7.85623	8.25455	8.37856	7.7624	8.1657	8.33835	8.1327	8.36881	8.35279	8.83401	8.71238	8.76462	8.77289	8.89764	9.48	8.95295	9.16811	8.52415	9.2433	7.91765	8.87458	8.66043	9.05435	7.84588	7.93996	7.60036	7.75689	7.74709	7.5823	7.80954	7.81745	8.00692	8.08344	8.02497	8.22761	7.9214	8.03583	8.21932	7.92378	8.13767	7.95002	8.416	8.19421	8.08171	8.2497
11.1449	10.8759	10.68	10.628	10.1028	10.4696	10.2581	10.6599	11.013	11.2388	10.787	10.8587	10.9711	11.2745	10.8803	11.0784	10.4727	10.6875	9.98021	10.4664	10.4633	10.4246	11.2042	11.3325	11.0206	10.8652	11.189	11.3609	11.2912	11.4734	10.9589	11.2072	11.437	11.1537	11.7434	11.5879	11.1507	11.2042	11.2325	11.2103	11.1654	11.3465	11.2844	11.2612	11.3359	12.0949	12.0339	11.3045	11.2912	11.4611
8.59597	8.54601	9.02309	9.09288	9.97354	10.1626	8.75105	9.00225	9.73644	9.65402	8.6949	8.7661	9.17036	9.53524	9.04695	8.63958	8.68729	8.86262	9.90983	9.91089	9.11456	9.16661	9.26074	9.38597	9.00753	8.94394	9.12113	9.26769	9.57626	9.92042	10.0476	9.63252	9.98354	10.348	9.79537	10.1099	10.2675	9.91619	9.60942	9.57018	9.42119	9.21234	9.09665	8.87383	9.14862	11.1252	10.7667	9.19288	9.21012	9.14496
8.30424	8.35369	8.20893	8.32828	8.56423	8.73356	8.28253	8.26817	8.49498	8.56978	8.46185	8.53471	8.42027	8.33375	7.96623	8.24383	7.04388	7.85361	8.53633	7.77873	7.56036	7.79748	8.1519	8.43481	8.09011	7.91391	7.91269	8.10851	8.65193	8.25066	8.46016	8.49413	8.4517	8.25066	8.33835	8.4826	8.27688	8.39775	8.32734	8.34289	8.31911	8.38288	8.3154	8.29766	8.30799	7.86002	8.16797	8.1288	8.13522	8.05094
10.0225	10.0522	9.64681	10.0034	9.76126	10.1269	9.94202	10.1452	9.72971	10.0293	9.98788	10.2608	9.95622	10.199	9.42523	9.74401	9.54961	9.31929	9.36941	9.53524	9.40607	9.6352	9.39484	10.0395	9.76126	9.6379	9.59282	9.3544	9.62441	9.72042	9.57363	9.57537	9.46597	9.46678	9.70365	9.42042	9.59896	9.71018	9.72784	9.79137	9.7158	9.89722	9.85659	9.88261	9.86377	9.80029	9.56588	9.99669	9.92148	9.95073
9.00528	8.88872	8.5857	8.34471	8.9326	8.5857	8.81286	8.55396	8.80987	8.64964	8.968	8.77061	8.72299	8.65041	8.68193	9.04695	8.53955	8.69262	8.51612	8.45678	8.55635	8.23879	8.3005	8.10247	8.51448	8.9866	8.02497	9.03355	8.56504	8.36614	8.16683	8.33744	8.36704	8.27972	8.38908	8.39166	8.40462	8.53874	8.737	8.82342	8.89169	9.06109	9.18616	9.07071	9.09812	8.61031	8.56265	9.07663	9.03063	9.14052
9.49911	9.31851	9.14572	8.60211	9.55733	9.50572	9.49153	9.11002	9.52003	9.0737	9.64057	9.38515	9.44534	9.58496	9.95184	9.58321	9.62888	9.66047	10.2635	10.0476	10.1851	9.87944	9.42999	10.0315	9.83522	10.0602	9.41168	9.92365	8.67583	8.62406	8.47514	8.56741	8.85813	8.66043	8.88872	9.0737	8.77139	9.28758	9.47088	9.34107	9.37736	9.43645	9.46352	9.36782	9.4717	9.60678	9.79137	9.46433	9.37258	9.29677
10.2785	10.0848	9.47333	9.45609	10.5946	10.6385	9.85157	9.967	10.065	10.0012	10.0614	9.92365	9.90361	9.74028	9.39725	9.48736	9.29911	9.18242	9.98684	9.56417	9.47834	9.10632	9.28684	9.34029	9.17791	9.56071	9.0164	9.31617	9.53018	9.63883	9.35912	9.29294	9.50739	9.56929	9.37495	9.6271	9.6787	10.1281	10.299	10.1687	10.2106	10.0395	10.1111	9.88674	10.0372	10.4079	10.5488	9.94311	9.87107	9.77483
10.1159	10.4477	11.242	9.769	11.4409	11.3646	10.6351	10.1305	10.8759	10.5321	10.2976	9.54369	9.9312	9.51154	10.6672	10.8565	10.9613	11.2072	11.9628	11.6451	10.781	10.8478	10.9929	11.2042	10.5076	10.7332	10.2487	10.381	10.5656	10.6875	10.7647	11.0974	10.9783	10.9856	10.5982	11.2388	11.0784	11.0623	10.628	10.6157	10.6086	10.7952	10.8435	10.5999	10.7891	11.3869	11.2135	10.5011	10.3869	10.2434
8.35369	8.55158	8.90138	8.45678	8.7556	8.59754	8.90065	8.51859	8.78807	8.55873	8.71162	8.49498	8.40375	8.47598	8.76462	9.04251	8.98138	9.11306	9.12044	9.31229	8.84833	8.70333	8.59368	8.68729	9.03136	8.96265	8.44413	8.88277	8.81665	8.18115	8.7661	8.70181	8.61619	8.56343	8.63255	8.52018	8.40815	8.59977	8.44752	8.66356	8.67507	8.76462	8.69341	8.80761	8.6558	7.91391	8.13646	8.62871	8.63884	8.73739
7.6811	7.70662	8.2141	8.23475	7.81221	7.71996	7.80684	7.67205	7.67364	8.15304	7.851	7.72854	7.61484	7.92261	7.97876	7.84588	7.97124	7.52689	7.92621	8.15659	7.47209	7.58068	7.49334	7.71853	7.77201	7.87525	7.12726	7.63536	7.82667	7.59384	7.81221	7.60845	7.69318	7.7156	7.84458	7.59384	7.69168	7.52689	7.5304	7.64602	7.5142	7.69923	7.69168	7.79088	7.76794	7.32643	7.47608	7.70513	7.64906	7.7527
8.21307	8.02634	7.46608	7.99659	7.85877	8.09628	7.70064	8.27591	7.84588	7.90894	7.78275	8.35012	7.86641	8.1612	9.62441	9.36148	9.72506	9.85459	9.93337	9.71673	9.60502	9.4586	9.33408	9.22214	8.69188	9.73548	9.16886	9.49993	7.73721	8.03848	7.78956	7.64755	7.61163	7.71709	7.48187	7.43729	7.81745	7.64602	7.95256	7.89637	7.78551	7.57563	7.70513	7.67205	7.7156	7.93752	7.69473	7.65514	7.70811	7.87153
10.3099	10.3508	10.6837	11.3982	10.5741	10.8959	10.2758	10.8035	10.2394	10.9468	10.1318	10.5861	10.2236	10.7352	10.6157	10.3884	10.8307	10.7159	10.8139	10.8522	10.5656	10.7508	10.7508	10.7607	10.5471	10.5338	10.5589	10.5982	10.5606	10.9564	10.988	10.5999	10.6875	11.0596	10.9759	10.49	10.781	9.93337	9.9141	9.9141	9.83725	9.74028	9.78549	9.72042	9.79437	9.54113	9.56071	9.81513	9.79038	9.82918
9.11306	8.81739	9.02988	8.96948	8.67967	9.10412	8.95597	8.76685	9.03207	8.75484	9.29294	8.89021	8.76238	8.68041	8.48344	8.43818	8.63416	8.58411	8.49824	8.24383	9.0179	8.04954	8.14006	8.1495	8.10247	8.83401	8.59901	8.54034	8.95144	8.86415	8.75857	8.94691	8.70181	8.87603	8.78126	8.85738	8.76311	9.0685	9.00301	8.99558	8.98812	9.04991	9.05736	8.99406	9.1197	8.63488	8.62793	8.82493	8.65507	8.73203
9.36467	9.2305	9.02385	9.14128	9.16736	9.00753	9.20114	9.15163	9.48989	9.63609	9.58408	9.39886	9.50906	9.54542	8.82418	8.76086	8.46677	8.59977	8.14363	8.44413	8.30522	8.74655	8.01567	8.65658	9.14645	8.5682	8.70105	8.39253	9.04251	9.24781	9.27455	9.04991	9.04178	9.19512	9.3395	9.02309	9.28758	10.0487	9.78455	10.0754	10.0568	11.0004	10.8737	11.0839	10.8846	9.48246	9.36782	10.7687	10.6912	11.0518
10.3959	10.6599	10.7292	8.83927	10.5999	9.9637	11.2388	10.4791	10.1318	9.20187	11.3869	10.5912	10.9097	10.175	10.9397	11.0258	10.6333	10.2041	9.85157	9.83423	11.092	10.9166	10.1851	10.093	11.2912	11.0866	10.9257	10.6988	10.0157	9.85967	9.76712	10.0259	9.91512	9.73548	10.0287	10.1269	9.90777	10.8652	10.5946	10.7647	10.714	11.6066	11.5832	11.5971	11.565	12.2979	12.4167	11.4095	11.3325	11.2912
7.92997	7.75962	7.6537	7.56891	8.39341	8.11566	7.99027	8.17563	8.01959	8.09326	7.74853	7.86897	8.26429	7.83185	8.28541	8.77897	9.07513	7.94876	9.11606	9.11822	8.89464	8.37591	8.25943	8.19205	8.06562	8.72679	8.40815	8.7177	8.77597	8.73972	8.1612	8.2892	8.42962	8.25355	8.71847	8.49663	8.25943	8.1519	8.18876	7.83056	7.99659	7.54484	7.43314	7.6036	7.56208	7.92997	8.23879	7.75962	7.49721	7.47416
9.62528	9.46185	10.3169	9.35755	9.31617	9.09514	9.56247	9.68607	9.00528	8.03175	9.14572	8.99037	9.38757	8.72528	8.82568	8.77061	9.73739	9.78355	8.57135	8.51366	8.95672	9.06626	8.55873	8.21512	8.46428	8.5753	8.53874	8.50796	10.3184	9.94638	9.8993	10.2315	10.1064	9.90777	10.3225	10.3141	9.9719	10.0349	9.85057	9.86696	9.80524	9.69992	9.69527	9.63165	9.63072	10.1902	10.0069	9.81317	9.71857	9.93337
8.98365	9.04466	9.08326	9.2937	9.27152	9.23126	9.11456	9.21911	9.04026	8.98365	9.09812	9.25617	9.0551	9.13677	8.40375	8.56504	8.54998	8.95971	9.0551	8.24084	8.01959	8.61538	8.37761	8.78202	8.61695	8.1974	8.43989	8.09167	8.94468	9.0685	8.68579	9.1219	8.88127	8.91621	8.98365	8.87828	8.85063	8.71921	8.92659	8.91178	8.80165	8.84451	8.87162	8.7994	8.7343	8.84988	8.7994	8.9221	8.87162	8.92286
9.13901	9.07513	9.01265	9.17112	9.30919	9.37966	9.1531	9.03281	9.38597	9.44534	9.38757	9.2937	9.35051	9.37809	9.00972	9.03426	8.65041	8.96418	9.26381	9.05141	9.0149	9.02988	9.31229	9.12862	9.44697	9.25464	9.15758	9.33408	9.09812	9.00378	9.02689	9.07884	8.87162	9.10708	8.70181	8.82418	9.05813	9.16357	9.23877	9.15909	9.13457	9.22367	9.1944	9.21613	9.16961	9.12713	9.14789	9.1869	9.13084	9.41882
7.78275	7.57563	7.69318	7.43093	7.70365	7.32643	7.69318	7.54661	7.4415	7.45182	7.3853	7.31487	7.39189	7.3357	6.95982	7.08346	6.93732	7.09437	7.58398	6.8763	6.89029	6.76842	7.38739	7.45383	7.46814	6.81923	7.84972	6.68824	7.66739	7.67364	7.42427	7.63536	7.51781	7.6811	7.71853	7.69017	7.83823	7.61484	7.80684	7.81999	7.64448	7.69473	7.78688	7.55189	7.77738	8.30328	8.54842	7.79485	7.58729	7.91021
9.08769	8.42962	8.91473	9.36467	8.67353	8.85888	8.2497	8.87162	8.53228	9.31773	8.69798	8.95672	8.3644	9.13977	9.50405	9.15684	8.92138	8.57055	9.7336	9.02912	9.07884	9.0974	9.00225	9.44867	9.1538	9.37495	9.04991	9.54624	8.59977	8.86935	9.05141	8.97617	9.04395	9.14128	8.61382	9.06033	9.30222	8.75711	8.91033	8.75332	8.77061	8.80908	8.8136	8.67429	8.92436	9.65221	9.44949	8.95072	8.82117	8.94994
9.40527	9.35517	9.44047	10.348	9.90671	9.88048	9.56417	9.82413	9.60155	9.83321	9.40847	9.62357	9.48492	9.8013	9.65587	9.64316	10.1527	9.83627	10.2249	10.175	9.98021	9.91299	9.89621	9.87002	9.77871	9.70736	9.71391	9.56071	9.31617	9.22064	9.28529	9.26229	9.30297	9.43082	9.46514	8.97244	9.23802	9.20114	9.2554	9.39725	9.33872	9.31074	9.35679	9.27909	9.25315	8.7752	8.76384	9.47002	9.40447	9.43966
10.2198	10.3031	10.8201	10.4033	10.9492	11.2042	10.8181	10.6193	11.7773	11.8177	10.7708	10.85	11.2912	11.486	9.45199	9.6334	9.45527	9.48989	9.92365	10.1527	9.60767	9.19066	10.1662	10.0213	9.4586	9.57018	9.67225	9.87844	12.376	12.4469	12.041	12.1677	12.2185	12.1028	12.775	12.4684	11.9697	10.9212	10.9374	10.9027	10.7007	10.8565	10.8393	10.6017	10.6139	10.417	10.2853	11.0436	10.8759	10.9281
8.98138	9.16811	10.1147	10.1564	11.0974	10.9257	10.0315	10.3045	10.669	10.5741	9.60678	9.2999	10.2223	10.0848	9.28837	9.72042	9.85261	9.87526	10.0338	10.3003	10.0168	9.75266	10.0349	9.77002	9.41004	9.68607	10.0213	9.86377	10.7063	10.4307	11.1951	10.5173	10.6034	11.0462	10.6636	10.3017	10.8737	10.9027	10.3423	10.5861	10.4539	10.0361	9.80425	9.9648	9.87215	10.6174	10.6727	10.1638	9.98788	10.0157
9.20861	8.88052	8.1657	8.34199	8.60835	8.62871	8.99999	8.04954	8.97394	8.47681	9.01189	8.36614	9.02538	8.17665	8.51859	9.32478	8.40815	8.2892	8.87828	8.69188	8.83927	8.48586	8.54437	7.94376	8.88872	9.00675	8.23777	8.72148	9.1353	8.94244	9.54624	8.94244	9.13604	9.22064	9.07513	8.70709	8.86708	9.28299	9.26074	9.26691	9.34029	9.45199	9.32871	9.37337	9.39643	8.84077	8.6543	9.29294	9.28991	9.29448
9.93449	9.96812	9.53441	9.75933	9.71673	9.83725	9.51154	9.81714	9.50241	9.39484	9.68332	9.69342	9.69068	9.88986	9.83321	9.57101	9.83725	9.80524	9.96919	9.78455	9.49327	9.59372	9.62006	9.57976	9.61296	9.64681	9.89722	9.54961	9.44534	9.67593	9.36385	9.28377	9.4717	9.44697	9.57798	9.56159	9.49492	9.38436	9.3789	9.2822	9.24703	9.42763	9.41568	9.41004	9.40527	9.97579	10.0499	9.40368	9.36225	9.31773
8.29014	8.41162	8.54842	8.54762	8.26919	8.42198	8.3644	8.45762	8.30522	8.42027	8.29766	8.60835	8.32276	8.45339	8.10396	8.47013	8.76538	8.57851	8.54276	8.43655	8.29582	8.46185	8.32549	8.82455	8.33924	8.27298	8.15067	8.56859	8.16345	8.22862	8.25943	8.26326	8.4305	8.38991	8.21104	8.53145	8.59977	8.3873	8.41941	8.45848	8.31263	8.50551	8.51695	8.51531	8.4305	9.15909	9.20861	8.50796	8.57612	8.51859
5.05705	4.80177	4.3053	4.12589	4.34455	4.4158	4.44753	4.38167	4.56383	4.07456	4.38167	4.44753	4.68982	4.21877	3.73771	4.53656	4.07456	4.3053	4.38167	4.3053	3.89828	4.38167	4.3053	4.64118	4.4158	4.02161	4.50782	4.34455	4.26174	3.61337	4.26174	4.3053	4.21877	3.34984	4.21877	4.07456	4.21877	4.38167	4.17271	3.89828	3.89828	4.21877	4.38167	4.26174	4.17271	4.50782	3.96354	4.47809	4.34455	4.47809
4.4158	4.61624	4.21877	5.40142	4.44753	4.50782	4.38167	4.4158	4.38167	4.94593	4.59031	4.53656	4.56383	5.05705	4.26174	4.07456	4.21877	4.12589	4.56383	4.07456	4.38167	4.17271	4.47809	4.21877	4.44753	4.3053	4.12589	4.21877	4.47809	4.3053	4.4158	4.44753	4.47809	4.34455	4.26174	4.17271	4.3053	4.26174	4.4158	4.21877	4.12589	4.26174	4.4158	4.17271	4.34455	3.34984	4.64118	4.38167	4.44753	4.44753
8.62167	8.64425	9.86588	9.71018	10.4932	10.4774	9.22665	9.83423	9.40286	8.85513	8.86111	8.78352	9.60071	9.18541	8.86339	9.38436	11.0676	11.1195	10.7159	11.226	10.104	10.7044	9.72133	9.88362	8.96573	9.12638	9.79038	10.1416	10.6968	10.779	10.5929	10.2758	10.5488	10.4477	10.5354	10.457	10.5843	9.38123	9.1123	9.02612	8.97691	8.88499	8.72148	8.80316	8.71464	9.9747	9.87215	9.04991	8.85586	8.78126
7.70513	7.65218	7.64755	7.10007	7.6811	7.54661	7.26164	7.5304	7.219	7.16638	7.45182	7.27345	7.28035	7.09173	7.90021	8.23269	7.17166	7.27108	6.89029	7.47608	7.25935	7.28272	6.85906	7.06119	7.07516	6.85906	7.0863	6.80012	7.94247	7.7624	7.81745	7.94746	8.01066	8.12092	7.80826	8.36881	8.09947	8.21932	8.16683	7.83313	8.03848	8.23879	8.20682	8.09326	8.16455	9.16285	9.16811	8.14714	8.05241	7.81088
7.44988	7.40072	7.7141	8.27786	7.1354	7.39414	7.74853	7.69473	7.25234	7.83823	7.86254	7.87766	7.34258	6.83385	7.47416	7.56546	7.79354	7.28035	7.68866	7.4394	7.78007	7.77605	7.33804	7.39189	7.97376	7.81221	7.25469	7.53222	7.0497	7.05555	7.31958	7.25234	7.32643	7.22853	7.22853	6.96929	7.27795	7.35621	7.48951	7.37849	7.47209	7.36754	7.31258	7.42647	7.31258	7.37624	7.04388	7.41151	7.33336	7.60195
9.29448	9.19364	9.51659	8.70782	9.21837	8.81514	9.78355	9.34499	9.51492	8.85586	9.77871	9.45282	9.58233	9.08845	10.4108	10.3072	10.5321	10.669	9.49242	9.95622	10.7292	10.6546	10.4185	10.4354	10.8393	10.8456	10.5639	10.4963	9.22593	8.94015	9.14128	9.10485	9.0216	9.04466	9.14938	9.05813	8.914	9.2071	9.15834	9.17414	9.25085	9.47749	9.5107	9.39075	9.35992	8.78807	8.67047	9.15532	9.19215	8.99999
8.47177	8.57291	8.59827	8.04954	10.2093	10.3796	9.08032	9.18391	10.3988	9.93337	9.06924	8.88201	9.78161	9.25389	9.76617	9.43645	9.71391	9.95728	10.2145	10.9027	10.0568	10.1088	10.5809	10.6564	9.26381	9.74781	10.0848	10.1775	10.7082	10.8056	10.6439	10.4539	10.5271	10.779	10.7063	10.5521	10.8201	10.7469	10.194	10.1864	10.0487	9.85967	9.71294	9.67686	9.70178	11.192	11.425	9.67686	9.5268	9.51407
8.33375	8.26919	8.28352	8.54518	8.46843	8.21104	8.32828	8.7661	8.4331	8.47013	8.20473	8.47681	8.40112	8.50141	7.86129	7.94124	7.90647	7.87274	8.22761	7.97253	7.66892	7.79088	8.44242	7.80684	7.76655	7.45588	7.78007	7.67364	8.34924	8.54762	8.25553	8.52258	8.17132	8.13767	8.36526	8.25066	8.29299	8.35459	8.31817	8.31632	8.37761	8.2662	8.42114	8.25455	8.33285	8.49744	8.846	8.44752	8.30424	8.33471
9.34185	9.1123	9.03136	8.81286	8.98439	8.7964	8.9326	8.95822	8.86632	8.74123	9.06033	8.93939	9.02834	8.98512	9.03877	8.59125	8.75484	7.89005	8.0057	8.07065	8.73972	8.78882	8.83102	8.05094	8.58092	8.94994	8.5611	8.71012	9.32794	9.3932	9.32158	9.39238	9.16357	9.29677	9.44697	9.09362	9.24026	9.07513	9.13604	9.16509	9.0944	9.21308	9.23802	9.19066	9.28299	9.02089	9.15236	9.24101	9.20559	9.11002
6.81529	7.40511	7.93248	6.98782	8.4055	8.07718	7.94629	7.3963	9.02834	7.8939	8.04253	7.46608	8.45339	7.48951	8.63845	9.37575	9.5049	9.62978	9.46678	9.72133	9.21308	9.72738	10.3709	10.5572	9.50739	9.39725	10.2003	10.2813	8.40375	7.98395	8.61462	8.65193	8.45088	8.56265	8.59754	8.77366	8.35369	8.3005	7.83185	7.96258	8.22557	8.62714	8.54682	8.72604	8.54601	8.82418	8.79417	8.32456	8.25747	7.72568
9.26229	9.37809	9.20484	9.44782	9.4586	9.71485	9.16062	9.31306	9.40368	9.48083	9.25617	9.37495	9.2738	9.59372	8.98886	8.64885	9.26153	8.81514	8.85211	8.51777	9.00602	8.92962	9.12266	8.83624	9.11075	8.62248	9.41409	8.65193	9.42356	9.55904	9.51918	9.6352	9.64143	9.56333	9.59107	9.75837	9.54961	8.99631	9.0744	9.06261	8.86262	9.33256	9.40928	9.38048	9.42842	9.64952	9.67135	9.35755	9.36862	9.34342
8.94394	8.80834	9.00301	8.75933	9.1078	8.86486	8.87233	8.72754	8.71542	8.73582	8.65658	8.53792	8.76538	8.50878	8.93413	8.81211	9.11381	8.62639	8.81134	8.53553	9.08845	8.7177	8.54193	8.44578	8.58806	8.86415	8.43481	8.32096	8.89764	8.89838	8.9522	8.92064	9.0596	8.99258	8.88499	9.12113	9.14052	8.74047	8.71464	8.68429	8.60759	9.13604	9.16661	9.1197	9.16285	9.80916	9.75552	9.32081	9.15909	9.2214
8.00439	8.01567	9.59282	9.24857	8.48586	8.69416	8.71542	9.10037	8.2307	8.17132	8.16912	8.1789	8.00176	8.58092	8.03848	8.10247	9.52593	9.88048	8.97839	8.3292	9.02988	9.06924	8.2079	8.43732	8.20374	7.874	8.12499	8.22968	8.02091	7.72568	8.01446	7.97876	7.81485	7.98395	8.06415	7.87646	8.19528	7.86129	7.84334	7.93373	7.76655	7.97495	8.23982	8.03848	8.17665	8.49247	8.70936	8.18002	8.04383	7.98141
11.3536	11.0571	10.6368	9.94526	11.008	10.787	10.7932	10.5861	10.712	10.7627	10.9257	10.783	10.9759	11.0758	12.0118	11.8652	11.0866	10.9759	11.6955	11.7059	11.402	11.3219	11.421	11.3944	11.7434	11.574	11.9766	11.9766	10.4323	10.6819	10.3169	10.7312	10.8478	10.5539	10.4139	11.0004	10.7607	10.4979	10.7273	10.6174	10.6139	10.8264	10.8914	10.7254	10.8609	11.8236	11.486	11.0333	10.9783	11.0105
8.672	9.084	9.57018	9.18242	9.13828	8.75633	9.48989	9.14938	9.34423	8.84451	9.23576	8.74424	8.93337	8.69262	8.25355	8.14829	8.30987	8.36972	7.65514	7.79088	7.89258	8.41515	7.81088	8.21001	8.56583	8.37678	8.06257	7.75133	9.05216	8.78731	9.39403	9.08032	9.15684	9.25693	8.85063	8.97691	9.20336	9.42842	9.41086	9.45448	9.41964	9.58233	9.61035	9.62978	9.58233	9.16509	8.98289	9.46678	9.39158	9.49661
9.53268	9.19512	8.99558	9.83522	8.77215	8.82117	9.56758	9.61825	8.74123	8.8731	9.56504	9.84034	8.86708	8.79788	9.23802	9.6445	9.53186	9.83213	9.31035	8.80987	10.0894	10.2093	8.93792	9.06998	9.98902	9.8013	9.0737	9.12601	8.41773	8.31911	8.35279	8.35814	8.51285	8.52574	8.49413	8.33471	8.47846	8.85663	8.97244	8.8969	8.95971	8.99701	8.84525	8.84911	8.82493	8.64578	8.69035	8.97915	8.71162	8.91766
8.42283	8.82795	9.28605	8.72679	8.92659	8.64273	9.53355	8.80316	9.5268	8.85211	9.47917	8.99406	9.29677	8.75179	7.90522	8.22349	7.62595	8.0399	8.16797	8.43481	8.21827	8.00631	8.49498	8.73739	8.43732	9.06924	9.1914	8.837	9.24857	8.95295	9.26691	9.37337	9.04102	9.17716	9.27455	9.26999	9.11678	9.11822	8.7964	8.98061	8.96573	9.09142	9.11748	9.34659	9.24703	8.85138	8.7896	9.27152	9.1153	8.91473
10.0894	10.2003	10.7312	10.7197	11.0004	10.7728	10.9856	11.1421	10.5639	10.5656	11.0676	10.9143	10.743	10.8307	10.7469	10.9143	11.4529	11.3536	10.8056	10.7101	11.6401	11.6019	11.2198	11.018	11.6851	11.6903	11.3831	11.3079	10.1952	9.99783	10.2145	9.90671	9.92789	10.165	10.1195	10.0942	10.0045	10.0102	9.81513	9.84235	9.95622	10.1159	10.1379	10.1489	10.0168	10.2028	10.1539	9.97137	9.98132	9.92902
9.00972	8.96948	8.65272	8.54998	8.81437	8.76685	8.85663	8.80761	8.87162	8.88872	8.86935	8.90807	8.84004	8.84304	8.93939	9.21012	8.60913	9.19512	9.49747	8.91033	8.97839	8.80241	8.89914	9.32321	9.14274	9.45938	8.99927	9.02689	8.30706	8.3024	8.2701	8.25159	8.25847	8.32639	8.31355	8.52984	8.27492	9.08697	8.8969	8.79339	8.97172	9.12786	9.08326	9.19326	9.04844	8.88796	8.2701	9.02612	8.97394	8.9221
7.47416	7.20919	9.19215	8.11151	7.36528	7.02379	7.78007	7.58398	7.13811	6.87295	7.24292	7.01197	7.22853	7.26164	7.09173	7.6244	10.7891	10.8759	7.34031	7.36076	8.36704	9.61296	7.26872	6.95008	7.5304	7.10007	7.38081	7.25234	8.36352	8.22041	8.01959	8.37761	8.26041	8.19092	8.64656	8.69188	8.28253	8.30522	7.63376	7.7555	7.86254	7.34258	7.26635	7.43729	7.44782	8.77897	9.17414	7.83697	7.42209	7.42647
4.47809	3.82662	4.66579	3.82662	4.21877	3.61337	4.56383	4.07456	4.17271	3.61337	4.21877	3.96354	3.82662	4.26174	4.61624	5.25767	4.94593	5.07352	6.24836	5.25767	5.36362	5.3888	5.45177	4.73489	4.96507	4.82361	4.96507	5.27189	4.59031	4.59031	4.47809	4.50782	4.26174	4.64118	4.61624	4.53656	4.53656	4.44753	4.61624	4.12589	4.34455	4.17271	4.26174	4.07456	4.47809	4.92635	4.26174	4.3053	4.07456	4.3053
9.42042	9.91299	10.783	9.47666	10.7549	10.4199	10.5656	9.69898	10.1674	9.5403	10.4323	9.78549	10.0282	9.7158	10.3254	10.4853	10.6297	10.6385	10.4063	10.5321	10.6227	10.7568	10.2893	10.2554	10.6894	10.6564	10.5222	10.4947	9.95831	9.66224	9.93771	9.79437	9.868	9.77289	9.81815	9.95935	9.74684	10.1589	9.77773	9.68238	9.78742	10.1367	10.1028	10.18	10.0304	10.2785	10.1687	9.89093	9.95073	9.78161
8.53713	8.58492	8.02634	8.08863	8.11421	7.9915	8.98512	8.90138	9.17414	8.86186	10.1502	9.91089	9.94096	9.1093	8.88947	8.90065	8.71391	8.00692	8.31632	8.31355	9.63609	10.2302	9.36068	9.00528	10.8846	10.781	10.3636	9.67686	7.83185	7.95878	7.56546	7.52865	7.61323	7.7624	7.63223	7.56036	7.67205	7.96623	8.00045	7.93123	8.04954	8.18876	8.0869	8.07718	8.17132	7.38303	7.58398	8.27972	8.16233	7.81617
10.4508	10.6104	9.63609	8.28352	8.99037	8.30328	10.4759	9.46433	10.6017	9.95398	10.6193	10.1762	10.1123	10.0315	12.1188	12.1433	10.9954	10.85	10.3127	10.4696	11.5162	11.226	11.4695	11.5382	11.841	11.859	11.3012	11.421	9.83827	9.43162	9.88154	9.73739	9.54709	9.67046	9.78549	9.61125	9.65863	10.5189	10.3239	10.49	10.5724	10.7749	10.7312	10.8937	10.785	9.80425	9.76807	10.6654	10.6034	10.6654
10.7411	10.7728	10.8846	11.0839	11.4988	11.7112	11.0649	10.8414	10.5504	10.4664	10.9564	10.787	10.6333	10.2744	10.1737	10.4048	9.87423	10.2302	9.49327	9.66316	9.79137	9.99229	9.42682	9.08769	9.94526	9.67686	9.51492	9.33641	11.5117	11.3359	11.9028	11.5559	11.3113	11.6304	11.433	11.3683	11.4776	10.9515	10.8846	10.9166	10.8737	10.8716	10.8244	10.9444	10.8181	10.8869	10.6385	10.6599	10.6297	10.6017
8.10089	8.31632	8.31817	7.96382	8.19205	8.27591	8.49007	7.75828	8.14363	7.78007	8.52984	8.25355	7.83823	7.44782	8.47846	9.29219	8.49744	8.93489	8.6827	8.23677	8.98584	8.99852	8.64198	8.20578	9.30762	9.2433	8.75933	8.461	7.851	7.56208	8.49413	8.12092	7.7527	8.1519	7.6036	7.68562	7.88631	8.20578	7.8042	7.97253	8.22862	8.55079	8.3024	8.7556	8.48836	7.3357	7.25234	8.26041	8.20165	7.97751
9.85863	9.48821	9.76223	9.59282	10.1514	9.68885	9.94855	9.79636	9.21385	8.52495	10.0202	9.51576	9.65496	8.73056	10.0685	10.1626	10.6582	10.4711	10.5124	10.6421	10.5775	10.6104	9.68698	9.71485	10.348	10.1914	9.90147	9.77099	9.29294	9.33486	9.25009	9.26074	9.30762	9.371	9.32239	9.27682	9.31462	9.46022	9.51746	9.52593	9.5107	9.56333	9.65496	9.5234	9.51407	9.20407	9.0149	9.48408	9.43242	9.4586
9.58761	9.64143	9.64316	8.63958	10.0954	9.69527	9.28605	8.65272	9.37337	8.72679	9.47002	8.49979	9.46352	8.68653	9.14052	9.21308	9.66133	9.62006	9.52254	9.97026	9.21686	9.56333	8.97394	8.91104	9.11822	8.92962	9.05884	8.95896	9.38597	9.34423	9.64143	9.49411	9.30453	9.71485	9.38123	9.25844	9.46102	9.83522	9.61563	9.78549	9.77385	9.94638	10.1003	10.027	9.95289	9.31151	9.19512	9.91299	10.0135	9.78742
8.837	8.75633	8.61462	7.91891	8.46016	8.49007	8.70936	8.85961	8.55715	8.01959	9.16736	9.14789	8.82267	8.46267	7.70513	8.13646	7.67044	7.70064	7.88387	8.11001	7.70958	7.7624	7.67044	8.26041	7.93752	7.85623	8.0332	7.80826	8.64425	8.70636	8.34471	8.42449	8.28541	8.4572	8.51285	8.68351	8.50468	8.58331	8.6037	8.2662	8.67583	8.56423	8.73972	8.7473	8.71921	8.97764	9.08769	8.67124	8.54518	8.47094
12.3655	12.1353	10.9736	10.1342	10.0349	9.99558	11.8901	11.5117	11.8058	11.9223	12.3557	12.5786	11.67	11.9353	12.2619	12.1761	10.714	10.254	9.39403	9.20407	11.6801	11.3429	11.7886	11.7943	12.1515	12.1677	11.5832	11.665	10.0602	9.6459	9.93449	9.99894	9.9141	9.84957	9.5505	9.84853	9.74781	11.665	11.6207	11.8116	11.7598	12.1433	12.1515	12.2016	12.1761	10.221	10.8959	12.0118	12.0047	11.8529
8.04117	6.91758	6.44631	6.29136	5.24353	5.41397	6.94695	7.16898	6.90408	7.53582	6.62918	7.70662	6.92762	6.99089	5.20002	5.72293	4.90614	5.29899	5.18487	5.04819	5.21441	5.13908	5.46418	5.02136	4.93614	5.6065	4.98473	5.29899	5.37595	5.48813	5.31191	5.45177	5.50028	5.40142	5.42645	5.3888	5.5243	5.79296	5.69988	5.84119	6.3158	5.63028	5.59532	5.61862	5.7577	5.16976	5.66504	5.82901	5.63028	5.5243
8.68883	9.17716	9.52426	9.26229	9.75266	9.32871	9.70083	9.90361	9.46678	8.97617	10.3281	10.3099	9.69806	9.61385	9.95289	9.9769	10.4124	10.2771	10.5488	10.3536	10.5964	10.4508	10.2704	10.3494	10.8371	10.8803	10.3466	10.122	9.79636	9.71294	10.2067	9.83321	10.1477	10.3184	9.6686	10.18	10.2907	9.5972	9.37337	9.05584	9.49153	9.53355	9.40607	9.48164	9.49576	10.7607	10.4431	9.30997	9.22665	9.1019
10.6403	10.2662	9.93228	9.57101	9.97579	9.27909	10.8222	10.7708	9.45609	8.64425	11.1028	10.9515	10.2198	9.63165	11.0232	11.0154	11.0623	11.041	10.3198	10.7952	11.3394	11.2912	10.1876	9.96919	11.4734	11.4611	10.7932	10.7391	10.1099	10.1539	10.0146	9.97802	10.0168	9.99447	10.269	9.98462	9.95935	10.2132	10.3694	10.2704	10.246	10.2813	10.3536	10.2223	10.3438	10.0533	9.99012	10.1244	10.1367	10.0979
11.4133	11.8652	12.4062	12.1353	12.4891	12.041	12.079	11.9628	11.6019	11.2745	11.8838	11.5382	11.7059	11.8116	11.8838	11.9353	12.3361	12.2889	11.9028	11.9628	11.8652	11.9904	11.5074	11.4654	11.5293	11.5117	11.5074	11.433	11.9353	11.7831	12.1846	11.9904	11.7434	12.079	11.8116	11.8177	11.9628	12.0047	11.8294	11.7327	11.9558	12.1677	12.1846	12.1761	12.1677	12.1761	12.2185	12.0484	12.079	11.9223
8.94168	8.67429	8.96573	8.98812	9.07589	8.71162	9.1914	9.00378	8.77061	8.11001	9.08921	8.95896	9.13901	8.53145	10.5471	10.4508	10.5929	9.9637	9.85558	9.83929	10.6104	10.5321	9.99669	9.97244	10.4048	10.5946	10.194	10.5092	9.25693	9.1019	9.57018	9.19587	9.29141	9.5403	9.40368	9.0179	9.38281	9.2365	9.11075	9.067	9.16736	9.36068	9.36862	9.30071	9.33104	8.8731	8.75711	9.1531	9.14645	9.24554
10.0179	9.37258	9.67505	9.61737	9.82717	9.46433	9.97911	9.73548	10.0917	9.62006	9.80916	9.47834	9.70459	9.2524	9.38995	9.628	9.70459	9.62618	9.67316	9.87215	9.77193	9.7336	9.44373	9.56159	9.21764	9.60942	9.32401	9.57798	9.87215	10.3113	10.254	10.3973	10.423	10.5421	10.2315	10.2302	10.4369	9.87526	10.0304	9.92902	9.79636	9.72692	9.7459	9.62092	9.71391	9.53777	9.55904	9.99894	9.94963	9.8013
9.96146	9.96259	10.569	11.1336	10.3394	10.194	10.4806	10.3738	10.6227	11.1028	10.1725	10.3141	10.2421	10.0906	8.87904	9.04769	9.23203	9.10558	8.93184	9.11606	9.03578	9.02089	9.05435	8.91989	9.08921	8.59827	8.75256	9.05361	9.51576	9.48821	9.49242	9.51154	9.41168	9.35051	9.53692	9.13009	9.43807	9.50405	9.57537	9.60071	9.60071	9.56247	9.58584	9.60071	9.58761	8.80464	8.97394	9.92365	9.76807	9.85967
8.97839	8.94244	8.79187	9.67135	9.93771	10.2704	8.71921	9.68422	9.84649	9.74497	8.82872	9.07956	9.82313	9.99783	8.70333	8.37148	10.1183	10.1638	9.67593	10.3031	8.50307	9.02834	9.96591	9.70268	8.98289	8.76912	9.56417	9.45938	10.5878	10.6528	10.2976	10.4093	10.5556	10.4791	10.714	10.4916	10.338	10.008	9.98132	9.87107	9.78257	9.54961	9.39238	9.36225	9.40126	9.4586	9.59896	9.48907	9.45199	9.43645
8.76912	8.75933	8.40375	8.85813	8.5857	8.69262	8.38643	8.79567	8.44073	8.7616	8.53308	8.93184	8.63807	8.70782	8.20893	8.42962	8.4331	8.27392	7.74709	8.22246	8.01446	7.80549	8.46761	7.84588	8.09947	7.85361	8.06713	8.31817	8.4551	8.63884	8.15422	8.54518	8.30522	8.35459	8.38028	8.12364	8.38819	8.27298	8.42877	8.26326	8.33924	8.30145	8.4125	8.38991	8.38468	8.4262	8.5682	8.61382	8.40026	8.54437
9.82209	9.60678	9.37337	9.23203	9.52171	9.45527	9.37653	9.3138	9.47917	9.28758	9.38597	9.41168	9.32948	9.43162	8.90214	9.1153	8.41941	8.49413	8.20165	8.83624	8.53553	8.46677	8.85738	8.90287	8.39775	8.2307	8.43226	8.23777	9.06406	9.18165	8.77973	9.09961	8.89094	8.91033	9.12113	8.81815	8.81062	9.26923	9.31539	9.00972	9.26457	9.4983	9.53524	9.59545	9.56071	9.3513	9.50157	9.5049	9.44618	9.47834
10.5092	10.2648	10.1404	11.0676	10.1977	10.8982	10.3709	10.7025	10.17	10.6546	10.3352	10.7627	10.3579	10.6121	10.1674	10.284	10.1876	10.44	10.5454	10.8201	10.4124	10.4384	10.4048	10.4664	10.6763	10.5999	10.5011	10.5222	9.48821	9.6423	10.0859	9.6504	9.76519	10.065	9.79831	9.54624	10.0349	9.89407	10.0673	9.96812	9.9312	10.0045	9.98242	9.98021	10.0429	9.5268	9.56672	9.99337	9.99894	10.065
9.75266	9.70365	9.8993	9.48656	9.86485	9.82615	9.57976	9.60502	9.63609	9.51239	9.60854	9.42999	9.65131	9.42682	8.53145	8.16912	8.44752	8.25943	7.49721	7.88881	8.45256	8.17563	8.58649	8.62485	8.32096	8.38908	8.2162	8.59444	9.65954	9.64772	9.43807	9.36385	9.57889	9.58584	9.71673	9.57363	9.63883	9.54875	9.58065	9.1944	9.57186	9.60678	9.6962	9.59282	9.65771	9.8993	10.0614	9.80029	9.75074	9.7158
8.76311	8.67047	8.78202	8.39942	8.78807	8.7556	8.75332	8.5857	8.85663	8.76384	8.93489	8.71012	8.71238	8.36704	8.81514	9.07884	8.76086	8.78654	9.22064	9.2071	8.73356	8.87532	8.58173	8.82117	8.6107	8.34651	8.41077	8.86111	9.08183	9.06184	8.96948	8.7949	8.79864	9.13308	9.09142	8.78352	8.93111	9.142	8.90807	8.98886	8.90361	8.84229	8.99107	8.80834	8.74348	8.73739	9.01116	9.03136	9.03578	8.83475
9.09514	8.78654	8.89464	9.75741	9.10337	8.93865	8.86632	8.88947	8.85439	9.31462	8.64035	9.25918	8.73356	8.95672	9.37025	8.53553	8.93638	8.74952	9.39484	8.92363	9.17188	9.03281	9.03654	9.14274	9.44534	9.00602	9.21988	9.06109	8.56343	8.52097	8.81665	8.66124	8.89914	8.97839	8.48344	8.80091	9.00301	8.90214	9.01116	8.32276	8.96418	8.95371	8.87678	8.81591	9.06478	9.66133	9.46352	9.11606	9.00602	9.06333
6.16009	5.78153	6.4083	6.5904	5.86582	5.78153	6.1873	6.39527	5.59532	5.86582	5.54829	5.85319	5.54829	5.67694	5.40142	6.56976	7.23573	5.56024	6.93732	6.71001	6.49963	5.91532	5.94479	5.81682	6.12839	6.69695	5.50028	6.40188	5.50028	5.74617	5.48813	5.9804	5.33856	5.48813	5.7577	5.67694	5.48813	5.36362	5.6065	5.61862	5.4762	5.7577	6.17423	5.84119	5.82901	5.5243	5.43911	5.92942	5.84119	5.962
5.33856	5.25767	7.20425	5.73459	7.00594	6.19876	6.28317	6.23951	5.53636	5.73459	5.33856	5.3888	5.18487	4.80177	6.67086	6.32302	8.01567	8.1288	6.86944	6.97867	7.08901	7.70064	5.56024	5.50028	6.36057	6.30797	5.56024	6.43371	6.60004	6.64339	6.95656	7.00002	6.86599	6.95982	7.01803	7.00291	6.61991	5.42645	5.36362	5.4762	5.28535	7.1768	7.14853	7.29176	7.41364	5.32506	5.09034	5.74617	5.65357	5.35129
7.26872	7.86002	8.53145	7.10567	9.02988	8.92659	9.40928	9.18616	8.43394	7.78551	9.67135	9.11306	8.87603	7.63069	7.06957	7.3058	7.25702	7.4415	7.18933	7.57059	7.51599	7.83951	7.0863	7.20919	7.86514	7.84207	7.12455	7.5823	8.23269	7.84082	8.54601	8.05827	8.04954	8.3292	7.85877	8.27492	7.93996	8.95971	8.662	8.77751	9.02689	9.04178	9.17937	8.95971	9.05361	7.96501	8.17344	9.01864	8.91473	8.78807
6.86599	7.00002	6.91758	6.48827	6.80772	7.01803	6.96929	6.87295	6.78037	7.09173	6.97242	7.11921	6.72322	7.02379	7.28945	7.66583	7.10429	7.58563	7.82799	7.62595	7.44571	7.24993	7.53769	7.63069	7.78275	7.56546	7.23332	6.97867	7.96623	7.80826	8.1974	8.06257	7.76517	7.78818	7.97124	7.92997	7.62756	7.31958	7.1742	7.2381	7.219	9.20336	8.95748	9.08995	8.96948	8.51612	8.47432	8.21932	8.21827	8.10543
7.81617	8.05827	7.90647	8.52738	8.28449	8.02497	7.90522	7.75962	8.12092	8.24084	8.08171	8.13138	7.92498	8.25455	7.20919	7.08076	6.66163	7.10845	7.78688	7.36754	7.24052	7.02094	7.28945	7.82667	7.45588	7.07794	7.21418	6.84095	8.24581	8.09473	7.86002	8.26136	7.97876	7.66583	7.93752	7.97751	7.78818	7.87525	7.82799	7.84972	7.80826	8.16004	8.23777	8.33653	8.30003	7.88137	8.13887	8.30799	8.11961	8.04672
8.32549	8.33009	7.96744	8.30615	8.55715	8.03451	8.0689	7.98007	8.2162	7.84458	8.2079	8.2701	7.92869	8.32639	8.55873	8.37939	8.67353	8.07718	8.91473	9.32005	8.40375	8.30522	8.63336	8.91473	8.58725	8.28352	8.77139	8.44242	8.86111	8.96948	8.44327	8.78579	8.64348	8.62485	8.75484	8.71088	8.69873	8.78275	8.81134	8.6543	8.66742	8.62008	8.91989	8.68957	8.76311	9.63699	9.4586	8.82267	8.70333	8.73891
7.29176	7.58398	7.86768	7.7141	8.3154	8.06415	7.60845	7.60678	8.44495	7.97876	7.49529	7.59054	8.46677	8.04117	7.61963	7.90021	8.56343	8.80388	8.51777	8.52177	7.96501	8.37501	9.01265	8.86857	8.18764	7.47313	9.46597	9.34499	10.8959	10.4354	12.0339	10.9539	10.6528	11.4529	10.6157	10.7708	11.1685	8.69035	8.0057	7.95755	8.19955	9.03877	9.038	9.3138	9.11002	8.62946	8.43394	8.51285	8.37238	8.23269
12.1677	12.6382	12.4266	11.8901	10.5363	10.9783	12.626	12.1677	12.4891	12.5904	12.662	12.7119	12.6382	12.6998	12.1846	12.1677	11.433	11.3465	8.71694	9.28141	11.8838	11.7543	11.9419	11.9766	12.1028	12.1596	12.1188	12.1677	8.55317	8.3908	8.69111	8.79036	8.53391	8.88499	8.65117	8.90656	8.93036	9.50655	9.10037	9.10115	9.49747	9.56588	9.64952	9.9388	9.79636	8.82117	9.04769	9.7083	9.66587	9.5902
7.33804	7.53769	7.26164	7.37407	7.78818	7.99284	7.54841	7.75411	7.56546	6.99396	7.61003	7.40284	7.80285	7.31024	7.60678	8.35369	7.97253	7.64143	8.2027	8.30706	7.97495	8.29675	7.64983	7.34031	8.18435	7.88257	7.34484	7.26635	7.7527	7.57563	8.39036	8.18435	7.98773	8.20525	8.04117	8.03451	7.91021	7.91021	7.87646	7.65666	7.7314	7.91514	7.60845	7.74709	7.80154	8.11691	7.92997	7.47805	7.45383	7.53402
8.74123	8.6037	8.24084	9.21385	8.68653	9.09215	9.067	8.7343	8.54356	8.39859	9.07144	9.10485	8.81286	8.31817	8.67507	9.22517	8.8204	8.68193	9.03207	9.21686	8.9326	9.03136	8.19638	8.53874	9.01412	9.1153	8.41338	9.00378	8.35992	8.59977	8.48836	8.52018	8.59125	8.43481	8.2623	8.32185	8.35012	8.61933	8.82568	8.71313	8.76311	8.95144	9.04251	9.03654	8.90214	8.28828	8.28253	8.88353	8.86415	8.62714
8.30987	8.40988	8.55396	8.4305	8.50632	8.46843	8.73506	8.44668	8.15422	8.36972	8.91916	8.65272	8.66515	8.52415	7.97376	7.71109	7.68866	7.83951	7.47416	7.81617	7.62281	8.07551	7.64295	7.5987	7.60845	6.83034	7.94376	7.36528	8.34471	8.35548	8.0399	8.46428	8.06115	8.00819	8.27877	8.1974	7.8213	8.19421	8.24871	8.27877	8.24772	8.45339	8.53063	8.51859	8.50878	8.42027	8.36352	8.49247	8.32185	8.25455
9.08183	9.37495	9.19288	8.67812	8.98215	8.98584	10.0045	10.0545	10.8014	10.9074	9.97354	10.44	10.988	11.329	10.0202	9.44291	9.78941	9.78063	9.6796	9.48573	10.6034	10.3929	11.5205	11.4449	10.5724	10.6856	11.6066	11.4488	9.03877	8.91916	9.15532	9.13677	9.27228	9.2433	8.67047	9.5107	9.21308	9.58065	9.43242	8.46677	9.38757	9.38836	9.41168	9.4292	9.36148	10.2302	10.17	9.38048	9.3138	9.10632
10.3198	10.2185	7.76655	8.35012	8.83102	8.91104	8.26136	8.45256	8.37059	8.44495	7.75133	8.21723	8.78882	8.785	9.61651	9.71811	8.62087	8.44839	9.37736	9.20824	9.20187	8.83813	8.32096	8.56032	8.19689	8.80091	8.75857	8.79713	9.69898	10.1305	10.5421	10.6193	10.2976	10.621	10.4477	10.2976	10.4947	10.4323	10.1028	9.70552	9.5234	9.36385	9.01864	9.18391	9.18616	10.7159	10.4415	9.48164	9.2577	9.21537
10.0248	9.80425	9.38123	9.97137	9.63072	9.99894	9.54369	9.73644	10.1244	10.2527	9.78161	9.79537	10.1028	10.2262	9.25009	8.96873	9.58151	9.44534	9.6423	9.628	9.14128	9.51576	9.25009	9.22744	9.42441	9.38358	9.73644	9.59107	9.51659	9.54709	9.46841	9.34185	9.37736	9.41644	9.36304	9.39643	9.64772	9.80524	9.83321	9.49492	9.80623	9.84853	9.87526	9.78455	9.88569	10.0146	10.0406	9.87423	9.81616	9.83017
8.87828	8.662	9.13828	9.39967	8.7661	8.79187	8.73056	8.8204	8.65966	8.82418	8.82642	8.87162	8.74271	9.06549	9.54709	8.84151	9.77964	8.89094	9.38436	8.98365	9.34185	9.33564	8.6766	9.43565	8.77973	9.37414	8.95295	9.52766	9.02764	8.86037	9.04991	8.77897	9.09514	9.32321	8.79265	9.16661	9.33872	9.08995	8.93939	8.31911	8.83176	8.87603	8.87978	8.69262	8.87162	9.88986	9.63165	8.85288	8.80987	8.87904
7.95878	7.85493	8.62714	8.74047	8.16683	8.32276	8.47348	8.20374	8.0057	7.63536	8.23777	7.851	7.90272	7.32882	7.81485	7.6537	8.07799	7.38739	7.64602	8.29203	7.83823	7.91765	8.0689	7.52865	7.98007	7.90272	7.90894	7.27567	7.93872	7.824	8.08512	8.19955	8.3292	8.11151	8.24284	7.98395	8.01959	7.97623	7.88631	7.8213	7.90647	7.82928	7.80684	7.77873	7.80014	7.41151	7.83951	8.04253	7.86386	8.00819
8.1288	8.17132	7.81221	8.416	7.90894	7.93752	7.90145	8.40638	7.9941	8.06257	7.82537	8.34741	8.06257	8.33192	8.75857	8.43902	8.51366	7.79354	8.57055	8.36614	8.20893	8.49663	8.27972	8.84754	8.22557	8.22557	8.11691	7.91765	7.79883	7.91269	7.78416	7.89637	7.76655	7.70064	7.89005	7.56208	7.94247	7.95502	7.90769	8.07551	7.81221	7.81088	8.01446	8.01696	7.88137	7.78956	7.83185	8.17665	8.00439	8.02497
10.8222	10.6546	10.4431	10.5895	10.1864	9.86696	10.6837	10.6988	10.4633	10.3959	10.9235	11.1224	10.8349	11.0544	10.6931	10.4539	10.5271	10.2675	9.62181	9.62092	10.5354	10.3738	10.4601	10.6333	10.5843	10.5912	10.6763	10.777	10.0282	10.1367	9.90777	9.9188	9.96146	9.79437	9.93228	9.92789	9.90462	9.88881	10.1539	10.1813	10.0942	10.4048	10.4947	10.3943	10.3973	9.87107	10.0992	10.4033	10.348	10.4139
8.4551	8.3908	8.31355	8.7616	8.11828	8.45339	8.34924	8.29299	7.80285	8.31632	8.30522	8.32549	8.29582	8.20064	8.99406	8.69341	8.72226	8.42707	8.99777	8.64425	8.81964	8.50713	8.55237	8.62406	8.6585	8.86783	8.48302	8.89021	7.93123	7.69318	8.12625	7.70958	8.25943	8.32006	7.92997	8.24581	8.40638	8.42114	8.69566	7.72854	8.49744	8.63255	8.62008	8.51612	8.78051	9.36304	9.19587	8.56032	8.50878	8.55635
9.11678	8.67277	8.56189	7.00291	8.66278	8.02903	8.73129	8.37678	9.39725	8.11691	8.89021	8.31632	8.69188	7.6537	8.53512	7.99659	8.92815	8.55158	9.15684	7.96623	9.1899	8.13138	8.37678	8.59046	8.25747	9.14423	8.25455	8.72528	8.41857	8.3644	8.64035	8.44242	8.55715	8.63488	8.32828	8.7473	8.66278	8.7366	8.59286	8.34471	8.7366	9.17414	9.21911	9.17112	9.1944	9.21613	9.34738	9.18315	9.20262	8.94468
9.371	9.51576	9.64952	10.2093	10.0057	10.1367	9.72042	10.3466	9.1531	9.32555	9.56672	9.89722	9.5107	9.54961	9.9747	10.1342	10.3723	9.93337	10.3309	10.6368	10.3366	10.3086	9.80623	10.1477	10.1788	10.3738	10.1123	10.0213	9.17864	9.18088	9.40689	9.43242	9.32555	9.38515	9.39805	9.21911	9.30842	9.48164	9.70365	9.50075	9.5183	9.41568	9.39886	9.33408	9.35912	9.39643	9.3458	9.44782	9.37809	9.48989
9.79437	9.73262	9.83929	10.18	9.92684	9.90462	9.70459	9.78941	9.56159	10.0452	9.68053	9.98021	9.62978	10.3959	9.44867	9.36782	9.6459	9.6787	9.43885	9.70641	9.35599	9.54875	9.40928	9.88674	9.37653	9.45199	9.64952	9.48326	9.84436	9.78161	9.53018	9.96812	9.73167	9.53268	9.9551	9.71673	9.68238	9.30374	9.40047	9.38679	9.30842	9.42441	9.60502	9.46269	9.44867	9.82514	9.64772	9.60678	9.53441	9.72133
12.1515	11.9158	10.9833	10.7728	10.3694	10.5437	11.1336	11.4409	10.8959	10.9235	11.4611	11.5879	11.8294	11.5468	11.9419	11.9028	11.3982	11.4654	11.3683	11.3831	11.7059	11.6111	11.3572	11.3869	11.6354	11.7598	11.6499	11.7773	9.81616	9.77871	9.5505	9.8607	9.71765	9.56842	9.73739	9.83017	9.77964	10.8014	11.0702	10.783	10.9492	11.0623	11.0623	11.0004	11.1252	10.6316	11.2745	11.2388	11.2072	11.0462
9.0223	9.02988	8.76238	9.32871	9.19812	8.99631	8.84525	8.97617	8.64035	8.99482	8.785	9.18541	8.6558	9.05813	9.45282	8.98289	9.33641	9.1249	9.44047	9.36862	9.33795	9.26305	8.82117	9.45364	8.98138	9.46433	9.11456	9.34342	8.63807	8.64731	8.91621	8.51448	8.91473	9.04026	8.77139	9.02689	9.12601	8.7177	8.7949	8.37412	8.61382	8.77289	8.90439	8.68041	8.89316	9.73548	9.64316	9.05141	8.85439	8.97172
8.7752	9.18616	7.7555	8.59597	8.17132	8.00939	8.53145	9.03654	8.61462	8.47846	9.58932	9.72042	8.97617	8.50307	8.94769	9.0907	7.9915	8.742	8.4826	7.98773	8.31495	9.07513	8.64035	8.3617	9.6504	9.22822	8.22451	8.33009	8.35902	8.51612	8.35814	8.34741	8.14247	8.40375	8.37148	8.2565	8.11961	9.00452	8.88499	9.12266	9.26533	9.50739	9.40769	9.56929	9.59107	8.29299	8.00439	9.18841	9.32555	8.82117
9.52171	9.30297	10.6672	9.91512	9.95398	9.81616	10.5238	10.194	9.43727	9.71391	10.1775	10.0673	9.32478	9.56504	8.58173	8.45423	8.79788	8.29864	8.33924	7.92261	8.29394	8.66435	8.53713	8.08863	8.76238	8.80015	8.57374	8.12756	9.32478	9.57186	9.44618	9.42999	9.51492	9.46102	9.47416	9.48821	9.66768	9.78549	9.81815	9.66047	9.7459	9.85057	9.95935	9.868	9.93771	9.83213	9.87002	9.79735	9.74781	9.65771
8.02903	7.94629	8.31726	8.90731	7.72568	8.11001	8.64809	8.17779	7.88387	7.79088	7.88506	7.65514	7.80684	7.76925	8.47681	7.77061	8.0332	8.01318	7.80154	7.49148	8.29203	8.18708	7.80954	7.89258	8.22451	8.13767	7.86768	7.92378	7.81999	7.8939	8.21932	7.92997	8.03044	8.42877	8.21827	8.34289	8.33375	9.14645	8.76685	8.51531	8.88648	8.64809	8.30894	8.4826	8.55237	9.42199	9.12936	8.63336	8.3519	8.42707
9.25161	9.08628	9.1899	9.2433	9.18841	8.89094	9.70178	9.05141	9.21686	8.60759	9.67316	9.20559	9.44782	8.99927	10.2041	10.3323	9.9141	9.78645	9.94855	9.98132	10.0282	10.1391	10.0464	9.91827	10.0789	10.0673	10.1257	9.8211	10.1775	10.0091	9.98788	10.1404	9.99121	10.0685	10.165	9.95073	10.0708	10.1244	9.87319	9.90147	9.81119	9.7884	9.868	9.69898	9.75837	10.2015	10.2119	9.9312	9.83627	9.81914
7.71853	7.58563	7.96995	8.31726	7.71709	7.53769	7.84334	7.60516	7.84207	7.41364	7.62756	7.64143	7.72854	7.77873	6.68377	7.13811	6.4275	7.16392	7.31958	6.94373	6.74408	6.38821	7.11921	6.84095	6.78037	6.35346	7.05555	6.80403	8.00939	7.92017	7.76098	7.95878	7.5823	7.52865	7.99533	7.70513	7.84207	7.49529	7.59225	7.63684	7.44782	7.73721	7.86768	7.74853	7.59054	7.74429	7.67957	7.88257	7.65969	7.87525
9.1944	9.06261	9.12113	9.46352	9.60678	9.31929	9.11822	9.20336	8.94843	9.04618	9.05289	9.38915	9.01412	9.26613	8.3005	8.45256	9.084	8.98138	7.81617	8.77597	8.32006	8.10699	8.68883	8.47598	8.51205	8.15542	8.44921	8.03044	8.80015	9.04395	8.90585	8.77215	8.62639	8.74348	8.88052	8.61854	8.9522	8.69948	8.84229	8.89617	8.75332	8.6535	8.85288	8.70936	8.82418	9.09888	9.07071	8.87008	8.7616	8.91178
8.05389	7.67205	7.50679	8.03044	7.77738	7.77738	7.46411	7.86514	7.70811	8.04117	7.56384	7.62595	7.64602	7.67516	9.02764	8.45003	9.04618	8.99406	9.58584	9.51492	9.067	8.86708	9.17716	9.37178	8.55796	8.95672	8.61619	8.74804	7.96382	8.12499	8.11566	7.96865	8.26919	8.35639	8.03451	8.29957	8.4055	7.94876	8.12756	7.66892	7.88506	7.76925	7.90769	7.65059	7.93752	9.10558	8.89914	8.14006	7.8939	8.01066
7.76517	7.8042	7.55525	7.48187	7.79748	7.18193	7.4415	7.62121	7.31727	7.56036	7.52509	7.62756	7.42427	7.43532	7.92621	8.17454	8.00692	7.96382	9.33872	8.75179	8.42198	8.16233	7.48573	8.27202	7.89516	8.57213	8.416	8.21104	7.90272	7.70811	8.21001	7.75828	8.24284	8.21932	8.02362	8.47013	8.3145	8.15659	8.16912	7.66272	7.90894	8.09011	7.97751	7.80014	7.98523	9.14645	9.06184	7.86386	7.7141	7.94746
10.4601	10.1576	10.6403	10.4822	10.9833	10.5946	10.7952	10.7082	10.3665	9.79336	10.6104	10.4853	10.2119	9.99894	10.2223	10.3058	10.2407	10.3113	10.4947	10.6174	10.4018	10.5238	10.2315	10.1207	10.4063	10.4477	10.1135	10.0979	10.4539	10.4276	10.5775	10.5405	10.621	10.6333	10.4291	10.3267	10.621	10.6104	10.7568	10.5999	10.5108	10.6475	10.7273	10.3899	10.5741	10.4384	10.0034	10.254	10.3899	10.5222
10.122	10.1416	10.0124	9.76126	10.0719	9.99783	10.0282	10.4979	10.2041	9.86696	9.96812	10.3651	10.4791	10.6782	11.2515	11.223	11.1685	11.0385	11.0029	11.1364	11.4095	11.2292	11.1625	11.1596	11.1195	11.189	11.4903	11.5117	9.66403	9.72133	9.47002	9.41409	9.43565	9.475	9.56159	9.60155	9.61296	10.2949	10.288	10.2185	10.1305	9.9769	9.98354	9.91089	9.91933	10.4493	10.7254	10.0754	9.91827	10.0406
9.45116	10.1674	10.6546	9.22744	10.3003	9.90253	10.6582	9.71485	10.1099	9.8013	10.3959	9.84132	10.2067	9.57101	10.5741	10.4601	10.4524	10.1257	9.48907	9.15684	10.4108	10.1737	9.86485	9.57798	10.6564	10.5076	10.1613	9.90671	9.77871	9.72413	9.84034	10.0135	9.88569	9.84544	9.769	9.9551	9.9141	10.1232	9.93449	10.0372	10.1016	10.4431	10.4916	10.6457	10.4711	10.6297	10.9444	10.6618	10.6017	10.5741
8.00045	7.83697	7.27567	8.57135	8.21104	8.21207	7.9563	8.4551	7.61963	7.5987	8.09011	8.36352	7.61804	7.66272	7.66272	7.87153	7.98268	7.70811	7.99284	8.30799	7.96127	8.46428	7.52329	7.61003	7.63989	7.77335	7.29176	7.48573	7.89258	7.79748	7.77335	7.77738	7.90769	7.7638	7.94502	7.84588	7.75689	7.96258	7.84082	7.94876	7.82266	7.67807	7.73	7.73721	7.66272	7.70064	7.87274	7.70213	7.59225	7.52689
9.54875	9.69433	9.65496	9.74401	9.71294	9.78549	9.82818	10.4003	9.79636	9.6379	10.0057	10.5488	9.91722	9.95073	9.30762	9.42356	9.27228	9.36941	9.09288	9.50987	9.8211	9.55395	9.53268	9.33486	9.65131	9.26074	9.56758	9.20861	9.75169	9.77289	9.03136	9.74401	9.56504	9.36941	9.74214	9.57186	9.52766	9.63699	9.71018	9.59981	9.69992	9.72599	9.97635	9.5902	9.65221	9.74879	9.96591	9.81119	9.72971	9.7288
10.3323	10.5238	11.1625	10.6174	11.35	11.4059	11.2945	11.0947	11.5468	11.3646	11.4734	11.0518	11.5468	11.3831	10.9257	10.8286	11.3254	11.1654	11.5205	11.5786	11.4409	11.3465	11.5293	11.4695	11.2844	11.2745	11.3113	11.4059	11.5162	11.2811	11.6451	11.5604	11.2325	11.7059	11.402	11.3429	11.486	11.35	10.9711	11.0544	10.9686	11.114	11.018	11.0206	10.912	11.5424	11.5338	11.2548	11.0702	10.9097
9.98242	10.0157	9.76419	8.90882	9.78549	9.84853	10.3099	10.0034	10.0315	9.45609	10.6245	10.4806	10.5238	10.4063	10.5946	10.6104	10.4246	9.97026	10.0871	10.1762	10.9097	10.7891	10.5157	10.628	11.1625	11.2166	11.073	10.988	9.37337	9.25996	8.98439	9.38281	9.22291	8.90361	9.29911	9.2071	9.19737	9.55395	9.60155	9.6916	9.6271	9.77483	9.8211	9.81317	9.76033	10.133	10.1864	9.9747	9.82514	9.63165
11.7059	12.662	12.2016	12.3557	13.2053	13.2707	12.2979	11.8116	12.4167	12.4367	12.2707	11.8353	11.9904	12.0484	10.1269	10.1712	9.90253	9.92902	9.56504	9.78742	9.49411	9.88881	10.0859	9.36225	10.0069	9.71201	9.62441	9.41964	13.0796	12.626	13.4272	12.7496	12.9763	13.4678	13.1719	13.0337	13.3539	12.6382	12.1188	12.386	12.2185	12.3655	12.3655	12.4574	12.3361	12.4062	11.847	12.4999	12.376	12.3462
9.82514	9.74028	9.70083	10.5556	9.80524	10.2407	9.64496	9.89093	9.71018	10.1195	9.53944	10.1318	9.85761	10.1952	9.63609	9.038	9.36622	9.26999	8.95144	9.16961	9.01189	9.17036	9.4676	9.1197	9.31462	9.00753	9.75456	9.48246	9.55987	9.69342	9.41331	9.57449	9.44534	9.46185	9.66952	9.5183	9.56672	9.39805	9.48736	9.57449	9.41409	9.43484	9.51576	9.40527	9.40286	9.66768	9.59545	9.66952	9.55819	9.74497
9.51746	9.85659	9.3544	9.05435	10.5206	10.7159	9.63699	9.86696	9.78161	9.97354	9.92579	10.2223	10.144	10.4108	9.92471	9.81914	9.1019	8.93563	10.4524	10.1626	9.83827	9.53441	9.61207	9.85362	10.0304	9.9648	10.1914	10.104	9.07737	9.10263	9.10485	9.20187	8.92436	9.06626	9.04466	9.13419	9.10708	9.38597	9.42356	9.48492	9.44127	9.61125	9.6531	9.61125	9.61916	9.74401	9.80623	9.4586	9.35755	9.48083
9.8607	10.4354	11.0004	9.32321	10.5912	10.1914	10.8846	9.8023	10.5895	10.1147	10.6333	9.82818	10.2976	9.78355	10.8737	10.863	11.0649	10.9856	10.6618	10.6385	10.9189	10.9235	10.7911	10.787	10.6819	10.6949	10.6894	10.3508	10.2921	10.0452	10.0179	10.2223	10.144	9.95289	10.1269	10.2744	9.93228	9.94963	9.77289	9.87215	9.89826	10.2581	10.2826	10.2826	10.1914	9.72692	9.88674	10.2648	10.3031	10.0179
8.75256	8.86857	9.88569	8.75857	10.2132	9.94963	9.94418	9.34738	10.0777	9.35755	10.0191	9.19737	9.97137	9.15684	8.48426	8.76912	9.68238	9.95289	9.64861	9.52593	9.44454	9.51746	9.26533	9.36862	9.57889	9.51321	9.19512	9.11381	9.00301	8.66592	8.57851	9.02612	8.68579	8.85513	9.00972	8.75633	8.77751	8.77897	8.56032	8.78352	8.85211	9.01827	9.23351	9.09362	9.11381	8.91033	8.58173	9.08769	8.90439	8.94244
8.79187	8.3356	8.19311	7.62595	9.67686	8.9866	8.88724	7.81221	9.32794	8.50307	9.0907	7.79614	8.2307	7.47416	9.0164	8.67277	9.17036	9.067	9.53862	8.47846	9.4725	9.02385	9.52426	8.93111	9.28605	9.40847	8.77822	9.07884	9.21911	9.04916	9.54113	9.15457	9.29524	9.55305	9.15163	9.45448	9.54791	9.79537	9.48821	9.54113	9.75266	9.69806	9.76712	9.7288	9.7758	10.2731	10.1244	9.44373	9.37966	9.33486
8.25355	7.96382	8.3292	8.11001	8.3356	8.29486	8.4314	8.28541	8.2526	8.42449	8.30987	8.68351	8.39253	8.45256	7.50096	7.25469	7.44782	6.98782	7.27345	6.73157	7.81617	7.45588	7.26164	7.03836	8.26721	7.58068	7.99284	7.06957	8.02774	7.91145	8.44154	8.52738	8.55873	8.49413	8.26919	8.66356	8.68041	8.35727	8.3108	7.94376	8.26041	8.66278	8.5753	8.49902	8.65272	9.27078	9.04102	8.68883	8.61619	8.50388
9.34973	9.24481	9.2071	9.04251	8.89464	8.86632	9.08628	9.02538	8.51937	8.56265	8.96193	8.69798	9.02089	8.68429	9.03504	9.38123	9.15457	9.16285	8.3108	8.56032	8.76012	9.03578	8.52818	8.52899	8.89169	8.75105	9.05813	8.64885	10.3551	9.99558	9.7758	10.1232	9.91933	9.82615	10.0719	10.1662	9.9388	10.2622	9.73739	9.73262	9.69527	9.53186	9.54709	9.34423	9.35679	11.1596	10.8456	9.6916	9.44291	9.3544
8.54034	8.01192	8.16455	8.94015	7.97376	8.28449	8.26817	8.63255	7.92621	8.52177	8.0689	8.24871	8.18653	8.22968	9.37736	9.13308	9.1538	9.16961	9.75361	9.10115	9.40689	9.15086	9.30684	9.39725	9.19066	9.22974	9.36543	9.42999	7.61323	7.94746	8.03717	7.76794	7.97376	8.05241	7.72854	7.87274	8.19092	8.13395	8.37412	8.15422	8.32456	8.09947	8.11961	7.86386	8.1327	9.08628	8.91621	8.38468	8.3145	8.26136
9.07737	8.94319	9.32081	9.2524	9.3789	8.90361	9.08107	8.76012	9.08326	8.22557	9.05216	8.74504	8.92064	8.47681	9.04916	9.25009	9.36543	8.97244	9.52766	9.32158	8.96724	9.2554	8.97915	9.12044	9.15758	9.11898	8.59444	9.24481	9.94202	9.6504	9.37653	9.67135	9.93988	9.36862	10.1404	9.75456	9.35679	8.88201	8.87086	8.90882	8.76384	8.94093	9.06109	8.88201	8.91547	9.00972	8.86935	9.16886	9.01564	8.95896
6.80403	6.76842	7.26872	7.66739	6.45846	6.50512	6.67086	7.26635	6.55936	6.34614	6.93421	6.89385	6.75617	6.45846	6.90408	7.71996	8.37238	8.32368	7.89516	7.25935	8.05679	8.70105	7.54661	6.74818	7.64295	7.73281	7.74853	7.57059	7.19176	7.39853	6.85179	7.31958	7.06119	6.99396	7.28035	7.23092	6.97242	6.77635	6.81146	6.99089	6.90746	6.71448	6.92423	6.84095	6.89385	6.78849	6.48827	6.99703	6.78037	6.59526
7.28035	7.16137	8.75179	8.72374	8.20893	7.81874	8.27492	9.31851	7.27108	7.19671	7.27795	7.63376	7.61645	7.24524	7.41576	7.22389	8.62167	8.71694	7.75133	7.94247	7.83571	8.27591	7.26635	7.79614	7.67807	7.41998	7.42427	7.90145	9.42842	9.2305	8.60211	9.26153	9.23126	8.89914	9.40204	9.29524	8.90656	9.30453	9.04543	9.15236	9.25844	8.53955	8.21512	8.37761	8.50141	9.23278	9.35599	8.71238	8.47598	8.23677
8.45003	8.21001	7.96623	7.85493	8.33924	8.13767	8.2307	8.29675	8.51122	8.51695	8.39427	7.90894	8.06713	7.77738	9.41964	9.12862	9.46597	9.43885	9.07737	8.86708	9.17937	9.08697	9.15909	9.31617	9.20038	9.18391	8.81211	8.75105	9.02538	9.19737	8.86339	8.9522	8.71921	8.88796	8.76986	8.82795	8.83475	9.28529	9.06261	9.20484	9.25464	8.97691	8.99558	8.99331	8.90065	9.22896	9.29141	9.00452	8.79567	8.59368
6.44631	6.54868	5.74617	5.81682	5.7577	5.72293	5.84119	6.29136	5.22951	5.36362	6.25745	6.4275	5.50028	5.37595	6.95338	5.962	7.10007	6.62456	6.68377	6.60514	6.82673	6.47652	5.36362	6.1873	5.64175	7.22145	5.59532	6.50512	5.22951	5.29899	5.42645	5.37595	5.46418	5.71158	5.48813	5.42645	5.54829	5.43911	5.54829	5.40142	5.57221	5.46418	5.36362	5.42645	5.67694	6.94695	6.99703	5.71158	5.48813	5.45177
9.89304	9.87319	9.62357	10.0372	9.79831	9.82013	9.61916	10.0012	9.83522	9.98132	9.96919	9.98684	9.91191	9.73548	9.27152	9.46597	9.92042	9.68885	10.0248	9.8013	9.69527	9.71109	9.98462	9.97137	9.46102	9.67316	9.77773	10.0406	10.3636	10.2662	10.669	10.5044	10.5371	10.8286	10.5758	10.5792	10.7647	9.81714	9.95935	9.93663	9.84751	9.93771	9.9637	9.93337	10.0102	10.905	10.8435	9.83929	9.76617	9.82013
9.81119	10.0626	10.4199	9.88881	9.9004	9.6271	9.69898	9.64404	10.1123	9.81215	9.79038	9.62092	10.3409	10.299	10.2119	10.3184	10.3636	10.4124	10.1232	9.75646	10.0135	10.194	10.4018	10.2962	10.0464	9.99447	10.5929	10.5173	9.47834	9.43484	9.95073	9.6796	10.0225	9.92789	9.31773	10.0179	9.86275	9.61916	9.37258	9.2433	9.48326	9.68698	9.60678	9.68791	9.66768	10.4743	10.2514	9.54791	9.36941	9.50241
8.28449	8.18764	7.83185	8.95971	7.77061	8.41162	8.04811	8.25847	7.99027	8.4125	8.09947	8.39512	8.21001	8.06115	6.85179	7.57388	7.19929	7.46608	6.69269	7.19671	7.04388	7.18193	7.40725	6.99703	6.74818	7.24524	7.27108	6.66163	7.80154	7.78818	7.88257	7.92498	7.87892	7.91765	7.67044	7.46608	7.90769	7.94502	7.95376	8.04954	7.88631	7.91391	7.96623	7.95256	8.09947	7.51047	7.41576	8.24284	8.10247	8.23879
8.0978	7.97495	8.32828	8.42114	7.93373	8.23577	8.16797	8.19092	7.83823	8.22298	7.86514	8.23475	8.11828	8.32456	7.67664	7.66272	7.78346	7.42863	7.20174	7.68866	7.31958	7.70958	7.55525	7.33804	7.83823	7.40072	7.59464	7.58068	9.42763	9.18841	9.30842	9.72738	9.5268	9.31617	9.57449	9.50572	9.11381	8.22451	8.11828	8.3292	8.0788	8.40638	8.49007	8.30615	8.23269	8.39775	8.03044	8.44154	8.14714	8.27688
7.81745	8.13005	8.32639	7.90397	8.20165	8.10851	8.33471	8.18115	8.21307	7.64295	8.01827	8.0788	7.9915	7.66739	7.07516	6.83385	6.74818	6.66163	6.5326	5.76974	6.3387	6.56976	6.46447	6.58524	6.61991	6.49963	6.06976	6.32302	8.97542	8.56343	8.58331	8.89539	8.62485	8.58411	8.82194	8.85138	8.4892	8.76912	8.4793	8.6949	8.67967	8.91547	8.92587	9.04844	8.85063	8.71088	8.74655	8.96647	8.7896	8.58649
6.43371	6.60004	6.32302	6.76425	6.61991	6.61991	6.17423	7.01803	6.56976	6.5326	6.38821	6.58524	6.52174	6.5163	6.63863	6.87982	7.74709	6.73585	8.50468	6.98178	7.02094	6.78849	6.29136	7.3853	6.55936	6.91085	6.72322	7.88631	6.50512	6.71448	6.02268	6.32302	6.34614	6.50512	5.85319	6.55406	6.60514	6.22954	6.75219	6.55936	6.56976	6.5326	6.56976	6.32302	6.63398	6.97867	7.14339	6.77635	6.52174	6.58008
9.41644	9.19288	9.55479	9.75361	9.49661	9.52171	9.16509	9.42842	9.20336	9.91089	9.29141	9.46923	9.18841	9.78063	9.68332	9.38597	10.1502	9.66952	10.0464	9.87944	9.82717	9.80029	9.62978	9.77193	9.66952	9.74684	9.82313	9.81119	8.72226	9.17414	9.29754	9.08477	9.24481	9.25161	9.05884	9.28377	9.44127	9.25085	9.17337	9.18541	9.07737	9.24703	9.34499	9.24703	9.37575	9.86588	9.76712	9.42441	9.27909	9.33872
9.03952	8.94769	8.52097	9.48326	9.01116	8.88947	8.89244	9.21613	9.05884	8.95295	9.20187	9.31696	8.94542	8.82493	9.07071	8.6107	9.3061	9.25996	8.88648	8.50388	9.06109	8.45762	8.83927	8.84451	9.15532	9.17491	9.21764	8.78807	8.96418	9.17112	8.97469	8.81739	8.76912	9.02689	8.79339	8.85813	9.1078	8.99558	9.067	9.13308	9.01938	9.02834	9.00899	8.98584	9.04178	9.12044	9.21385	8.99999	8.97542	8.90138
8.39166	7.89005	7.78144	8.57931	7.8939	7.79221	7.86514	7.69017	8.12756	7.70662	7.65059	7.36305	7.86768	8.15067	7.0724	7.81088	7.40284	7.39189	7.94247	7.52329	7.78144	7.39853	7.53582	7.95256	7.61963	8.14006	7.29996	7.54117	8.19955	8.00308	8.53471	8.49863	8.37856	8.42198	7.94629	8.22968	8.2892	8.77751	8.6543	8.70936	8.85738	8.74348	8.65272	8.69035	8.80015	7.72716	8.22144	8.38991	8.48586	8.42283
8.39603	8.18002	7.98395	8.4262	8.1288	8.24871	7.96001	8.4331	8.14829	8.33285	8.40988	8.55396	8.36352	8.30799	9.48736	9.65221	9.12862	9.24026	9.74028	9.67225	9.41568	9.79336	9.50655	9.24554	9.41487	9.52426	9.21686	9.46597	8.60292	8.80316	8.23475	8.63569	8.21723	8.50468	8.45003	8.26817	8.33924	8.35639	8.34471	8.37148	8.32734	8.37326	8.409	8.38643	8.39253	8.01696	8.21512	8.39253	8.27591	8.23982
9.48907	9.18541	8.97987	10.0917	8.70782	8.96193	8.92962	9.15457	8.75933	9.16062	8.91473	8.91621	8.61149	8.83475	8.84004	9.3932	9.26923	9.21837	9.26457	8.51695	9.24481	9.50823	8.96493	9.11898	9.371	9.43565	9.41722	9.35835	8.54682	8.51366	8.79713	8.83176	8.69722	8.72148	8.39692	8.41338	8.8939	9.0223	9.2071	9.22665	9.0551	9.17112	9.25996	9.04543	9.0685	9.17337	8.80464	9.32794	9.31851	9.42199
9.85967	9.48573	8.95748	8.89988	8.37678	8.01318	8.87008	8.90958	8.54762	8.56423	9.07589	8.69111	8.19311	8.40026	8.95597	8.87086	8.86708	8.4551	8.45762	8.24581	9.04251	8.89464	8.23777	8.66475	8.53391	8.81134	8.56265	8.72604	8.7177	8.51777	8.6827	8.85663	8.7366	8.55796	8.78051	8.6558	8.65658	9.38995	9.40607	9.43885	9.31696	9.76519	9.90567	9.62006	9.75074	9.3138	9.51407	9.83423	9.72692	9.75361
8.84004	8.77215	9.07071	8.82493	9.32634	9.11306	9.34185	9.22665	9.16432	8.63101	9.52848	9.54875	9.39725	9.25918	8.37238	8.70709	8.85813	9.09588	9.38679	8.64198	9.40286	9.03654	8.62008	8.6827	9.57101	9.81616	9.02689	9.41644	9.44291	9.17864	9.74781	9.57626	9.66952	9.6033	9.38757	9.30374	9.475	9.13308	9.18766	9.0974	9.19963	9.98021	9.98021	9.90983	9.96919	9.53102	9.46185	9.6334	9.88362	9.84957
6.4524	6.40188	6.79631	6.74818	6.92762	6.83385	6.6527	6.6527	7.1742	6.50512	6.37446	6.60004	7.04112	6.50512	5.6065	7.10292	6.48827	5.65357	6.50512	7.06674	6.1873	6.86944	6.71889	6.61017	6.5326	6.4824	6.73157	6.96303	9.41964	9.33564	9.91619	9.75169	9.59896	9.55133	9.6962	9.44454	9.38123	8.25847	7.46	7.54841	7.76794	7.70365	7.63989	7.76794	7.87274	8.13138	7.60678	7.7527	7.42647	7.57563
6.60004	6.75219	6.5163	6.87295	6.85906	6.89385	6.68824	6.87982	6.88338	6.74	6.7058	6.90746	6.67086	6.6527	8.43394	8.82568	9.02689	8.76912	9.40527	9.63609	8.61774	9.40447	9.13901	9.14789	8.50796	8.75711	8.84151	9.45116	8.24772	8.33009	8.26524	8.57213	8.3873	8.16345	8.48666	8.33192	7.96623	7.00594	6.87982	6.87982	6.91419	7.21418	7.64755	7.51964	7.27108	7.26635	7.43314	7.30341	7.16137	7.25234
8.76685	8.84451	9.2116	8.28069	9.23351	8.77897	8.98961	8.95072	9.01864	8.51285	9.28529	9.12564	9.15834	8.94843	8.14601	7.99027	8.0057	7.82928	8.66435	8.0689	8.409	8.26136	8.32456	8.51859	9.5183	7.94124	8.742	8.00439	8.77289	9.05813	9.31773	9.00452	9.27305	9.38836	9.15457	9.37495	9.45527	8.93865	8.96265	9.07663	8.94919	9.50157	9.50323	9.38436	9.52593	9.95398	9.85459	9.42042	9.38597	9.29219
8.99258	8.43569	8.14601	9.28991	8.1327	8.14829	8.41425	8.72299	8.17454	8.47432	8.59521	8.79265	8.50551	8.64964	8.66435	8.54601	8.48666	8.382	9.41882	8.86186	8.72754	8.71391	8.72528	8.74877	8.74504	8.88127	8.59676	8.71619	8.3356	8.2892	8.74504	8.65272	8.52657	8.68351	8.14121	8.32096	8.68117	8.47263	8.64809	8.60211	8.54842	8.62167	8.57291	8.61538	8.54762	8.08171	8.10247	8.74804	8.65658	8.56343
8.10543	8.09628	8.06713	8.29394	8.0788	7.87646	8.22761	8.33375	8.37412	8.21827	8.24772	8.30894	8.31726	8.20374	7.53582	7.96623	7.8042	7.66272	8.11566	8.2027	7.78688	8.01318	8.20893	7.35621	8.27688	7.30113	7.31727	7.34031	9.15086	9.06333	8.79417	9.16135	8.92138	8.70859	8.99482	8.96493	8.61695	8.4517	8.35369	8.3519	8.29203	8.37059	8.45256	8.26136	8.25553	8.35902	8.43655	8.37678	8.25847	8.1974
7.01503	6.90057	9.17864	8.41941	6.94047	6.91758	7.63069	8.69566	7.01503	6.58008	7.08346	7.07794	7.60036	6.68377	7.36076	6.94373	9.80425	9.53018	8.18115	8.02774	8.6827	9.33408	7.48951	7.34484	6.95008	7.79221	7.74429	8.51777	9.58408	9.71765	9.35207	9.371	9.60854	9.63252	9.41722	9.80816	9.87423	10.2744	9.54624	9.60155	9.45448	8.42449	8.09011	7.95878	8.15659	10.8414	10.777	8.34289	8.01446	7.7314
5.91532	5.61862	5.69988	6.58008	5.73459	6.21994	5.80475	6.34614	5.54829	5.91532	5.65357	5.72293	5.67694	5.90258	5.72293	6.3387	7.53222	5.36362	5.81682	5.22951	5.81682	5.46418	5.58405	5.24353	5.59532	5.85319	5.66504	5.74617	5.57221	5.5243	5.67694	5.56024	5.64175	5.63028	5.69988	5.37595	6.12839	5.32506	5.71158	5.92942	5.51221	5.37595	5.72293	5.48813	5.79296	5.40142	4.86633	5.94479	5.59532	6.19876
7.42209	8.36881	7.13269	7.7624	7.00901	7.21161	7.25234	8.37238	7.19176	7.27108	7.18432	8.15067	7.02969	6.83749	8.52177	9.13901	7.64143	7.55525	7.93626	6.81923	8.28828	7.78956	7.78688	7.76517	7.44361	8.12092	7.5502	8.22041	7.36754	7.10007	7.33123	7.46	7.219	7.12997	7.16898	7.04682	7.26872	7.46608	7.5987	7.46814	7.6811	7.34954	7.53948	7.54841	7.3853	6.85549	7.05274	7.45588	7.56714	7.00291
8.68507	8.74504	8.37939	8.58411	8.5777	8.38288	8.69873	8.78202	8.66515	8.54276	9.03654	9.03504	8.98138	8.83401	8.44242	8.31911	8.19092	7.76517	7.93373	8.26817	8.36972	8.31632	8.23677	8.00819	9.38436	8.89539	8.9221	9.07737	9.12862	9.17337	9.02012	9.17864	8.99999	8.94093	9.01189	8.968	8.96265	8.70709	8.69722	8.6827	8.62445	8.66435	8.86037	8.71921	8.71694	8.87162	8.93638	8.84151	8.70413	8.63488
9.06261	9.13084	9.42042	8.55715	10.5092	9.93771	9.42682	9.25996	9.39484	9.34029	9.48492	9.34185	9.37966	9.14349	8.23269	8.4593	7.6384	7.73574	8.5769	8.22041	7.69168	7.80014	8.4055	8.63958	8.34563	8.31355	8.64885	8.41773	10.0522	9.94963	10.133	10.0614	9.91827	10.0591	10.0315	10.0871	10.1111	9.39886	9.38995	9.56504	9.45199	9.74401	9.77002	9.56247	9.56247	10.2853	10.2635	9.92258	9.74879	9.83627
10.4838	10.1232	10.3494	10.5724	10.9257	10.2262	10.2717	10.5321	10.0361	9.88569	10.2093	10.4139	10.2381	10.2368	8.82155	9.25123	9.47834	9.06109	9.48573	8.70333	8.7964	9.25389	8.88426	8.96341	9.27987	8.64809	9.17188	9.23877	10.5964	11.0029	10.7273	10.8056	11.013	10.9468	10.8759	10.9905	10.912	9.71765	9.96919	9.82013	9.81215	9.86904	9.9747	9.77483	9.85362	10.7549	10.7627	10.1076	10.0441	10.0906
9.05141	8.69798	8.82872	8.69035	8.83737	8.73814	8.64198	8.85813	8.90065	8.46593	8.58092	8.87978	8.83775	8.80761	9.54197	9.33795	8.67124	9.42682	9.93449	10.18	9.31617	9.32081	9.34383	9.83929	10.0882	9.17263	9.73167	9.6636	9.33104	9.31306	9.32005	9.42042	9.42279	9.44454	9.28141	9.50823	9.6423	8.94919	9.08255	8.96724	8.86558	9.06478	9.08697	8.89094	9.05813	9.72322	9.7083	9.12044	9.04395	9.16432
10.1876	10.5895	11.402	11.242	10.8781	11.0359	11.2356	11.092	11.2778	11.3944	10.9515	10.7352	11.0758	11.0974	10.6174	10.5521	10.6385	10.9027	10.4649	10.6263	10.8846	10.8201	11.0004	11.0308	10.7529	10.9143	10.9074	11.0359	11.7655	11.5424	12.4574	12.0118	11.871	12.4788	11.4488	11.7943	12.3073	10.8716	10.6245	10.6727	10.5589	10.7352	10.777	10.6856	10.6017	10.3854	10.4369	10.6636	10.5371	10.6782
9.42356	9.38679	9.50655	9.66047	9.68698	9.82209	9.26305	9.65679	9.41409	9.52593	9.27987	9.38358	9.33641	9.31074	9.31074	9.10263	9.65221	9.47666	9.43645	9.31617	9.13901	9.41004	9.12936	9.10263	8.67889	8.82568	8.86037	8.70636	9.68973	9.63609	9.16285	9.57275	9.42199	9.17112	9.57186	9.47002	9.49153	9.43966	9.39967	9.39484	9.22214	9.21385	9.31074	9.22822	9.17791	9.68513	9.70459	9.52426	9.41086	9.3138
7.24292	7.44782	7.45383	7.31024	7.72137	7.30341	7.36305	7.219	7.23573	6.97867	7.12997	7.35853	6.94047	6.63863	7.77061	8.57291	8.50632	8.27786	7.96744	7.99533	7.75828	8.53553	7.59711	7.83823	8.59125	7.35621	7.49529	8.48586	7.74147	7.75411	8.12364	7.84845	8.04811	7.99027	8.00308	8.17344	7.74007	7.61963	7.25702	7.36305	7.55189	7.24993	7.55694	7.30807	7.50096	7.37849	7.40284	7.27345	7.29176	7.25702
10.4093	10.338	10.5028	11.0623	10.4446	10.417	10.2608	10.8244	10.85	11.402	10.1762	10.7667	11.0385	11.5924	10.381	10.1725	10.6528	10.8118	10.5623	10.3767	10.4932	10.6351	10.988	11.049	10.381	10.2434	11.0649	10.9929	11.9488	12.5104	11.4818	12.6498	12.1353	11.5468	12.2798	12.0711	11.425	10.9736	11.013	10.6439	10.4916	10.2704	10.1088	10.1576	10.17	11.1981	10.9374	10.7508	10.5011	10.3839
11.8236	12.2889	11.847	11.5293	11.871	11.9488	11.9419	11.7381	11.9976	11.9158	11.7598	11.8	11.7943	11.871	12.5672	12.5904	12.386	12.4266	12.5324	12.4999	12.2798	12.3361	12.2619	12.3262	12.2707	12.2889	12.1515	12.1596	11.4569	10.9097	11.3609	11.1625	11.0596	11.1392	11.242	10.8891	11.1477	11.6401	11.6019	11.6304	11.6254	11.6401	11.67	11.7007	11.6801	11.0758	10.7489	11.7886	11.6499	11.5117
10.5521	10.2302	9.52932	10.2527	9.78941	9.51746	10.2354	10.5454	10.3959	10.1864	10.7254	10.8737	10.5964	10.4633	10.0045	10.0942	9.88986	9.78455	9.98788	10.2132	10.2145	10.4838	10.2067	10.2368	10.3973	10.5437	10.2976	10.5124	10.4696	10.7159	10.4759	10.4963	10.49	10.3869	10.3607	10.4806	10.4018	10.2907	10.6068	10.4431	10.3651	10.3211	10.4477	10.2329	10.3003	10.3156	10.0979	10.2704	10.269	10.4185
9.14274	9.60589	9.72506	9.60155	9.9141	9.56758	9.36862	9.41086	9.59107	9.34659	9.27305	9.52426	9.42999	9.52766	9.06777	9.33486	9.30222	8.91989	9.12113	9.33872	9.20749	8.65888	8.53994	9.47749	8.77675	8.94919	9.00602	9.22744	10.569	10.5606	10.368	10.4979	10.4555	10.2223	10.3869	10.4446	10.2527	9.75169	9.75074	9.73167	9.71857	9.80816	9.81317	9.85863	9.77002	10.2368	10.254	10.008	9.87002	9.63967
10.0673	9.87633	10.3579	10.6672	9.43966	9.6962	9.46433	9.46352	9.91827	10.2054	9.17716	9.31617	9.22822	9.44373	9.12862	9.2305	9.46678	9.30222	8.83775	9.64772	8.74348	8.47348	9.27455	9.38281	8.85513	8.97987	8.84304	8.93036	10.8937	10.8414	10.779	11.1309	10.7254	10.6068	11.0054	10.7568	10.2262	10.0848	10.3072	10.284	10.1626	8.91916	10.1576	10.1552	10.254	8.24481	8.80316	10.4276	10.1662	10.2487
9.9004	9.59545	9.72042	10.3058	9.17112	9.34342	9.16211	9.34895	9.50823	9.92471	9.17414	9.0744	9.23126	9.66224	9.17491	9.29524	9.38048	9.23425	8.88499	9.41004	8.90439	8.61854	9.31306	9.61207	8.82267	9.11157	9.06777	8.92736	10.5999	10.7235	10.2554	10.912	10.6245	10.2527	10.7411	10.6528	10.3536	9.89516	10.0556	10.0966	9.87215	9.70268	9.81416	9.80916	9.7993	8.26041	8.60135	10.0057	9.84649	9.88362
9.55216	9.70641	9.68238	10.7082	9.23726	9.36543	9.18391	9.14862	10.0395	9.67593	9.0744	8.81286	9.21012	9.19963	8.89169	8.88574	8.89617	8.846	8.88127	9.26074	8.89021	8.26721	8.90361	8.94994	8.62946	9.12713	8.6827	8.74877	10.8244	10.8544	10.7254	11.1224	10.9166	10.5124	11.189	10.9374	10.6875	9.99012	10.1147	10.1123	10.0248	9.98132	10.0942	10.1293	10.0395	8.58887	8.78654	10.17	9.97354	10.1318
7.74569	7.31487	8.25455	9.28452	7.51236	7.92742	7.93752	7.90769	7.47416	8.39692	7.49909	7.38303	7.08076	7.98141	8.86262	8.67738	9.67593	9.63967	9.51918	9.18088	8.97172	9.09888	8.79864	9.00972	8.70105	8.54762	8.71921	8.93337	8.331	8.22246	8.56423	8.77675	8.69341	8.57291	8.48426	8.64348	8.34199	7.84845	7.98007	7.70513	7.99783	7.98268	7.99783	8.1974	7.97376	7.05274	7.54301	7.85877	7.83185	7.81485
12.2269	11.7655	12.544	12.2979	12.4788	12.6871	12.2707	12.0484	11.4818	11.6354	11.8772	11.7598	11.486	11.4529	10.68	10.8139	11.1951	11.3325	11.1336	11.2711	11.114	11.1167	10.6763	10.5011	10.9235	10.8201	10.6492	10.5556	12.3655	12.376	12.4684	12.6382	13.0949	12.5324	12.8532	12.737	13.0337	11.8058	11.8529	11.7943	11.8652	11.9976	12.1677	12.0711	11.9488	10.8695	10.988	12.2269	12.3262	12.1515
9.90671	9.82313	10.3452	11.0308	10.3156	10.3854	10.4633	10.5488	10.5999	10.787	10.5861	10.5189	10.7044	10.5044	9.83929	9.99012	10.7007	10.7411	9.29141	9.76419	10.7391	10.863	10.7352	10.6385	10.6528	10.8056	10.9564	10.8673	10.5488	10.4215	10.6017	10.4916	10.5028	10.381	10.6104	10.4493	10.5929	10.2289	10.0395	9.95622	10.0917	10.0248	10.0992	10.2158	10.0248	9.22214	9.51492	10.1914	10.2381	10.2473
9.45199	9.36543	9.17188	9.9388	10.4323	10.1171	9.07956	8.84077	10.4199	10.1576	9.21613	9.084	9.48	9.69527	9.86696	9.53355	9.55216	9.8607	10.5792	10.0696	9.50739	9.70641	10.6492	10.3452	9.19812	9.36622	9.86588	9.80916	9.63699	9.97354	10.3225	10.2172	10.3508	10.3031	10.0871	10.0361	9.97026	9.15457	8.99852	8.97542	9.24026	9.27152	9.32158	9.44454	9.32239	8.83102	9.08845	9.27455	9.40527	9.34499
10.2622	10.0135	10.1464	9.92042	10.0157	9.75169	9.88881	9.77099	10.2473	10.0979	10.1052	10.1914	10.2041	9.98132	10.7647	10.5421	10.0777	10.4791	11.0839	10.9736	10.8716	10.6988	10.743	10.8587	10.7627	10.8673	10.6193	10.816	10.4093	10.4323	10.5028	10.5946	10.8264	10.6316	10.1952	10.6316	10.5421	10.4508	10.4124	10.1964	10.5028	10.4916	10.3551	10.5421	10.5371	10.506	10.348	10.4384	10.5792	10.4461
10.9833	10.9492	11.0571	11.486	10.787	10.8097	10.8803	11.1507	10.8565	10.9905	10.9759	11.425	11.1654	11.2678	9.64057	9.892	9.64404	9.99229	9.38836	9.45364	9.84957	9.73457	10.0012	9.77099	10.25	9.93337	10.0731	10.0464	10.9468	11.1224	10.6385	11.0866	11.1537	10.8328	10.8959	11.0811	10.9421	10.8759	11.0004	10.8869	10.9613	10.9736	10.8781	10.9856	11.0758	11.1537	11.2042	11.329	11.1654	11.1981
9.98132	9.96591	9.65587	10.3782	9.49153	9.55133	9.57798	9.65402	9.75646	9.90567	9.60589	9.82209	9.85261	10.1379	9.87002	9.8023	8.86632	9.02538	8.95672	9.18013	8.80388	9.01265	9.68147	9.18464	9.57626	9.23953	9.69714	9.3932	9.71391	9.97802	9.80329	10.0069	9.94526	10.0327	9.83017	9.8607	10.1416	9.81914	9.90147	9.80329	9.98462	10.0146	9.95398	10.008	10.0661	9.81119	10.1016	10.2949	10.2145	10.1687
9.26457	9.17937	9.11002	9.59808	9.21385	9.60854	8.70562	9.23726	8.82795	9.41004	8.75633	9.29754	9.20407	9.43885	8.46761	8.36396	8.20165	8.86558	8.90287	9.27608	8.95371	8.39427	8.49979	8.54356	8.47432	8.16345	8.47432	8.80316	11.2198	11.8901	10.7911	11.6066	11.6752	11.0866	11.7059	11.67	11.1981	10.3239	10.133	9.99783	10.0848	10.0545	9.72133	9.77676	9.82209	11.258	11.3982	10.3045	10.2594	10.1379
9.25617	9.79238	10.0034	10.6819	9.57713	9.48	9.42441	9.77483	9.06109	9.68147	9.37575	9.43885	9.1375	9.28991	10.0091	9.80029	10.008	9.83522	9.44697	9.60415	9.71673	9.25693	9.86588	9.8013	9.33872	9.57798	9.65402	9.72692	10.2866	10.628	10.299	10.514	10.4338	10.3767	10.4215	10.348	10.3839	10.065	10.0406	10.0533	10.0614	10.2866	10.2341	10.2262	10.175	10.0992	10.2448	10.2394	10.133	10.0418
9.87215	9.53862	10.6931	11.4776	9.05435	9.17414	12.0264	11.9488	8.6543	10.1839	12.4684	12.626	8.69341	9.64681	9.45116	9.37736	10.5288	10.4696	9.27987	9.58065	11.5512	11.2979	9.77773	9.62528	11.9628	11.9558	9.66133	9.55479	9.26533	9.61207	9.3138	9.41606	9.26229	9.37653	9.33872	9.25918	9.45116	11.8529	12.0711	12.1353	12.4574	12.3462	12.3462	12.3361	12.4062	12.6382	13.2053	12.0264	11.871	11.8652
9.46433	9.69992	11.5559	11.9288	9.19512	9.04543	11.5879	12.0047	9.10037	9.54454	11.2678	12.0484	9.00972	9.32321	9.49661	9.58673	11.3646	11.5117	8.91326	9.9648	11.3905	11.2745	8.95371	9.29524	11.2388	11.2325	9.15236	8.84229	9.57018	9.77964	9.2822	9.60502	9.38048	9.48083	9.53102	9.4292	9.60589	11.4488	11.6499	11.7112	11.6955	11.6601	11.7655	11.7165	11.7714	12.8134	12.5672	11.5695	11.3869	11.0544
10.133	10.1489	9.9637	10.9421	10.2249	10.165	10.0236	10.1428	9.98902	10.621	10.0754	10.1028	9.91827	10.5371	9.78355	9.77002	10.093	9.89516	10.0545	10.0124	9.88674	9.59808	9.63967	9.98242	9.7336	9.75361	9.55305	9.85057	9.39967	9.62181	9.49661	9.73548	9.42999	9.46433	9.6459	9.38436	9.53268	9.43885	9.58151	9.70268	9.45609	9.40847	9.45774	9.35679	9.28684	8.93638	8.77675	9.52593	9.47333	9.68791
8.19528	8.4125	8.7661	9.27987	8.30615	8.12625	8.73356	8.50632	8.11566	8.42114	8.331	7.87274	7.95376	8.06562	7.50863	7.31258	7.87153	7.66116	7.81999	8.1974	7.79221	7.79883	7.21653	7.50679	7.5502	7.51964	7.41998	7.52865	8.34379	8.44668	8.10089	8.67507	8.20578	7.79088	8.50632	8.25159	7.94124	7.98268	8.1288	8.2701	8.18222	8.36526	8.24284	8.4055	8.23373	7.10007	7.51236	8.1789	8.1974	8.10396
8.46016	8.53308	8.35727	8.75256	8.46761	8.45678	8.47765	8.5611	8.43655	8.67124	8.71391	8.39603	8.51612	8.27298	7.73574	7.69923	7.69473	7.66739	7.22389	7.87525	7.45383	7.45784	7.8042	6.60514	7.66739	7.50679	7.77738	7.68562	8.34199	8.49824	8.49744	8.76384	8.49744	8.46593	8.68805	8.62087	8.34741	8.27877	8.33285	8.36881	8.30706	8.29766	8.22968	8.44495	8.33835	7.37407	7.47209	8.25355	8.19311	8.28352
8.73582	8.70257	8.62485	9.23278	8.55079	8.83025	8.67583	8.60992	8.70562	8.82267	8.72905	8.20578	8.49007	8.48344	9.56672	9.41882	9.89407	9.27608	9.91933	10.3694	9.9312	9.5565	9.89093	9.51703	9.32871	9.64143	9.25085	9.74123	8.07718	8.45088	8.37939	8.56898	8.35814	8.25747	8.33192	8.29014	8.39603	8.13138	8.29014	8.24675	8.39512	8.12235	8.27298	8.34014	8.08344	7.6811	7.7314	8.19638	8.2565	8.21307
9.6334	9.11822	9.96146	10.4791	9.94745	10.0499	9.48736	9.93771	9.6379	10.0859	9.6334	9.36304	9.6334	9.61737	8.42962	8.74804	8.73356	9.44291	9.04844	9.20633	9.27987	9.05584	9.01938	8.99107	9.13901	8.99482	9.44867	9.11678	10.2093	10.0708	10.1539	10.1147	10.381	10.0812	10.2949	10.4291	10.2826	9.44782	9.46597	9.44291	9.46433	9.37258	9.49576	9.51154	9.25389	9.18013	9.30919	9.34659	9.55479	9.53268
9.98684	10.3579	9.97579	10.6193	10.4696	10.9444	10.3254	10.2236	10.8937	11.2452	10.5271	10.348	10.6351	10.5124	7.98649	8.53228	8.39427	9.1153	8.44413	8.87086	8.97318	8.8204	9.39158	9.22822	9.26074	8.97469	9.23203	8.91989	9.94526	10.3651	10.8737	10.1489	10.3614	10.8565	10.0168	10.3796	10.7728	11.2198	10.9783	11.092	11.223	11.0054	11.0811	11.3045	11.049	9.67411	10.2158	10.4947	10.935	10.9759
9.6423	9.35912	9.18616	10.2826	9.09142	9.51492	8.96265	9.61916	8.58725	9.85558	9.03578	9.99012	9.2305	9.67135	8.29394	8.54842	8.1327	8.77597	8.2816	8.89617	8.72374	8.57213	8.53391	8.44495	9.04395	8.48426	8.97617	8.29582	9.11678	9.25918	9.44047	9.38048	9.6916	9.46352	9.14052	9.65496	9.44291	9.18242	9.40447	9.1899	9.40047	9.17937	9.27078	9.3932	9.16432	8.8061	9.23802	8.78731	9.36703	9.142
10.7044	10.7273	9.68422	10.7952	10.0476	10.284	9.83522	10.3551	9.66047	10.2907	10.165	10.368	9.78645	10.3551	10.3409	10.1183	9.68791	10.0696	10.1971	10.0894	9.73935	9.78941	9.92789	9.65131	9.90882	9.59632	9.62006	9.88154	9.7158	9.6271	10.0045	9.72133	9.85863	10.1416	9.53186	9.93556	10.0293	10.1662	10.284	10.0315	10.3198	10.2185	10.0685	10.2276	10.3058	10.1076	10.4215	10.0777	10.2976	10.3782
9.60502	9.47088	9.59196	9.92365	9.70552	9.56417	8.98138	9.53018	9.28837	10.0202	9.27152	9.26613	9.19963	9.72692	9.26691	9.10708	8.49583	8.65888	8.6949	8.57612	8.71088	8.5777	9.48656	8.99406	8.92363	9.03207	9.34818	8.82795	9.60155	9.99229	9.48326	9.73644	9.6033	9.62888	9.77964	9.50323	9.74401	9.18013	9.25918	9.13457	9.15909	9.10263	9.12339	9.1093	9.14645	9.66316	9.73836	9.28141	9.30453	9.42279
8.73279	8.58806	8.72374	8.83102	8.79713	8.46927	8.30615	8.67507	8.39512	8.92138	8.49663	8.72299	8.43732	8.72604	9.26769	8.58092	8.33009	8.79417	9.24174	9.3513	8.80761	8.63488	9.22822	8.95672	8.9522	8.32006	9.03426	8.73356	9.88362	10.4791	9.73262	10.0476	10.1293	9.91722	10.3565	10.0754	10.0754	8.86708	8.88724	8.59125	8.69873	8.62485	8.62248	8.50632	8.61695	9.44047	9.56504	8.86632	8.78202	8.87678
8.93111	8.97617	9.43325	9.50323	8.86632	8.9251	8.93939	8.9522	8.7298	9.07956	8.71694	8.79417	8.77215	8.98138	8.94168	8.62946	8.58331	8.91104	9.20936	9.56588	8.88353	8.51777	8.60992	10.0626	8.76762	8.54193	9.06184	8.73972	9.93449	10.3959	9.71485	10.1687	10.0754	9.83827	10.2262	10.0777	9.82615	8.96193	8.95822	8.96341	8.89244	8.71694	8.72604	8.62248	8.78352	9.87002	9.74781	8.90585	8.89316	9.03578
9.12113	9.32794	9.37653	9.37337	9.75074	9.67505	9.28758	9.11606	9.16135	9.7336	9.19512	9.02988	9.12415	9.32871	8.78654	8.43226	8.70181	8.51612	8.93865	9.02538	8.65193	8.05094	9.0744	8.79265	8.672	8.64425	8.67429	8.75633	9.09961	9.14862	9.03426	9.27078	9.00899	9.08921	9.23576	9.01716	9.00378	9.20861	9.36467	9.48736	9.36782	9.13828	9.39484	9.51321	9.42441	9.14862	8.84677	9.59196	9.55564	9.55216
9.05435	9.32555	8.65658	9.09812	8.67889	8.81437	8.68653	8.70936	8.72148	9.1538	8.67353	8.35369	8.75179	9.29141	9.18915	8.785	8.72754	8.63729	8.46761	9.07295	8.81591	8.55477	8.80388	8.97764	8.85586	9.02538	8.76311	8.71998	8.91841	9.1869	9.04695	9.26769	8.95971	8.98289	9.07737	9.14572	8.90807	9.56417	9.88569	9.83321	9.99447	9.79735	9.79038	9.89826	9.97244	9.00225	8.95371	10.0372	10.0327	10.1416
10.1111	9.8211	9.32239	10.5011	9.91619	10.1527	9.75837	10.2015	9.84132	10.3854	9.82413	10.0293	9.65771	10.0556	9.46102	9.38048	9.47002	9.45938	9.4208	9.47917	9.41086	9.1249	9.63883	9.30684	9.66133	9.33104	9.22822	9.29294	9.68332	10.0045	9.75741	9.88986	9.62978	9.72971	9.94202	9.7083	9.7336	10.1147	10.4185	10.4048	10.621	10.3694	10.5982	10.5222	10.4617	9.90567	9.73644	10.6385	10.7082	10.8914
9.25085	9.21012	9.87633	9.81416	10.0906	10.1638	9.81914	9.27532	9.74781	10.2003	9.43807	8.84525	9.41722	9.79537	10.0361	9.90882	10.2962	10.5173	10.7508	10.9783	10.3796	10.0533	10.2921	10.3579	10.0135	10.3086	9.74684	10.2329	9.18391	9.09888	9.94526	9.6423	9.41409	9.92902	9.39565	9.45032	9.65496	9.05658	8.97318	8.88201	9.1123	9.22291	9.23126	9.28452	9.03063	8.55317	8.41815	9.0179	9.11002	9.23278
9.61385	9.77289	8.51285	8.79417	8.27688	8.51531	8.24188	8.40199	8.72679	8.63336	8.17454	8.09473	8.17239	8.30987	8.89988	9.4676	8.99406	9.02012	9.038	9.40689	9.02538	8.87008	9.82313	9.75552	9.0179	9.10744	9.24971	9.46514	9.1944	8.89094	8.64656	9.06998	9.23802	8.7458	8.9866	9.17263	8.68729	8.67047	8.65079	8.50059	8.70257	8.6558	8.6037	8.73972	8.63416	7.76794	7.78551	8.28449	8.49166	8.23777
10.621	10.5092	9.54709	9.68513	9.45692	9.78355	9.35835	9.35051	9.55564	9.76419	9.25161	9.13308	9.22517	9.44618	9.87526	10.107	9.34342	9.44949	8.75933	8.94542	9.27833	9.31421	9.48	9.02873	8.49498	9.00076	9.20336	9.18391	9.38836	9.38597	9.31151	9.42441	9.64861	9.30997	9.39238	9.41568	9.31539	9.23203	9.17937	9.06626	9.25389	9.18013	9.1316	9.25278	9.13382	8.51041	8.45339	8.93792	9.084	9.1914
10.2276	9.85157	8.94468	9.36941	9.02612	9.23802	8.95371	8.8939	9.23726	9.33104	8.97839	8.7616	9.01564	8.91178	10.0034	10.0556	9.28377	9.61385	9.64681	9.52254	9.46022	9.30374	9.33795	9.43082	9.04916	9.17036	9.17414	9.48083	9.61125	9.55987	9.36862	9.44949	9.66678	9.24174	9.54542	9.42119	9.10558	9.19066	9.24026	9.00225	9.17791	9.01716	8.96418	8.97318	8.85211	8.3644	8.35104	8.64885	8.81286	8.92587
10.5338	10.2527	9.01337	9.81215	8.85439	8.98138	8.75256	9.19587	9.32005	9.61825	9.15608	8.85961	9.02988	8.59125	11.041	11.2356	9.57626	10.1601	9.78645	9.81714	9.27909	9.07295	10.3854	10.1876	9.08845	9.25617	9.44534	9.43242	9.57186	9.42119	9.66224	9.52426	9.73935	9.24554	9.49747	9.66495	9.30453	9.30071	9.27682	8.97244	9.142	9.11748	9.20336	9.26999	9.08769	8.01192	7.88753	9.04102	9.18391	8.93036
8.62406	8.22655	8.70181	8.87162	8.60992	8.48176	8.55079	8.72679	8.62485	8.59286	8.4892	8.36704	8.41941	8.67353	7.61323	7.47416	7.38739	8.14363	8.47094	8.47598	7.65969	7.89128	8.18435	8.23577	7.90272	7.86514	7.80549	7.83056	9.07295	8.71464	8.69948	8.66742	9.01938	8.71847	8.79788	9.04991	8.77289	8.83401	8.82872	8.34741	8.60992	8.63177	8.65658	8.58451	8.49166	8.15422	8.3005	8.22862	8.46267	8.52018
8.45339	7.95502	8.67812	8.38991	8.63488	8.51205	8.1657	8.13887	8.16233	8.54601	8.32276	8.25747	8.3356	8.29299	7.42863	7.68562	7.41785	7.63376	7.67364	8.09011	7.46209	7.52865	7.67957	7.65666	7.5142	7.36754	7.49909	8.16683	8.42198	8.56978	8.67738	8.40112	8.67353	8.6107	8.40729	8.63569	8.62485	8.48176	8.57135	8.33471	8.34832	8.36704	8.36079	8.53063	8.23982	8.06713	8.14829	8.03175	8.4314	8.05241
9.68147	9.63072	9.38836	9.97354	9.83423	9.80623	9.32005	9.08845	9.28066	9.40047	9.56071	9.20936	9.17937	9.87423	8.13395	8.50796	8.20473	7.88137	8.17563	8.3145	8.22349	8.39603	8.25747	8.19092	8.66278	7.79485	8.05241	8.16912	9.88881	9.55395	10.6457	10.1257	10.3709	10.5454	9.96919	10.3113	10.2434	9.85459	9.6334	9.70641	9.79437	9.75456	9.62978	9.98574	9.78742	9.82918	9.79735	9.5565	9.89304	9.88777
10.6618	10.3156	10.6875	10.6959	10.6618	10.2185	10.2594	10.1293	9.84235	10.4048	10.1391	10.2921	9.99229	10.1195	9.66316	9.69992	9.17864	9.71857	9.31617	10.008	9.49492	9.475	9.44534	9.39886	9.73935	9.68973	9.47333	9.26691	10.5912	10.5488	10.5707	10.777	10.935	10.6564	10.5964	10.935	10.7159	10.0157	10.2608	10.0069	10.1514	10.2028	10.2893	10.1762	10.2381	10.5488	10.5826	10.338	10.4477	10.5157
9.95935	9.93771	9.7083	10.2302	9.88986	9.99337	9.37495	9.81416	9.37025	9.96146	9.56333	9.93012	9.48989	9.97354	9.31696	9.35679	9.25464	9.4676	8.92659	9.17263	9.28377	9.42279	9.06549	9.12415	9.26769	8.97839	8.88353	8.97764	9.68607	9.80425	9.94638	9.97911	9.97579	9.98354	9.59461	9.93337	9.97802	9.63883	9.75837	9.48	9.67505	9.70641	9.6033	9.73644	9.72133	9.93228	10.2003	9.72229	9.78645	9.87844
9.18242	8.86037	8.86558	8.14601	8.51448	8.4029	8.58887	8.03717	7.97876	7.7141	8.36972	8.12756	8.19205	8.42027	8.59046	8.60292	8.77215	8.64578	8.73356	9.06998	8.60211	8.48176	8.35369	8.84377	8.78654	8.24284	8.14121	8.63177	9.37736	9.50823	9.56758	9.63072	9.80623	9.57713	9.09888	9.46352	9.49993	9.19288	9.0551	8.85888	9.16585	9.19587	9.1123	9.28837	9.26074	9.38995	9.50323	9.41252	9.39075	9.0974
10.2381	10.1099	10.2093	10.4774	10.199	10.3607	9.8023	10.1147	9.67411	10.1914	9.84957	10.0966	9.80717	10.3636	8.79036	9.43484	8.74271	8.55796	8.837	9.08769	8.67277	8.84304	8.73203	8.90361	9.36703	8.52984	9.13236	8.92286	10.0384	10.1725	10.122	10.2185	10.3782	10.2554	10.2119	10.2704	10.368	9.80029	9.87526	9.5565	9.82717	9.95184	9.85261	10.0315	10.0545	10.0372	10.1269	10.0696	10.0871	9.97911
9.84436	9.94202	9.69527	10.1725	9.76223	9.9141	9.39967	9.80524	9.37258	9.69527	9.45609	9.85558	9.38915	9.76223	8.80908	8.59368	8.31263	7.86514	8.51531	8.52337	8.46016	8.2526	8.75711	8.11421	8.50141	8.27104	8.90361	8.35902	9.81714	10.0012	10.0429	10.0602	9.90983	10.0476	9.89722	9.96259	10.0315	9.68513	9.72599	9.63165	9.76519	9.72322	9.72971	9.85362	9.88463	9.85057	10.0124	9.91722	9.87319	9.85362
9.95831	10.122	10.1028	9.93663	9.87215	9.64772	9.60502	9.98684	9.52766	9.75074	9.53524	9.81416	9.53102	9.98902	9.48573	9.4983	9.0944	9.09142	9.2365	9.40368	9.08183	9.0246	8.88724	8.9326	8.93638	8.87904	9.20861	9.18088	9.99121	10.338	10.1269	10.1123	10.0293	10.2315	10.1281	10.1379	10.284	9.9004	9.94202	9.8993	9.96259	9.8993	9.93988	9.92365	9.95935	10.0848	10.1927	9.94963	10.0259	10.1674
9.83115	10.4853	10.8181	9.99783	10.8846	10.7667	10.1552	10.1762	10.3169	9.78549	10.1367	10.5758	10.0349	9.91089	10.4323	10.4033	10.5206	10.9074	10.7728	10.8414	10.5288	10.4601	10.25	10.2717	10.2758	10.3239	10.3211	10.5741	11.1831	11.1951	11.4488	11.574	11.2012	11.5695	11.1507	11.3045	11.3325	10.5271	10.2354	10.1914	10.2473	10.6988	10.5238	10.7216	10.6104	10.7254	10.6333	10.4354	10.4932	10.4979
11.0462	11.2612	10.7647	10.9005	11.5971	11.6451	11.3905	11.437	11.9628	12.0634	11.8965	11.7943	12.079	12.1188	8.59521	8.89021	8.48012	8.82194	8.30894	9.06777	9.35051	8.58092	9.73262	9.36068	9.20936	10.25	9.56929	10.3825	11.6066	11.909	11.2292	11.7886	11.3254	11.3394	11.8772	11.5924	11.223	10.9783	11.0596	11.1537	11.1195	10.9856	11.0892	11.1392	11.0676	10.2771	10.4093	10.8414	10.8139	10.6528
9.13308	9.35207	8.88648	9.85558	8.91033	8.79339	9.64681	9.34423	9.31462	9.06924	10.0476	9.96919	9.32158	9.084	9.22744	8.79187	9.22974	9.14938	9.01189	9.21012	9.57626	9.28758	9.06109	8.14363	10.2594	10.2394	9.15909	9.26457	8.62639	8.64348	8.73279	8.90065	8.58725	8.52495	8.93865	8.8969	8.6543	8.91547	8.89169	9.03578	9.19887	9.01116	9.0551	9.27078	9.10337	7.89761	8.10396	9.14349	9.14128	9.18315
9.41252	9.4983	8.971	9.16811	9.47088	9.36225	9.58233	9.45527	9.88362	9.66768	9.82313	9.82918	9.75169	9.35051	8.53391	8.70859	8.55317	8.53145	8.75256	7.90769	8.62167	8.73739	9.27682	8.31263	8.95896	8.87008	8.96341	8.971	9.88463	9.83213	10.2276	10.0372	9.98574	10.1111	9.7993	10.0034	9.90361	9.77289	9.8023	9.80524	9.97579	10.093	10.1244	10.2054	10.0327	8.84525	8.52984	9.77676	9.8607	10.0315
9.96812	9.95728	10.6912	10.4369	10.8478	10.7708	10.3723	10.3352	9.4676	9.57889	10.288	10.1428	9.4717	9.7632	11.402	11.3982	11.7655	11.7112	12.3073	12.3167	11.909	11.8	10.3127	10.7044	11.7831	11.6551	10.6968	10.6121	10.027	10.0179	9.72784	10.0848	10.0452	10.051	10.0765	10.1293	9.87944	10.3394	10.5157	10.5982	10.5354	10.712	10.9492	10.8097	10.7332	10.0871	9.98021	10.221	10.3366	10.4116
9.32158	8.90511	8.60681	8.914	8.93489	9.11002	8.87532	8.75105	8.66356	8.85813	9.09514	8.77675	8.75105	8.42361	10.0384	10.1876	9.65496	9.96812	9.64496	9.2305	9.92684	9.81616	8.94015	8.86037	9.75741	9.88362	9.28452	9.33872	9.1899	9.0737	9.25617	9.02834	9.34973	9.28837	9.29065	9.60678	9.33718	9.38358	9.38757	9.31696	9.42602	9.26845	9.3789	9.32871	9.26691	8.77289	8.96119	9.05813	9.40204	9.20336
8.86339	8.31263	9.18165	9.3932	8.88796	8.89838	9.29141	8.99558	8.97987	8.70257	9.14274	8.79713	9.03063	8.37148	7.89005	7.97876	9.28529	9.64952	9.04324	8.83102	9.1219	9.51659	8.64117	8.59207	9.07663	9.26153	8.87532	8.59901	9.72692	9.76519	10.0708	9.75933	10.1662	10.2106	9.55479	10.0012	10.1269	9.00602	8.80241	8.76238	9.03504	8.64964	8.80908	8.94468	8.7616	9.47333	9.43807	8.48508	9.00528	8.76012
9.08326	9.06626	8.90511	8.98738	9.00675	8.69948	8.80091	8.87532	8.50388	8.74047	9.11606	9.27532	8.50141	8.79864	9.28141	9.26613	9.38436	9.68698	9.87526	9.95289	9.43645	9.50157	9.34107	9.48821	9.61737	9.64496	9.20787	9.70927	8.50551	8.75711	8.98215	8.90656	9.15608	9.0944	8.85513	9.11606	8.90287	8.90585	8.93111	9.01042	9.08628	9.03355	9.08769	9.11456	9.01938	9.04991	9.24554	8.92889	9.02834	8.93638
12.626	12.4788	11.421	11.8652	11.242	11.0054	10.9978	11.5424	10.6351	10.4384	10.5929	11.1057	10.2921	10.4508	12.6746	12.662	11.7434	11.8294	11.6752	11.7112	11.3982	11.486	10.9856	10.9257	11.0029	11.013	10.777	10.8435	11.3045	11.4059	10.8824	11.189	11.4409	10.9905	10.9833	11.4776	11.128	12.5215	12.8799	12.7624	13.0492	12.6871	12.602	12.8665	12.8933	12.2269	12.6498	12.775	12.9912	13.0199
12.5786	12.3959	11.0333	11.6451	11.189	11.0571	10.5338	11.2548	10.423	10.4995	10.4307	10.7044	10.4461	10.4995	11.7543	11.8838	10.8803	10.8565	10.8097	10.787	10.3607	10.4979	10.4711	10.3338	10.4199	10.4633	10.0859	10.4276	10.7911	11.1477	10.9189	10.8097	11.3219	10.9736	10.6546	11.226	11.041	12.544	12.9205	12.8799	12.9205	12.4574	12.3959	12.4788	12.5324	12.386	12.7624	12.2351	12.6998	12.7119
12.3462	12.2619	12.3262	12.386	11.909	11.9976	12.2798	12.2619	11.9288	11.8529	11.7886	11.8965	11.9419	12.0558	11.3465	11.3831	11.429	11.4988	10.8587	11.0054	11.7543	11.4818	11.3429	11.2072	11.4449	11.3079	11.5559	11.67	11.7327	11.6752	11.7219	11.7327	12.0949	11.9976	11.574	12.3462	12.4999	12.3167	12.4062	12.3167	12.4062	12.4167	12.376	12.4684	12.4999	12.775	12.775	12.626	12.7876	12.6998
10.6968	10.935	12.0339	12.0871	12.4684	12.4891	11.6499	12.041	10.5454	10.6564	11.0333	11.3982	10.9564	11.1224	10.0777	10.008	10.7952	10.8181	11.0154	10.9397	10.7932	10.7667	9.8993	10.0248	10.3366	10.3636	10.457	10.3017	11.9837	12.2438	11.665	12.2798	12.7119	11.9558	11.6254	12.376	12.0339	11.2483	11.0308	10.7952	11.0784	11.421	11.2388	11.3394	11.3646	12.3361	11.9488	11.6851	11.4654	11.2356
10.7647	11.073	10.2935	9.41331	8.7458	8.43226	10.2119	10.7101	9.371	8.75332	10.8869	11.3184	9.34973	8.7541	11.3646	11.329	10.3607	10.7391	9.2305	9.07663	10.9166	10.8118	9.91512	9.96041	11.1685	11.2135	10.3394	10.1902	9.12044	9.27757	9.1899	9.61825	9.36385	9.23726	8.89244	9.43242	9.25693	10.8097	10.787	10.7007	11.073	11.1981	10.9444	11.3149	11.3394	10.7332	10.935	11.1625	11.1567	11.013
11.0308	11.1685	10.5504	10.5288	9.42842	9.0149	10.712	11.189	10.1788	9.96259	11.4095	11.7007	9.94638	9.84336	10.5044	10.6421	9.43405	9.64861	9.29448	9.16211	10.2093	10.0626	9.65402	9.41568	10.8435	10.7044	9.52932	9.71018	9.92684	10.1788	10.194	10.3352	10.0812	10.18	9.87002	10.0789	10.093	10.816	11.1001	10.9327	11.2103	11.2711	11.2042	11.3609	11.4529	10.745	11.1057	11.1392	11.1981	11.2452
9.24174	9.31074	9.14128	9.34423	9.75646	9.58932	8.95072	9.33564	9.25085	9.769	9.17491	9.34499	9.18088	9.63072	8.92736	9.24174	8.86857	8.74877	8.13005	9.15758	8.93111	8.75256	9.26381	8.55079	9.01042	9.1197	8.94244	9.03136	9.8211	10.1016	9.64316	10.0282	9.83725	9.68607	9.892	9.99447	9.80623	9.09665	9.24781	9.09961	9.04543	9.08628	9.14789	9.09961	9.1153	9.59896	9.7459	9.28529	9.27305	9.21086
9.1197	9.28299	9.45032	9.41644	9.0744	8.84229	9.33641	9.36782	8.70936	9.10115	9.39886	9.38123	8.89914	9.31851	8.34199	8.54034	7.63536	8.45339	8.44495	9.21308	8.2701	8.63101	8.81437	8.02774	8.91989	8.12364	8.76462	8.14121	9.55904	9.75361	9.72133	9.78645	9.61035	9.68791	9.66316	9.60244	9.69433	8.54762	8.55477	8.59207	8.71619	8.67812	8.70636	8.91693	8.8731	9.21308	9.30684	8.82117	8.89914	8.95672
10.2106	10.9978	10.7371	10.1977	10.6157	10.5222	10.6368	10.4524	10.9736	10.85	10.7044	10.7728	10.7007	10.6385	10.9539	10.9759	9.96425	10.1028	10.0954	10.0579	10.4963	10.1638	10.912	10.8349	10.8035	10.6316	10.7159	10.6636	10.338	10.5173	10.5255	10.5421	10.3338	10.5895	10.4155	10.3409	10.5028	10.5861	10.1876	10.4932	10.6672	10.6457	10.6709	10.7627	10.743	10.651	10.6439	10.5707	10.6333	10.6139
11.4903	11.7886	11.2745	11.3646	10.506	10.7508	11.3831	11.2166	10.3466	10.5222	11.4818	11.433	10.8846	10.9327	13.2053	13.2381	12.6746	12.737	12.0484	11.9837	12.737	12.376	12.0189	11.8901	12.7876	12.5672	12.2798	12.0558	12.2016	12.0558	12.4999	12.4266	11.909	12.7244	12.2619	11.9558	12.4367	12.0711	11.6955	12.0339	11.9766	12.1028	12.0634	12.1596	12.1353	12.737	12.2438	11.7714	11.7381	11.6801
10.3522	10.7082	9.73836	9.12113	10.1851	10.065	10.2262	9.53186	10.4124	10.1539	10.6351	9.85761	10.4384	9.72971	10.6782	10.8478	9.61916	9.5505	9.58065	9.82413	10.1601	9.8993	10.4916	10.457	10.6949	10.5471	10.3565	10.299	10.4838	10.4539	10.8393	10.8695	10.4791	10.745	10.2893	10.6051	10.7063	11.0596	10.4838	10.85	10.7391	10.9304	10.9097	11.1685	11.0308	9.99669	10.2341	10.5775	10.8201	10.5521
9.69251	9.68513	10.2054	9.3513	10.093	9.65131	10.1626	9.90147	10.2236	9.6334	9.91191	9.65863	9.79137	9.79735	10.7082	10.9661	10.9589	11.0649	11.0333	11.1772	11.0206	11.0258	11.0892	11.0649	11.0571	10.9589	10.8759	10.85	10.3086	10.0568	10.1123	10.3854	10.4291	10.2473	10.3536	10.3394	10.144	9.78645	9.75361	9.75456	9.87526	9.91089	9.96812	9.99669	9.9004	9.5049	9.37025	10.1052	10.0661	10.1813
10.4461	10.175	10.8139	10.8869	10.6837	10.5157	10.779	10.8652	10.7489	10.714	10.4916	10.4431	10.5173	10.5222	10.6599	10.6546	11.008	11.0596	11.1477	11.1001	10.8737	10.8982	11.0758	11.0258	11.0054	10.8371	10.8982	10.905	11.1625	11.0702	10.9397	11.1507	11.4449	10.9212	11.0702	11.329	11.0105	10.4215	10.6403	10.3211	10.5623	10.4679	10.5912	10.5539	10.4838	10.2315	10.1762	10.5405	10.6086	10.7159
9.33104	9.10115	8.70105	9.25844	8.84525	9.06549	9.0179	9.17337	8.80464	8.96493	9.57626	9.65954	8.99701	9.03426	8.51612	7.79614	8.10699	8.2079	8.61228	8.4305	8.46927	8.3292	8.24675	8.53145	9.00899	8.82117	8.7298	8.3356	8.55952	8.87162	8.80316	8.7366	9.00675	8.70413	8.57374	8.97469	8.47598	9.11606	9.29754	9.08477	9.66587	9.44949	9.18541	9.49411	9.5505	8.5753	8.74952	8.97691	9.62618	9.28837
10.3225	10.3169	9.71949	10.7391	10.1502	10.3141	9.77871	10.2704	9.86904	10.651	10.0327	10.4649	10.0487	10.4477	9.95398	9.80916	10.0906	10.0591	9.71673	10.0556	9.92365	9.83321	9.92258	10.144	9.75837	9.84649	9.97137	9.65496	9.49576	9.59461	9.77289	9.57186	9.62006	9.769	9.49411	9.6343	9.88362	9.69342	9.79735	9.80623	9.76126	9.62269	9.70736	9.71109	9.67135	9.31696	9.94418	9.82313	9.81914	9.81119
10.5189	10.254	10.2119	9.98354	9.61916	9.6379	9.66495	9.56333	9.83423	9.84034	9.51321	9.43405	9.25918	9.64316	10.3323	10.3494	10.3929	10.1099	9.68053	9.99121	10.0091	10.0213	9.30919	9.9141	9.90147	9.55479	9.97026	9.79636	9.29141	9.14645	9.51321	9.39725	9.49576	9.58321	9.08326	9.49747	9.53355	9.98242	10.1564	9.8607	10.2354	9.65587	9.42441	9.64861	9.70268	9.84544	10.3622	9.80816	9.93663	9.98684
10.2448	10.0836	9.90462	9.77483	9.65402	9.21911	9.41331	9.4725	9.61737	9.65771	9.48907	9.25464	9.41331	9.85659	9.87215	9.88569	10.1244	9.84853	9.38358	9.69806	9.66768	9.87002	9.47834	9.56758	9.68147	9.64772	9.6787	9.97354	8.7994	8.82872	9.05289	8.8969	9.22214	9.21911	8.96265	9.12638	9.34973	9.72413	9.74781	9.55305	9.79137	9.53102	9.40126	9.55305	9.51576	9.78455	10.0146	9.50323	9.79238	9.87107
9.67505	9.45199	8.55079	8.7896	8.88947	8.70333	8.461	8.65041	8.78126	8.84754	8.60913	8.7343	8.62564	8.76834	9.4983	9.50241	9.78455	9.45199	9.70083	10.133	9.5505	9.63699	9.63165	10.3086	8.91916	9.56842	9.18464	9.628	8.2027	8.28069	8.53955	8.17239	8.54682	8.60057	8.19955	8.63647	8.83102	8.97987	9.14128	8.846	9.22744	8.84911	8.84833	8.97617	9.04618	9.13236	9.30297	8.91693	9.17036	9.1249
9.33795	9.19215	8.54518	8.84229	8.2662	8.36352	8.20578	8.50141	8.19421	8.54682	8.35992	8.55796	8.22246	8.69341	9.39886	9.22593	8.70636	8.97839	8.97542	8.85888	8.59676	8.52574	8.80536	8.97542	8.37939	8.83251	8.78427	8.67507	7.74569	7.98523	7.93752	7.98395	8.08512	8.11828	7.61645	8.06713	8.46843	8.57931	8.53553	8.37238	8.75711	8.51285	8.43902	8.45593	8.57931	8.99927	9.1316	8.59901	8.68351	8.62167
10.417	10.3752	10.3782	10.3988	11.6801	11.4488	10.3409	10.669	10.9564	10.8737	10.6636	10.8435	10.514	10.777	9.25617	9.39725	9.76807	9.36862	10.5775	10.3943	9.71018	9.60678	9.90983	9.77964	9.55305	9.72322	9.63165	10.0441	10.104	10.5826	10.4617	10.3003	10.5895	10.651	10.0157	10.4601	10.7273	10.3508	10.5405	10.2527	10.5321	10.6385	10.7044	10.6582	10.7312	10.7891	10.7587	10.8435	10.7101	10.7994
9.10558	9.10558	9.61035	8.46761	10.0602	9.39238	9.22593	8.89316	9.17263	8.87532	9.16961	8.77822	9.16509	9.0737	10.0836	9.83725	10.0894	9.98684	10.5271	10.5488	9.77964	10.0304	9.87319	10.1171	9.67686	9.78455	10.0135	10.1964	9.52254	9.54624	10.3113	9.76033	9.97354	10.2704	9.7158	9.95398	10.2041	9.53862	9.32871	9.14274	9.43966	9.41722	9.35363	9.371	9.46514	10.0202	9.83725	9.61916	9.48246	9.4725
9.21613	9.35599	9.07737	9.04844	9.26381	9.36862	8.95447	9.25009	8.86857	9.02309	9.46185	9.68698	9.35363	9.16961	9.44127	9.58761	8.85063	8.90807	9.05658	8.90439	9.62269	9.2937	8.64731	8.4793	9.92148	9.86377	10.0568	9.47749	8.97023	9.20633	9.04178	9.15163	8.98961	9.0015	9.15608	9.13236	9.09288	9.18541	9.23351	9.1531	9.29754	9.28758	9.18464	9.27305	9.41252	9.48821	9.65496	9.34973	9.51746	9.32321
10.4079	10.3466	10.5572	10.1674	10.5674	10.4791	10.2962	10.5809	10.3565	10.4539	10.5589	10.3254	10.4979	10.1589	10.1762	10.1927	9.99012	10.1762	9.72042	9.94418	9.88463	9.9551	10.1564	9.89516	10.1489	9.89722	10.1638	9.92471	10.3127	10.7254	10.5878	10.6051	10.4806	10.6837	10.381	10.5912	10.6104	10.423	10.3338	10.4003	10.4338	10.457	10.3565	10.5488	10.5488	10.7391	10.8478	10.3607	10.44	10.3169
6.93732	7.30113	7.874	7.24052	7.88506	7.41998	7.32643	7.14339	7.41151	6.80772	7.45784	7.3853	7.03554	7.06404	7.40072	7.68717	6.99703	8.35459	7.88753	8.5611	8.00045	7.57563	7.74569	7.5029	7.97495	8.0057	7.52329	7.76925	9.42119	9.32401	9.26533	9.70552	9.39075	9.16285	9.12638	9.40769	8.89169	8.10543	7.66116	7.43729	7.91145	7.98523	7.88506	8.07065	8.27786	9.17263	8.94843	7.66272	7.92498	7.56208
10.7607	10.7973	10.816	10.712	10.4947	10.8478	10.6988	10.714	10.783	10.7273	10.2487	10.3508	10.2448	10.2093	9.81714	9.9648	10.0045	10.2514	9.74978	10.1379	10.4185	10.2028	10.6618	10.3796	10.1016	9.89304	10.0533	9.62528	10.9327	11.041	10.7371	11.223	10.9257	10.7044	11.1449	11.192	11.0333	10.8328	10.781	10.7728	10.7708	10.6875	10.8609	10.6709	10.6475	10.4664	10.25	10.6333	10.4508	10.5504
11.2979	11.2356	11.1801	10.9954	10.221	10.3058	11.8652	11.5695	10.5623	10.3988	11.7831	11.859	10.5656	10.621	11.7714	11.9558	11.5424	11.433	10.4727	10.6546	12.1846	11.9837	10.9281	10.9711	12.3262	12.3361	11.0974	11.0308	10.254	10.2448	10.3738	10.2662	10.3309	10.3113	10.246	10.2581	10.4033	11.2515	11.574	11.5924	11.6499	11.6451	11.6019	11.6066	11.6019	10.6157	10.8264	11.1596	11.3831	11.5695
9.13457	9.23877	9.42279	9.01337	8.63958	8.42114	9.16432	8.89244	9.30071	8.80536	9.14718	9.16062	9.53186	8.80091	8.17344	8.72299	7.84588	8.15542	8.33285	8.11691	8.40815	8.3617	8.03044	8.18326	7.851	8.72226	8.47013	9.15009	9.53777	9.12638	9.84544	9.33334	9.65771	9.55564	9.26153	9.61035	9.51576	9.18766	9.20861	8.84525	9.21911	9.30453	9.39967	9.38757	9.24026	8.09473	8.47348	9.22517	9.43082	9.24781
10.1123	10.2015	9.90777	8.71088	10.1195	9.62978	10.338	10.1788	10.8371	10.4493	10.4124	10.6819	10.4215	10.0742	8.92363	9.81513	9.27833	9.6423	9.28684	9.0216	9.70641	9.64496	10.2799	10.6316	10.0731	10.0236	9.92579	9.6796	9.84336	9.55479	10.1281	9.77483	9.82313	9.99337	9.78161	9.75361	9.9551	10.1379	10.0157	10.0113	10.3281	10.1281	10.2594	10.4477	10.1552	9.1531	9.27757	10.0179	10.3767	10.2341
10.5255	10.2341	10.1257	9.34659	9.98462	10.2041	10.2093	9.77002	10.3651	10.2568	10.1712	10.1712	10.2054	9.74497	9.1078	10.0282	8.53145	9.14572	9.31929	9.34659	9.65771	9.80717	10.0179	9.53441	9.86485	10.1052	9.65587	9.60155	9.93012	9.72506	9.96041	9.69714	10.0057	9.83627	9.90361	9.88986	9.81017	9.82918	9.90882	9.81513	10.0452	9.88777	9.89516	10.0685	9.9312	9.09665	9.09514	9.77385	10.1064	9.95935
11.5924	11.9766	11.3394	11.4059	10.6912	10.912	11.258	11.4818	11.8294	11.871	11.4776	11.7327	11.5559	11.6401	11.226	11.2745	10.785	10.785	9.55133	9.96041	11.0623	10.8959	11.35	11.2811	11.242	11.1951	11.1477	11.0947	10.7489	10.9539	11.0436	11.1654	11.2483	11.1224	11.1685	11.223	11.1309	11.3721	11.5117	11.433	11.6207	11.6207	11.5695	11.859	11.6601	10.4093	10.745	11.3219	11.8236	11.4818
11.5512	12.0339	11.5604	10.8435	11.8116	11.4818	11.7773	11.3079	12.3557	12.0118	11.7381	11.6801	11.8965	11.9288	11.5117	11.5559	11.0054	11.2548	11.425	11.6111	11.3683	11.3796	12.0871	12.1353	11.565	11.5468	11.859	11.7886	11.2012	11.2711	11.9628	11.3465	11.6499	11.8901	11.6451	11.5468	11.6254	11.4569	11.4529	11.402	11.5117	11.7487	11.7943	11.9028	11.7773	10.7708	10.8824	11.2356	11.8838	11.8353
10.175	10.3267	9.51239	8.95896	10.0661	9.98788	9.95935	9.97911	10.9397	10.5539	10.1977	10.122	10.7101	10.4963	8.93036	9.19215	7.88137	8.91803	8.33375	8.28253	8.72299	8.81437	10.0293	9.84751	9.2071	8.94015	9.80425	9.76807	9.84235	10.0661	10.0191	9.79137	10.2935	10.1257	9.77773	10.0836	10.1099	9.87002	10.18	10.1379	10.1502	10.221	10.338	10.3184	10.2172	9.35207	9.4725	10.1028	10.4743	10.3031
10.1281	10.1135	10.0213	10.0882	10.2568	10.4633	9.87844	9.84544	9.90567	10.288	9.81914	9.82717	9.99783	10.7489	9.73548	9.33104	9.33718	9.46678	9.22974	9.17641	9.13382	9.22442	9.64057	9.25085	9.42602	9.24026	9.44618	9.19066	9.86696	9.73548	9.92365	9.77002	10.0626	9.91827	9.87107	9.9769	9.90567	9.66678	9.92684	9.87423	9.87944	9.92579	9.98902	9.94638	9.90253	9.58673	9.61125	10.18	10.221	10.2744
10.863	10.8565	10.3184	9.30453	10.1813	9.92789	10.4139	9.86485	10.6763	10.6875	10.7568	10.2635	10.5371	10.3423	9.90983	9.63967	8.7366	9.12339	9.24857	9.20038	9.43807	9.42199	9.37736	9.4983	9.56842	9.27608	9.47749	9.33718	9.94963	10.0113	10.4477	10.3839	10.3973	10.5775	9.93449	10.3694	10.5488	10.6636	10.5999	10.5843	10.8076	10.8695	10.8959	10.9638	10.9397	10.6618	10.7197	10.9327	11.0359	10.9257
8.38643	8.32828	8.4305	8.78051	8.331	8.39427	8.32006	8.30987	8.90287	8.84525	8.69188	8.59521	8.83401	8.63416	7.63069	7.38081	7.824	8.48751	7.7624	7.67882	7.76925	7.88387	8.57374	8.27877	8.25066	8.00939	8.51448	8.78579	10.0871	9.88261	10.2354	10.269	10.3058	10.3156	9.94311	10.2054	10.0579	8.41773	8.3644	8.21207	8.52495	8.60057	8.35639	8.69416	8.67738	8.77973	8.71088	8.42533	8.60526	8.43394
10.8609	11.013	10.7411	10.905	10.3738	10.651	10.5639	10.9564	10.4155	10.4932	10.7529	11.1364	10.6139	10.7159	10.3579	10.3225	10.0282	9.65402	9.08769	9.52848	9.99894	10.0979	10.008	9.6531	10.1171	10.0372	9.99229	9.85362	10.2249	10.4885	9.86696	10.4477	10.2381	9.99121	10.2935	10.3086	10.1813	10.7063	10.8982	10.6931	10.9374	10.8937	10.816	10.9212	11.0154	10.8937	11.1195	10.9954	10.9257	10.8286
10.0236	10.3394	10.7529	10.0304	10.3338	10.1464	10.0742	10.0591	10.1762	9.75361	9.75361	9.49993	9.73167	9.53692	10.0522	9.72784	9.12415	9.18541	9.6459	9.73167	9.55305	9.18766	9.85459	9.26381	9.30842	8.71012	9.16062	8.91766	11.329	11.429	11.4734	11.6801	11.2678	11.6159	11.421	11.3944	11.5468	10.5674	10.5724	10.6875	10.6333	10.3636	10.4108	10.6193	10.621	11.5695	11.5248	10.5271	10.5471	10.6949
9.98021	9.57186	9.79038	9.53609	9.28684	9.2822	9.10263	9.10412	9.43966	9.38597	9.08845	9.06478	9.26305	9.31306	11.0811	10.9515	10.8244	10.7667	10.8414	10.6316	10.6139	10.3694	10.8035	10.8371	10.4759	10.5861	10.569	10.5946	10.0361	10.2514	9.75552	10.1354	9.95831	10.0124	10.1111	10.0591	10.0202	9.55819	9.83115	9.79537	9.84034	9.64404	9.7288	9.64496	9.75646	10.4932	10.6782	9.88674	9.93556	9.96146
10.0992	9.87423	9.2146	10.3031	9.62528	9.61916	9.40126	9.628	9.44782	9.99558	9.48989	9.53355	9.30297	9.26381	9.03728	8.87383	8.26721	8.49979	8.74348	8.25455	8.54356	7.98395	8.43569	8.44839	8.24675	8.79187	8.21104	8.51285	9.77289	9.90671	9.52593	9.98242	9.71294	9.69433	9.96259	9.73262	9.55479	9.57186	9.92148	9.93988	9.84132	9.67593	9.77871	9.85761	9.79238	9.18088	9.51154	9.90567	9.93337	9.98462
10.199	10.5076	11.2878	11.3254	10.9539	11.0702	11.013	10.9027	10.3796	10.7549	10.4885	10.4617	10.3522	10.714	10.6385	10.7627	10.9374	11.1057	10.7911	10.9074	10.8673	10.7749	10.6582	10.5639	10.6654	10.7197	10.3045	10.3723	11.223	11.0232	11.3359	11.6601	11.0649	11.1772	11.4944	11.2844	11.0596	10.7489	10.4916	10.6894	10.6263	10.783	10.6894	10.8914	10.7101	10.4261	10.165	10.6709	10.6654	10.7025
8.19092	8.70027	9.11606	8.50141	9.98574	10.2394	9.25844	8.75256	9.15236	9.1219	8.93036	8.24772	8.89021	8.32368	9.1019	8.56741	9.23126	9.5107	10.5028	10.3854	9.65863	9.26691	8.96265	9.16432	9.11306	9.36068	8.87008	9.30071	9.60678	9.38123	9.48408	9.78455	9.40689	9.39403	9.5107	9.62181	9.41802	9.35912	9.07071	9.35363	9.37653	9.33872	9.14938	9.36385	9.28605	8.23577	7.99911	9.21537	9.23576	9.14718
6.89385	7.25935	8.13767	7.38081	7.31727	7.23573	7.86386	7.85877	7.27567	7.0724	7.34258	7.3218	7.24758	7.53402	8.38819	9.09215	9.42441	9.79537	8.24581	8.41338	9.04395	9.32401	7.88387	8.12499	8.42322	8.45423	8.25355	8.4892	9.4292	9.07811	10.1379	9.66316	9.86904	9.88569	9.23499	9.9312	9.80916	8.64964	8.10396	8.09167	8.55396	8.56265	8.3908	8.67967	8.48176	8.3908	7.97124	7.80285	7.91021	7.74288
9.59545	9.39075	9.80029	9.98021	10.0777	10.3959	9.47917	9.52171	10.0464	10.2329	9.36467	9.47088	9.71485	9.85057	7.84588	8.23373	8.81591	8.49583	8.62008	8.69722	8.47514	8.49498	9.43162	9.23203	8.69948	8.45593	9.12044	9.1219	10.2289	10.4617	10.4461	10.2949	10.8181	10.246	10.0882	10.5741	10.3099	9.25161	9.18464	8.93111	9.06033	8.98138	9.12044	8.98886	8.94468	9.1219	9.25844	9.02689	9.30842	9.36225
10.1293	10.3366	11.2166	9.40769	11.847	11.5924	11.1364	10.1477	11.3184	10.785	10.8824	10.2003	11.1084	10.5354	9.36941	9.41086	9.75266	9.85261	9.95184	10.0327	9.76712	9.76519	9.8211	10.0304	9.65908	9.87319	9.72322	9.52254	10.669	10.6492	11.5424	11.0029	11.4569	11.5924	11.2325	11.5338	11.3536	11.0359	10.7197	10.7159	10.863	11.0892	11.2198	11.128	11.0333	10.8891	10.6856	10.1464	10.9166	11.1167
10.4354	10.3651	11.0359	10.7549	10.0848	9.97354	10.2394	10.6034	9.69068	9.01116	10.1464	10.1367	9.98354	9.47416	9.84751	10.0906	9.83115	9.90361	8.60251	8.78998	9.75504	9.967	8.81062	8.90065	9.14128	9.26999	9.05658	8.69798	11.3465	11.6254	10.9808	11.6851	11.421	11.0784	11.3325	11.4569	11.2292	10.3017	10.4079	10.1195	10.3169	10.3796	10.2473	10.3254	10.3782	11.2198	11.0571	10.4477	10.4003	10.2132
10.1864	10.4246	10.0135	8.51041	9.37809	9.56333	11.2166	10.2826	11.0676	10.8695	11.6354	11.1001	10.3254	10.0499	10.194	10.3551	9.20187	9.22593	9.4586	9.55395	10.6121	10.3239	10.4555	10.3988	11.073	11.1252	9.84132	10.2434	9.49153	9.475	9.69251	9.82013	9.44949	9.72042	9.53355	9.4983	9.69898	10.2381	10.208	10.5108	10.6297	11.0462	10.9759	11.1742	11.1084	10.0327	10.1638	10.4995	10.7254	10.7489
7.38964	7.54841	8.27786	7.91765	7.48187	7.87274	7.61963	7.59544	8.15659	7.79883	7.26635	7.23092	7.56036	7.37407	7.54484	7.65059	6.82673	7.45182	7.81485	8.12092	7.25469	6.80403	7.79883	7.63223	7.39189	7.67044	7.53222	7.43532	7.90522	7.91765	7.64295	8.04523	7.73281	7.6537	7.98773	7.82928	7.90894	7.54484	7.4415	7.48951	7.43093	7.56036	7.59054	7.64448	7.67664	8.53874	8.49824	7.6036	7.46814	7.55189
10.3782	10.2381	9.57449	9.76369	9.5972	9.5049	9.69527	9.892	9.80717	9.79437	9.81017	9.75552	9.71673	9.79238	9.60678	9.41252	8.76912	9.02612	9.48656	9.38048	9.21234	8.60992	9.49411	9.31696	9.13677	9.09142	9.08032	9.00452	11.013	11.0892	10.6174	11.1861	10.8587	10.7101	11.0866	10.9257	10.6174	10.3099	10.3723	10.3825	10.1257	10.2758	10.3225	10.194	10.2276	9.49911	9.58673	10.3323	10.3254	10.3058
9.20038	9.2214	9.2433	9.55904	9.4725	9.28916	9.30997	9.16736	9.03426	9.15532	9.06406	9.1869	9.18616	9.09142	8.63336	8.44327	8.48094	8.68351	9.22593	9.59107	8.73279	8.35814	9.03063	8.86708	8.87532	8.78275	8.41857	8.54518	9.87944	9.91512	9.59545	10.0057	9.6352	9.58151	9.64057	9.75741	9.46352	9.30842	9.37736	9.38048	9.33334	9.20787	9.19288	9.25996	9.15684	8.72148	8.87458	9.35207	9.31229	9.21988
9.28452	9.0149	9.06261	10.2315	9.24933	9.53268	9.08183	8.98584	9.00602	9.73836	9.00972	9.23726	9.04916	9.62181	9.70268	9.5565	10.1464	10.2276	10.6457	10.6068	9.892	10.1416	10.2813	10.4791	9.94963	10.0225	10.1889	10.0001	8.85738	9.11678	9.37414	8.92436	9.39484	9.29065	8.73739	9.24101	9.11456	8.64273	8.72074	8.64578	8.73891	8.87008	8.95822	9.04618	8.98812	9.00378	8.85364	8.52738	9.04916	9.14862
9.89722	9.58847	9.96591	10.3508	9.91299	9.94311	9.85057	9.81513	9.81416	9.95184	9.60071	9.61737	9.59107	10.104	9.66587	9.29677	9.69992	9.85967	9.38995	10.1135	9.23425	9.49576	10.0522	10.0789	9.82818	9.61296	9.88674	9.769	9.43727	9.85261	9.98354	9.69898	9.91191	10.0157	9.91619	9.80029	9.79038	9.3932	9.43565	9.42356	9.34818	9.43405	9.41964	9.41168	9.37025	10.1257	9.88362	9.3395	9.49242	9.65587
9.93556	9.71765	9.46923	10.3323	10.0731	10.254	9.48246	9.87107	9.64143	10.2119	9.48656	9.7758	9.59896	10.4524	9.31229	9.39886	9.49072	9.1531	9.39967	9.09588	9.29754	9.25085	9.54961	9.7993	9.42119	8.71619	9.57713	9.68332	9.07884	9.29524	9.39725	9.21613	9.28758	9.5234	9.09588	9.2999	9.59372	9.13457	9.23802	9.25389	9.18841	9.2577	9.27228	9.30762	9.30997	9.37337	9.48736	9.42682	9.41722	9.5565
9.69806	9.84235	11.223	10.9686	10.0102	10.104	10.5826	10.2514	10.2527	10.3394	9.75646	9.81914	10.7292	10.7627	9.87844	10.0113	11.2198	11.4133	8.97987	9.50531	11.0866	11.242	10.9759	10.779	10.1889	9.90253	11.425	11.3721	10.1826	9.7158	10.2448	10.1416	10.2368	10.2158	10.1851	10.288	10.2554	10.0719	9.967	10.0602	10.065	9.81513	9.77385	9.96591	9.84544	10.8652	10.8244	10.0789	10.3086	10.3536
8.85063	8.50551	8.90439	8.85513	8.63807	8.67967	8.94093	9.01116	8.96341	9.2822	8.662	8.89316	9.70365	9.67225	9.25464	9.00602	9.12936	9.39484	9.02764	9.35912	9.26381	9.22517	9.80329	9.57713	9.03654	9.04618	10.0992	9.81513	9.33795	9.08845	8.85211	9.19364	9.47088	9.0223	9.11002	9.34738	9.04844	9.26999	9.26613	9.30297	9.41802	9.06777	8.97915	9.12564	9.12415	10.0179	9.94638	9.26533	9.39725	9.28684
10.0034	9.74781	10.0824	10.8652	10.0315	10.4215	9.82717	9.94638	9.88569	10.6745	9.69714	10.2067	10.2962	10.5792	8.461	8.44154	8.66278	8.68579	8.51285	8.56189	8.68429	8.95521	8.97023	9.12936	8.85063	8.58964	10.2554	9.9141	9.14128	9.20559	9.67046	9.55395	9.66047	9.77193	9.2214	9.57976	9.60071	9.59632	9.65863	9.55133	9.71391	9.35207	9.41252	9.52171	9.42523	9.94311	10.133	9.6459	9.79636	9.85459
9.62357	9.39643	9.57626	10.1183	9.91191	9.86588	9.36543	9.47333	9.34342	9.83213	9.33795	9.55904	9.31229	9.66403	9.09362	9.02988	9.13828	8.94468	9.17337	9.40928	8.89914	8.80761	9.15608	8.94542	9.08255	8.87383	9.22665	8.85364	9.09888	9.18616	9.24628	9.15909	9.3395	9.34659	9.24554	9.35517	9.41568	9.29141	9.38123	9.30374	9.32005	9.40204	9.25085	9.43645	9.38201	9.85362	9.82514	9.30071	9.48656	9.60155
9.33486	9.2937	9.25389	8.92889	9.66316	9.24405	9.10856	9.25693	9.62006	9.48326	9.32948	9.29065	9.38836	9.38436	9.30453	9.16432	9.2214	9.03504	9.53524	9.17716	8.85138	9.0164	9.27987	9.41086	8.86558	9.00225	9.09362	9.38836	9.68238	9.65771	9.90882	9.74879	10.0384	9.92471	9.91512	10.0236	9.85863	9.84957	9.84853	9.66403	9.70459	9.73836	9.56588	9.75552	9.79038	10.4822	10.2717	9.49327	9.66224	9.72322
9.42602	9.19587	9.30684	9.56672	9.58065	9.33486	8.99182	8.94769	9.09215	9.44454	9.1316	8.94468	9.04251	9.77385	9.56758	9.38757	8.98738	8.92436	9.50157	8.87828	8.99777	9.09142	8.89617	8.92889	8.61774	9.13977	9.00225	9.08995	9.29219	9.21764	9.78455	9.67225	9.69527	9.68147	9.21686	9.66133	9.67316	9.39725	9.28837	9.20936	9.28452	9.43325	9.35012	9.43484	9.46433	9.51407	9.81815	9.58321	9.50823	9.53609
8.72299	8.90138	9.13677	9.48492	8.79864	9.05066	8.65041	8.84833	8.75711	9.2305	8.64885	8.65117	8.82568	9.23877	8.00692	8.80536	8.62485	8.08171	8.12092	8.91916	8.03451	8.3356	8.66356	7.95755	7.80684	8.02497	8.61695	8.21723	9.23726	9.42042	9.17263	9.53944	9.15163	9.07221	9.31617	9.21537	9.23126	9.03207	9.07884	9.038	8.87828	8.92962	9.03952	8.97542	9.02538	9.58496	9.58847	9.24781	9.08769	9.15758
9.12266	8.97764	9.00528	10.0614	9.09288	9.43645	8.94319	9.38123	8.92815	9.63252	9.10115	9.31074	8.99037	9.36148	9.4717	9.02612	10.0708	9.83827	9.60589	9.68607	9.51239	9.63883	9.39805	9.82818	9.42356	9.16811	9.33025	9.32634	9.0223	9.23576	9.46678	9.3318	9.38836	9.30222	9.37575	9.1123	9.08107	8.49704	8.78427	8.90214	8.76685	8.63958	8.71619	8.70105	8.63884	8.2162	8.09167	8.75633	8.61854	8.74047
8.64656	8.58092	8.68653	9.11456	8.34199	8.77973	8.36704	8.60057	8.69262	8.82342	8.68957	8.51612	8.6949	8.60135	9.36148	9.12713	8.84377	9.28991	9.58321	9.37809	9.54369	9.34185	9.35363	9.36941	8.96493	8.89021	9.61207	9.20787	8.50141	8.86558	8.80761	8.85439	8.81286	8.61303	8.85364	8.672	8.66819	8.34199	8.41857	8.49583	8.54276	8.35012	8.38819	8.40638	8.42792	8.01567	7.89128	8.39775	8.58173	8.50307
8.05973	7.61003	7.63536	7.60516	7.82266	7.36076	7.6811	7.95376	7.60678	7.68562	7.77335	7.59384	7.56546	7.54841	7.41364	7.39414	7.86002	7.21653	7.66892	8.19638	7.63223	7.3853	7.98649	7.51047	7.68257	7.31727	7.93996	7.63069	7.98649	8.49744	8.45256	8.10699	8.50226	8.06115	8.28352	8.35902	8.02634	7.7555	8.16455	8.04811	8.12364	7.49334	7.55189	7.60516	7.55189	7.58398	7.26403	7.56208	7.40284	7.64448
8.51205	8.53553	10.3323	10.4885	7.69624	7.56384	10.4774	10.5255	8.07384	7.77468	9.66403	9.33564	7.7555	7.64295	9.00826	8.74123	10.3169	10.5222	8.96193	8.99852	10.3017	10.3607	8.62406	9.17263	9.40126	9.48821	8.96948	9.03952	8.42792	8.16683	8.35459	8.40729	8.35727	8.22349	8.30706	8.59676	8.28729	11.5074	12.0339	12.2351	12.3073	12.0949	12.2101	12.0871	12.1929	10.1964	10.4838	11.223	11.5832	11.7007
9.85057	10.0001	11.041	12.0047	9.74123	9.49327	11.008	11.9288	9.60854	9.58408	10.3423	11.1084	9.52766	9.69806	9.86275	9.98788	11.5074	11.6601	10.0168	9.68238	11.2644	11.4095	9.71201	9.5565	10.6672	10.7549	9.70736	9.43122	9.52003	9.48408	9.34659	9.47584	9.55133	9.26923	9.47917	9.57537	9.37495	12.3262	12.602	12.6998	12.6746	12.5786	12.5904	12.737	12.626	11.1567	11.3325	11.67	12.1846	12.0949
8.16345	8.16797	8.01959	8.37856	8.33744	8.25943	8.18542	8.12364	8.30424	8.46761	8.26524	8.34289	8.21104	8.16345	8.6535	8.76538	8.2526	8.37059	9.24781	8.89764	8.85586	8.83102	8.60135	9.09142	8.43569	8.968	8.66356	9.02988	8.02903	8.26041	8.40199	8.1288	8.39692	8.40112	7.84334	8.41077	8.47514	8.19638	8.39859	8.33375	8.35992	8.2162	8.50878	8.4331	8.21723	8.32185	8.18002	8.19528	8.47514	8.39341
7.27567	7.26164	6.66163	6.93421	7.56208	7.12997	7.12997	7.28272	7.354	7.36975	7.24993	6.99089	6.99396	7.10292	7.84334	7.58068	7.60516	7.52509	7.84082	7.74709	7.58894	7.44571	7.31258	7.5304	6.96616	7.61003	7.32882	7.22145	7.09173	7.38081	7.64448	7.19176	7.65218	7.70513	7.50863	7.49909	7.58894	7.83185	7.86514	7.62281	7.94124	7.58563	7.73574	7.63684	7.74429	7.71996	7.75689	7.1354	7.69624	7.65969
8.94691	9.02689	8.62087	9.50075	8.86935	9.18841	8.91621	8.837	9.15086	9.24405	8.96948	8.94394	9.11456	9.52171	9.1093	8.67889	9.14052	9.75552	9.49661	9.5565	9.37258	9.42523	9.66678	9.64057	9.34659	9.20114	9.57101	9.46022	8.4331	8.57374	8.66356	8.58806	8.79112	8.60681	8.73814	8.60992	8.63101	8.62328	8.86935	8.9326	8.78579	8.7177	8.68193	8.6766	8.71162	8.8939	8.94168	8.58687	9.06478	8.91033
9.65771	9.2999	9.30297	9.85157	9.7336	9.74497	9.81513	10.3099	10.417	10.7007	9.90147	10.2976	10.3767	10.8737	9.38597	9.5183	9.38358	9.28758	9.42602	9.15985	9.82013	10.1342	10.246	9.99447	9.85459	10.17	10.3929	10.5271	9.6343	9.64952	9.71673	9.42682	9.75933	9.79537	9.49993	9.55819	9.82818	9.83423	10.1826	10.2223	10.1477	10.0979	9.96146	9.94526	10.0579	10.0315	10.2394	10.1952	10.3239	10.3113
9.54791	9.37414	9.73644	10.1489	10.0441	9.81215	9.5234	9.27757	9.59282	9.89621	9.38123	9.54961	9.39158	9.94963	8.51777	8.74424	8.77139	8.84304	9.26153	8.77139	8.94319	8.81286	9.1219	8.85138	8.92659	8.96341	8.95822	9.08733	9.00528	8.94168	9.16211	9.28991	9.21764	9.17491	9.0223	9.05216	9.24781	8.98738	9.01042	8.99331	8.84377	9.00301	8.83251	8.98138	8.91104	9.2999	9.30842	9.02764	9.03281	9.3318
8.36352	8.34379	8.70413	8.70181	8.85888	8.74424	8.39253	8.31726	8.3873	8.99406	8.36259	8.53228	8.37501	8.64117	7.91514	7.96382	8.49007	8.1702	8.21104	8.51612	8.30894	7.56208	7.94746	8.02091	7.86129	8.40988	7.89258	8.69566	8.66356	8.49979	8.73972	8.64656	8.89169	8.79339	8.70936	8.87008	8.69566	8.47598	8.52018	8.43989	8.41941	8.28541	8.13522	8.27104	8.27877	8.93715	8.84151	8.15067	8.40375	8.4055
8.62248	8.38991	8.47348	8.77973	8.84833	8.60445	8.416	8.60835	8.67967	8.37059	8.48751	8.3024	8.47598	8.84077	9.51746	9.17414	9.48492	9.41331	9.99447	9.58761	9.63165	9.38048	9.88362	9.65221	8.99852	9.3789	9.37414	9.53692	8.70487	8.71619	8.88499	8.71921	9.16285	9.00899	9.03728	9.05584	9.10856	9.09812	9.0216	8.80388	8.89464	8.66972	8.43569	8.72374	8.80316	9.19215	9.2999	8.58887	8.69416	8.63729
8.61462	8.53228	8.73056	8.94394	9.01265	9.03654	8.51448	8.44242	8.66124	8.81286	8.53955	8.73129	8.66893	9.1078	8.43481	8.42027	8.59368	8.91033	8.62714	8.67889	8.44413	8.58806	8.67047	8.56265	8.59977	8.39253	8.60835	8.60835	8.6543	8.53633	8.82795	8.7752	8.95748	8.99331	8.51612	8.84754	8.85138	8.67583	8.79036	8.5769	8.71694	8.6543	8.53228	8.64198	8.56741	9.29141	9.18915	8.47432	8.59676	8.55237
7.81088	7.70513	8.46348	8.3617	8.47598	7.90145	7.98007	7.67664	7.96127	7.83571	7.72426	7.73721	7.88017	8.29203	7.55525	7.24993	7.43729	7.25234	7.86768	7.3963	7.32413	7.37193	7.46209	7.20677	7.18682	7.17166	7.03554	7.16638	8.45088	8.60057	8.62008	8.69262	8.73129	8.5777	8.50059	8.86708	8.71847	8.36079	8.47177	8.29203	8.39253	8.40026	8.36704	8.29394	8.24188	8.98512	8.88353	8.39942	8.28449	8.36792
9.77385	9.68332	9.87844	10.0157	9.97244	10.0696	9.43405	9.72784	9.6531	10.2276	9.59107	9.49072	9.49492	10.2921	9.2305	8.96045	9.07663	9.44454	8.90548	8.91178	9.08551	9.00301	9.29793	9.10632	9.18242	8.87752	9.2305	9.12713	9.34499	9.6033	9.67686	9.74123	9.54197	9.71391	9.44618	9.45692	9.74123	9.44867	9.46678	9.39238	9.41004	9.39403	9.40447	9.52766	9.51746	9.91089	9.96919	9.66495	9.56929	9.63252
8.91251	8.97469	8.77366	9.10037	8.87162	9.04466	8.4826	8.85288	8.64578	9.13236	8.58964	8.77139	8.80316	9.47002	9.10263	8.7616	8.99331	9.2999	8.78807	9.42119	8.77441	8.74047	9.1197	9.03578	8.87086	8.89244	9.08921	8.94919	8.53874	8.75332	8.8939	8.7616	8.86111	9.00452	8.79112	8.90214	9.06261	8.81815	8.87162	8.65966	8.89914	8.71847	8.63336	8.76238	8.76086	9.21086	9.25996	8.8061	8.76384	8.84988
8.36881	9.02538	7.66272	7.65514	7.56384	7.52865	7.29414	7.64755	8.49166	7.81874	7.77468	7.83313	7.69318	7.6036	8.73279	8.63884	7.19671	8.03848	8.34014	7.6537	7.82928	8.3117	8.3644	8.58331	8.18542	8.40375	8.4055	8.54114	7.92742	8.04523	7.88881	8.10851	7.87021	7.79221	7.79088	8.22041	7.80285	8.59521	8.57374	8.42449	8.94542	9.07956	8.86111	9.07589	9.18391	8.91841	8.98061	8.95971	9.07589	8.57291
11.1537	11.0436	10.2407	10.4947	10.5878	10.5044	9.82514	10.3929	10.1111	10.1052	10.0638	10.4585	9.94855	9.85863	10.4711	10.5724	9.57363	9.77871	10.6297	10.0859	9.87738	9.82013	9.6379	9.81914	9.44291	10.0848	9.49661	9.75741	10.7044	11.1084	10.5488	10.8544	10.7273	10.5724	10.8803	10.7994	10.651	10.4431	10.6297	10.5724	10.5606	10.9564	10.9166	10.8393	10.9638	11.3796	11.1685	10.8781	10.9027	10.8937
8.92064	9.03426	8.88052	9.13236	8.88353	9.12415	8.90731	8.88052	8.7964	9.26305	8.8969	8.90882	8.84988	9.08107	8.05241	7.79485	7.79748	8.27688	8.52177	8.382	8.17563	8.51448	8.98289	8.67239	8.26429	8.1612	8.29107	8.672	8.46428	8.66515	8.5611	8.73203	8.45593	8.48666	8.67429	8.51777	8.55317	8.3617	8.59597	8.64348	8.40199	8.40729	8.41857	8.4551	8.23577	7.97253	7.92017	8.61149	8.58291	8.74655
9.06109	8.96045	9.17491	9.16961	9.21911	9.16357	8.99701	9.18464	9.20038	9.46637	8.94691	8.93337	8.82719	9.41409	8.41162	8.12499	8.34014	8.47765	8.70936	8.82642	8.25943	8.44154	7.92017	8.38288	8.12092	8.15659	8.16004	7.85877	8.50226	8.78202	8.61149	8.65041	8.38114	8.51777	8.6543	8.5682	8.62793	8.44668	8.56741	8.65041	8.64425	8.58411	8.51859	8.59597	8.52495	8.35814	8.21104	8.68429	8.63807	8.77441
9.48083	9.45938	9.39075	10.3254	9.77483	9.94418	9.45609	9.65587	9.43325	10.3239	9.33486	9.72322	9.32555	10.1064	10.1099	9.55733	9.85558	9.72229	9.82209	10.3825	9.78645	9.79831	9.92579	10.027	9.64952	9.80717	9.81714	10.0754	8.5777	8.91033	8.91841	8.91989	8.68117	8.99037	8.81514	8.71238	8.99406	8.79417	8.95371	9.02309	8.87904	8.83176	8.77139	8.79567	8.69722	8.81514	8.69188	8.85888	8.78882	9.0685
8.97617	8.82194	9.2937	9.56588	9.16661	9.42682	9.14718	9.11075	8.83327	9.32005	8.97617	9.20633	8.88648	9.18766	8.49744	8.39775	8.63336	8.65117	8.67507	8.49979	8.32734	8.03451	9.04102	8.85513	8.80015	8.54601	8.89021	8.72829	8.3644	8.45256	8.63177	8.68653	8.461	8.54356	8.42361	8.51448	8.5611	8.38643	8.35814	8.32185	8.50713	8.34014	8.40026	8.63807	8.41077	8.47514	8.34832	8.57453	8.52574	8.60913
9.86377	10.1527	10.4995	10.863	10.3198	10.4601	10.2813	10.4461	10.0429	10.4291	10.2003	10.2276	10.0406	10.4869	9.371	9.39238	9.54113	9.79038	8.331	9.2433	9.76807	9.48907	9.55395	9.46185	9.93337	9.43885	9.70178	9.54542	9.41409	9.0744	9.26153	9.38597	9.32714	9.32005	9.35992	9.49411	9.40204	9.68885	9.69342	9.91827	9.85761	9.99447	10.0476	10.0579	10.0282	9.66587	9.52932	9.82615	9.91191	9.88261
10.3551	10.25	10.1052	9.86588	9.74978	9.89621	9.77002	10.104	9.95398	9.868	9.87107	10.0259	9.93228	10.0765	10.5255	10.5488	10.6564	10.8328	10.5421	10.6157	10.3352	10.5878	10.5792	10.3752	10.2249	10.1269	10.4711	10.4079	9.33486	9.5403	9.14572	9.48	9.66587	9.39643	9.65954	9.64143	9.39967	9.79636	10.104	10.0034	9.95073	10.0871	10.2368	10.1003	10.1626	10.3522	9.94202	9.88048	10.4431	10.2119
9.1375	8.93337	9.01716	9.16062	10.3452	10.5108	9.18915	9.47749	10.4063	10.3296	9.72692	10.1269	9.61651	9.42042	8.44073	8.5753	8.8731	9.23278	10.1502	10.5354	9.04543	9.12713	10.2354	10.0091	9.4676	9.17641	9.42042	9.14274	8.28253	8.25943	8.52337	8.29582	8.4651	8.36614	8.33471	8.43818	8.46428	8.39692	8.55796	8.4314	8.46348	8.50468	8.61382	8.63958	8.55873	8.95896	8.83775	8.53713	8.7556	8.7177
9.98574	9.6423	9.57275	10.2799	10.0045	10.2448	9.73836	9.83929	9.93771	10.0179	9.769	9.99558	9.6962	9.92789	9.33334	9.35207	9.56071	9.08183	9.31035	9.43727	9.4586	9.44949	9.67505	9.54709	9.48408	9.26305	9.26381	9.31773	9.4421	9.65954	9.58496	9.65587	9.892	9.76033	9.67779	9.84132	9.78941	9.44373	9.50572	9.44867	9.46841	9.44618	9.49327	9.45692	9.48573	9.47917	9.59461	9.62357	9.57537	9.18915
9.7158	10.0034	10.0871	9.28684	10.8014	10.3536	9.92902	10.0282	9.90671	10.0069	10.0673	10.0191	10.0259	9.77483	9.34659	9.35287	9.10115	9.52932	9.46022	9.55733	9.14862	9.20559	9.25315	8.96493	9.63252	9.44618	9.60071	8.84077	8.84988	8.34199	8.89838	8.78882	8.90287	8.95072	8.81286	8.95822	8.77061	9.30144	9.25617	9.35051	9.47917	9.42279	9.18165	9.48246	9.41168	9.2214	9.2937	9.1153	9.3789	9.30531
8.98738	9.12415	9.57976	9.22665	9.51659	9.08477	9.27532	9.23953	9.13828	9.17716	9.14938	8.84229	9.18464	9.39484	8.71542	8.63255	8.73582	8.77061	8.73056	8.65811	8.88201	8.80464	8.99482	8.63569	8.79265	8.7949	9.07221	8.83251	9.83929	9.89621	10.4323	10.1762	10.2675	10.338	10.0113	10.368	10.2473	9.55564	9.25693	9.25009	9.26305	9.48083	9.33486	9.46433	9.43645	10.0812	10.0742	9.47333	9.47584	9.52003
9.95622	9.56588	8.98138	9.58065	8.93111	9.13236	9.46102	9.20936	9.77676	9.78355	9.50075	9.14938	9.38995	9.06184	10.2315	10.0966	10.1788	10.2594	10.6263	10.8222	10.1674	9.93988	10.3409	10.49	10.0871	10.1564	10.1626	10.2054	9.71294	9.85459	9.60415	9.89407	9.6271	9.79735	9.90671	9.73644	9.6271	9.65679	9.81616	9.92789	9.93556	10.0556	10.0418	10.0954	10.1016	9.19663	9.42602	10.2434	10.2262	10.2976
9.26691	9.4421	9.34107	9.96591	9.37575	9.5183	9.21234	9.3318	9.30997	9.88261	9.22517	9.48	9.31539	9.50157	8.16345	8.70027	9.18391	9.12713	8.35012	9.2116	8.42449	8.49979	9.05066	8.58649	9.0216	8.24084	8.7366	8.19845	8.846	8.92363	8.73356	9.08921	8.71391	8.60601	8.86415	8.82493	8.7556	8.90065	9.08628	9.11343	9.05736	9.01265	8.99777	8.98961	8.9866	8.47348	8.57213	9.08883	9.067	9.25996
9.00452	8.94994	7.87525	9.72229	8.48012	9.03355	8.49413	9.18766	8.84754	9.29141	8.85888	9.18315	8.87752	9.21988	9.58321	9.47584	9.59981	9.83017	10.1477	10.1293	9.94638	9.43645	9.78549	9.66403	9.2738	9.65402	9.34738	9.72506	7.89889	8.53145	8.21723	8.2662	7.87153	8.25553	8.1974	8.12499	8.25159	8.55952	8.7177	8.77289	8.61619	8.44752	8.41162	8.52495	8.52657	8.3005	8.10089	8.4262	8.30799	8.38468
11.5695	11.1336	10.3536	10.3694	10.2341	10.3045	10.1564	10.7312	10.7177	11.0462	10.1269	10.5173	10.5606	10.5238	10.7627	10.3099	10.4963	10.2935	10.0754	9.87107	9.98902	10.2145	10.85	10.6931	10.0777	10.2276	10.417	10.3254	10.4431	10.348	9.99783	9.88881	10.3614	10.1428	10.1662	10.2341	10.3738	10.6727	10.9444	10.7469	10.8869	10.6654	10.7391	10.7312	10.7529	9.93771	10.1293	10.6528	10.785	10.7973
10.8201	10.5173	10.3352	10.6745	10.5028	10.4664	10.5271	10.8371	10.3072	10.2554	10.9027	11.223	10.9613	11.192	11.1477	11.226	10.9539	11.1113	11.1309	11.0105	11.258	11.2644	11.0206	11.0333	11.5468	11.5604	11.7487	11.7112	9.82013	9.97911	10.1354	9.86377	10.2276	9.98684	10.2354	10.1638	9.94202	10.1638	10.4806	10.4215	10.4791	10.3854	10.3839	10.3929	10.417	10.5011	10.1452	10.288	10.6368	10.743
11.7487	11.5468	11.2644	10.5999	10.5707	10.4727	11.4611	11.0359	10.6385	10.6351	11.3721	11.2878	11.3796	11.3465	11.0333	10.9954	10.457	10.6856	10.3452	10.3267	11.0702	10.9515	10.4617	10.5354	11.0702	11.1001	11.1625	10.9736	10.4155	10.3281	10.0533	10.417	10.7687	10.199	10.2028	10.621	10.4063	10.7728	11.1981	11.049	11.0462	11.2042	11.3184	11.1654	11.2356	10.9686	10.9005	11.1831	11.565	11.5924
9.77483	9.72692	9.33486	9.5183	9.52254	9.37025	9.4725	9.3458	9.29832	9.41409	9.58233	9.61472	9.56929	9.58932	9.66224	9.57275	9.5234	10.0191	9.79636	10.2907	9.51154	9.53944	9.74401	9.82209	9.57449	9.78645	9.71201	9.88463	8.82949	9.31539	9.3789	9.1153	9.37337	9.37258	9.43325	9.35679	9.35912	9.475	9.76519	9.69898	9.74978	9.74214	9.73071	9.86696	9.87844	9.55987	9.24781	9.17036	9.92471	9.82514
9.79137	9.6504	9.43885	9.25085	9.87002	9.89304	9.6787	9.51918	9.69992	9.28916	9.74214	9.67225	9.79238	9.85761	9.23126	9.30297	9.54542	9.48246	9.79238	10.065	9.73457	9.88674	9.67316	9.75837	9.892	9.45774	9.88881	9.32555	8.76834	8.80834	9.02089	8.68883	9.11306	9.06924	8.85738	8.99852	8.97542	9.11157	9.38915	9.32239	9.29677	9.3138	9.43727	9.39886	9.39158	9.04251	9.18315	9.03952	9.50323	9.47088
9.70736	9.71109	10.0556	8.96647	10.0304	9.81416	9.86275	9.58408	9.65131	9.67779	9.76126	9.70178	9.82514	9.57018	8.94244	9.24026	8.40462	8.74424	8.75633	9.0685	8.72226	8.85813	8.73056	8.50226	8.94542	9.08628	9.24481	9.0596	9.08769	8.99999	9.23499	8.83552	9.19288	9.32401	8.93939	9.15086	9.26457	9.70736	9.73548	9.81616	9.68607	9.64772	9.71949	9.70736	9.68513	9.57626	9.86174	9.6962	9.90361	9.89093
10.5878	10.3296	9.71765	10.785	9.6531	9.64404	9.97579	10.6139	9.86588	9.81017	10.4048	10.5982	10.368	10.2527	10.288	10.3988	10.2921	10.3551	9.33795	10.2554	10.6636	10.5572	10.1088	9.58847	10.8286	10.5982	10.7216	10.4822	9.4983	9.62528	9.9004	9.59632	9.62888	9.85157	9.19587	9.59808	9.88674	10.381	10.5758	10.6351	10.5707	10.3466	10.3338	10.2921	10.3127	10.5044	10.6949	10.3929	10.5488	10.6582
10.781	10.5639	9.95184	9.70178	9.38358	9.75266	9.85261	9.88569	10.8139	10.5982	10.1416	10.2594	10.5011	10.4822	9.21837	9.14496	8.13887	8.21512	7.58068	7.77468	8.05535	8.04811	9.3061	8.86632	8.94015	8.55873	9.14789	8.69111	8.89316	8.6949	8.97023	9.19963	9.03426	9.00076	8.74348	8.90731	9.0944	9.86485	10.0464	10.0661	10.1737	10.3494	10.1788	10.4307	10.3352	9.27152	9.92579	10.3854	10.3884	10.4246
9.17263	9.46678	9.54197	8.89838	9.43885	9.30071	9.5505	9.25085	10.051	9.53355	9.79537	9.44047	9.89621	9.21764	8.3519	8.15771	8.47846	8.6535	8.13767	7.9915	8.0689	8.43481	8.82872	8.27972	8.41162	8.44578	8.50959	8.06562	9.41568	9.16961	9.69806	9.36862	9.69251	9.73739	9.54875	9.58065	9.5234	9.70178	9.70641	9.70927	9.74684	9.87526	9.59545	10.0034	9.97354	10.0942	10.0464	9.54113	9.73548	9.71857
11.3012	11.189	11.2979	10.5758	10.5556	10.3494	10.7568	10.9808	10.9759	10.6245	10.785	10.8139	11.2711	11.3079	11.2945	11.2325	11.192	11.2644	11.2388	11.1477	11.1951	11.1831	11.0702	11.0702	11.0308	11.1421	11.1951	11.2945	9.85057	10.2015	10.1489	10.1379	10.5157	10.284	10.0418	10.3622	10.3899	11.0232	10.8435	10.9978	11.0811	11.0758	11.0544	11.1477	11.1951	11.3646	11.7112	11.3905	11.223	11.0333
12.6998	12.737	12.2798	12.2889	12.2185	12.0711	12.0634	12.4788	12.2979	11.909	12.2016	12.3262	12.6498	12.4167	12.0484	12.1846	11.8177	11.9766	12.1107	11.909	11.7943	11.9628	11.9697	11.6111	11.7598	11.909	12.2619	12.0634	11.4988	12.0047	12.0264	11.9288	12.3073	12.2619	11.6354	12.3959	12.4891	12.5672	12.5558	12.4788	12.7624	12.4999	12.4891	12.5558	12.7624	13.4898	13.5122	12.8665	12.7244	12.6498
12.386	12.2016	12.079	11.8965	11.4095	11.3219	11.4695	11.9223	11.5879	11.2844	11.5695	11.6401	12.0047	11.859	10.9189	10.8803	10.783	10.9257	10.9905	10.8139	10.714	10.8328	10.8244	10.8201	10.5964	10.6599	10.8846	10.8846	11.3944	11.6601	11.2678	11.565	11.5205	11.5205	11.1861	11.6401	11.4095	11.9353	11.9904	11.9558	12.0339	11.8058	11.7112	11.841	12.0189	12.8399	12.9484	12.253	12.1433	12.1353
12.6871	12.4891	12.4574	12.1433	11.9628	11.5786	11.8838	12.2101	11.8	11.3831	11.871	11.9628	11.9353	11.9223	10.7508	10.781	10.4869	10.6034	9.42199	9.42999	10.2866	10.4185	10.0917	9.46352	10.0979	9.98788	10.0812	10.199	11.8236	11.9288	11.5074	12.0558	11.7598	11.6451	11.7773	12.0484	11.8116	12.1929	12.2889	12.2269	12.3462	12.1596	12.0339	12.1107	12.2798	13.2542	13.3894	12.6382	12.5672	12.5215
12.8933	12.6746	12.1596	12.1515	11.8058	11.847	12.3167	12.3462	12.1353	12.041	12.5215	12.5672	12.3262	12.4367	11.4449	11.3184	10.4759	10.4633	9.22442	8.83176	11.0029	10.9638	10.3752	10.2329	10.9905	10.9166	10.7994	10.7549	12.3462	12.8134	11.6601	12.5324	12.2707	12.0118	12.5215	12.5672	12.2979	12.4684	12.5904	12.662	12.4999	12.4367	12.4167	12.4266	12.5215	13.6366	13.6366	12.9626	12.8665	12.8665
10.1539	9.88674	9.66403	9.892	9.61825	9.42199	9.54542	9.79831	9.33104	9.53018	9.63967	9.60767	9.48573	9.65496	10.4415	10.175	10.1674	10.0476	10.208	10.3352	10.2581	10.2554	10.0719	10.2421	9.98574	10.299	10.1601	10.3782	8.83927	9.13084	8.79339	8.9866	8.82872	8.96573	9.01042	8.86486	9.26845	9.36068	9.43966	9.51918	9.475	9.40769	9.44949	9.4676	9.52003	9.69251	9.87423	9.60155	9.66678	9.76712
9.19066	9.66587	9.59545	9.28605	9.55133	10.0545	9.44618	9.54454	9.77002	9.77385	9.37653	9.39238	9.77385	9.87944	8.87233	9.18616	9.10485	8.66043	8.54842	9.20336	9.12713	8.96418	9.1914	8.93413	8.70257	8.4892	8.88127	8.92962	9.50405	9.43082	9.47088	9.5268	9.67505	9.39967	9.42119	9.79735	9.54709	9.628	9.6352	9.70083	9.68147	9.68332	9.74781	9.74684	9.59808	9.26457	9.10632	9.67316	9.79735	9.77385
9.97137	9.6271	9.71391	9.39805	10.0812	10.1404	9.95728	9.80916	10.5674	10.4649	10.0966	9.94202	10.0429	9.60071	9.72042	9.68332	9.55395	9.71673	9.53018	9.83522	9.78549	9.58584	10.49	10.1141	10.0372	9.65131	10.2329	10.2608	9.47917	9.1219	9.61563	9.38757	9.42119	9.55819	9.31696	9.45116	9.55819	9.61035	9.33795	9.46678	9.4717	9.25844	9.27757	9.38679	9.20861	9.2305	9.04251	9.03281	9.15163	9.31462
8.971	8.86262	11.9904	11.909	9.07884	9.11748	11.3359	11.6401	8.97244	9.34895	9.29448	9.64861	8.90656	9.52508	9.34107	9.02385	11.871	11.8	9.5183	10.0836	11.192	11.3683	9.61916	9.94638	9.71294	9.71109	9.47584	9.44618	8.13646	8.3117	8.44495	8.1612	8.54114	8.4892	8.03848	8.32549	8.50796	9.95398	10.1111	10.0742	10.0034	9.39158	9.60415	9.46678	9.55305	8.53308	8.31911	8.26524	8.53308	8.67277
9.27987	9.09142	8.69035	9.2577	8.59676	8.51937	9.00675	9.51321	8.69873	8.5753	9.20559	9.00378	8.93715	8.79339	8.40988	8.02774	8.53471	9.01116	8.31911	8.53308	8.41162	8.41857	8.43732	8.60445	8.60835	8.12499	8.44073	8.31263	8.21723	8.64656	8.87603	8.44327	8.87383	9.07071	8.48586	8.73356	8.97244	8.80316	8.91841	8.92889	9.01412	9.10337	9.10485	9.11822	9.09215	8.98439	8.97318	8.47514	9.16285	9.04251
9.88463	9.78161	9.62441	8.8969	9.56071	9.55395	9.96591	9.74978	10.3494	9.98021	10.0882	10.1088	10.4063	10.122	9.98021	9.8211	9.58065	9.9388	9.55305	9.61429	10.4727	10.3723	10.4369	10.2785	10.2866	10.2132	10.5388	10.4539	7.73426	8.00939	8.41941	7.99783	8.40112	8.34832	7.95002	8.33653	8.3117	9.39403	9.3544	9.39967	9.52848	9.65221	9.56159	9.67505	9.60767	9.37495	9.79038	9.48821	9.55987	9.40204
10.8781	10.816	10.4508	10.5354	10.7627	10.7332	9.94096	10.3914	10.4806	10.3338	10.0906	10.3184	10.3072	10.3738	9.38915	9.33408	9.06924	9.33641	9.33408	9.45199	9.31074	9.48573	9.23126	9.52766	9.18165	9.35363	9.15985	9.37575	9.55395	9.6343	9.67316	9.40126	9.76419	9.83522	9.64772	9.67046	9.80029	10.1775	10.2487	10.4508	10.3565	10.17	10.0638	10.2172	10.3267	10.18	10.4759	10.1813	10.4585	10.246
11.4988	11.4529	10.8307	11.7381	11.1336	11.1772	10.9492	11.3219	10.9833	11.2811	11.0518	11.4944	10.8393	11.0676	10.7568	10.9005	10.3394	10.2799	10.2093	10.569	10.4093	10.5206	10.5222	10.4307	10.4979	10.5405	10.4617	10.269	10.3366	10.1876	10.5964	10.4003	10.6894	10.4617	10.3072	10.5843	10.5741	10.8824	11.0385	10.9905	11.008	10.9235	10.8673	11.0649	11.1392	11.013	11.0811	11.0518	11.2878	11.3721
11.4449	11.437	10.1876	9.69806	9.89826	9.90147	10.0023	9.95935	10.5288	10.5488	10.3239	10.175	10.5792	10.8435	10.7044	10.6654	9.46102	9.58932	9.44127	9.02385	9.43885	9.76033	9.83213	9.80816	9.87526	9.6796	10.0954	10.0034	9.88986	9.9551	9.59196	10.1514	9.88048	9.72229	9.88674	9.92579	9.84034	11.1336	11.0839	11.2979	11.1951	11.4654	11.4133	11.437	11.3325	10.8139	11.1713	11.5162	11.5559	11.4409
10.8139	11.871	11.0518	10.783	10.5826	11.0333	11.6955	11.4776	11.1951	11.2711	11.6955	11.7059	11.0054	11.1028	11.8116	11.9488	10.816	10.7647	9.84336	10.2949	11.6066	11.329	11.0974	10.9589	11.7943	11.5424	10.8869	10.8264	10.5504	10.2813	10.7082	10.5656	10.2223	10.5656	10.4199	10.381	10.3031	11.5971	11.3609	11.8236	11.7165	12.0558	11.9628	12.1271	11.9558	10.2394	10.5964	11.5424	11.6019	11.7112
9.48573	9.70459	9.55819	9.74781	9.62269	9.44949	9.76223	9.39403	9.44291	9.34818	9.74781	9.67505	9.53944	9.36543	9.46352	9.75074	9.43807	10.0372	10.4617	9.59545	9.61472	9.97354	9.62618	9.68053	9.76033	9.70268	9.43325	9.90147	9.62978	9.56417	9.50075	9.82514	9.39886	9.41004	9.71765	9.45199	9.42042	9.35599	9.5049	9.53609	9.48083	9.66495	9.63609	9.65221	9.57186	9.1869	9.06549	9.64681	9.67135	9.74401
9.07513	9.31929	7.80684	7.95502	8.07227	8.30987	8.26524	8.47013	8.1327	7.93626	8.80015	8.97172	8.77897	8.29486	9.98902	10.0638	9.29677	8.97617	8.92286	9.04395	9.02385	9.21234	8.84377	8.70859	9.30071	9.17112	9.15608	9.24628	7.7499	8.01827	7.87525	7.99659	7.59384	7.96501	7.8575	7.7499	7.81617	8.93413	9.084	9.30684	9.31462	9.35599	9.17263	9.35992	9.29832	7.58729	7.67364	9.09888	9.27455	9.10558
9.87738	10.0282	10.5929	10.8328	10.3072	10.4185	9.99012	10.0708	9.9141	10.2093	9.9388	9.68053	9.57363	10.2315	9.43727	9.73836	9.84436	10.3225	9.59107	10.2648	9.61125	9.56929	9.77964	9.70178	9.6271	9.48246	9.21537	9.33256	10.5076	10.1914	10.2407	10.628	10.3988	10.3323	10.3086	10.3565	10.3086	9.96041	9.80916	9.92042	9.73167	9.95831	9.75361	9.95935	9.93337	9.96591	9.80916	9.84235	9.82918	9.92365
8.41857	8.36972	8.21307	8.39341	8.41077	8.23167	8.42877	8.64809	8.49007	8.35947	8.64198	8.59901	8.416	8.09326	8.52657	8.59901	8.59901	8.77751	8.84911	9.16135	8.85961	8.79339	8.72829	9.24026	8.81739	9.05289	9.03207	9.01564	8.35814	8.43569	8.46593	8.17132	8.59597	8.29486	8.36259	8.54034	8.48751	8.3519	8.52097	8.38028	8.27688	8.18983	8.35104	8.19528	8.18435	8.12756	7.87021	8.24772	8.33192	8.4029
9.29294	9.1093	9.1219	9.43405	9.54709	9.43727	9.16357	9.39643	9.08032	9.69433	9.19288	9.1093	9.02385	9.39886	8.73356	8.83327	8.95521	9.01864	9.2433	8.78051	8.97469	8.69035	8.84304	9.25464	8.7473	8.81739	8.92815	9.24101	8.59444	8.40112	8.61933	8.85063	8.78654	8.74952	8.75633	8.58411	8.76086	8.35012	8.51695	8.57374	8.53228	8.75484	8.71391	8.77751	8.63488	8.81134	8.65735	8.63884	8.7473	8.90585
10.2758	9.99783	9.49072	10.0954	10.027	10.288	9.32401	9.75361	9.98462	10.2106	9.7158	9.68607	9.69251	9.68238	9.60244	9.5972	9.53441	9.63252	9.32948	9.83321	9.24026	9.54454	9.7083	9.74879	9.32081	9.20336	9.48	9.36148	9.61207	9.90567	9.68607	9.62181	9.75646	9.88463	9.60589	9.60767	9.73739	9.66403	9.75741	9.68698	9.75456	9.57186	9.53268	9.58408	9.5183	9.74497	9.60678	9.46597	9.61651	9.54369
8.87978	8.91766	9.12786	8.90958	9.20336	9.26769	8.82117	8.73056	9.01564	9.14496	9.02012	8.43569	9.30531	8.95822	9.16886	8.27104	9.01153	8.55477	9.31035	8.95672	8.87233	8.99482	9.13714	9.24253	8.73356	8.68429	9.31539	8.84793	8.94394	9.25161	8.96045	9.00675	8.99558	9.08628	9.06478	8.89914	9.15236	8.97764	8.81815	8.84377	8.84911	8.90361	8.85961	8.96265	8.9522	9.36862	9.60589	9.04618	8.98961	9.05066
8.42449	7.68257	8.2307	7.83313	8.04383	7.98395	7.824	7.82266	7.80154	7.73281	7.8344	7.60678	7.90522	7.97124	7.72716	7.06674	7.08901	7.47992	7.70513	7.78144	7.66424	7.7527	7.96623	7.74429	7.77605	7.78144	8.35548	7.61804	8.1288	8.12235	7.90145	8.02091	7.93248	7.96995	8.16683	7.97376	8.07384	7.69624	7.82266	7.69168	7.69923	7.76098	7.84082	7.7314	7.82266	8.59368	8.662	7.81999	7.89516	7.99284
8.06415	7.59711	7.99783	8.27972	7.60036	7.60678	7.36754	7.76925	7.47608	7.90272	7.56891	7.69318	7.95002	8.02362	7.46209	6.11071	6.49963	7.61963	7.84722	7.67664	6.86599	6.98488	7.38303	6.99396	7.72716	6.97085	8.01446	7.80285	7.88387	7.91891	7.63376	7.89258	7.874	7.73574	7.81617	7.84207	7.85877	7.64755	7.68257	7.66583	7.74569	7.52689	7.57059	7.65817	7.65218	8.54518	8.58964	7.73	7.65817	7.68257
8.68041	8.49902	9.0596	8.67583	8.96573	8.7896	8.74952	8.62714	8.58092	8.82795	8.3873	8.51777	8.51448	8.66819	8.331	8.27877	8.22862	7.98141	9.14718	8.32828	8.48836	7.98896	8.60445	8.60135	8.23475	8.49007	8.83552	8.39603	8.68653	8.81062	8.6558	8.80241	8.63807	8.70105	8.74424	8.461	8.88724	8.46761	8.51531	8.58011	8.49663	8.42707	8.54922	8.39166	8.4262	9.18915	9.35912	8.66278	8.50959	8.80536
7.63989	7.57223	7.79883	8.61303	7.44361	7.37193	7.64755	7.44571	7.55694	7.54117	7.44361	7.29654	7.38303	7.48573	9.29677	8.78275	9.1093	9.30297	10.144	8.97987	9.47666	8.79112	9.32239	9.58932	8.75933	9.39565	8.93413	9.56758	7.66272	7.63536	7.18193	7.70365	7.44782	7.00594	7.74007	7.66116	7.38964	7.09437	7.35853	7.43532	7.15116	7.15896	7.31727	7.0863	7.11921	7.21418	7.02379	7.53222	7.65514	7.61163
6.77241	6.96616	6.64813	6.9755	7.36305	7.24758	6.88692	6.83034	7.05274	7.29176	6.78445	6.75219	7.00594	7.14597	6.29136	5.88965	5.28535	5.7577	6.56456	6.4083	5.64175	5.37595	6.5904	6.28317	5.88965	5.48813	5.76974	5.57221	7.47209	7.55189	7.50096	7.56208	7.23332	7.45383	7.52509	7.63069	7.10845	6.97242	6.96303	6.91419	7.10567	6.76425	6.62918	7.10567	6.77241	6.58008	6.20934	6.82294	6.85549	6.73157
9.29832	9.22593	9.23126	9.81616	9.38436	9.45692	9.24026	9.49993	9.13308	9.83017	9.31462	9.40527	9.2554	9.6343	8.86935	9.20633	9.41802	9.45364	9.15985	9.49492	9.2146	9.08255	9.54791	9.37736	9.28066	9.31306	9.23576	9.3395	8.63336	8.88052	8.84151	8.85211	8.72905	8.95371	8.99701	8.79864	8.95144	8.7994	8.73129	8.90511	8.80761	8.89838	8.8061	8.7964	8.77675	8.32006	8.38378	8.88574	8.85663	8.98439
8.92659	9.1019	9.76617	9.58847	9.13084	8.93563	9.35912	9.16886	9.77099	9.48492	9.13009	9.11748	8.98215	9.1249	9.34342	9.51746	9.07144	9.05361	8.98061	8.80241	8.88648	8.69566	9.66133	9.50655	9.20187	8.57851	9.00972	9.18242	9.49411	9.31617	9.5565	9.70178	9.51918	9.27228	9.47834	9.50655	9.28377	9.11306	9.10708	9.16285	9.08769	9.25085	9.19737	9.32555	9.08845	8.90731	8.64198	9.16961	9.17791	9.27228
6.64813	6.58008	6.50512	7.22625	6.54351	6.69695	6.50512	6.77241	6.42124	6.93732	6.62456	6.63398	6.58524	6.4824	5.68828	5.76974	6.98178	5.91532	6.21994	7.08076	6.96929	6.4083	7.01503	6.20934	5.7577	6.02268	6.83034	5.65357	7.06957	7.07516	6.73585	6.86261	7.06674	6.71448	6.76425	7.23573	6.77241	6.79631	6.76425	6.84463	6.6527	6.16009	6.4524	6.3158	6.28317	7.06674	6.41485	6.4524	6.5326	6.49387
9.14572	9.1249	9.49242	9.75169	9.40527	9.55479	9.2524	9.19737	9.17641	9.82514	9.14052	9.32634	9.28684	10.0361	9.42199	9.27228	9.26419	9.1093	9.65221	9.69714	9.12638	9.19663	9.37614	9.79783	9.00301	8.78654	9.68377	9.56929	8.60992	8.57612	8.83102	8.81211	8.71162	8.73814	8.83624	8.60835	8.94394	8.70333	8.86558	8.80908	8.83775	8.72374	8.78352	8.7949	8.65811	8.74877	8.48836	8.94468	8.95971	9.03654
9.88048	9.89826	9.30997	9.88261	9.38995	9.4292	9.5049	9.80623	10.863	10.9759	9.79636	10.3466	11.7655	11.8353	8.98439	9.23953	8.42962	8.50551	8.80388	8.5777	8.63958	8.67583	9.96259	9.75266	9.2305	8.54682	10.8264	10.8371	9.50157	9.53692	9.40204	9.77676	9.61563	9.40847	9.57275	9.63165	9.50157	10.3338	10.5206	10.4995	10.5405	10.5999	10.8522	10.7529	10.6856	10.2158	10.3198	10.9686	11.0623	10.905
9.99012	9.84751	9.33564	9.26845	9.22744	9.34263	9.78455	9.66403	10.3003	10.368	9.89516	9.92471	11.1392	11.2103	8.82872	8.971	8.93939	9.11456	8.43732	8.79864	8.58331	8.7366	9.43966	9.02538	8.91326	8.41941	9.78941	9.6334	9.43966	9.71201	9.69898	9.55479	9.79537	9.67225	9.9312	9.6916	9.6962	10.3782	10.7749	10.712	10.7273	10.8435	11.0947	10.9281	10.8803	10.4633	10.7529	10.7911	11.073	11.1336
10.7508	10.5775	9.67779	10.1416	10.0522	10.1737	10.5878	10.7292	10.1003	10.7159	10.8456	11.1685	10.4079	10.7371	9.13604	9.31151	9.11678	8.96265	8.73739	9.19512	8.86486	9.13009	9.3932	9.63072	9.43885	9.20038	9.42602	9.02012	8.85888	9.02538	9.18391	8.93489	9.11075	9.22974	8.91033	9.01938	9.28684	9.54197	9.92579	9.90882	9.83017	9.79831	9.92789	9.7158	9.75552	9.24026	9.39643	9.69992	9.95728	10.0568
10.3709	10.3899	10.1171	10.6599	10.3099	10.1502	10.1477	9.99894	10.299	10.7063	10.1851	10.6121	10.2368	10.7728	9.54875	9.63699	8.50141	9.07513	8.71012	8.97542	9.24554	8.95144	9.9637	9.79336	9.94096	9.43082	9.78257	9.41086	9.21537	9.43966	9.53268	9.19812	9.50157	9.47416	9.52766	9.44697	9.55564	9.73457	9.92365	9.94526	9.94638	10.0719	10.1452	10.1826	10.165	9.65954	9.79437	9.84957	10.2554	10.3508
10.2289	10.2935	10.027	9.96812	10.0871	9.73167	10.1762	10.3494	10.6139	10.6636	10.4633	10.381	10.8222	10.7469	8.66043	9.34895	8.16912	8.70562	7.99783	8.28069	8.77897	8.71542	9.19963	8.74047	9.05066	8.67889	9.58233	9.05141	9.45938	9.68422	9.67505	9.45282	9.62269	9.76519	9.50075	9.54961	9.628	10.2554	10.4649	10.3254	10.3466	10.4415	10.5288	10.6333	10.5826	10.4246	10.3522	10.3225	10.6316	10.7292
7.20174	7.31727	7.04388	7.43532	7.3218	7.27345	7.02969	7.1742	7.08076	7.24292	7.23092	7.1768	7.19671	7.3218	6.26593	6.78849	6.75617	6.56976	6.06976	6.57507	6.66163	6.88692	6.84819	6.49963	6.29975	6.5904	7.18682	7.04682	6.72746	7.14339	7.02379	6.89712	7.16137	7.15116	7.12726	6.90746	7.08901	7.07794	7.16137	7.22625	7.03554	6.74	6.99703	6.87982	6.78849	7.25702	7.38081	6.84463	7.04112	7.06404
7.85877	7.65817	7.5536	8.15771	7.47992	7.51964	7.36975	7.87274	8.03451	7.97751	7.87274	7.85493	7.70958	8.12235	7.77268	7.44782	8.28541	7.50679	8.00439	7.18933	8.02091	7.78551	7.7686	7.93752	7.40072	7.65514	7.45182	7.85361	7.40284	7.31727	7.55694	7.41998	7.7141	7.57059	7.40725	7.36076	7.54484	7.34954	7.56208	7.65059	7.58894	7.61484	7.57563	7.53948	7.41785	7.30807	7.51781	7.4094	7.68562	7.5823
9.3789	9.16886	9.26999	9.73457	9.28066	9.35517	8.93036	9.31929	9.23877	9.61737	9.06478	9.36467	9.1153	9.14459	8.84754	8.70782	8.52899	8.98289	8.49328	8.8204	8.50059	8.57055	9.42279	8.68429	8.57055	9.14938	9.0907	9.05289	8.53553	8.64425	8.70562	8.68579	8.7994	8.72528	8.56423	8.65193	8.88127	8.59444	8.84377	8.95447	8.83327	8.55317	8.69262	8.6535	8.66278	8.89464	8.99999	8.91251	8.87233	8.87978
8.7343	8.57931	8.35369	8.94468	8.54682	8.62087	8.4055	8.41515	8.41162	8.81964	8.35814	8.54356	8.59901	8.71464	8.90585	9.28684	9.40607	9.32948	9.15608	9.05736	8.75857	9.15909	9.1531	9.4421	8.70936	8.66592	8.97244	9.26305	8.07227	8.12092	8.17779	8.09947	8.1702	8.26919	8.02774	8.0689	8.39427	8.06115	8.19638	8.26524	8.12235	7.97253	8.0057	8.08344	8.02903	8.60057	8.58011	8.23475	8.30706	8.38819
9.05216	8.92962	8.52258	8.54601	8.51612	8.43569	8.28635	8.18326	8.55237	8.34014	8.36881	8.49007	8.60135	8.68805	9.93771	9.98242	9.61125	9.45448	9.69068	9.13198	9.18915	9.2738	9.41086	9.55216	9.1093	9.26613	9.6459	9.49072	8.26524	8.06115	8.05389	8.10396	8.22246	8.14601	8.05535	8.18876	8.28352	8.66435	8.73814	8.81591	8.91547	8.87904	8.71313	8.87752	8.91033	8.35279	8.68883	8.87978	8.99406	8.83927
10.3045	10.5028	11.1713	9.94149	10.85	10.6894	10.6968	10.4155	10.6528	10.4759	10.4199	10.3211	10.3884	10.2594	11.5382	11.7773	11.7059	11.6499	11.7487	11.7434	11.4903	11.3572	11.7059	11.7487	11.2042	11.1654	11.2135	11.0811	10.0824	9.74028	10.1762	9.9551	10.1391	10.368	9.91722	10.17	10.4124	10.5878	10.2093	10.4555	10.4727	10.3943	10.3239	10.5092	10.368	10.7273	10.8056	10.1576	10.3352	10.4869
7.26635	7.16392	7.22625	7.0724	6.91758	6.94373	6.72322	6.79631	6.73585	6.86261	6.78037	6.64339	6.66163	7.08346	6.81146	6.02268	6.51077	7.30113	7.23332	7.31487	6.90746	6.72746	5.91532	6.64813	6.48827	6.90057	6.96303	6.70132	6.64339	6.81146	6.80012	6.89029	6.73157	6.85906	6.83749	6.77635	6.92762	7.04112	7.02379	7.02674	7.01803	6.78037	6.63863	6.80403	6.82673	7.52329	7.7555	6.86599	6.89385	6.931
10.1404	10.2771	9.93988	10.4838	9.54791	9.99669	9.29448	9.78455	9.38281	9.95831	9.42356	9.77385	9.54285	9.98242	10.0124	9.95728	9.48246	9.56758	9.81416	9.84034	9.38915	9.55479	9.73739	9.73167	9.48492	9.15532	9.56071	9.38358	9.20633	9.3544	9.29677	9.30071	9.1531	9.3513	9.30997	9.17937	9.41086	9.62528	9.70178	9.6531	9.62978	9.30071	9.27987	9.31229	9.2524	10.3352	10.651	9.62441	9.51407	9.74781
9.44782	9.3458	9.4586	9.29677	9.45032	9.15608	8.97172	9.15684	8.99999	9.38836	9.01265	8.99258	8.97172	9.40769	9.36622	9.18841	9.29524	8.95748	9.82514	9.37178	9.15009	9.62888	9.371	9.27757	9.13901	9.22442	9.43767	9.27532	8.87752	8.93111	8.7541	8.82342	8.76384	8.85961	8.87904	8.75332	9.13457	8.94168	9.02834	8.96265	8.92138	8.88574	8.96193	8.88499	8.87904	9.93012	10.0057	9.04916	9.11678	9.28452
8.56741	8.89464	8.3117	8.09167	8.19528	8.1974	7.85493	8.11961	7.82266	8.13395	7.76098	7.72568	7.88881	8.03717	8.22557	8.29957	8.29582	8.18222	8.23879	8.1657	8.25159	8.00939	7.76655	7.87525	7.69017	8.15304	7.96001	8.12625	8.10396	8.14484	7.96258	8.3154	7.95755	7.98523	8.00176	8.06115	8.18764	8.68429	8.57055	8.50878	8.5769	8.3644	8.35279	8.41162	8.4826	9.45032	9.66224	8.55158	8.52818	8.53955
9.2999	9.52003	9.21613	9.37258	8.99777	9.20187	9.03952	9.28299	8.98812	9.34973	8.92962	8.95822	8.91766	9.30531	9.4292	9.28837	8.83327	8.78202	8.92736	9.26613	8.94769	8.98961	9.25617	9.12564	9.08995	8.63569	9.04395	8.91621	8.83176	8.90214	8.74804	9.03063	8.67429	9.03063	8.87678	8.78731	9.04395	9.16585	9.14938	9.15684	9.10856	9.04543	9.15758	9.05658	9.06406	9.80329	9.98242	9.18464	9.19737	9.32871
9.50157	9.32239	9.13457	9.40607	8.81286	8.70782	8.846	9.03207	8.62946	9.03728	8.70782	8.88648	8.71619	9.05736	10.4199	10.0429	9.83627	10.2003	10.6104	10.6856	10.0626	10.065	9.98902	10.1889	9.57275	10.1452	9.7632	10.2407	8.83025	9.01412	8.67507	8.90807	8.74655	9.02309	8.78882	8.73056	9.04026	9.0944	9.2214	9.21686	9.17937	8.96948	9.11002	9.00899	9.00076	9.69806	9.89722	9.17263	9.12638	9.25085
9.87526	9.68791	9.31851	10.0213	9.4717	9.20114	9.30684	9.39565	9.21234	9.5505	9.1249	9.28529	8.98886	9.62618	9.71673	9.46269	10.2329	10.1183	10.5674	10.4585	10.0146	9.72971	10.1318	10.4539	9.94638	10.199	9.81119	10.4338	8.86486	9.03355	8.86632	9.06777	8.6827	8.86415	8.82872	8.74877	8.99182	9.09588	9.19066	9.22517	9.06333	8.94994	9.05289	8.98289	8.91251	9.12113	9.26999	9.19364	9.0974	9.38597
10.2223	10.2315	9.82413	10.9808	9.81513	10.2093	9.77676	9.87526	9.52932	10.506	9.52087	10.0487	9.49661	10.1813	10.3366	10.2132	10.4555	10.3579	10.5887	10.651	10.299	10.0225	10.4446	10.4524	10.1342	10.1674	10.3003	10.288	9.0179	9.04324	8.99852	9.17791	8.93792	8.89464	9.142	8.93792	9.0974	9.24933	9.41331	9.48821	9.41487	9.10558	9.15834	9.11306	9.08183	8.83552	9.08326	9.27305	9.23726	9.50655
8.49583	8.62946	7.66892	8.85138	7.75133	7.95878	8.05679	8.34741	8.2027	8.47348	8.27786	8.11828	7.93123	8.45678	8.36972	8.01696	8.2565	7.32882	7.18682	7.3357	7.63684	7.05828	7.56208	7.79088	7.57388	7.78956	7.5823	7.31958	8.11691	8.1327	7.86514	8.05535	7.79088	7.86386	7.9563	7.93123	7.87021	8.382	8.44578	8.53228	8.46016	8.23167	8.2623	8.22557	8.24084	7.98141	7.94124	8.35992	8.41515	8.25747
9.8993	9.50739	8.59977	9.38048	8.76086	8.71238	8.85513	8.88872	8.72905	8.99331	8.83401	8.76384	8.76462	8.91989	10.3211	10.2262	9.83827	10.0384	10.0848	9.83017	10.1028	9.27532	10.0304	10.0539	9.17491	9.67225	9.68513	9.76126	8.33924	8.58411	7.98007	8.37148	8.03848	8.10247	8.27492	8.16797	8.16797	9.13677	9.29677	9.31074	9.30144	8.99631	8.98961	8.96341	8.97469	9.4717	9.42523	9.21385	9.16062	9.2365
9.84751	9.59632	9.04844	9.78063	9.24026	9.51407	9.18315	9.15236	9.04991	9.72599	9.21308	9.22517	9.21234	9.66495	9.30531	8.97394	8.7473	9.42999	9.08921	8.25797	8.74504	8.47598	8.83552	8.89988	8.67277	8.87678	8.96647	9.18315	8.69416	8.96045	8.63569	8.75332	8.64731	8.64578	8.76762	8.55158	8.70105	9.15236	9.33408	9.3318	9.21613	9.03063	9.10115	9.02689	8.95447	9.53018	9.28916	9.33795	9.30297	9.28141
10.2608	10.0349	9.11306	9.83115	9.0944	9.23351	9.13308	9.12862	8.95748	9.33295	9.1078	8.86111	8.95447	9.32794	9.59896	9.53944	9.56247	9.57889	9.66678	9.82313	9.42042	9.5289	9.54624	9.68791	9.39886	9.2116	9.6352	9.2999	8.44073	8.83624	8.54682	8.79788	8.72148	8.65735	8.61149	8.71391	8.61382	9.60244	9.75552	9.67411	9.62618	9.36543	9.29448	9.30222	9.27532	9.96919	10.0001	9.55216	9.36782	9.44949
9.38515	9.23278	8.47681	8.95597	8.72148	8.74047	8.75179	8.79112	8.54437	8.53713	8.74123	8.76086	8.50468	8.61303	8.81286	8.64578	8.84911	8.93865	9.3789	9.21537	8.7541	8.62248	8.53874	8.52574	8.7964	8.58411	8.76685	8.58649	7.99911	8.331	8.20064	8.29486	8.23373	8.34651	8.27392	8.26136	8.3356	8.83775	9.17791	9.00076	8.93184	8.70859	8.76238	8.60913	8.53228	8.88872	9.0551	8.82418	8.75256	8.86558
8.15659	8.68041	8.59207	7.8575	8.00819	8.25847	8.2027	8.49583	8.69035	9.20336	8.53633	8.55553	8.63023	7.89637	8.21932	8.51777	7.68401	8.19528	8.03044	7.88137	7.86768	7.95755	8.35012	8.32185	7.67205	7.92869	7.96382	7.91391	8.71238	8.51531	9.3061	9.0179	8.99852	9.11381	8.85288	9.07144	8.83624	9.1019	9.07144	9.17791	9.17566	9.18616	9.13084	9.29448	9.14274	8.57453	8.58649	8.99701	9.14496	9.09588
8.48586	8.20064	8.18222	8.78427	8.461	8.58331	8.09011	8.01192	8.32096	8.82194	8.24188	8.07227	8.10396	8.88353	9.13308	9.11075	9.1123	9.12564	9.26691	9.6686	9.1249	9.27682	9.56929	9.61737	9.08769	9.27532	8.94015	9.42279	7.37849	7.56546	7.7499	7.6811	7.81351	7.89637	7.4394	7.60036	7.87766	7.90272	8.04811	8.1974	7.95129	7.91269	7.95376	7.98007	7.96623	8.24084	8.32828	8.2162	8.38643	8.34199
7.96865	8.16455	8.3154	8.17665	8.3292	8.08863	8.01827	7.94247	8.01696	8.19638	8.02497	7.9563	7.89761	8.52337	8.19421	8.14247	8.04811	7.96623	7.4094	7.80826	7.78275	7.87892	8.22041	8.24481	8.21723	7.79614	8.04672	7.83313	7.67205	7.64602	7.84972	7.72568	7.82799	7.84722	7.70513	7.77335	8.05241	7.68717	7.8344	7.85877	7.7499	7.62756	7.76517	7.81485	7.67205	8.22144	8.36526	7.8939	7.90522	8.1288
8.67967	8.53792	8.4314	9.14645	8.49824	8.91916	8.33375	8.6037	8.29394	9.2116	8.33375	8.83251	8.53633	8.91473	9.24857	8.81815	8.94394	9.04618	9.39643	9.31306	9.22744	9.19288	9.14496	9.28141	8.64273	8.91989	8.6585	9.1899	7.97751	8.34471	8.1288	7.81617	8.00045	8.37326	7.96744	8.01696	8.23577	8.04253	8.23577	8.28069	8.20165	7.99659	8.02232	8.05827	7.98773	8.4305	8.48666	8.09326	8.34014	8.45256
9.20559	9.04618	8.78654	9.46102	9.01337	9.19887	8.69416	8.971	8.77289	9.03578	8.80761	8.86037	8.92889	9.47333	9.88986	10.0069	9.58408	9.50655	9.84751	9.7993	9.70083	9.62006	9.79831	10.0168	9.52426	9.73836	9.89304	9.9004	8.17239	8.30706	8.51366	8.07227	8.55317	8.62564	8.42027	8.42877	8.70181	8.52899	8.70636	8.80987	8.68351	8.59444	8.38378	8.57291	8.58173	8.82949	9.038	8.63255	8.7949	8.90807
8.26919	8.19311	7.93626	7.84207	7.91145	7.76517	7.82667	7.96623	7.79088	7.94746	7.97623	7.87892	8.02362	8.13395	8.87978	8.98439	8.73891	9.04695	9.14052	9.24857	8.89094	9.04466	9.1869	8.7503	8.75256	8.91693	9.084	9.2305	7.37193	7.29879	7.53402	7.4415	7.6384	7.63223	7.35853	7.5304	7.84722	7.60845	7.91891	8.04383	7.90145	7.68717	7.74569	7.60845	7.77468	8.03044	8.24675	7.84588	7.81874	7.96258
8.54842	8.37591	8.67889	8.43226	8.59207	8.49744	8.22557	8.29203	8.1288	8.37326	8.46428	8.37238	8.32006	8.44578	8.02232	7.81745	7.68562	7.94247	7.67957	7.74007	7.23092	7.84845	7.6244	8.24188	7.14339	7.55694	8.23167	7.61484	7.96865	8.34563	8.24284	8.05973	8.17454	8.26136	7.97495	8.02497	8.39253	8.09326	8.2526	8.34924	8.2162	7.88387	8.12756	7.91145	8.0399	8.53391	8.72528	8.32828	8.22655	8.39603
8.36079	8.29766	10.1135	10.6492	8.6107	8.46428	8.51122	9.4586	8.13138	8.45593	8.1288	8.18764	8.14363	8.37238	9.64772	9.38201	10.7101	10.9421	10.4246	9.99012	9.81714	10.0801	9.66047	10.1195	9.40047	9.76807	9.49492	9.70459	8.10543	8.4551	8.05827	8.3292	8.13005	8.24581	8.0788	8.21104	8.32276	7.96744	8.03175	8.05094	8.11691	7.92017	7.92017	8.13005	8.10699	8.53471	8.78275	8.36614	8.42027	8.31355
8.07718	8.02232	9.40368	8.14363	8.97318	8.45256	8.43569	8.27688	8.21001	8.3005	7.87646	7.70365	8.06415	7.77201	7.34484	7.59384	8.97691	9.22517	8.61303	7.77738	7.94502	8.29864	7.63223	7.67044	8.17779	7.13269	8.19311	6.95982	7.86641	8.0689	7.95502	7.90145	7.80826	7.91642	8.16912	8.01066	8.02903	7.81999	7.79748	7.81485	7.89761	8.03848	7.89761	8.06415	8.04253	8.44578	8.63729	8.11151	7.99783	8.17454
10.7177	10.5843	10.1477	10.988	10.2594	10.4093	10.2407	10.2581	10.1914	10.7216	10.17	10.2622	10.0638	10.3929	9.60155	9.43885	9.45609	9.21764	9.57186	9.94202	9.41487	9.34423	9.36467	9.1869	9.53609	9.35992	9.34263	9.34895	10.2381	10.1244	9.91191	10.18	9.83522	9.9551	10.0361	10.1428	10.0824	10.5255	10.7063	10.9235	10.9212	10.787	10.9638	11.0758	11.0283	9.92148	9.98132	10.6672	10.8328	10.7312
9.40847	9.43325	8.5769	9.30842	8.58092	8.73739	8.96724	8.59676	8.85138	9.11075	9.38281	8.99331	9.87002	9.45116	10.5606	10.3565	9.1899	9.2433	8.84004	8.63647	9.92902	9.41331	9.50405	8.94015	10.2826	10.2744	10.6546	10.628	8.37238	8.25159	8.36704	8.40638	8.09167	8.19845	8.32639	8.38643	8.3024	9.31306	9.26769	9.59545	9.6962	9.628	9.53186	9.73739	9.56159	8.59977	8.59676	9.28758	9.38679	9.42042
10.9235	10.6263	9.1869	8.60992	9.28529	9.1153	10.2527	9.87844	10.4477	10.0282	10.6654	10.1171	10.1088	9.93228	11.6752	11.5205	10.7273	10.7994	9.81616	10.1902	11.3796	11.1772	11.3394	11.4095	11.3758	11.4133	11.1421	11.1028	8.96873	8.86857	9.12564	9.03355	8.83927	8.95748	8.94616	8.93865	8.89316	10.0812	10.3184	10.4446	10.4155	10.3198	10.3017	10.3782	10.3738	9.73935	9.58321	10.1232	10.1552	10.381
9.6796	9.69068	9.05361	9.23126	8.92889	8.78654	9.43966	9.29677	9.26769	9.57018	9.64952	9.84957	9.17337	9.24933	8.61228	8.59286	8.17563	8.05827	8.11151	7.85877	8.25847	8.13767	8.43655	8.24383	8.73582	8.61303	8.37238	8.43394	8.32549	8.11961	8.45678	8.55396	8.39427	8.1495	8.2701	8.51205	8.57612	9.32794	9.43807	9.52932	9.68973	9.63072	9.6343	9.81119	9.64143	8.41857	8.36259	9.4983	9.69251	9.64952
8.76384	8.47013	8.2497	7.70958	8.90731	8.77675	8.76462	8.59901	8.55952	8.41857	8.81815	9.04769	8.65888	8.5769	7.86002	7.72854	8.17239	7.87153	8.18764	8.27972	8.09628	8.0788	7.73	7.99533	8.30145	8.03583	8.16797	7.90272	7.79748	7.7314	7.86768	8.09326	8.04672	7.89128	8.02634	7.88137	7.81088	8.5682	8.67812	8.63416	8.71998	8.75786	8.67889	8.70027	8.81437	8.27492	8.14006	8.50468	8.79036	8.58492
10.3622	10.0591	10.2329	10.44	10.9638	10.7994	10.2054	10.4711	10.3579	10.4524	10.3579	10.5108	10.4033	10.4539	9.05884	9.54454	9.41722	9.36703	9.48164	9.87738	9.35363	9.46597	9.45609	9.1219	9.66678	9.16357	9.23126	9.52848	9.27909	9.38358	9.70459	9.28916	9.53102	9.64952	9.62888	9.48989	9.53692	9.87215	9.95073	9.9551	10.0441	9.98574	9.97802	9.99121	9.99337	9.31462	9.34895	9.68607	10.1016	10.1244
11.1195	11.1113	10.5826	10.6017	10.0213	9.97579	11.0385	11.3646	11.1167	11.223	11.1772	11.5604	11.2745	11.4944	9.53268	9.44127	9.46185	9.24628	8.3005	9.04695	9.38201	9.67135	9.84034	9.53186	9.51239	9.30997	9.62618	9.50241	10.1232	10.254	10.0568	10.1281	10.3296	10.104	10.3579	10.3058	10.0327	10.7352	11.1392	11.0359	11.0758	10.935	11.0283	10.905	11.0544	10.6193	10.5758	10.8118	11.1831	11.2811
8.82267	8.86339	9.18841	8.35814	8.75633	8.81964	8.83176	8.59444	8.82194	8.95748	8.63177	8.43989	8.71464	8.71619	8.91178	8.97172	9.13382	9.1316	8.88574	8.97617	8.78352	9.01864	8.84451	9.17491	9.18541	8.91033	9.19737	8.82194	8.48508	8.16455	8.57213	8.34651	8.51937	8.63023	8.41077	8.57931	8.65193	8.51695	8.38114	8.62946	8.59901	8.67967	8.52738	8.69948	8.56898	8.71162	8.90214	8.65193	8.7541	8.86262
9.58496	9.39484	10.8435	10.8456	10.5189	10.3988	10.1123	10.6564	9.14862	9.04102	9.24101	9.22291	9.36782	9.22367	10.714	10.743	11.9223	12.0634	11.8838	11.7007	11.425	11.6851	10.3593	10.3914	10.4869	10.4696	10.5946	10.5539	9.2214	8.83251	9.11898	8.96265	9.3458	9.19887	9.26381	9.42682	9.31696	10.221	10.1775	10.1576	10.0789	9.95935	9.66495	9.75837	9.87319	10.6263	10.5809	9.79336	9.98574	10.0836
9.0685	9.30842	10.2249	9.9769	9.42682	9.4586	9.98242	10.5206	9.52426	9.39967	9.62357	9.92579	9.46841	9.48573	9.29754	9.51154	10.2731	10.3169	9.05813	9.37575	10.5157	10.3409	9.69433	9.16357	9.99447	10.0069	9.95073	9.64057	9.32005	9.01564	9.82514	9.45938	9.46841	9.7884	9.32478	9.57798	9.71294	9.33025	9.27608	9.37575	9.30919	9.31229	9.25693	9.46352	9.3395	9.94855	9.72506	9.15163	9.26923	9.45448
9.0944	9.11075	9.22214	9.00826	8.77897	9.04251	9.60155	10.0848	9.1019	9.00528	9.47584	9.56588	9.30684	9.2365	9.44949	9.4717	10.4415	10.2289	8.96119	8.92286	10.4555	10.5741	10.122	9.40047	10.0499	9.86275	9.95398	9.73935	8.71694	9.37575	9.37178	9.02988	9.26533	9.40689	8.82949	9.24703	9.3544	9.28066	9.31074	9.27608	9.36385	9.15834	9.0974	9.13122	9.17566	9.73071	9.68973	9.03355	9.05658	8.95971
9.5403	9.24101	9.78455	10.221	9.58321	9.63609	9.83423	10.0441	9.35207	9.76033	9.63072	9.75169	9.51659	9.5972	10.0906	9.84649	10.2826	10.2826	10.7489	10.6564	10.2527	10.3839	10.2514	10.3536	10.0476	10.2315	10.2054	10.4093	9.12638	9.68053	9.32321	9.31151	9.6459	9.43727	9.44291	9.51154	9.60502	9.2524	9.29065	9.36148	9.23726	9.14423	9.26074	9.23126	9.23203	9.81017	9.91089	9.51576	9.33334	9.30842
9.70927	9.74303	11.5205	11.1713	10.9281	11.128	11.3609	11.486	10.3409	9.49911	10.5255	10.4759	10.1927	9.76617	8.78731	9.10037	10.988	11.1224	10.4139	10.1889	11.0436	11.0839	9.73071	9.59981	10.2132	10.1464	9.89093	9.68698	11.0649	11.4172	11.3944	11.3359	11.4776	11.4818	11.5162	11.5832	11.421	10.4276	10.1379	10.1305	10.1195	10.1171	9.90983	10.1318	10.1514	11.574	11.1449	10.1318	10.0248	9.87423
9.97026	10.0236	9.45609	9.52426	9.40047	9.72042	9.1375	9.56417	9.22442	9.62528	9.32478	9.59282	9.40286	9.74123	9.38201	9.59545	9.62618	9.30374	9.88986	9.43807	9.32158	9.5183	9.42441	9.37414	9.60071	9.41882	9.4983	9.65679	8.89617	8.93638	9.00076	8.91251	8.84525	9.14938	8.77897	9.03877	9.1914	9.45282	9.54369	9.49747	9.53609	9.42199	9.26769	9.31306	9.46269	9.77289	9.97911	9.50157	9.5049	9.50075
9.41802	9.40368	9.54791	9.69992	9.55305	9.42119	9.21308	9.62441	9.40769	9.22974	9.30374	9.37575	9.64316	9.76033	9.86588	9.65954	9.50241	9.74303	9.79735	10.2262	9.6787	9.77676	9.78645	9.58584	9.41644	9.62441	9.74123	9.53268	9.57275	9.83627	9.57976	9.69806	9.61737	9.78645	9.4586	9.6686	9.77002	9.43727	9.55133	9.475	9.54197	9.41882	9.54454	9.41964	9.49747	9.97137	9.96146	9.49492	9.55904	9.69527
8.77597	8.96647	9.06626	9.31851	8.98961	8.90287	9.03426	9.04769	9.54454	9.26457	8.78126	9.06261	8.82872	9.20262	7.23332	7.57223	7.41576	8.05535	7.46814	7.77061	7.52689	7.45383	8.32368	7.14597	7.97253	7.5304	7.54841	7.34258	9.27608	9.33718	9.17791	9.27305	8.95072	9.19737	9.04844	9.23203	9.02834	9.28916	9.48246	9.33564	9.37809	9.16509	9.35912	9.22744	9.19215	8.88052	8.57931	9.05884	9.03877	8.94919
10.0602	9.79137	10.1232	10.5539	10.5011	10.621	9.91933	9.91619	10.1281	10.0023	9.73457	9.61825	9.86904	9.68698	10.5165	10.417	10.569	10.7607	11.0004	11.1113	10.5707	10.5354	10.6988	10.745	10.0556	10.3593	10.4331	10.348	9.79537	10.0338	10.0848	10.1952	10.0979	9.84751	10.1016	10.1003	9.89304	9.86588	9.83929	9.96919	9.89722	9.83423	9.78455	9.91619	9.80425	9.66047	9.31462	9.92579	9.92258	10.0789
9.15608	9.371	9.70927	8.83624	9.04026	9.03504	9.87215	9.33641	9.86485	8.88724	9.40689	8.91989	9.57449	8.7473	8.77822	8.85586	9.37258	9.10337	8.75786	8.69035	9.32794	9.46923	9.12786	8.90656	9.45199	9.31851	9.49576	9.25161	10.1293	9.95935	9.98684	10.3141	10.1527	9.81119	10.1318	10.194	9.79735	9.66768	9.55819	9.62181	9.59196	9.62528	9.5565	9.48492	9.55133	9.42682	9.20038	9.66403	9.70927	9.60678
10.3267	10.3423	10.9759	11.2103	10.5572	10.9421	10.7469	10.9235	10.8544	11.189	10.0113	10.165	10.5589	10.8139	9.73935	9.79238	10.745	10.6672	9.64952	10.1183	10.0395	10.144	10.4079	10.348	9.72506	9.13901	10.2758	9.99012	10.2907	10.0754	10.3156	10.199	10.3839	10.1864	10.2434	10.3494	10.3959	9.8023	9.89722	9.86588	9.75074	9.62978	9.69068	9.628	9.60854	9.87738	9.75169	10.2067	10.1111	10.284
10.912	10.8035	10.2949	10.6448	10.2421	10.2172	10.9074	10.8307	9.88154	9.88777	10.8244	10.8264	10.5809	10.6745	12.1929	12.3361	11.7598	11.841	11.7831	11.9488	12.3262	12.2438	11.013	11.242	12.2979	12.3073	12.0118	12.0264	9.53355	9.46433	9.084	9.64861	9.61125	8.8731	9.41487	9.6504	9.31074	10.269	10.6263	10.5656	10.514	10.6745	10.6316	10.6245	10.6457	9.77773	9.69527	10.7891	10.8286	10.8695
11.2878	11.5832	11.2103	10.3366	11.2548	10.8803	11.4059	10.9978	10.779	10.4461	11.4944	11.3683	10.9783	10.7007	11.0206	11.1001	10.3943	10.5656	10.3156	10.2354	10.7177	10.68	10.199	10.3665	10.9539	10.816	10.514	10.4307	10.5222	10.49	11.3758	10.7749	10.787	11.008	10.651	10.712	10.9397	11.1167	10.9929	11.1981	11.226	11.3572	11.4818	11.565	11.437	10.7292	10.6564	10.9539	11.3079	11.4488
10.506	10.3352	9.26691	9.94745	9.71857	9.72413	9.66678	10.0673	9.62181	9.52254	9.91827	10.1927	9.92042	9.92258	11.2745	11.2711	10.7411	10.7911	10.7235	10.816	10.9027	10.7647	10.6034	10.6949	10.8544	10.6931	10.8959	10.8349	9.868	10.0685	9.61385	9.53609	10.0338	9.76617	10.1354	9.98354	9.77099	9.7884	10.0696	10.0452	9.95935	9.99337	10.1171	9.96146	10.0499	10.2799	10.2866	9.86588	10.1003	10.0708
7.44782	7.25702	7.56714	7.28035	7.49529	8.07384	7.35853	7.25702	7.67957	7.7156	7.38739	7.16392	7.33804	7.86897	8.64425	7.92261	8.47263	8.71542	8.57374	9.62006	8.47263	8.61695	8.62871	8.69873	8.05094	8.4029	8.72452	9.07513	7.25702	7.46814	7.41364	7.41364	7.53948	7.53948	7.09437	7.41785	7.36754	7.18682	7.15378	7.16137	7.19671	7.14079	7.15116	7.22389	7.2381	7.4905	7.66583	7.32413	7.24052	7.37849
8.3292	8.24481	8.36259	8.74424	8.35104	8.57931	8.32456	8.3005	8.48836	8.72604	8.49744	8.53145	8.49413	8.99777	8.11691	7.851	8.29675	8.36259	8.27104	8.21827	8.61854	8.66893	8.77751	8.84077	8.38288	8.11691	8.79713	8.331	7.6537	7.84207	7.9214	7.88017	8.05679	8.16797	7.69624	7.85227	8.13887	7.68401	7.98896	7.96001	7.99911	7.851	7.81221	7.97623	7.87766	8.04523	8.30328	8.03044	8.20473	8.38908
9.30144	9.33104	9.31074	9.33256	9.41722	9.46269	9.03728	9.24933	9.20187	9.70641	9.10632	9.24703	9.43082	9.75837	8.76762	8.81591	8.91033	8.50878	8.46016	8.6037	8.4055	8.49413	8.82719	8.65735	8.82568	8.6543	8.90731	8.64425	9.03952	9.06033	9.43082	9.22974	9.23576	9.21686	9.22064	9.30531	9.15532	9.06033	9.17864	9.22896	9.13308	8.96341	8.96724	9.03504	8.97172	9.11898	9.17716	8.98439	9.17491	9.09888
7.70213	7.46608	7.48377	8.4331	7.21418	7.4394	7.26403	7.4394	7.15896	7.34031	7.45588	7.45588	7.55189	7.39189	8.35459	8.44242	8.17132	8.46843	8.662	8.88648	8.48344	8.59125	8.26041	8.4551	8.04253	8.30894	8.28069	7.94247	7.01197	6.95982	7.00901	6.94373	7.24292	7.38739	7.09718	7.11105	7.42647	7.08901	7.50679	7.29414	7.18432	6.94373	7.14597	7.08346	7.1354	7.62121	7.8213	7.24758	7.37193	7.49148
9.06333	8.91693	8.59521	9.27532	8.97987	8.83327	8.57453	8.79713	8.60759	9.21012	8.59444	8.8204	8.7556	9.18165	9.89304	9.7993	9.94202	9.93012	10.0731	9.7336	9.66587	9.81119	9.91089	10.0556	9.66224	9.73167	9.73739	9.85761	8.12235	8.22655	8.23777	8.13767	8.38819	8.38908	8.13522	8.16455	8.54034	8.409	8.56898	8.61149	8.4593	8.38114	8.50713	8.4125	8.45762	8.7964	8.88426	8.56662	8.53471	8.66435
8.49902	7.99911	8.24188	8.31263	8.22557	8.04672	8.01567	7.92742	7.9563	8.39427	7.90145	7.77468	7.99659	8.37326	8.80536	8.77441	8.80761	8.83102	9.40847	8.76384	8.72074	8.63416	8.99331	8.7298	8.66742	8.59977	8.55237	8.55396	7.97253	8.47765	7.96501	8.15542	8.1612	8.07551	8.23777	8.08171	8.45593	8.02362	8.11566	8.1612	7.88137	8.03451	8.20165	8.08171	8.11151	8.70257	8.79713	8.22451	8.26721	8.34289
10.7007	10.7063	12.0711	12.4469	12.8268	13.0199	11.9353	12.4891	11.7007	12.1761	10.85	11.3429	11.8177	12.2185	9.93337	10.0248	11.5248	11.5162	11.7381	12.0047	11.2794	11.3869	11.2945	11.3536	10.5238	10.5572	11.4611	11.5832	12.8399	13.0949	12.4266	12.9484	13.0199	12.4469	12.5672	13.0056	12.6998	11.8353	11.9766	11.5786	11.4059	11.9628	11.8652	11.6499	11.665	12.2889	11.9558	11.7543	11.6955	11.6401
11.7886	11.2325	12.1846	11.8772	12.2979	12.2101	12.662	12.3655	12.5104	12.5672	11.8	11.7831	12.4266	12.4788	9.99229	10.1674	10.8565	10.8982	10.6439	10.8014	11.2678	11.1801	11.6111	11.6354	10.5011	10.7891	11.1167	11.3184	12.2619	11.9028	12.1353	11.4529	12.253	12.2016	11.847	12.0189	12.2707	12.2101	12.2438	12.2798	12.1929	12.1515	12.2016	11.9837	12.079	12.3462	11.7434	11.871	12.0711	12.2707
11.7112	11.4734	12.4367	12.4266	12.7876	12.4469	12.7119	12.5324	12.4367	12.544	11.8116	11.9697	12.4062	12.4891	10.4354	10.3899	10.9235	11.0004	11.4654	11.421	11.2042	11.1477	11.429	11.5832	10.5999	10.7627	11.35	11.5559	12.0118	12.1107	12.3361	12.3262	12.4469	12.386	12.079	12.1188	12.5324	12.253	12.3167	12.3262	12.253	12.2016	12.1596	12.0264	12.1433	12.3959	12.1028	11.9353	12.0484	12.2619
11.9158	11.859	12.8532	12.8134	13.2381	13.1101	12.8134	12.775	12.3462	12.2707	11.6551	11.909	12.2979	12.3959	10.7007	10.8056	11.7543	11.7327	11.859	12.041	11.4988	11.565	11.2356	11.2979	10.6618	10.6157	11.0892	11.1507	12.6498	13.1254	12.0711	12.8134	13.0337	12.3557	12.8268	13.0492	12.544	12.3557	12.4891	12.4574	12.2979	12.4062	12.386	12.2101	12.2889	12.5324	12.4999	12.2979	12.4684	12.5672
10.7489	10.7687	11.6903	12.0118	11.9558	11.8965	11.3079	11.8652	11.3982	11.3536	10.4415	10.7508	11.5293	11.4409	8.81739	9.59196	10.8118	10.9397	10.7647	11.0206	10.2473	10.7177	9.94745	10.2813	9.57976	8.82872	9.97244	10.3309	11.1981	11.4095	10.9783	10.621	11.2548	11.1596	11.0596	11.2515	11.1951	11.6354	12.1028	11.6207	11.5924	11.4776	11.486	11.3012	11.3721	11.7831	11.4944	11.258	11.4529	11.4988
11.8529	11.5382	11.8965	12.1596	13.0949	12.9763	11.6401	12.0871	11.0462	11.1951	10.8891	11.0462	11.2612	11.3796	10.8076	10.8652	11.3149	11.4172	11.9976	12.1677	11.0232	11.2012	10.4524	10.5206	10.2354	10.4063	10.743	10.7082	11.6254	12.6871	11.5604	11.5162	12.2101	11.7773	12.1271	12.2619	11.8294	12.1107	12.3959	12.1929	12.0711	12.1761	12.0871	12.0634	12.2707	13.0337	12.4684	11.6401	12.1929	12.386
12.5215	12.4062	12.9912	13.2216	13.4678	13.4678	12.737	13.1254	11.6451	11.9558	11.7112	12.4062	12.4574	12.5215	11.2844	11.2515	11.9558	12.0711	12.3462	12.4062	11.8294	11.841	10.8914	10.8286	10.8982	11.008	11.4654	11.3359	13.2053	13.4081	13.0199	12.737	13.4081	13.0056	13.4272	13.2871	13.1101	12.737	12.9763	12.8399	12.6498	12.6998	12.7119	12.6746	12.7876	13.3717	13.3039	12.3361	12.7496	12.8532
12.602	12.6135	13.3894	13.8022	13.5351	13.5829	13.0056	13.3039	12.2798	12.4062	12.1433	12.6135	13.2542	12.8268	12.1028	12.0634	13.3377	13.4898	13.6647	13.6952	12.9345	13.2216	12.3073	12.3361	11.8652	12.0047	12.4167	12.4999	13.609	13.5585	13.3377	13.3717	13.6366	13.3539	13.6647	13.7284	13.4678	12.9205	13.1254	12.8933	12.775	12.8665	12.8799	12.8268	12.907	13.3039	13.4081	12.602	12.8933	12.8799
10.9421	11.1742	11.9558	12.4167	12.6746	12.8933	11.7487	12.3361	11.3831	11.5924	10.8139	11.3012	11.7219	11.6354	10.4369	10.3113	11.3609	11.3831	11.7007	11.8353	11.041	11.1685	10.7647	10.7007	10.1354	10.1775	10.8695	10.8609	11.6207	11.7327	11.5293	11.5971	12.0634	11.7943	11.9419	11.841	11.9766	11.4611	11.5879	11.35	11.3758	11.5031	11.5924	11.5924	11.5604	12.0264	11.7487	11.5117	11.6752	11.6451
9.0907	9.00899	8.97394	9.27152	9.01189	9.21385	8.92659	8.83176	8.93939	9.11002	8.82267	8.81591	8.76086	9.55819	9.52848	9.56417	9.59107	9.68332	9.43162	10.0406	9.15457	9.47749	9.65771	9.46022	9.0149	9.00899	9.08255	9.40286	8.52495	8.55952	8.55237	8.63729	8.6535	8.4551	8.40112	8.60913	8.7503	8.32276	8.61228	8.69188	8.50959	8.39166	8.59521	8.58173	8.49413	8.72528	8.74804	8.54682	8.69188	8.85288
7.76655	7.53582	7.84082	7.98007	7.96744	7.76655	7.70365	7.70064	7.75828	7.64602	7.77201	7.43314	7.47992	7.8575	6.59526	6.89029	7.18682	7.68257	7.47013	7.21418	6.47652	6.63398	7.73281	6.98782	7.34258	7.06957	6.58524	6.45846	7.27795	7.51781	7.67205	7.44361	7.58398	7.86768	7.39414	7.66739	7.72716	7.60678	7.6537	7.73865	7.7126	7.63989	7.62595	7.70064	7.69017	8.11151	8.05827	7.99783	7.86254	8.0689
11.67	11.2711	10.8544	11.7487	11.2945	11.3721	10.7025	11.5786	10.7911	11.1685	11.2945	11.6019	11.1252	11.3149	10.4246	10.3839	10.9143	10.9468	10.2329	10.4493	10.5826	10.1851	10.4139	10.2622	10.68	10.254	10.5758	10.25	10.7352	11.1567	10.3839	10.68	11.0758	10.6227	10.5371	11.0258	10.6492	10.3296	10.6763	10.8181	10.8937	10.194	10.1416	10.0765	10.3466	10.8587	11.0029	11.5786	11.6354	11.6851
11.574	11.1951	11.329	11.2612	11.5695	11.3012	10.9905	11.1861	11.5604	11.3184	11.5205	11.3646	11.7112	11.4903	10.905	10.7254	10.9905	11.013	11.3394	11.2356	10.8349	10.7973	11.1654	11.2325	11.1336	11.041	11.258	11.0892	10.9783	11.1392	10.8435	10.5929	11.1028	10.9027	10.8652	10.9954	10.8652	10.4555	10.5488	10.8716	10.935	10.338	10.2354	10.348	10.4307	10.6546	10.7508	11.565	11.7487	11.7598
11.189	11.2103	9.73457	9.03063	10.4246	10.6104	10.5674	10.2119	10.68	10.628	11.3219	10.7891	11.018	10.743	11.8236	11.7272	11.1001	11.1392	11.3796	11.1507	11.6207	11.433	11.3609	11.7059	11.8	11.9028	11.5424	11.7714	9.08477	8.97244	9.62181	9.10037	9.37653	9.73457	9.07884	9.46433	9.52254	10.5238	10.4246	10.7549	10.743	10.6636	10.4601	10.8824	10.777	10.17	10.2421	10.3466	10.7587	10.506
8.68653	8.81514	8.52818	8.00045	8.48836	8.35727	8.35727	8.48666	8.63023	8.29394	8.57851	8.33744	8.41162	7.97751	8.22041	7.82928	8.01696	7.97253	7.51047	7.30227	8.13005	7.88137	7.62121	7.42427	7.57563	7.84334	8.11828	7.42647	9.50987	9.42602	9.14274	9.61035	9.36304	9.42042	9.60155	9.50739	9.48821	10.712	11.0436	10.9783	10.8456	10.6582	10.8544	10.7292	10.8673	10.8522	10.8803	10.8522	10.8435	10.7708
8.16683	8.27202	8.62406	8.32639	8.31355	8.05094	8.13138	8.39859	8.14601	8.02497	8.31355	8.14121	8.4029	8.30522	9.1197	8.3154	9.13236	9.00826	9.22822	9.29141	8.69188	8.87603	8.87383	9.15608	8.54193	8.89988	8.80091	8.7616	9.26305	9.49411	9.33872	9.36148	9.18841	9.48164	9.34499	9.34342	9.35835	10.5321	10.4555	10.44	10.4664	10.4139	10.4774	10.7159	10.7911	10.3651	10.4276	10.1502	10.2119	10.1589
8.24871	8.29486	8.95371	7.79748	8.50059	8.77139	8.40026	8.47348	8.13646	8.45003	8.34289	8.28635	8.34199	8.38468	7.88631	8.24188	8.04117	8.57931	7.67205	8.92736	8.58725	8.7503	8.75786	7.86002	8.53228	8.0978	8.26721	8.27877	9.20336	9.36941	9.1219	9.36703	9.16135	8.971	9.17641	9.23126	9.28299	8.70257	8.7458	8.79567	8.75484	8.68193	8.64499	8.77215	8.71619	9.36941	9.36622	8.80388	8.78427	8.57453
9.89621	10.2554	10.5912	10.6582	10.0225	10.0476	10.2568	10.2962	9.69806	10.1003	9.88261	9.88569	9.53692	9.98021	8.37059	8.47846	9.17641	8.66742	8.00819	8.20374	8.43902	7.51964	7.95878	7.98007	8.24284	7.95376	8.02634	7.78144	9.44127	9.41331	9.42842	9.60071	9.34499	9.35912	9.42682	9.40047	9.37736	9.79336	9.66495	9.85967	9.6916	9.75741	9.90147	9.82209	9.69992	9.5565	9.31306	9.83213	9.77385	9.81215
9.75552	10.9143	11.4133	10.5338	11.3905	11.3149	10.8959	10.3267	10.6475	10.1712	10.1514	9.85863	10.1826	10.0236	11.3254	11.425	11.4611	11.5971	11.6066	11.841	10.7973	10.9736	10.7411	10.4963	10.5206	10.2407	10.4838	10.3003	11.421	11.0866	11.871	11.7112	11.1861	11.4988	11.1981	11.3359	11.329	11.1537	10.6457	10.8544	10.816	11.0436	11.0571	11.2452	11.041	10.5572	10.5421	11.1001	10.9515	10.9929
10.6368	10.6121	9.47416	10.0487	9.5403	9.59107	9.6352	10.1099	9.31773	9.92365	9.45448	9.84853	9.43565	9.58321	10.1638	9.96919	9.80623	9.55305	9.35835	10.0069	9.868	9.44534	9.57449	9.78257	9.76223	9.42119	9.49911	9.93556	10.8328	10.9397	10.5912	10.8737	10.6819	10.7687	10.777	10.8414	10.6912	10.787	10.935	10.9097	10.7235	10.6017	10.5775	10.4291	10.4093	10.4649	10.3072	10.8716	10.7273	10.8652
10.9759	10.787	10.1613	9.23877	9.81119	9.80916	9.84853	9.85863	9.89621	9.64681	9.71765	9.50739	9.81416	9.47088	9.80717	9.71391	8.88426	9.17036	8.36881	8.63807	8.22655	8.12625	9.09812	7.9214	8.73279	8.10247	8.53063	8.47681	11.1951	11.2678	10.785	11.3609	11.0283	10.8035	11.3359	11.0308	10.7371	10.9978	11.2198	11.0947	11.0206	10.6421	10.514	10.5929	10.4601	11.3758	10.9711	11.0029	10.8652	11.1001
10.3839	10.0742	8.5611	9.78941	8.54114	8.7298	8.76762	9.22442	8.64499	8.66043	8.7661	8.80464	8.80388	8.58331	9.3789	9.07071	8.97244	8.96193	9.09142	8.846	8.8939	8.43655	8.7177	8.70413	8.60681	8.96948	9.0685	8.81437	9.91827	10.2976	9.52087	9.89304	9.84853	9.60502	10.0848	9.89407	9.68791	10.2093	10.3565	10.2028	10.0579	9.92042	9.78742	9.70927	9.84336	10.5288	10.3003	10.2962	10.0638	10.18
10.7911	10.5206	10.2421	10.4048	10.0023	10.0045	9.98132	10.1088	9.5234	9.94745	9.6352	9.74303	9.45282	9.55479	10.246	10.221	9.44782	9.59981	9.17716	9.02612	9.31773	9.1538	8.61774	8.88201	9.00675	8.80761	8.93111	8.84525	10.2003	10.5999	10.1914	10.5809	10.3045	10.0754	10.4995	10.5092	10.2054	10.4853	10.3169	10.4354	10.2799	10.2067	10.1281	10.0894	10.0765	10.85	10.6931	10.6912	10.4215	10.8544
9.44047	9.44949	9.95935	9.40689	10.0556	9.91933	10.4199	10.2487	10.0992	9.87844	10.5206	10.3839	9.9388	9.38358	8.0311	7.67736	8.09473	8.42792	7.95502	8.03583	8.49824	8.61933	8.59559	7.91145	9.0596	8.52337	8.3873	7.85227	10.7025	10.5775	10.7007	10.4853	10.777	10.6875	10.3366	10.6368	10.5809	10.5488	10.348	10.457	10.5076	9.64143	9.63252	9.64404	9.62006	9.12862	9.28299	9.56842	9.67779	9.44127
9.40769	9.3544	9.4725	9.17864	9.10558	8.94468	9.94311	9.70365	9.81914	9.34423	10.3211	10.3031	10.0293	9.49242	9.75552	9.76712	9.94855	10.0045	10.4679	9.90671	9.93556	9.868	9.769	10.0102	9.64772	9.97354	9.73262	10.0012	10.3423	9.97244	10.3058	9.9141	10.6121	10.1404	10.0824	10.3198	10.1003	10.6139	10.5556	10.6618	10.6709	9.52171	9.44867	9.42682	9.43082	9.37653	9.09665	9.28837	9.43885	9.50157
8.91033	8.9866	8.81211	8.82719	8.8969	8.76986	9.0744	9.32239	9.12113	9.16432	9.40126	9.59461	9.19737	9.06626	8.66819	8.66124	8.37326	8.64499	8.70333	8.04523	9.19587	8.86632	8.73814	8.63884	9.13901	9.18915	9.32239	8.80685	9.42279	9.34738	9.48492	9.40204	9.38915	9.49072	9.39075	9.41168	9.37414	9.74214	9.82514	9.76419	9.98354	8.91989	8.89464	8.83327	8.81134	8.88426	8.81739	8.81211	9.01716	8.98215
10.4048	10.221	9.75837	10.1428	9.96812	10.3239	10.2329	10.2249	10.4431	10.8307	10.5189	10.628	10.2648	10.4199	9.6352	10.0476	9.27152	9.27152	9.42279	9.11748	9.70927	9.96146	10.1028	10.0992	10.3338	9.92684	9.91191	9.64143	9.0944	9.19364	9.16811	9.25389	9.32239	9.30374	9.1899	9.1914	9.33641	9.64772	10.0499	10.0045	9.98242	10.0179	10.0754	10.0248	10.0533	9.72229	9.65954	9.99012	10.2568	10.2407
10.2028	10.0384	9.53355	10.2132	9.98354	10.1813	9.39484	9.82717	9.55733	9.96041	9.6343	9.75933	9.54875	9.70736	8.74271	8.69073	8.662	8.65658	8.59676	9.00602	8.11286	8.49328	8.76986	8.65041	8.50388	8.27877	8.60057	8.62946	9.85261	10.1964	10.2622	9.769	10.2329	10.1851	10.1674	10.0202	10.2015	9.5183	9.77871	9.7459	9.68053	9.6504	9.68885	9.57626	9.5902	9.83522	9.50572	9.38757	9.58496	9.68422
9.40126	9.32005	9.54369	9.77289	9.76712	9.4725	9.34263	9.26691	9.30842	9.45032	9.33104	9.59632	9.29294	9.23576	9.19215	8.88499	8.83176	9.08995	8.58331	9.1153	9.17036	8.7616	8.63884	8.84525	9.08551	8.81591	8.68193	8.92659	9.00602	9.29601	9.07221	9.13977	9.24857	9.20407	8.94843	9.084	9.25464	9.39643	9.69898	9.77385	9.73548	9.55819	9.60244	9.74978	9.70083	9.8023	9.90361	9.71018	9.76223	9.88154
9.18616	9.0685	8.63958	9.38995	8.80761	9.0223	8.66819	8.96119	8.7503	9.18088	8.82568	9.1219	8.88426	9.06924	11.5512	11.3796	11.5971	11.7381	12.544	12.5786	11.6159	11.5604	11.7598	11.9419	11.4095	11.4095	11.5248	11.5338	9.83522	9.87319	9.50405	9.61296	9.79636	9.5505	9.81714	9.85057	9.66952	10.9143	10.9613	10.9304	10.9564	10.9759	10.9929	11.0283	11.1057	11.5512	11.4449	10.9856	11.0892	11.192
8.12092	7.88506	7.84845	8.21827	8.12499	7.84207	7.84588	7.70365	8.10851	8.06115	8.13138	7.92378	8.13767	7.7638	8.40026	8.40815	8.49328	8.29299	8.79036	8.60135	8.67353	8.55715	8.82418	8.28449	8.0399	8.60913	8.86262	8.70936	8.50059	8.50959	8.2162	8.35992	8.44752	8.22557	8.32276	8.65811	8.36079	9.46102	9.67316	9.72133	9.74781	9.67686	9.68147	9.68147	9.82313	10.2106	10.0859	9.75074	9.88986	9.71391
8.49979	8.46677	8.46761	8.40199	8.71391	8.42283	8.49902	8.53874	8.89094	8.59444	8.46016	8.50551	8.5777	8.45003	11.7598	11.6304	11.8353	11.871	12.8532	12.907	11.9028	11.8353	12.1107	12.1433	11.6499	11.7112	11.7219	11.7598	8.69566	8.82795	8.59901	8.4517	8.66592	8.71162	8.79864	8.71619	8.73739	9.69433	9.892	9.88986	9.85659	9.88674	9.88986	9.83725	9.99012	10.2976	10.3929	9.66587	9.84034	9.77676
8.65658	8.49166	8.34014	8.38378	8.61695	8.41077	8.47432	8.50713	8.81815	8.662	8.6037	8.57612	8.57213	8.72452	13.3894	13.2053	13.5585	13.6366	13.7284	13.762	13.4678	13.5122	13.3039	13.3377	13.3377	13.2707	13.0492	12.9763	8.8136	8.83102	8.50468	8.49166	8.72299	8.71313	8.76538	8.89021	8.89464	9.46269	9.64681	9.72599	9.62269	9.66133	9.70459	9.7083	9.72322	10.1489	10.093	9.62181	9.7758	9.87002
9.78063	9.87002	10.3959	10.3651	9.86174	9.79537	9.68422	10.4822	9.5972	9.39805	9.22974	9.60415	9.95935	9.92471	10.4185	10.4079	11.3079	11.242	10.4354	10.2106	10.745	10.935	10.1514	10.0917	9.86275	9.91722	10.5504	10.5157	9.77964	10.1281	9.9551	9.93988	9.99012	10.0882	9.91089	10.027	9.97579	9.78455	10.0754	9.93337	10.0282	10.0102	9.91827	9.93449	10.0476	10.3309	10.4033	10.0859	10.0464	10.093
10.2407	10.3281	10.8695	10.8673	10.8414	10.85	10.065	10.5388	10.2826	10.4743	9.95398	10.051	10.6782	10.6351	9.82413	9.50655	10.0202	9.94311	10.1099	10.2329	9.6379	9.97244	10.0202	9.95398	9.38995	9.41644	10.0293	10.0917	10.68	10.9954	10.6931	10.7687	10.9235	10.7749	10.9978	10.8609	10.7994	10.4461	10.3899	10.4979	10.4743	10.5674	10.5999	10.5304	10.5895	11.0385	11.128	10.9189	10.7508	10.7352
10.3452	10.348	10.9638	11.1654	10.8393	10.8716	10.1159	10.5572	10.3622	10.8803	10.1864	10.4885	10.712	10.7312	10.8937	10.787	11.2042	11.2356	11.1195	11.0866	10.7508	10.8824	10.9686	10.8264	10.5606	10.5504	11.1801	11.2072	10.5775	11.0333	10.4963	10.8478	10.7312	10.5929	10.8349	10.5982	10.5861	10.299	10.5222	10.506	10.3494	10.5539	10.4124	10.4711	10.4727	10.8737	10.9613	10.7489	10.5539	10.7587
9.2433	9.60155	9.53268	9.88154	9.84336	9.78645	9.03355	9.79238	9.5403	9.43645	9.28991	9.37178	9.82413	9.81416	9.33104	9.34818	9.32401	9.52848	9.73119	9.58932	9.31851	9.58408	9.69992	9.82013	9.34499	9.39484	9.81616	9.31696	9.64496	10.0102	9.67135	9.77385	9.65131	9.78742	9.78941	9.7336	9.75933	9.58932	9.71201	9.72784	9.78455	9.69714	9.66952	9.77289	9.84649	10.3508	10.3494	9.57101	9.75552	9.81017
8.42114	8.41857	8.65041	8.95447	8.4826	8.26817	8.25747	8.17239	8.01192	8.25066	7.99027	8.27877	8.03451	8.35369	8.77675	8.14714	8.17344	8.12499	8.62406	8.71238	8.62793	8.59977	8.11151	8.65507	8.3519	8.53308	8.69948	8.50878	8.62714	8.99258	8.68429	8.81665	8.66893	8.87828	8.55079	8.66819	8.70413	8.22144	8.3519	8.29582	8.13522	8.2623	8.25455	8.28828	8.27688	8.97542	9.08995	8.4029	8.36079	8.49902
9.74401	9.64681	8.84525	8.93638	8.76912	8.3356	8.45339	8.81739	8.17563	8.57453	8.34014	8.5769	8.09628	8.57612	8.52818	8.29486	8.56978	8.4593	8.3292	8.69416	8.25747	8.68805	8.27202	8.35814	7.82537	7.98268	8.27392	8.70105	7.54117	7.93496	8.20473	7.62908	7.93496	8.04672	7.82537	7.80014	8.09628	8.77597	9.06406	8.93638	8.9251	8.42283	8.59368	8.27591	8.32639	8.76086	8.88872	8.21307	8.71313	8.45088
10.6931	10.6368	11.9419	11.6551	11.073	11.1507	12.376	12.253	12.5558	12.1028	12.5324	12.6382	11.7327	11.8177	10.1135	9.84957	10.4018	10.4947	10.25	10.49	11.1084	11.0105	11.2778	11.128	11.2979	11.2388	10.6856	10.7708	11.128	11.2548	11.0811	11.041	11.4172	11.1831	11.2711	11.189	11.192	11.5162	11.6354	11.7007	11.5786	11.6354	11.565	11.6401	11.6254	11.4903	11.4172	11.2452	11.5695	11.5031
10.5775	10.2119	11.0702	11.3683	10.5405	10.4415	12.1846	12.3073	12.1929	11.8236	12.4367	12.7244	11.3683	11.5205	10.027	10.0731	10.8097	10.7708	10.1826	10.6457	11.7714	11.67	11.841	11.6159	12.079	12.0711	11.2072	11.2844	11.0811	11.3113	10.8035	10.8587	11.2778	10.9281	10.9327	11.2072	11.0649	11.258	11.5695	11.4944	11.5559	11.1392	11.2135	11.1309	11.2515	11.6207	11.3045	10.8673	11.114	11.0702
11.0571	11.0866	13.3539	12.9205	13.0492	13.0056	13.4081	13.2871	12.4788	12.3959	12.8799	13.1101	11.6551	11.9697	11.9028	11.841	14.0288	13.9567	13.4472	13.5351	14.116	14.116	13.1883	13.1254	13.7284	13.762	12.3655	12.4788	13.2216	13.0199	13.1254	13.609	13.3377	13.0949	12.9912	13.3539	13.2216	12.386	12.2798	12.3959	12.376	12.3073	12.3167	12.4167	12.3557	12.8532	12.3262	12.2185	12.2438	12.1929
9.46597	9.30684	9.0737	9.21686	9.30842	9.37178	9.02612	9.05435	9.22744	9.34107	9.19963	8.94542	9.07884	9.30297	9.42682	8.88724	9.22629	9.10412	9.4717	9.06924	8.81815	9.36108	9.00675	9.2071	8.914	8.84229	8.97023	9.68147	8.7556	8.64198	8.92286	8.64198	8.7616	8.70709	8.69035	8.70027	8.93792	8.75332	8.89764	8.99852	8.92815	9.00076	8.94319	9.02912	9.05289	9.01189	9.10263	9.06549	9.29911	9.29832
8.37591	9.17188	8.68957	7.66272	8.49247	8.52258	8.69111	8.35639	8.59827	8.72374	9.46022	9.12339	8.54437	8.37412	10.7216	10.6782	8.9251	9.07956	9.53268	8.4793	9.81616	9.19512	9.23278	8.79417	10.0754	10.122	9.55904	9.20262	8.3519	8.4305	8.21512	8.58331	8.33375	8.18653	8.38554	8.24675	8.21001	8.73203	8.46761	8.58492	8.94015	9.38679	9.28299	9.54791	9.52426	9.0149	9.09362	8.86558	8.98061	8.73582
8.69262	8.99107	9.6343	9.03728	9.27228	9.13828	8.93563	8.9221	8.76986	9.1914	8.76462	9.01189	8.85138	9.23425	8.60759	8.837	9.06184	9.31578	8.85813	9.01042	9.12415	9.40928	9.04844	8.25307	8.94919	8.78807	9.22442	8.61619	8.92736	9.16811	9.25693	9.17188	9.00602	9.12044	8.84525	8.92587	9.37337	8.78882	8.9221	8.85513	8.76238	8.77751	8.85738	8.92962	8.87383	9.51239	9.4676	8.96948	8.94919	9.02309
9.3061	9.33334	9.40689	10.2731	9.44782	9.00076	9.68513	9.66768	9.6423	9.47416	9.66133	9.6796	9.91512	9.96146	8.85663	8.93413	8.9221	8.69722	8.84451	8.91547	9.1019	8.94015	9.11157	9.30374	8.83025	9.06333	9.08995	9.50655	8.89021	9.0223	8.7177	9.10263	8.81665	8.58964	8.84151	8.75105	8.74655	9.01938	9.12638	9.28066	9.14572	9.26229	9.31617	9.35755	9.33872	8.71619	8.63336	9.43484	9.42119	9.36862
9.77289	9.55479	9.71294	10.0765	9.56333	9.49576	9.90361	10.4018	9.91619	9.65587	9.84235	10.0556	10.051	10.1183	9.14128	8.81514	9.44867	9.17491	9.2577	9.79336	9.37736	9.08551	9.32158	8.89617	9.2822	9.08995	9.38281	9.37495	9.33256	9.54369	8.9866	9.475	9.23425	8.83775	9.33795	9.23953	8.99107	9.42119	9.62528	9.68053	9.6686	9.59981	9.56842	9.58673	9.68791	9.03136	8.97839	9.60854	9.628	9.66133
8.62946	9.0596	9.68053	9.54961	9.6787	9.98902	9.19066	9.47917	8.8136	9.27757	9.25009	8.82267	8.91621	9.02612	8.61303	8.22761	8.29014	8.61462	8.9522	8.79788	8.3292	8.39512	8.90065	8.54518	8.44839	8.59754	8.06115	8.26524	9.82615	9.98242	9.7288	9.92579	9.65221	9.71673	9.82615	9.67316	9.61035	9.37575	9.37025	9.36941	9.29601	9.22517	9.1914	9.24253	9.15758	8.98289	8.68507	9.22291	9.19364	9.03281
8.846	8.64656	9.26381	9.1093	8.99927	8.83475	8.88426	8.88574	8.35459	8.56189	8.56189	8.6827	8.71921	8.70487	8.80091	8.40638	8.409	9.16811	8.91104	8.76538	8.61695	8.78202	8.41338	8.30522	8.00308	8.89617	8.24383	8.662	9.46352	9.34499	9.38597	9.53018	9.22064	9.42602	9.50323	9.33564	9.20262	8.88499	8.94542	8.87162	8.84304	8.78126	8.83624	8.69111	8.68507	8.76949	8.6535	8.742	8.6107	8.87162
9.02089	9.15163	9.74497	9.48907	9.57449	9.7459	9.1093	9.22896	8.94616	9.14423	9.16135	8.91178	8.92815	9.29677	8.62485	8.68729	9.67779	9.90983	9.41964	9.30762	9.31151	9.45938	8.16004	7.80285	8.66972	8.47013	8.15304	8.18542	9.13236	9.14128	9.06777	9.23126	9.09142	9.12339	9.29601	9.0974	9.14718	8.8061	8.89838	8.99406	8.93111	8.67889	8.71162	8.80388	8.672	8.51366	8.64578	8.94843	8.77822	8.75332
8.37761	8.27972	9.15236	8.61382	9.09665	8.72148	8.76311	8.35369	7.88753	8.61619	8.26136	8.06257	7.96258	8.2701	8.39692	8.28541	9.61781	9.48	9.27682	9.59981	9.17641	8.98061	7.77335	8.3024	8.30799	8.72452	7.97623	8.48094	8.35369	8.39341	8.85288	8.87678	8.58251	8.47432	8.48751	8.73972	8.5769	8.25943	8.36526	8.40112	8.38554	8.45848	8.45678	8.55317	8.36526	7.93248	7.81745	8.1702	8.22557	8.35459
9.29677	9.0015	8.76912	9.50405	8.83475	8.96647	8.94616	9.01337	8.78352	9.35207	8.89244	8.66356	8.85063	9.01564	10.1123	9.97354	10.0954	9.81215	10.6351	10.4979	9.95073	10.0882	10.0361	10.2662	9.77773	10.0361	9.90361	10.0091	8.38554	8.73506	8.58806	8.37591	8.55635	8.64198	8.36352	8.59046	8.51285	8.74348	8.91326	8.85138	8.96724	8.7556	8.7949	8.84451	8.83927	8.47598	7.89516	8.59521	8.73506	8.66124
9.59282	9.38515	9.73739	9.57537	9.85157	9.77289	9.62269	9.72413	9.57537	10.165	9.67225	9.80816	9.43242	9.70641	9.0246	8.88127	9.35755	8.67047	10.1052	10.4093	9.66133	9.60767	9.78941	9.97026	9.36941	9.76519	9.57537	9.88881	9.35517	9.53862	9.52932	9.47088	9.52508	9.51576	9.52087	9.37966	9.61125	9.07811	9.19887	9.20407	9.18464	9.11002	9.13382	9.07811	9.03877	9.03504	8.89988	9.1538	9.18165	9.24933
8.93036	8.92436	9.61651	8.65193	10.7391	10.6988	9.84751	9.35679	10.816	10.4063	9.7993	9.2822	10.2028	9.98462	8.19638	8.32456	8.20893	8.96045	10.3267	9.92365	9.00452	9.08995	10.5724	10.2262	9.59808	9.49911	9.9637	9.9637	9.9141	9.82918	10.3988	10.1064	10.2041	10.3045	10.2581	10.3072	10.2568	9.58408	9.54709	9.53186	9.49911	9.52593	9.61125	9.40928	9.53186	9.57101	9.34818	9.50075	9.70641	9.51746
11.1113	10.7549	10.3198	10.621	11.6111	11.6903	10.9564	10.8435	11.425	11.486	11.3609	11.4569	10.9808	11.2135	11.1537	11.1224	10.6894	10.6763	11.7773	11.7165	11.1336	10.9661	11.402	11.4944	11.421	11.3045	11.0839	11.223	9.35363	9.60767	9.5902	9.34895	9.78355	9.80524	9.56333	9.62528	9.70641	10.4679	10.8139	10.8139	10.8522	10.9097	10.9327	10.8076	10.9374	10.4185	10.1662	10.3899	10.9374	11.0359
9.31929	9.39725	8.5777	8.35279	9.01412	8.90511	9.04395	8.19205	8.90439	8.73203	9.29911	8.91693	8.84077	8.86262	9.28299	9.25996	8.9866	8.97542	9.19288	9.36467	9.15758	9.03355	9.44454	9.32794	9.54875	9.38201	9.17641	8.99482	7.95129	7.96865	8.3117	7.93123	8.30799	8.33375	8.1838	8.28253	8.01318	8.32828	8.55158	8.66043	8.71012	9.00602	8.96873	9.13828	9.142	8.30424	8.2141	8.4593	9.1019	8.95822
8.61303	9.23425	9.57713	8.95072	9.28758	9.43885	9.77289	8.84229	8.97839	8.57374	10.1952	9.09215	9.45364	8.86339	8.67889	8.52738	7.9563	8.34832	7.79614	7.69318	8.73056	8.62008	7.75689	7.66739	9.78549	9.61385	8.72299	8.33285	9.02834	8.662	9.23425	8.60681	9.12044	9.23576	8.85439	9.13977	9.20861	9.52171	8.90585	9.37495	9.47834	9.32321	9.2365	9.6686	9.371	8.74952	8.80834	8.97172	9.2365	9.0596
9.20484	9.07071	9.7884	9.47002	9.54875	9.62006	9.49327	9.86174	9.76223	9.43405	9.14789	9.00675	9.15236	9.34973	8.91916	9.19587	10.506	10.6086	9.47749	9.40447	9.56247	9.83725	9.96041	9.40447	8.97172	8.94093	9.26229	8.98512	9.67593	9.93988	9.63165	9.82413	9.9769	9.66587	9.85261	9.81119	9.70178	9.4421	9.52593	9.43242	9.30531	9.67046	9.77099	9.68332	9.72971	9.58584	9.83627	9.33104	9.23278	9.27833
8.74655	8.56343	8.80464	8.81665	8.7896	8.81062	8.59521	8.77822	8.45848	8.79112	8.40112	8.6037	8.53391	8.90958	8.81892	8.65658	8.18764	8.80834	8.61382	9.48821	9.04178	8.45003	8.47348	8.48426	8.47598	8.49744	8.50468	8.94468	8.63023	8.87008	8.78051	8.71694	8.83251	8.79265	8.75179	8.81437	8.67353	8.48666	8.55396	8.49328	8.4262	8.73814	8.81514	8.83889	8.80536	9.08551	9.0907	8.64499	8.41941	8.75857
8.44752	8.35814	9.12936	8.13138	8.54437	8.05535	8.43902	8.36079	8.05827	8.23167	8.27972	8.10851	8.26136	8.26919	9.04618	8.32276	8.29203	8.61149	8.4551	8.01959	8.50226	8.45088	8.0788	8.51285	8.36614	8.41773	8.32276	8.75711	8.69035	8.81815	8.52097	8.69035	8.63416	8.56583	8.62871	8.79788	8.51777	8.59754	8.46016	8.51777	8.53063	8.81665	8.78882	8.76762	8.8969	8.99777	9.1123	8.67277	8.52738	8.50468
8.42792	8.4331	8.73129	8.64348	8.58492	8.69566	8.37148	8.62564	8.39775	8.79788	8.27877	8.3154	8.42962	8.60601	9.96812	9.88362	10.2354	10.208	10.8118	10.1028	10.1687	10.2514	9.93228	10.1864	9.73167	10.0213	9.9551	10.1207	8.53955	8.74877	8.58173	8.78051	8.59521	8.74047	8.72226	8.53308	8.72074	8.58173	8.62564	8.63608	8.63452	8.60759	8.63023	8.61462	8.66972	8.98584	9.0744	8.28253	8.62328	8.59597
8.52018	8.66742	9.13084	8.48426	8.50551	8.56741	8.38288	8.4305	8.59977	8.40815	8.44578	8.37059	8.32185	8.35459	8.18115	7.85493	7.63223	7.5142	7.5536	7.95755	8.27492	7.41364	7.82799	7.94629	7.50096	7.22853	7.56546	7.62121	8.74047	8.98961	8.76986	9.05884	8.85138	8.77973	8.80834	8.88499	8.7661	8.662	8.73582	8.73891	8.73279	9.14789	9.00602	9.22974	9.20336	9.24781	9.24481	8.94319	8.94319	8.80987
9.13236	9.00452	8.89764	8.21307	8.14714	8.32639	8.06257	8.2141	8.46843	8.20578	8.19845	8.26919	8.3519	8.48751	8.51366	8.36079	7.95502	7.90021	8.35279	8.19092	8.35548	8.01567	8.07551	8.09473	7.93373	8.2079	8.1612	8.37678	8.87904	9.16285	8.90731	9.08551	8.97839	9.08769	8.78202	9.03207	8.91547	8.82117	8.94244	9.01827	8.98061	9.26769	9.27532	9.23203	9.35755	9.32401	9.33104	9.46352	9.48	9.38679
9.97579	9.53609	9.14052	9.03136	8.38643	8.4593	8.88499	8.70413	9.17791	9.19887	8.59676	8.81964	9.12266	9.15834	9.73836	9.43162	9.32555	9.77193	9.3318	9.86174	9.63967	9.21613	9.61296	9.35679	9.25464	9.30762	9.27228	9.46433	9.80916	10.2368	9.46514	9.97354	9.94096	9.45032	9.71485	9.79238	9.52932	9.30531	9.6531	9.68422	9.67225	9.82615	9.90882	9.78742	9.88674	9.11606	9.2822	10.0556	10.0236	10.0202
10.3184	10.165	9.75169	9.80717	9.40286	9.44697	9.64861	9.73071	9.81119	9.39238	9.34499	9.26999	9.46678	9.6531	9.50987	9.37809	9.1375	9.75361	9.2146	9.32081	9.2577	8.94919	9.07663	9.06626	8.63807	9.0149	9.17566	8.95822	11.0232	11.1336	10.9564	11.2198	11.0462	10.9166	11.2945	10.9564	10.9444	9.98902	10.1952	10.3099	10.2421	10.5707	10.5843	10.569	10.5724	9.77871	9.69251	10.8264	10.6968	10.745
10.5964	10.4664	9.94418	10.7489	9.98132	10.2249	9.85558	9.9141	9.99783	10.5028	9.8013	9.79038	9.93012	10.3352	9.83213	10.0545	9.29219	9.66495	9.30453	9.03063	9.11606	8.58251	9.56159	8.98961	9.55819	9.04543	9.73836	9.08032	11.2548	11.1596	11.2844	11.6752	11.2844	11.258	11.6304	11.2612	11.1567	10.3423	10.3622	10.5437	10.4633	10.9212	11.0333	10.9783	10.9444	9.98574	9.90777	11.0596	10.9281	11.1685
9.89516	10.0476	9.98902	10.5639	10.3607	10.2329	9.87526	10.0259	9.8607	9.9141	9.83627	10.0614	9.85967	9.91191	8.84077	8.73279	8.84151	9.07144	8.77897	8.90807	8.69262	8.66666	8.46267	9.04178	8.67353	8.65735	8.76538	8.80908	10.0556	9.97579	9.81714	9.88154	10.027	9.74978	9.92471	9.98788	9.91089	9.91089	9.99012	9.97244	10.027	9.77964	9.83929	9.80329	9.87423	10.0001	9.63967	9.84649	9.92042	10.0384
9.16135	9.00076	9.06033	8.88796	9.07513	9.11075	8.99331	8.90287	9.04466	9.07589	9.09362	9.15532	9.15909	8.98738	8.1288	8.77597	8.69643	8.59901	8.50059	8.28635	7.89637	8.78352	8.62087	7.68717	7.6036	7.86254	8.74424	8.28541	10.0568	10.1135	10.0661	10.2329	10.2198	9.87944	9.85761	10.1111	9.86485	8.69262	8.88872	8.81437	8.81964	8.94919	8.97023	8.8204	8.99482	8.66356	8.36614	8.67967	8.68805	8.86186
8.27688	8.17454	8.1327	8.81964	8.47432	8.22451	8.18222	8.09628	8.45003	8.3292	8.42027	8.31726	8.38819	8.52818	9.5183	9.05435	9.21764	9.07811	9.49153	9.34029	9.10115	9.37337	9.18013	9.26999	8.78352	9.26533	9.18165	9.40689	7.86768	7.99533	8.48508	8.13005	8.29203	8.35369	8.33653	8.35814	8.36526	7.83571	8.13138	8.11151	8.05389	7.93752	8.18983	7.97253	7.99783	8.16233	7.91391	7.97253	8.19421	8.27104
9.86588	9.5972	9.54542	9.4676	9.68607	9.68607	9.52593	9.29832	9.27228	9.17414	9.77676	9.3789	9.69527	9.20861	9.08032	9.17263	9.02612	9.10037	8.34105	9.00972	9.02834	9.04324	8.8061	8.50878	9.22367	9.19812	9.24101	9.58151	9.09514	8.99631	8.99406	8.73891	9.06184	9.1538	8.91326	9.12862	9.17036	9.33641	9.53102	9.65402	9.55305	9.48408	9.51659	9.49242	9.50075	9.39484	9.42763	9.57537	9.7158	9.74684
8.67583	8.55477	8.02903	8.22557	8.30328	8.15771	8.12625	8.4055	7.89258	7.94124	8.38819	8.33471	8.28352	8.22144	8.35902	8.25355	8.51859	8.46016	8.4331	8.52984	8.24084	8.34105	8.25066	8.33375	8.61538	8.43989	8.34563	9.23203	8.13395	7.89637	7.81617	7.81999	8.08171	8.10396	7.90647	8.2027	7.91269	8.51448	8.71847	8.8061	8.89764	8.69416	8.42707	8.63023	8.70027	8.77441	8.82267	8.65507	8.87383	8.90361
10.6263	10.8609	10.6104	10.5222	10.6139	10.6157	10.5929	10.8201	9.92258	10.2067	10.2329	10.5674	9.9637	10.3466	10.85	10.7952	10.712	10.4079	10.4048	10.7063	10.6385	10.5044	10.2675	10.3959	10.3156	10.3723	10.0146	10.2015	9.71201	9.50157	9.72971	9.60854	9.86485	9.71201	9.82818	9.83423	9.68973	10.7627	10.785	11.1084	10.8307	11.0866	10.905	11.041	11.0839	10.5929	10.8118	10.6051	11.1001	10.8587
10.9978	11.0518	10.4124	11.226	10.3782	10.4124	10.2434	10.935	9.7758	10.1737	10.2744	10.3636	10.1318	10.17	9.78257	9.94745	10.194	10.1379	9.68973	9.57363	10.0499	10.0236	9.55904	9.61385	9.47834	9.05813	9.10558	9.36543	9.6334	9.93663	9.67225	9.41882	9.63699	9.73935	9.66403	9.67779	9.84957	10.338	10.4885	10.4679	10.4446	10.368	10.3003	10.3296	10.4124	10.9856	11.0866	10.3782	10.2758	10.2028
8.28541	8.23577	9.28141	9.27682	8.52258	8.23269	8.69566	9.05066	8.20473	8.29299	8.00819	7.98896	8.34563	8.29864	8.12499	8.01827	8.59207	8.62485	8.43818	8.84304	8.35369	8.63884	8.12235	8.58492	8.02232	8.14121	8.32639	7.98773	8.39427	8.46348	8.2526	8.55079	8.28635	8.36792	8.44242	8.42283	8.32456	7.98395	8.27786	8.26041	8.25553	8.1657	8.13767	8.0689	8.22761	8.84229	8.94616	8.1495	8.32734	8.46593
8.32639	8.2162	9.44618	8.92962	8.61619	8.66666	8.39603	8.80241	8.28253	8.24284	8.05094	8.13005	8.19421	8.0869	8.42877	7.97623	8.94843	9.30997	9.2822	8.46843	8.99258	8.7541	8.02232	8.75895	7.87153	8.40683	8.15422	8.24188	8.32368	8.50796	8.14006	8.53145	8.27877	8.29675	8.49328	8.54998	8.45678	8.27392	8.22451	8.24284	8.2892	8.18002	8.0802	8.18222	8.3154	8.71694	8.96045	8.3108	8.42877	8.47177
8.61619	8.71542	8.85586	9.02612	8.91766	9.36467	8.53955	8.78654	8.53874	9.13457	8.51366	8.62564	8.73972	9.13308	9.19963	9.21911	9.25693	10.1737	10.1662	10.2527	9.19812	9.56071	9.51321	9.55133	9.27532	9.70641	9.55395	9.44697	8.7752	9.00675	8.68041	8.83401	8.65117	8.77675	8.87828	8.65735	8.87603	8.55715	8.46843	8.58291	8.49247	8.49007	8.47846	8.46677	8.58964	9.23576	9.29524	8.6535	8.63336	8.77597
9.19737	9.8023	9.87738	9.41722	9.59461	9.35992	10.1016	10.0661	10.0168	9.66133	10.1839	9.97137	10.1207	9.88569	9.55216	9.68973	9.59372	10.0638	10.4822	9.78645	9.95398	10.3141	10.1788	10.3607	10.2675	10.1826	10.3973	10.1305	9.9388	9.87526	9.77676	9.98354	9.67046	9.77773	9.94418	9.72506	9.51746	10.0708	9.97911	10.2581	10.2731	10.2853	10.0661	10.3198	10.2907	9.47834	9.31074	10.1539	10.1088	10.0859
10.8824	10.7216	11.2548	11.2844	11.3394	11.3683	10.3494	10.8695	10.0441	9.56333	9.6686	9.41568	9.70178	9.2433	10.5674	10.6316	10.9929	10.9638	10.6654	11.114	10.2158	10.5488	9.4421	9.44127	9.78355	9.67779	9.6531	9.41882	11.2135	11.2515	10.6894	11.3254	11.1113	10.6988	11.3536	11.0758	10.9097	10.7101	10.9097	10.8097	10.8982	10.4963	10.4869	10.5623	10.5572	10.5124	10.2028	11.1084	10.9736	10.9444
11.1167	10.8846	11.7219	11.4734	10.8914	10.7044	11.1625	10.783	10.2421	10.0568	9.87215	9.34738	9.6033	9.38515	10.6368	10.6582	11.6401	11.8838	10.8982	11.073	11.0758	11.429	9.77289	9.91512	9.71765	9.47002	9.27455	9.46923	10.7273	10.8869	10.9711	11.2012	10.9638	10.8982	11.0029	10.9515	10.8544	10.7025	10.6528	10.714	10.7254	10.5895	10.5157	10.6157	10.5809	10.1064	10.3225	10.9097	10.816	10.9143
10.1367	9.89093	9.3318	9.06478	9.30297	9.14862	9.50655	9.30919	9.57798	9.31851	9.33256	9.18165	9.42199	9.39075	9.18841	9.62441	9.21012	9.19887	9.01938	9.5403	9.2738	9.19963	9.13308	9.32005	9.20861	9.16961	9.371	9.27305	9.43565	9.25315	9.40047	9.28141	9.49747	9.50405	9.37337	9.47666	9.371	9.65131	10.0248	9.84544	9.85459	9.92684	9.91722	9.79336	9.83522	9.21837	8.65272	9.40204	9.4676	9.56929
9.98788	10.3003	9.36467	8.86186	8.94691	9.17864	8.97839	8.92587	9.10412	9.20559	8.84911	9.0216	9.2577	9.14645	10.008	10.5189	9.65402	10.0441	9.5107	9.26381	9.29065	9.33025	9.29219	8.92587	9.66047	9.46352	9.42441	9.32239	9.6423	9.26381	9.56333	9.42356	9.45448	9.38281	9.16062	9.33408	9.41004	9.96812	10.0372	9.9004	9.94311	9.9648	10.065	10.0638	10.0638	8.86486	8.79265	9.72413	9.85261	9.78257
11.5971	11.3536	10.7332	10.1464	10.3296	10.5388	11.2745	10.9374	11.1057	11.0892	11.7434	11.3325	11.041	10.9212	11.4903	11.5074	10.165	10.1712	9.21308	9.57798	11.3325	11.128	11.1772	11.1001	11.9976	11.871	11.1084	11.0154	9.96259	9.93449	10.3338	9.69251	10.175	10.1318	9.84034	10.0057	9.9719	10.8959	11.1113	11.2135	11.2072	11.2548	11.0758	11.2292	11.2548	10.0023	10.1613	10.8959	11.0571	11.0649
10.5758	10.3959	9.6787	8.69948	9.85057	9.59461	9.89722	9.31074	10.0236	9.81513	10.0742	9.48492	10.199	10.0225	9.51659	9.57449	8.26326	8.75256	8.76238	9.19887	8.40462	9.1375	8.75633	8.79713	9.53355	9.18464	9.18391	8.68805	9.08845	8.85513	9.20114	9.01564	9.30071	9.17263	8.8731	9.27152	9.12862	9.64952	9.86696	9.96146	9.93988	9.91619	9.85558	9.87215	9.92902	9.2365	9.14645	9.55733	10.1354	10.0812
10.2067	10.1354	9.6459	9.4717	9.78645	9.70552	9.6504	9.50323	9.58233	10.0001	9.76617	10.0789	9.98021	9.96591	9.59196	9.69251	9.30762	9.56159	9.45609	9.53609	9.61651	9.43727	9.19066	9.67593	9.65265	9.57186	10.0315	9.7336	8.70709	8.6107	8.89169	8.53955	8.94093	8.88724	8.69948	8.67812	9.06406	9.17414	9.40689	9.46514	9.42042	9.28837	9.3138	9.39725	9.41882	9.02834	8.98584	9.02089	9.5565	9.56071
10.6564	10.417	10.6051	10.0754	10.417	10.2744	10.9711	10.5639	10.9097	10.8139	11.1654	10.9856	11.242	10.9978	8.33835	8.51612	8.17779	8.32006	7.76794	8.40729	8.29675	9.01564	9.0223	8.75256	9.10263	8.97394	9.48907	8.83176	9.6271	9.57449	9.60589	9.77289	9.95728	9.73644	9.86588	9.75646	9.80425	10.3767	10.4199	10.5488	10.4947	10.6157	10.8097	10.5656	10.7235	10.2907	10.1813	10.5826	10.7952	10.5471
10.8759	10.9613	11.0866	11.1567	11.1252	11.2012	11.1001	11.6066	10.2315	9.96812	11.0054	11.2945	10.5388	10.3058	10.9564	10.9736	11.3831	11.2612	11.2072	11.2811	11.3869	11.2678	10.6457	10.5606	11.128	11.1084	10.7607	10.6782	10.6457	11.0518	10.2921	10.7235	10.8824	10.6104	10.9074	10.912	10.8222	11.0054	11.1861	11.0596	11.0676	11.1364	11.1224	10.9027	11.0702	11.5248	11.421	11.0811	11.013	10.9074
12.8399	13.3458	13.3204	14.2441	14.2441	14.116	13.1101	13.9928	13.1569	14.0288	13.3628	13.2542	13.2542	13.2707	13.5351	13.4678	13.762	13.8985	14.0288	13.8985	13.7284	13.8985	13.6952	13.8022	13.4678	13.4472	13.4678	13.4472	13.6952	14.116	13.8022	13.7284	13.609	13.8022	13.8022	13.8476	13.6366	13.7284	13.3204	13.6952	13.6952	13.4272	12.9912	13.1569	13.0796	13.762	13.9567	13.1415	13.2216	13.0796
10.0591	10.1952	9.60942	8.82949	9.92258	9.8013	10.1293	9.60767	9.79537	9.61916	10.4679	10.1281	10.2554	9.81317	9.04324	9.10856	8.84988	9.02764	9.47584	9.07589	8.90882	8.98365	9.11606	9.27987	9.31617	9.28299	9.27833	8.81514	9.54285	9.4421	9.1123	9.65679	9.58847	9.18315	9.56758	9.61385	9.35599	9.94638	9.98684	9.96259	10.0499	10.1725	10.2276	10.2799	10.2949	9.93449	10.299	9.49411	10.2407	10.0259
10.1257	9.9769	9.61472	8.26721	9.49492	9.58233	10.0179	10.0942	10.0293	9.46514	10.3884	10.6894	10.0836	9.80329	10.18	9.78645	9.26691	9.23203	10.1318	10.0731	10.3522	9.98902	9.68513	10.0539	10.4806	10.6385	10.133	10.2223	9.48492	9.40286	9.0164	9.54113	9.32794	8.94394	9.31229	9.41722	8.86857	9.79437	10.0801	10.0441	10.1964	10.3929	10.3622	10.3959	10.4774	10.1601	10.1589	9.97911	10.3423	10.1601
9.92902	10.2731	10.4885	10.4696	10.9954	11.0462	10.0614	10.7007	10.2119	10.5354	10.0293	10.1244	10.1135	10.2341	9.76807	9.70178	9.95831	10.1318	10.2172	10.4431	9.78405	9.83213	9.77002	9.57275	9.40769	9.46102	9.6504	9.39967	10.6636	11.013	10.4696	10.779	10.6439	10.6051	10.9005	10.7007	10.6139	10.2041	10.175	10.1281	10.0661	9.93337	9.85967	9.83321	9.91619	10.9235	10.8846	9.98462	10.0034	10.0248
8.28828	8.2565	8.92064	8.29766	8.66592	8.66819	8.42027	8.32368	8.38554	8.50551	8.37326	8.33653	8.18326	8.50226	8.05679	8.35902	7.47111	8.30894	8.59901	8.6678	7.88753	8.03044	8.2526	8.52984	8.55796	8.17454	8.55553	8.20423	8.5682	8.48176	8.56583	8.8061	8.49979	8.55237	8.44413	8.64117	8.61303	8.2526	8.14363	8.26919	8.1657	8.2892	8.32185	8.34471	8.32368	9.03578	8.97764	8.49583	8.38819	8.4262
8.90511	8.90958	9.12339	8.88127	8.61228	8.97764	8.49166	8.69873	8.6107	9.05658	8.50878	8.66278	8.50388	8.89316	9.6271	9.08032	9.00602	9.1914	9.51321	9.38358	9.2305	9.23203	9.33334	9.44373	9.17641	9.3395	9.32555	9.42523	8.48586	8.86708	8.38819	8.74424	8.65658	8.50226	8.54601	8.61149	8.71998	8.53471	8.58411	8.58806	8.65811	8.52899	8.49902	8.43226	8.52337	9.25161	9.27909	8.7343	8.67507	8.75633
8.80908	8.87603	8.72074	9.5049	8.79788	8.91766	8.74877	8.68729	8.75484	9.27833	8.58725	8.85439	8.61695	9.09588	8.92889	8.61933	8.63569	8.81739	9.39805	9.46514	8.47177	8.84677	9.00076	8.89244	8.88648	8.78126	9.54542	8.77597	8.49247	8.87532	8.56189	8.74123	8.54601	8.58649	8.53874	8.38554	8.61149	8.68957	8.80685	8.92138	8.74348	8.49498	8.71012	8.64273	8.60992	8.87603	8.95521	8.80685	8.73814	8.84911
7.56384	7.35169	7.20677	7.83056	7.46814	6.98782	7.35621	7.45383	7.26872	7.49909	7.29654	7.44571	7.25234	7.54117	7.17166	6.931	7.34484	7.1354	7.45784	7.59225	7.31487	6.96929	7.12997	6.78037	7.2381	6.96303	6.93421	6.94695	7.12455	7.43532	7.18682	7.354	7.12726	7.32643	7.15116	7.10292	7.04388	7.02379	7.21161	7.42647	7.30113	7.05828	7.11376	7.01197	7.06404	6.72322	6.86599	7.15896	7.21161	7.29654
8.2497	8.36526	8.15542	8.60681	8.38288	8.34289	8.32639	8.58011	8.35012	8.65811	8.38468	8.52018	8.08344	8.48094	9.16357	8.62328	9.19812	9.15684	8.99999	9.20484	9.41252	9.09288	8.91178	8.78126	8.83927	8.96418	8.409	9.39238	8.02232	8.27104	8.1789	8.22862	8.0057	8.1612	8.17779	7.90769	8.08863	8.07065	8.10851	8.24772	8.1789	7.91642	8.03848	7.93626	7.96995	7.59225	7.51599	8.38908	8.07227	8.21207
9.9312	9.84957	9.39403	9.07144	8.32276	8.45593	10.1964	9.81017	8.81964	8.61538	10.5321	10.4477	8.65966	8.08863	10.5108	10.4932	9.86696	10.1514	8.81211	9.16509	10.4649	10.2635	9.0551	9.15009	10.9759	10.9711	8.94843	9.1197	8.00176	8.11828	8.09947	7.79088	7.93996	8.29014	7.82667	7.89005	8.23167	10.5108	10.9736	11.226	11.1567	11.425	11.4944	11.486	11.4172	9.43242	9.42356	10.3593	10.5741	10.7932
10.6819	11.2678	10.5157	10.2675	11.1685	11.4734	10.5775	10.1028	11.4569	11.6801	10.4711	10.2675	11.3721	11.1654	11.2388	11.2912	10.0259	10.4384	10.6564	10.8891	10.246	10.5471	11.425	11.4409	10.4539	10.3767	11.2745	11.1537	10.1674	10.2329	10.5321	10.194	10.4885	10.6139	10.3665	10.4838	10.714	11.3394	10.8565	11.1167	11.0232	11.2979	11.1861	11.4903	11.2945	10.9327	10.9281	11.1336	11.486	11.4172
13.1101	13.3458	13.2542	13.6366	13.7284	14.116	13.0645	13.2707	13.1569	13.2216	13.3628	13.1415	13.2542	13.0337	12.1515	12.2269	12.2016	12.1929	12.8134	12.8268	12.2707	12.1929	12.4684	12.4999	12.1846	12.1846	12.3361	12.376	13.0492	13.3204	12.9763	13.3204	13.3539	13.0337	13.0949	13.4081	13.0796	12.8532	13.1415	13.3539	13.2381	13.0056	13.0645	12.9484	12.9626	12.9484	13.0645	13.2871	13.3204	13.1254
10.1889	10.4539	12.1271	11.4611	11.5879	11.5117	11.2548	10.9711	12.0949	11.5604	10.6051	10.0225	11.35	10.8118	10.8307	10.8371	11.8236	11.9976	11.5382	11.2945	11.1654	11.5074	12.0634	11.847	10.7371	10.5809	11.5695	11.565	11.5424	11.3831	11.8	11.8116	11.6304	11.841	11.7165	11.7714	11.9904	11.9558	11.2548	11.574	11.5424	11.4409	11.2811	11.421	11.2745	12.7876	12.5104	11.6254	11.5205	11.3465
9.15457	9.21686	9.64057	9.58496	10.1159	9.82313	9.50323	9.46102	9.82313	10.0614	9.26457	9.16961	9.4586	9.66952	9.0974	8.92815	9.36225	9.15834	9.87319	9.54197	9.34973	9.2999	10.457	10.3127	9.36385	9.46514	9.61385	9.48907	9.80329	9.73739	9.78257	10.0124	9.73457	9.94526	9.94096	9.6962	9.94311	9.10115	8.95072	9.07513	8.97318	9.1869	9.18391	9.19587	9.22822	9.49153	9.62528	9.17864	9.17263	9.39484
8.97469	8.81286	8.68041	9.56333	8.91916	9.19288	8.86339	8.94015	8.58964	9.28452	8.57291	9.08995	8.45848	9.11381	9.49327	9.1019	9.36304	8.85738	9.57798	9.22517	9.19364	8.9326	9.31074	9.31539	9.0944	9.09812	9.24781	8.96265	8.47432	8.89764	8.56343	8.66972	8.59368	8.69798	8.52415	8.53063	8.69722	8.2307	8.57291	8.53633	8.3292	8.41162	8.34379	8.37238	8.37591	8.89838	8.90138	8.40112	8.50796	8.71088
9.23425	9.14274	9.00972	10.3452	9.12638	8.968	9.17337	9.24101	9.03952	9.6686	9.15834	9.11075	8.96573	9.39967	9.44291	9.35835	9.60589	9.31851	9.5972	9.60155	9.54369	9.18541	9.35599	9.52932	9.35679	9.28991	9.2146	9.30842	8.56265	8.96724	8.68883	8.75484	8.63336	8.70636	8.64809	8.44752	8.62871	8.47094	8.64964	8.88947	8.61149	8.54034	8.63488	8.68729	8.62946	7.77738	7.96623	8.79417	8.81815	8.90656
8.52097	8.42114	8.24284	8.61695	8.37412	8.03848	8.42114	8.41687	8.25553	8.56343	8.27591	8.38028	8.18222	8.52097	8.33653	8.04954	8.66893	8.83624	8.21001	8.20682	8.69035	8.10543	8.2162	7.93996	8.11286	8.62406	8.3005	8.50632	8.0869	8.32096	8.05679	8.45762	8.05535	7.92742	8.24383	8.03717	7.93123	7.91765	8.10543	8.30328	8.21932	8.05679	8.08171	8.15542	7.9941	7.47013	7.68401	8.06415	8.15304	8.0399
9.57449	9.22665	9.26533	10.3438	9.27608	9.83213	9.28529	9.38995	9.44373	9.88674	9.28837	9.35755	9.23425	9.51407	9.49242	9.45199	9.82918	9.57626	9.95935	9.92902	9.5049	9.19737	9.75169	9.94963	9.25844	9.79537	9.26074	9.49242	8.91473	9.30684	8.89764	9.10856	9.08845	8.99182	9.04324	9.07589	9.01189	8.72905	9.05736	9.03426	8.93638	9.15532	9.1353	9.11075	9.26999	8.51859	8.43732	9.17491	9.08255	9.18242
8.61933	8.331	8.56504	9.17716	8.48508	8.64499	8.54682	8.42114	8.48012	8.95822	8.37412	8.58251	8.29394	8.76986	8.98812	8.80761	9.05066	9.09362	9.78549	9.57186	9.0179	9.04102	9.02089	8.77366	8.46927	9.21613	8.88201	8.75786	8.23982	8.4593	8.10543	8.50796	8.53553	8.27298	8.54842	8.46593	8.36881	8.09011	8.23677	8.34379	8.10851	8.34379	8.34563	8.41338	8.44921	7.8042	7.57899	8.28729	8.36259	8.37939
8.399	8.1327	7.7638	8.56423	8.34014	8.23677	8.00439	8.26136	8.14121	8.43481	8.29203	8.0399	7.96127	8.23982	8.19845	7.95878	8.06415	8.47263	8.66515	7.72568	8.12364	8.4826	7.90397	7.6036	8.15422	8.19638	7.73865	7.98896	8.24188	8.15886	8.48666	8.22144	8.50468	8.30615	8.58649	8.52657	8.35814	8.0689	8.17779	8.20064	8.07718	8.13584	8.10699	8.14829	8.21307	7.7499	7.45182	7.9915	8.21512	8.25847
8.64885	8.416	8.51041	8.72905	8.42707	8.68957	8.29299	8.56741	8.2701	8.92587	8.24383	8.57055	8.22761	8.70105	7.5029	7.70958	8.03848	7.57563	6.81146	7.11786	7.26635	6.99703	7.39189	6.89712	8.12364	7.58729	6.99089	6.91419	7.69318	7.87153	7.89516	7.74709	7.78416	7.99783	7.76655	7.8344	8.07718	7.95002	8.04117	8.23167	7.98773	7.90021	8.04523	7.89128	7.8939	8.16797	8.40638	8.34379	8.21104	8.27786
9.66224	9.49911	9.5183	10.4633	9.77385	10.0777	9.21613	9.48408	9.49747	9.98354	9.40607	9.72229	9.62181	10.1502	9.10337	8.61774	9.15758	8.97987	9.36304	9.36543	8.88277	8.86037	9.21988	9.32714	8.90621	8.76384	8.80908	9.1019	9.17337	9.12266	9.09961	8.89169	9.20114	9.09812	9.01864	8.95295	9.29448	8.96724	9.03355	9.12862	8.96873	8.91693	9.01938	9.04251	8.96493	9.02689	9.17937	9.0974	9.25693	9.16509
8.2701	8.35279	10.2514	9.82615	9.35679	9.59808	8.82795	9.6916	9.1093	9.10037	8.67047	8.37856	9.01042	8.77441	8.60681	8.86486	9.64861	9.85863	9.21988	8.64273	8.50388	9.47002	8.56504	8.29766	8.57851	8.39603	8.83102	8.32734	11.258	11.5786	11.4569	11.7831	11.8	11.7007	11.8	11.7434	11.6304	10.3031	10.0315	9.90253	9.769	9.71109	9.57101	9.53944	9.59896	11.0649	10.8139	9.9004	9.68332	9.6334
8.50226	8.18326	9.90361	8.84833	8.39859	8.48666	8.75484	8.79265	8.31726	8.87233	8.00939	8.23577	8.18115	8.24383	8.19955	8.57055	9.54875	9.50987	9.41644	8.96948	8.74123	9.28684	8.48094	8.68193	8.34379	8.77215	8.76012	8.73056	8.47681	8.69722	8.31911	8.4892	8.34379	8.37591	8.53145	8.43655	8.42707	8.39427	8.24084	8.36079	8.35639	8.22349	8.18764	8.19955	8.32185	8.87458	8.94919	8.18326	8.29203	8.10851
8.42533	8.57135	10.0942	9.45364	8.68729	8.99701	9.02089	9.26074	8.37678	8.86415	8.3154	8.62485	8.41077	8.89988	9.23203	9.04102	9.13901	9.00528	9.51576	9.57713	9.04466	9.18315	9.17337	9.43242	9.04324	9.18541	9.12339	9.18013	8.52574	8.83851	8.4593	8.61149	8.44154	8.61462	8.51448	8.50878	8.90958	8.76685	8.70181	8.7366	8.68429	8.44242	8.50632	8.42533	8.4651	9.01116	9.11822	8.32276	8.43732	8.55553
8.60835	8.70709	9.08255	9.42842	8.77675	8.83102	8.74271	9.20114	8.49663	8.63647	8.59597	8.62714	8.55873	8.68957	8.42027	8.02903	8.29957	8.73739	8.80241	8.7994	8.16233	8.73506	8.785	8.3145	7.8575	7.94629	8.62087	8.22246	8.31817	8.69341	8.27492	8.40199	8.47681	8.66592	8.40462	8.41941	8.73056	8.62167	8.64731	8.71238	8.55635	8.51366	8.55158	8.48176	8.53874	9.1153	9.24405	8.58806	8.61695	8.62485
7.58563	7.50863	8.40729	9.06549	7.72716	7.9941	7.84207	8.74655	7.47992	8.18983	7.43729	7.97623	7.41998	7.88506	8.45003	7.93496	8.50959	8.63023	8.41338	8.50059	8.70257	8.23475	8.51448	8.32368	8.27298	8.71921	7.87021	8.11286	7.5502	7.90894	7.58398	7.78956	7.5987	7.61484	7.48377	7.63536	7.80549	8.11001	8.18002	8.11566	8.01318	7.6384	7.81485	7.64295	7.70513	8.56032	8.47263	7.7638	7.6811	7.79221
9.79735	9.65954	10.3593	11.5205	9.7884	10.2145	10.1342	10.4853	9.66768	10.4822	9.58065	9.91933	9.55216	10.194	9.5972	9.2116	10.1589	10.2866	9.74781	9.38995	9.84034	9.89304	9.45938	9.30919	9.64496	9.74028	8.97915	9.57101	9.11002	9.5107	9.2554	9.46352	9.24628	9.32158	9.2305	8.7949	9.38836	9.24703	9.48083	9.58847	9.38597	9.11606	9.26845	9.1353	9.05141	8.74309	8.67738	9.1899	9.12786	9.48326
8.14006	8.12499	9.13977	9.2738	7.94746	7.77335	8.66592	9.1093	7.92261	8.33471	7.92869	8.29864	7.874	7.84722	8.50388	7.73426	8.05679	8.45678	8.11421	7.7499	8.08863	8.14006	8.12092	7.67205	7.73574	8.61619	7.89128	8.18002	7.77061	8.02091	7.70064	7.90397	7.70513	7.76925	7.83313	7.47416	7.7499	8.34289	8.32006	8.30799	8.29107	7.83697	7.96001	7.87274	7.87525	7.53582	7.28729	7.79614	7.82667	7.84845
8.38028	8.41941	9.43645	10.3494	8.36079	8.57055	8.97987	9.6271	8.40988	8.6766	8.48586	8.60681	8.44921	8.63336	8.70487	8.62639	9.28758	9.28452	8.93638	8.91693	9.06261	8.86558	8.56189	8.51122	8.6827	8.68117	8.50226	8.63729	8.27392	8.41425	8.22761	8.331	8.11001	8.18326	8.35992	7.98007	8.10851	8.47432	8.58173	8.47263	8.52415	8.15067	8.1974	8.34289	8.24675	7.89637	7.75133	8.16455	8.03848	8.27877
9.90567	9.79636	10.2635	10.2514	9.9747	10.0372	10.1851	10.0801	11.7886	11.7598	9.92471	9.90882	10.8139	11.0105	9.51154	9.43325	9.53268	9.71109	9.83321	9.90983	9.92042	9.87319	11.3646	11.2356	9.6334	9.53862	10.5826	10.6421	12.5104	12.4788	12.2619	12.386	12.4062	11.9837	11.9558	12.602	12.1271	11.421	11.1537	10.8914	10.6931	10.3723	10.0236	10.0626	10.0979	11.7112	11.5162	11.2012	10.9589	10.7647
9.92684	9.79537	10.4711	10.4759	10.8244	10.6139	10.2744	10.5912	10.5572	10.4307	10.2106	10.4711	10.2568	10.3884	9.36068	9.42042	9.91722	9.89722	10.3225	10.1232	9.7993	9.93663	10.2962	10.1464	9.9747	9.78549	10.0179	9.72133	9.89722	10.2145	10.0942	9.93449	10.4916	10.1564	10.4617	10.4633	10.1452	10.027	10.2172	10.2145	10.1028	10.0673	10.0848	9.92579	10.0213	10.199	9.76223	9.78645	9.98242	10.1207
10.4885	10.1318	9.38281	10.0236	9.87738	9.92684	9.66768	9.58847	9.7993	9.85459	9.70927	9.74781	9.59372	9.43325	10.8181	10.7708	10.0213	10.4215	10.5656	10.7044	10.3508	10.3296	10.2976	10.423	10.5775	10.3752	10.0395	10.2119	9.36703	9.37414	9.26845	9.27757	9.18391	9.38915	9.41004	9.08107	9.1944	9.36941	9.65587	9.66224	9.65587	9.6271	9.67593	9.68238	9.62978	8.77822	9.2214	9.72971	9.72506	9.78063
8.37326	8.38028	8.47094	8.19311	8.4593	8.18222	8.62248	8.27877	8.72299	8.30987	8.5769	8.33285	8.07227	7.83056	7.28502	7.57059	7.5142	7.1768	7.25702	7.5987	7.31024	7.34484	7.16638	7.1354	7.42427	7.14853	7.21161	7.18193	8.53308	7.851	8.02091	8.47681	8.44242	8.2565	8.24675	8.33009	8.16683	8.53308	8.74504	8.73203	8.81286	8.90065	8.90287	8.75484	8.94093	8.46428	8.20473	8.60835	8.73739	8.52738
10.0487	10.1762	9.83423	9.92684	9.35835	9.35912	10.8869	11.2012	9.31074	9.24781	11.223	11.4903	9.60244	9.20559	9.03318	8.81665	8.62714	8.48586	8.32096	8.42792	9.31462	8.82342	8.32828	8.14601	8.95748	9.13122	8.66124	8.42283	8.5769	8.52657	8.42361	8.40815	8.62248	8.36881	8.52899	8.67583	8.42027	10.9929	11.3758	11.425	11.4611	11.4611	11.5031	11.3325	11.3609	10.4963	10.4711	10.781	10.9905	11.0892
9.30297	9.40527	10.787	9.6962	10.7728	10.4759	10.3782	9.85261	9.3789	9.37653	9.76712	9.35992	9.09362	8.69416	9.71485	9.66587	10.2622	10.6988	10.4791	10.5826	10.1864	10.3825	9.49072	9.2305	9.50572	9.60767	8.91473	9.20633	10.3593	10.3141	10.6837	10.5271	10.6051	10.6819	10.3884	10.4869	10.5405	10.0824	9.89093	10.1244	10.0135	10.3058	10.3113	10.2949	10.2315	9.79735	9.77964	9.95935	10.0591	10.144
9.88777	9.60244	9.36941	9.61472	9.55904	9.98462	9.31851	10.0135	9.83827	9.87215	9.61472	10.2289	9.70268	9.91722	10.7101	10.4369	10.8264	10.7254	11.3012	11.3758	10.8587	10.8652	10.9257	11.013	10.7159	10.9304	10.7371	10.9005	8.63884	9.02764	9.06261	8.61462	9.06109	9.09665	9.08183	9.05289	9.00826	9.14718	9.35051	9.33872	9.33795	9.26305	9.36304	9.25464	9.22974	8.94168	9.06261	9.28066	9.56417	9.56159
11.4944	11.6401	11.1831	10.5504	10.2448	10.1293	11.0947	10.6333	11.1113	10.8959	10.777	10.7911	10.9327	10.9235	10.8716	10.7332	10.1927	10.0942	8.43394	9.41964	10.3099	10.1305	10.2054	10.0859	10.0179	10.0917	10.2236	10.3323	10.3723	10.2866	10.5288	10.5454	10.1864	10.4018	10.5792	10.4307	10.2289	10.781	10.8781	11.0206	11.0004	11.223	11.2325	11.226	11.1113	10.165	10.2054	11.1449	11.0676	11.3905
12.376	11.9558	11.9697	11.0892	10.9143	10.8609	11.6601	11.1477	11.3254	11.0811	11.226	11.2811	11.429	11.5424	11.0839	11.1252	10.3409	10.7063	10.1159	10.5437	10.4461	10.4696	10.6819	10.5826	10.6227	10.4199	10.7197	10.6457	11.0544	11.128	10.9166	11.5205	11.1801	10.8824	11.3572	11.2356	11.0232	11.3149	11.5832	11.5559	11.6159	11.7059	11.7487	11.5786	11.6851	11.0154	11.226	11.9697	11.8965	11.9837
12.2016	12.1107	11.092	11.3359	11.0258	10.9856	11.0974	11.2844	11.3045	11.0544	10.8759	11.242	11.1685	11.425	11.7112	11.6019	11.223	11.2711	11.1167	11.1685	11.018	11.073	11.2878	11.2452	10.8716	10.9397	11.2356	11.2745	11.0258	11.1028	10.7489	11.1685	11.0811	10.6782	11.073	11.1801	10.863	11.2979	11.5924	11.5382	11.5162	11.4734	11.5604	11.5424	11.5424	11.2135	11.1167	11.7598	11.7059	11.6551
12.8532	13.3458	12.2101	12.1107	12.1929	12.2889	12.5904	12.2798	13.1569	12.6998	12.626	12.3462	12.6746	12.7496	12.3073	12.2101	11.5879	11.7219	10.9808	11.0596	11.574	11.6354	12.2185	12.2101	11.4903	11.4695	11.9558	11.9223	12.8004	12.6746	12.8399	12.8933	12.5672	12.9912	12.386	12.8399	12.8399	12.662	12.5324	12.5904	12.602	12.737	12.775	12.8532	12.8268	12.544	12.376	12.737	12.8004	12.775
12.8799	13.3458	13.4472	12.2798	13.1415	13.1415	13.3039	12.5672	13.1569	12.8799	13.3628	12.8532	13.2542	12.9484	13.3717	13.2707	13.1415	13.1415	12.9345	13.0056	13.2871	13.3204	12.907	12.9763	13.3717	13.3539	13.1569	13.1254	12.8933	12.1353	13.4898	12.9912	12.907	13.3894	12.7244	13.0199	13.3717	13.2053	12.7496	13.0199	13.0056	13.1569	13.0949	13.4678	13.1569	12.4574	12.3655	13.1719	13.0337	13.2707
10.5238	10.7708	9.475	9.56071	9.51918	9.94202	10.3508	10.5405	10.6157	10.781	10.9189	11.008	11.3184	11.0839	9.75266	9.7632	9.08032	9.08032	9.09588	9.18464	9.5972	9.32634	9.81017	9.67779	9.95073	9.94202	10.2608	10.0384	8.94919	8.90138	8.83927	8.80316	8.88648	8.80834	8.97839	8.91473	8.83401	9.86696	10.0113	9.99337	9.96591	9.78063	10.0327	9.99229	9.9747	9.62181	9.7158	9.87215	10.175	10.062
9.25996	9.36862	9.00076	8.64273	9.49576	9.11381	9.96812	9.63072	10.122	9.892	10.2648	10.4338	10.1564	10.2635	8.38908	8.48836	8.69948	8.83475	9.18915	9.52932	8.43655	8.3873	9.58065	8.82719	9.42842	9.2554	9.31617	9.10037	9.04395	8.58649	8.99182	8.72148	8.99482	8.88277	8.71012	8.91178	8.6037	9.15086	9.26533	9.34185	9.36068	9.41487	9.36941	9.40447	9.38436	8.79864	8.54762	9.03426	9.24174	9.47002
10.3536	9.80623	9.25844	9.09665	9.47666	9.45074	9.96041	9.83522	10.144	10.2028	10.4185	10.3973	10.506	10.4048	9.42842	9.62978	8.82493	9.05216	9.07221	8.64964	9.6504	9.61035	10.0069	9.79636	9.89407	9.82209	10.0487	9.89516	9.03063	9.21308	9.10558	9.10632	9.27909	9.23126	9.34973	9.21012	9.16432	9.3789	9.84436	9.78742	9.78645	9.67779	9.72322	9.61825	9.65679	9.31929	9.13901	9.4676	9.56842	9.86377
10.0614	9.7158	9.88261	9.76369	8.81892	9.08845	9.32478	9.30297	9.58408	9.23576	9.2214	9.1078	9.47584	9.12044	8.94542	9.15009	8.78882	8.92962	7.90894	8.29107	8.16912	8.672	9.00753	8.56423	8.47846	8.24481	8.52984	8.20064	9.73457	9.83423	9.59282	9.49747	9.84132	9.58065	9.59632	9.73071	9.54113	10.1183	10.2341	10.194	10.2015	9.74978	9.87002	9.84544	9.88154	9.58408	9.67593	10.0685	10.4124	10.1851
8.68429	8.66592	8.41687	8.57612	8.49007	8.29299	8.20165	8.58411	8.32549	8.63416	8.39512	8.63807	8.2079	8.53063	9.2214	9.00452	9.06333	8.88052	9.28529	9.19812	8.68351	8.82267	9.1316	9.00225	8.67047	8.72528	8.80015	8.84004	7.62756	7.91514	7.85877	7.54661	7.74853	8.21827	7.83571	7.67664	8.11001	8.3292	8.38468	8.45762	8.38643	8.15422	8.15886	8.01066	8.01192	8.2701	8.28635	8.01696	8.33009	8.40638
10.5861	10.6157	10.7708	11.1001	10.5929	11.2778	10.5421	10.7607	10.4743	11.0758	10.628	10.935	10.44	10.9166	10.1552	9.89516	9.79831	10.1527	9.63165	9.87002	9.67593	10.0045	10.2132	9.72413	9.98132	10.0487	9.83827	9.71201	9.96812	10.065	10.3438	9.87526	10.2015	10.4291	10.0789	10.0602	10.3988	10.199	10.2758	10.3045	10.2054	10.3579	10.2514	10.3141	10.3296	10.4711	10.3694	10.1564	10.3438	10.4508
10.6139	10.7044	10.5471	10.7911	10.3973	10.6017	10.6564	10.785	10.2132	10.3694	10.5288	10.6763	10.284	10.3409	11.3831	11.3944	11.4095	11.2979	11.1801	11.1625	11.2711	11.3536	11.1477	11.1364	11.2548	11.3325	11.1596	11.0596	9.99012	10.1064	10.2744	10.0685	10.2635	10.3466	10.0069	9.92042	10.3522	10.1902	10.3522	10.3409	10.2853	10.2608	10.2185	10.1864	10.1725	10.5826	10.4555	10.0384	10.2093	10.3309
10.7529	11.0758	9.74303	9.1899	9.41252	9.01716	9.17864	9.41331	9.17566	8.66278	9.55819	9.28605	9.32714	8.51366	10.7391	10.68	9.45116	9.23802	9.06626	9.33256	8.78731	9.04251	9.16432	8.89316	9.11934	9.00826	8.98289	9.02089	8.52738	8.55796	8.57612	8.39253	8.58092	8.48176	8.40815	8.69948	8.60057	8.98289	9.51576	9.71201	9.84235	10.2315	10.4617	10.651	10.7216	8.63729	8.80015	9.8993	10.2608	10.1293
10.0372	9.88777	9.79437	10.144	9.96146	9.73935	9.6379	10.0429	9.84034	9.62978	9.59545	9.6531	9.89826	10.0476	10.3522	10.2003	10.4338	10.3723	10.8456	10.7007	10.1977	10.1428	10.3309	10.3239	9.96259	10.1662	10.3551	10.4711	10.1914	10.3579	9.98902	10.093	10.0602	10.0824	10.2907	10.1305	10.1052	9.82209	9.92902	9.88362	9.88777	9.79137	9.83321	9.6962	9.78355	10.6968	10.7952	10.0191	9.96812	10.0777
10.7025	10.5724	10.3723	10.5606	10.9166	11.0866	10.1088	10.2132	10.0452	10.4601	9.82818	9.9551	9.99121	10.0045	9.33872	9.83321	9.16135	9.20484	9.6962	9.78257	9.30762	9.18165	9.03952	8.98365	8.63101	9.16135	8.08171	9.14789	11.0596	10.6763	10.3782	11.0462	10.905	10.4108	10.6068	10.6819	10.5076	10.7159	10.783	10.9005	10.8914	10.9929	11.1449	11.1449	11.0258	10.3423	10.6403	11.7327	11.6601	11.3572
11.3944	11.0974	10.1552	10.5589	10.1788	9.95289	10.2041	9.6962	10.1552	10.3031	9.90253	10.1195	10.2635	10.1914	11.1084	11.041	10.2054	10.1839	10.6988	10.6492	10.2487	10.1864	10.5271	10.5674	10.4261	10.3072	10.6782	10.4979	10.1342	10.2315	10.2635	10.3127	9.98242	10.1839	10.0102	9.59632	10.1404	10.5556	10.8222	10.9539	10.9759	11.0206	11.1252	11.0544	11.0974	9.58065	10.0259	11.3184	11.4059	11.3944
10.2132	9.76223	8.0802	8.21723	7.90021	7.80826	8.52495	8.08863	8.85513	8.57931	8.76384	8.53633	9.41086	8.90511	8.73582	8.4331	7.59054	7.91391	7.91207	8.29394	7.93373	7.66116	8.09011	8.17344	8.05973	7.91891	7.96865	7.83823	8.14714	8.14601	7.68401	7.94502	7.86514	7.59384	7.79221	7.71709	7.63376	8.81062	9.32401	9.39158	9.45692	9.48492	9.46022	9.44867	9.45032	7.9214	8.33835	9.67135	9.60678	9.892
10.905	10.6316	9.38048	8.71012	8.77289	9.05584	9.56159	9.11822	9.76419	9.67046	9.77099	9.62978	10.4307	10.4261	10.7952	10.569	8.80908	8.28253	9.0744	7.81874	8.92363	8.40026	9.60811	9.85863	9.83423	9.967	10.6654	10.5707	9.33025	9.22517	8.91989	9.44373	9.12786	8.91693	9.44007	9.20187	8.785	9.73262	10.3782	10.3113	10.3914	10.3239	10.417	10.3003	10.3899	8.8136	9.35287	10.7063	10.6351	10.7063
10.1589	10.0638	9.58847	8.58092	9.34973	8.82194	9.64772	9.6459	9.71391	9.22517	9.72229	9.85057	10.0023	9.9141	8.65507	8.81964	7.66739	8.06562	7.93752	7.92498	7.95376	8.18115	7.80826	8.06115	8.71012	8.79417	9.21613	8.85211	9.75837	9.35912	9.18242	9.54624	9.63165	9.14718	9.56672	9.52426	9.1353	9.99783	10.4003	10.3423	10.3551	10.4759	10.5076	10.5354	10.5929	9.75933	10.0696	10.6837	10.7568	10.7101
9.6343	9.36622	9.41004	8.44327	9.15163	8.96119	9.56672	9.0737	9.0974	8.89021	9.69433	9.53777	9.51154	9.01189	9.27228	9.25315	9.02309	9.32634	9.40769	9.10337	9.59282	9.33334	8.94468	8.95072	9.44949	9.75741	9.54709	9.41802	9.04543	9.10115	9.20262	9.14496	9.38679	9.19963	9.3458	9.18242	9.12113	9.05736	9.30222	9.30144	9.23126	9.28299	9.33564	9.33486	9.34659	8.85288	8.88277	9.15684	9.44949	9.44867
12.4684	12.4266	13.762	13.3377	13.4472	13.4081	13.2216	13.2216	12.5672	12.4167	12.4469	12.6746	12.3959	12.5558	13.3039	13.4472	14.4831	14.4831	13.9567	14.116	14.4831	14.4831	13.4081	13.3894	13.5122	13.5585	13.2871	13.3717	13.5122	13.2542	13.1569	13.1719	13.4678	13.2542	13.3539	13.4678	13.4081	12.6998	12.737	12.7496	12.5558	12.7496	12.8004	12.5324	12.5558	12.7119	12.5558	12.376	12.5104	12.4999
9.50075	9.55819	9.48656	8.87458	9.90462	9.81914	9.77193	8.77215	10.1207	9.68791	9.9312	9.07295	9.90671	9.59981	10.175	9.88154	10.2172	10.3394	10.3988	10.368	10.0202	10.1952	10.3522	10.5878	10.0696	10.2223	10.0464	10.3086	9.27833	8.94468	9.08032	9.16961	9.38757	9.142	9.41168	9.30919	9.13308	9.50823	9.32081	9.62528	9.54875	9.70178	9.68513	9.74497	9.77289	9.69433	9.59107	9.65587	9.74978	9.61385
10.4276	9.88362	8.95597	8.54682	9.20633	9.32158	9.06406	9.40126	9.29141	9.10632	9.41086	9.36782	9.66495	9.6962	10.0452	10.104	9.62978	9.64496	10.2067	10.1391	9.769	10.0102	10.0848	10.0894	9.90567	10.0168	10.0708	10.1064	8.89988	9.2738	8.75633	9.0246	9.04769	9.07811	9.17491	9.03063	9.05435	9.44127	9.65496	9.67686	9.62006	9.25693	9.24628	9.20407	9.3544	9.2577	9.74879	9.43885	9.38757	9.26999
10.6582	10.5556	10.7607	11.2042	12.1188	12.1188	10.9166	11.3045	11.7487	11.6159	10.4018	10.4947	11.6354	11.9028	10.3899	10.3045	10.6672	10.5124	11.2945	11.4409	10.4539	10.5758	10.9539	10.9143	10.2514	10.2106	10.863	10.8201	11.8965	13.0796	12.0118	11.9558	12.1761	12.2351	12.3262	12.1929	12.2185	11.7272	11.7773	11.5293	11.2979	11.1084	11.013	10.6968	10.8824	12.5786	12.5786	11.1195	11.049	11.1596
9.96591	9.97354	10.0372	10.1813	10.935	11.0518	9.7993	10.3127	10.5354	10.7177	9.67686	9.69433	10.4555	10.8869	9.62618	9.66224	9.74781	10.2893	10.5504	10.781	9.68147	10.0685	10.5843	10.221	9.8993	9.62978	10.4601	10.1762	11.0784	11.1831	10.7332	10.9374	11.0029	10.714	11.0974	10.9711	10.8716	10.6017	10.5589	10.3551	10.1379	10.1712	10.1099	9.92789	9.98902	11.1309	11.2612	10.2608	10.3113	10.254
8.48508	8.25066	8.6827	7.86002	8.56032	8.06713	8.27972	7.86129	8.66666	7.75962	8.02774	8.01066	8.3024	8.13887	8.26721	8.29582	7.80285	7.84458	8.70859	8.00819	8.06713	8.30328	8.54682	7.67516	7.7499	8.27492	8.50551	8.1288	8.63729	8.65658	8.63101	8.79187	8.68429	8.63958	8.73279	8.80165	8.60913	8.72679	8.65811	8.69948	8.80015	8.87752	8.98584	8.75633	8.87828	9.36543	9.58408	9.02834	8.99701	8.89316
8.87532	9.04916	8.2701	7.87274	8.24481	8.27202	8.77897	8.66742	9.95935	9.30842	9.06333	9.19963	9.28529	8.84451	9.95935	10.0568	8.25066	8.41515	8.42198	8.72905	9.06626	9.04769	10.3665	10.0696	9.85967	9.97137	9.98684	10.0777	8.83251	9.05435	8.65507	8.83102	8.88201	8.61382	8.67889	9.03654	8.6949	9.64057	9.63072	9.67316	9.85057	9.79537	9.84034	9.88154	9.91089	9.85157	10.0168	9.74214	9.77773	9.57537
9.7758	9.65496	9.24781	10.7529	9.80717	9.97244	9.55216	9.73739	9.56333	10.18	9.50157	9.7459	9.62269	10.0464	9.69251	8.846	9.42682	9.72133	9.82013	9.79137	9.43966	9.33256	9.28837	9.6459	9.02089	8.8061	9.14862	9.48736	11.0029	11.1364	10.8522	11.3149	10.9027	10.6546	11.0623	10.905	10.4261	9.15608	9.28916	9.41964	9.22064	9.19288	9.19066	9.21801	9.10263	8.92286	8.76012	9.2524	9.12113	9.46514
10.5982	10.5504	9.61207	9.22064	9.12564	9.2738	9.07513	9.32401	9.04916	9.17337	8.76834	9.04695	8.66742	8.6827	10.1318	9.93663	9.32239	9.80329	9.30684	9.24703	9.16509	8.95371	8.62167	9.21988	8.77366	9.18242	8.8204	9.14423	9.52508	9.66133	9.25161	9.53102	9.28529	9.21764	9.55733	9.33256	9.19066	9.25009	9.1353	9.12713	9.084	9.00899	8.92363	9.05141	9.00452	9.1914	8.91033	9.01564	8.971	8.96045
10.7587	10.6709	10.0406	11.2388	10.144	9.97911	9.6916	10.1601	9.94855	9.75169	9.62181	9.53186	9.54961	9.84235	10.6051	10.5929	10.3423	10.4727	9.23726	9.73836	9.27757	9.68885	9.70268	9.60942	9.40204	9.07884	9.45364	9.28452	10.4555	10.9833	10.4291	10.6297	10.5639	10.2771	10.935	10.5999	10.3296	9.68332	9.82918	9.67046	9.60589	9.53018	9.40847	9.37025	9.38597	9.79238	9.70083	9.62269	9.52508	9.6343
10.3239	10.1851	10.4759	10.9856	10.0091	9.72692	9.24933	9.96259	9.66678	9.68973	8.94244	8.85288	8.88947	9.1353	10.4446	10.4185	10.6636	10.68	10.1775	10.4547	9.19288	10.0034	9.30222	9.59461	9.04991	9.42802	8.84833	9.03207	10.4185	10.6672	10.3309	10.569	10.6368	10.0906	10.8869	10.6017	10.0979	9.38281	9.57449	9.35207	9.2433	9.22177	9.0223	8.98512	9.09961	9.82313	9.35363	9.30222	9.18242	9.21686
9.32239	8.92286	8.50796	8.59444	8.34105	8.26326	8.87383	8.68507	8.69722	8.43226	9.0737	9.03578	9.21911	8.89244	8.72528	8.85288	8.73972	8.72604	8.74952	8.92962	8.44921	8.99777	9.52848	9.13901	9.42763	9.11075	9.31229	9.52003	7.56384	7.86254	7.74853	7.45182	7.84722	7.65969	7.81874	7.84082	7.67807	8.24772	8.49744	8.69341	8.59046	8.55635	8.63416	8.54762	8.62714	7.64143	7.92742	8.52018	8.87752	8.61695
11.8177	11.665	10.4727	10.6157	10.3267	10.0638	11.2711	11.4734	10.4415	10.3494	11.67	11.9223	11.5162	11.35	11.1772	11.2042	10.3622	10.4806	9.84235	9.77385	11.1057	10.9564	10.2106	10.3709	11.2198	11.1537	10.9759	10.9589	9.11306	9.50987	9.13457	9.33408	9.43645	9.15009	9.30531	9.28758	9.19587	11.0839	11.6601	11.5468	11.6551	11.4133	11.4695	11.429	11.5162	10.6051	10.8076	11.425	11.4818	11.6159
11.0283	10.9833	10.4369	10.5521	10.3466	10.7025	10.8695	10.7529	10.3338	10.7391	11.092	11.1449	10.621	10.6599	10.0789	9.87944	9.51239	9.90777	9.32401	8.92587	9.99229	9.87844	9.54454	9.65954	10.1416	10.2015	9.91619	9.60415	10.0789	10.246	10.288	10.2568	10.0012	10.3141	10.0499	10.0708	10.2381	10.6931	10.9027	10.9759	10.9281	11.1028	10.988	10.9539	10.9589	10.6227	10.3943	10.6086	10.8035	10.9808
9.92258	10.2799	9.81215	10.3884	9.84544	9.78257	9.99558	10.4539	10.2853	10.5792	10.3198	10.8478	10.4774	10.7177	8.86186	8.82117	8.56423	9.01564	9.03728	8.45003	8.7366	8.77675	9.31696	9.77773	9.5049	9.08477	9.41331	9.17937	9.0974	9.32321	9.33408	9.10558	9.3513	9.35755	9.27833	9.28066	9.27682	9.59896	9.79537	9.81119	9.79336	9.88261	9.83522	9.84751	9.82918	9.20114	9.11898	9.5183	9.87423	9.9637
10.6245	10.7292	10.6086	10.2448	10.8118	10.777	10.8759	10.8914	10.6949	10.7235	10.6856	10.8544	10.7235	10.6034	10.3551	10.3522	9.99894	10.1195	10.8781	10.863	10.4916	10.4822	10.7469	10.6727	10.6068	10.3579	10.5912	10.3709	9.92579	10.0315	9.70365	9.87002	9.98021	9.88261	9.94963	9.87844	9.83522	10.3254	10.5521	10.5809	10.5124	10.7587	10.9257	10.6727	10.7749	10.5471	10.5076	10.7292	10.8349	10.8456
9.7884	9.33025	7.61804	8.20064	8.99482	8.82267	7.85623	8.24772	9.64772	9.18766	8.71998	8.70487	9.04769	8.95896	9.20633	8.56898	8.84304	8.44668	9.24933	8.96265	8.76086	8.61149	9.05584	9.31773	8.19955	8.55396	8.35992	9.04251	7.67957	7.95502	7.60678	7.65218	8.01827	7.84845	7.78275	7.87892	7.70365	8.68729	8.846	8.98138	9.05289	8.99182	8.97691	8.96573	9.15086	8.416	8.44668	8.52899	8.87904	8.58806
8.77061	8.60211	11.565	10.7177	9.0223	8.83176	10.3694	10.6745	8.61149	8.6107	8.89464	8.66592	8.82342	8.98886	9.12044	8.76986	11.189	11.3609	9.31539	9.40286	10.417	10.9613	8.99406	9.05289	9.03877	9.18766	9.04695	9.14938	8.03717	8.03583	8.24084	8.29675	8.38554	8.21512	8.62167	8.28729	8.41162	8.21827	8.29766	8.40026	8.18653	8.24675	8.24188	8.16004	8.30615	8.60526	8.86783	8.51777	8.48094	8.68117
8.742	8.4055	10.514	11.437	9.04769	9.08183	9.5403	10.6227	8.73203	8.74877	8.94319	8.81815	8.98289	8.76685	8.35548	8.07718	10.17	10.3959	7.92997	8.54193	8.97915	9.98242	8.5682	8.26817	8.29675	8.07384	8.22144	8.13767	8.31355	8.34924	8.39859	8.53792	8.37591	8.57213	8.47681	8.35727	8.55952	8.32006	8.21307	8.39775	8.25355	8.32828	8.32456	8.22655	8.29107	8.52177	9.02834	8.40199	8.42198	8.53713
8.85813	8.78579	9.78161	10.4493	9.0216	8.88127	9.16736	10.0168	8.99406	8.88277	9.05361	9.11157	9.25085	9.16211	8.17239	8.32639	8.42449	8.62087	8.32828	8.03175	8.29864	8.64117	8.94168	8.35104	8.43655	8.21723	8.49413	8.47348	8.58331	8.92436	8.5682	8.64578	8.70027	8.55873	8.7343	8.63884	8.68351	8.51285	8.75633	8.78731	8.63647	8.53145	8.63101	8.50059	8.66515	9.12266	9.23425	8.79339	8.75933	8.94319
9.32794	9.20262	10.2354	10.6475	9.74684	9.67593	9.38281	10.0626	9.34818	9.79735	9.35755	9.54113	9.39484	9.78549	8.81591	8.27972	8.96418	8.971	8.67967	8.56265	8.61149	9.31421	8.81964	8.75895	8.80685	8.93337	8.59977	8.71162	9.11381	9.2524	8.86558	9.21234	9.0246	9.03426	9.17937	9.00826	9.26613	8.91104	9.06777	8.94843	8.99777	8.86037	8.69188	8.74271	8.88201	9.37178	9.47917	8.97542	8.90731	9.04695
8.399	8.33192	8.62946	8.25355	8.21512	8.27877	8.3356	8.61228	8.17665	8.39166	8.20374	8.04523	8.1789	8.4551	9.26229	8.98548	9.15236	9.48326	9.35091	9.20824	9.2937	9.30222	9.47129	9.32634	8.91766	8.95971	9.49747	8.95748	8.09947	8.38991	7.92017	7.83313	8.00439	7.88631	8.25943	8.1288	8.22655	8.19205	8.31911	8.21512	8.1327	7.96001	7.97253	7.88137	8.15304	8.71391	8.99631	8.21001	8.20374	8.24284
9.58584	10.1171	9.42682	8.73279	8.33835	8.55715	9.75361	10.3796	9.27608	9.12266	10.3565	10.6086	9.7459	9.39565	10.5338	10.5437	9.92684	10.0882	8.76462	7.76517	10.6174	10.514	9.6352	9.01042	10.7197	10.8014	9.94526	9.74303	8.97172	9.10708	9.11157	8.93337	8.85439	9.26691	8.968	9.13084	9.0744	10.1613	10.3058	10.2434	10.3086	10.3394	10.3086	10.3316	10.4446	10.5623	10.714	9.83627	9.86904	9.79238
10.1016	10.5912	10.6385	9.61916	9.70459	9.85558	10.6912	10.2106	10.4108	10.0882	10.2302	10.0685	10.2907	10.4338	10.1813	10.4743	9.73644	10.1293	8.2497	9.23351	10.2962	10.3156	10.1244	10.1428	10.5792	10.5124	10.2145	10.5011	10.1489	9.85761	9.81119	10.1171	9.70083	9.85057	9.75169	9.68332	9.71018	10.1737	10.0202	10.3184	10.2041	10.4018	10.44	10.5028	10.3522	9.83115	9.61035	10.2554	10.3141	10.2853
8.02774	9.12862	8.3024	7.81617	8.19311	8.61149	8.95295	8.05827	9.16585	8.68579	9.37178	8.88796	9.34895	8.85663	7.08901	7.62756	6.60004	6.9755	6.59283	7.09173	7.95502	7.5142	7.42647	8.00176	8.11151	8.26326	7.96562	7.88387	8.25847	7.85361	7.91642	8.32096	7.7624	7.79614	7.88506	7.98649	7.47992	8.87828	8.62793	8.97839	9.17188	9.35517	9.18841	9.49327	9.44047	7.98896	7.98523	9.16062	9.22367	8.71998
9.94202	9.90777	10.3281	10.1269	10.6745	10.781	10.0012	10.1367	10.2276	10.2581	9.7459	9.94526	10.4508	10.4354	8.07384	8.39166	8.34105	8.53553	7.95878	8.4551	8.22451	8.36352	8.66592	8.29957	8.4551	8.75933	8.68883	8.82568	10.6068	10.863	10.2717	10.863	10.7159	10.1964	10.628	10.5878	10.2962	9.91191	10.2145	9.98354	9.94096	9.88569	9.83017	9.78355	9.86174	9.48326	9.34185	11.5559	11.5786	11.5205
11.3982	11.4776	12.6871	13.0337	13.1101	13.2381	12.5672	12.9345	12.0264	12.2798	12.2889	12.8933	11.8353	12.1433	11.4944	11.7886	13.0337	13.4472	13.1883	13.3717	12.7119	13.1415	12.2889	12.3167	12.7119	12.4891	11.9158	11.9697	12.4999	12.544	12.6498	12.8268	12.6998	12.4367	12.8933	12.6498	12.3361	11.6066	11.7886	11.7381	11.7327	11.8236	11.7434	11.8116	11.7598	11.1713	10.9833	11.5248	11.5424	11.6601
11.0333	11.0333	11.9837	11.9353	12.0634	11.9558	11.3982	11.6254	10.9468	10.5437	11.1392	11.226	11.0544	10.9929	11.437	11.6159	12.0118	12.1761	12.0871	12.1028	11.8177	11.9766	11.0839	11.258	11.5248	11.6207	11.3646	11.4409	11.6019	11.3465	11.5162	11.0308	11.5786	11.402	11.2548	11.2103	11.1713	11.1685	11.2452	11.2878	11.2612	11.3184	11.3219	11.35	11.2844	10.621	10.7101	11.0623	11.1951	11.3079
11.128	10.9166	11.9628	11.5604	12.2707	11.665	11.6019	11.1625	10.9929	10.5504	11.1685	10.743	11.1625	10.9808	10.8695	10.8456	11.3536	11.3982	11.665	11.4654	10.9783	11.0702	10.745	10.8803	10.6599	10.8307	10.8222	10.7932	11.3219	11.2198	11.3905	11.4133	11.425	11.2548	11.1336	11.2945	11.1336	10.9686	11.0866	11.1772	11.0283	11.2844	11.3045	11.2878	11.2778	10.8056	10.5271	11.1507	11.1685	11.2388
11.1861	11.3465	12.0484	11.665	12.1515	11.7831	11.4569	11.4529	10.9638	10.905	11.1421	11.2072	11.4569	11.3113	10.1502	10.5173	10.905	10.8286	10.712	10.7891	10.4947	10.6051	10.1674	10.0012	10.2448	10.0966	10.5255	10.4446	11.1507	11.226	11.1507	11.0596	11.329	11.1364	11.2483	11.2878	11.1537	11.1567	11.242	11.2745	11.3219	11.2778	11.2945	11.1951	11.2388	10.5521	10.5288	11.0308	11.3012	11.3609
11.2452	11.128	10.8414	11.7165	11.6601	11.7655	10.9397	11.3465	11.073	11.1057	11.1449	11.2356	11.5031	11.402	11.4488	11.5031	11.8652	12.0558	12.6135	12.5104	11.7327	11.7327	11.5424	11.4903	11.4966	11.5786	11.909	11.8965	10.7391	10.9613	10.5222	10.6068	11.0004	10.777	10.9661	10.745	10.7627	10.7911	11.1477	11.0258	11.049	10.8035	10.9304	10.816	10.8891	10.5108	10.2785	10.6475	10.8587	10.7952
9.06549	9.23126	9.26305	9.14052	9.8023	9.68147	9.05736	9.1531	9.40204	8.85288	9.31229	9.26769	9.39403	9.28299	10.6968	10.8201	10.9005	10.8695	11.5604	11.6254	10.8056	10.9189	10.7708	10.9564	10.7728	10.905	10.6931	10.8914	9.42199	9.21385	9.25315	9.00225	9.3138	9.18915	9.03578	9.47917	9.07071	9.22214	9.18915	9.21537	9.2554	9.0974	9.11306	9.0944	9.0744	8.98961	8.88648	8.71619	9.08107	8.82267
7.90894	8.55079	8.98215	7.61003	8.44242	8.29957	9.1078	8.64035	8.13395	7.64448	9.40769	8.82493	8.34924	7.95878	8.79112	9.34738	8.82872	9.11678	8.19528	7.92742	9.27228	9.29677	8.03517	8.25307	9.86377	9.61651	8.77675	8.37148	8.80091	8.41941	9.32794	8.61695	8.72528	8.93184	8.71464	8.89838	8.82194	8.93563	8.60913	8.85663	8.90807	9.11157	9.00826	9.09588	9.04395	9.07295	8.85961	8.36259	8.73356	8.64964
10.6421	10.3854	9.88674	10.2744	9.59372	9.9747	9.61563	9.88463	9.41086	9.96919	9.73167	10.0146	9.71765	9.56929	9.21537	9.51321	8.968	8.96341	8.80464	8.68957	8.68729	9.1409	8.80091	8.79036	9.42199	9.15909	9.1538	8.7556	9.21764	9.22974	9.11748	8.98812	9.17263	9.2524	9.20407	9.21764	9.2214	9.83929	9.86904	9.94963	9.83423	9.73071	9.74123	9.76419	9.6352	9.81513	10.0801	9.77099	9.99337	9.94096
9.74303	9.68607	9.94526	9.85261	10.3423	10.2368	9.31151	9.59545	9.73262	9.61207	9.18464	9.14052	9.22974	9.44047	8.71847	8.63729	8.54114	8.59827	8.88796	8.88201	8.51695	8.58173	8.77973	8.81286	8.53145	8.35992	9.1153	8.48344	9.77193	9.33408	9.32948	9.45448	9.90882	9.45938	9.74879	9.83115	9.55305	9.31696	9.43082	9.44373	9.24554	9.38915	9.34029	9.22442	9.29911	9.6271	9.65402	9.26457	9.3544	9.44697
9.60244	9.42279	9.88362	9.60767	10.25	9.92148	9.06033	9.48083	9.76807	9.29677	8.97987	8.80536	9.067	8.79417	9.05289	9.05584	8.6949	9.33334	9.06406	9.21086	8.37501	8.16797	9.14862	8.97469	8.39942	8.06257	8.24772	8.54276	9.73739	9.82717	9.40286	9.32239	9.75074	9.37178	9.77483	9.71949	9.53609	9.35051	9.54197	9.4292	9.24781	9.2524	9.31851	9.07884	9.25693	9.81416	9.70268	9.32005	9.27682	9.2822
9.12786	9.17864	9.0149	9.04026	9.60155	9.60071	8.89764	9.17491	9.46022	9.46637	9.08769	9.00528	9.21385	10.0135	8.2623	8.46677	8.27972	8.63336	8.66819	8.34651	8.58411	8.46267	8.85513	8.39942	8.0788	8.03451	8.45003	8.53553	9.05584	9.18464	9.15608	9.14862	9.24026	9.10632	9.36467	9.22593	9.14423	9.22593	9.17641	9.10632	9.16062	9.06924	8.98061	8.93111	9.04026	9.7158	9.53102	8.82194	8.71391	9.10263
9.26923	9.1538	8.89021	9.53692	9.44127	9.56504	8.60601	9.43966	9.25617	9.22214	9.14423	9.12415	9.08255	9.48821	9.19587	8.81437	9.22744	9.23726	9.50241	9.44782	9.25617	9.1316	9.08032	9.18766	8.93715	8.84677	9.35835	9.19663	8.61933	8.91326	9.02988	8.95748	9.08921	8.93036	9.14349	8.91033	8.95447	8.88724	8.88201	8.9522	8.7616	8.79864	8.785	8.62871	8.72679	9.08255	9.17036	8.81134	8.82642	8.80091
9.02612	8.93939	8.94015	9.71765	9.31074	9.24481	8.70257	8.91178	8.74655	9.31151	8.74804	8.88872	8.77061	9.13236	9.27909	9.0223	9.34895	9.13604	9.80524	9.49576	9.07663	9.34895	9.1153	9.40607	9.01864	9.20484	9.06924	9.19364	8.4314	8.68729	8.53391	8.55477	8.54034	8.6827	8.81665	8.51122	8.73891	8.4793	8.65966	8.71694	8.61228	8.5857	8.63884	8.45088	8.56662	9.10115	9.1538	8.76012	8.61933	8.93111
9.63252	9.83115	10.4524	9.93556	10.0372	10.4139	10.0464	10.2041	10.1088	10.0315	10.2785	10.6245	10.2758	10.5639	10.3169	10.1788	10.1914	10.1775	10.5206	10.2236	10.5912	10.4048	10.3156	10.506	10.7312	10.7667	10.8286	10.8414	9.48989	9.34185	9.2577	9.42199	9.39565	9.27455	9.23802	9.6423	9.61207	9.69527	9.60415	9.54624	9.53355	9.39967	9.30842	9.27987	9.30842	10.4291	10.628	9.43807	9.41168	9.51659
9.83321	9.69898	9.76519	10.3536	10.2635	10.1183	9.94745	10.246	9.77871	10.0992	9.88881	10.17	9.73935	10.0282	9.50075	9.71294	9.39565	9.73935	10.1293	9.8023	9.69433	9.61472	9.92471	9.55819	9.74123	9.66587	9.72133	9.5972	10.1613	10.5304	10.3184	10.3959	10.3665	10.1003	10.4916	10.3323	10.2608	9.37414	9.54875	9.5234	9.41086	9.5234	9.58408	9.47584	9.51659	9.05141	9.1899	9.40847	9.40126	9.47917
9.15684	10.1914	10.2434	9.97579	10.5437	10.1762	10.6174	10.5471	10.3423	10.0545	10.5222	10.144	10.3636	9.90567	10.6618	10.651	10.8914	10.9492	10.5338	10.3869	10.6157	10.6709	10.208	10.2799	10.5504	10.4093	10.3184	10.4369	9.52593	9.28605	9.67411	9.56159	9.37258	9.46022	9.39967	9.51321	9.46923	10.2717	10.246	10.3565	10.44	10.5809	10.3854	10.6528	10.4759	9.48907	9.62618	10.1183	10.1576	10.2514
8.84451	9.08477	9.38597	9.5403	9.51239	8.97469	9.55479	8.96948	9.44127	8.7964	9.51918	9.37337	9.25617	9.12638	8.72679	9.16509	9.10856	9.05736	9.59896	8.968	8.93792	8.97915	8.76012	9.05813	9.27078	8.86339	8.92659	8.75933	9.31306	9.08921	9.43885	9.41086	9.42602	9.40607	9.3789	9.45774	9.26691	8.89838	8.96948	8.96948	8.95597	9.18841	9.17112	9.18165	9.16585	8.56343	8.58806	8.99482	9.13308	9.10708
9.84544	9.92148	9.34423	8.88648	8.70181	8.82719	10.3211	10.051	9.59545	9.16585	11.041	10.8076	9.45609	9.32948	9.9637	9.9388	9.09665	8.93111	8.70181	8.69566	10.5405	10.2289	9.40769	8.96948	11.1449	11.0947	9.23351	9.06549	8.56583	8.54356	8.31817	8.33375	8.4314	8.51122	8.30615	8.56343	8.48344	9.81815	10.1737	10.3869	10.368	10.4185	10.4079	10.4431	10.5758	9.18315	9.28605	9.95289	10.17	10.1964
11.7598	11.4611	11.1001	10.7508	11.486	11.4944	11.1742	11.1449	10.8097	11.0359	11.1224	11.2103	11.0154	11.1336	12.1271	12.1353	11.5832	11.4529	12.2979	12.2016	11.6955	11.6401	11.4776	11.425	11.8116	11.6066	11.8	11.7327	10.7159	10.4806	10.1257	10.5556	10.7607	10.3782	10.5173	10.7063	10.4415	10.9281	11.1252	11.2198	11.1742	11.2912	11.5117	11.2072	11.2878	10.9257	11.0596	11.1654	11.6401	11.5971
8.95072	8.78275	8.29675	7.93626	8.36972	7.88257	8.23879	7.93373	7.83697	7.38739	8.35639	7.96744	8.27786	7.7314	8.56583	8.55635	8.11151	8.04811	8.14714	7.79485	8.18764	7.91891	7.56714	8.01827	7.8344	7.92997	7.97751	8.18326	8.47348	8.44073	8.28541	8.20578	8.56504	8.42361	8.55317	8.4314	8.34105	8.66515	8.70859	8.73056	8.87086	8.88872	8.83552	8.7752	8.80165	8.59754	8.64425	8.71998	8.96873	8.78654
8.11566	8.0689	8.33146	8.35459	8.99331	8.97987	7.91765	8.20165	7.93752	7.99284	7.94746	8.15771	8.22349	8.28449	9.15086	9.27757	9.67316	9.65587	10.1864	10.3366	9.1093	9.00528	9.20484	9.22517	8.7177	8.68653	9.0179	9.38515	8.1657	7.76098	8.27202	7.92742	8.41425	8.2662	8.04672	8.55952	8.15771	7.90021	7.98773	7.95129	7.76517	7.92498	7.81874	7.73	7.96127	8.80165	8.52657	7.7624	8.12625	8.06713
9.39403	9.21837	10.3113	10.2921	10.7177	10.9281	9.49576	9.83017	10.0942	10.3072	9.25389	9.16811	9.51918	9.68053	8.52495	8.30894	9.26229	8.85513	8.97469	8.99258	8.37148	8.51531	8.82194	9.30453	8.63255	8.19205	8.81437	8.4314	10.0731	10.051	9.92579	10.0742	10.1318	9.82313	10.3914	10.1016	9.93449	9.53441	9.42119	9.14718	9.08255	9.34895	9.27833	9.29524	9.37653	10.785	10.6174	9.10412	9.10337	9.15236
9.35207	9.18915	9.58151	9.54791	10.8035	10.669	9.33718	9.29754	10.3352	10.3452	9.12713	9.05584	9.55819	10.0777	9.65402	9.69806	10.0673	10.199	11.5162	11.6042	10.2249	10.0812	11.0436	11.4776	9.628	10.0135	10.0499	10.5388	9.41802	9.28991	9.80029	9.5972	9.52766	9.84336	9.9388	9.53524	9.76223	9.48989	9.17491	9.05361	8.94093	9.23576	9.12936	9.09215	9.18841	10.1626	10.2976	9.05736	9.02385	8.88353
9.17188	8.89316	9.81317	10.0979	10.3225	10.3565	8.99852	9.52508	9.19663	9.43484	8.79036	9.09888	8.91326	9.03952	9.10485	8.94394	9.45448	9.13308	9.50075	9.69068	8.74952	9.10037	8.97839	8.91693	8.84004	8.4593	8.88796	8.66278	8.88648	9.11456	8.96418	9.14128	9.06478	8.77441	9.1944	8.99258	8.87828	8.59046	8.63958	8.68653	8.52818	8.76384	8.72528	8.65193	8.84754	9.21537	9.21911	8.7949	8.82342	8.90511
9.36703	9.04251	9.35363	10.4215	10.0452	10.3899	8.86186	9.66047	9.1078	9.25389	8.85063	8.87532	8.93413	9.27532	10.1428	9.74028	10.3536	9.90671	10.8824	10.2473	10.0556	10.008	9.9747	10.1141	9.85558	9.74123	9.88777	10.1293	8.84304	9.38757	8.68957	8.88872	8.94691	8.76462	9.00753	8.88574	8.92815	8.69643	8.89316	8.93337	8.69188	8.81211	8.83475	8.66742	8.85813	9.39565	9.44373	8.90511	8.85288	9.13457
9.32321	9.14938	9.91827	9.41004	10.3593	10.027	9.33256	9.58584	9.46269	9.3061	9.1944	8.99558	9.16135	9.06998	8.71619	8.11151	8.32734	8.28729	8.24675	7.88257	7.60678	8.21723	8.61149	8.25847	8.46267	8.42792	8.67353	8.47846	9.28377	9.57537	9.27305	9.26457	9.18242	9.22822	9.38515	9.07663	9.41882	9.11075	9.1899	9.22064	9.07144	9.15457	9.17337	9.01265	9.12638	9.55733	9.6271	9.1944	9.02988	9.34107
8.97987	9.03355	10.7687	9.79437	10.3409	10.348	10.1601	9.38436	10.3141	10.2853	9.54369	7.9915	10.1788	9.6334	8.78807	8.40462	10.6245	10.9929	9.84853	10.2853	9.85967	10.6421	10.5556	10.5556	9.72042	9.57976	10.3869	10.2907	11.6955	11.0105	11.6066	11.4409	11.0947	11.2072	10.8824	11.0436	11.2483	10.935	9.97579	10.2921	10.2662	10.3031	10.1195	10.4524	10.1527	10.3943	10.2581	10.6968	10.5843	10.4276
8.08344	8.17239	8.27492	8.49902	8.40729	8.23475	8.15067	8.07551	8.25159	7.88881	8.26919	8.4826	8.13522	8.32185	8.0332	7.98896	8.13138	7.99911	7.92261	7.7555	8.07551	7.97124	7.88017	8.50796	8.1495	7.93872	8.29766	7.74429	7.72568	7.82928	7.69473	7.824	7.96623	7.68717	8.07718	7.7126	7.86641	7.58068	7.88753	8.08863	7.84458	7.73426	7.86641	7.79354	7.87021	7.80954	7.7156	8.35814	8.11001	8.22708
9.21308	9.26074	9.42602	9.71673	9.69068	9.78455	9.21086	9.54961	9.64681	9.64952	9.32555	9.71201	9.93663	9.76807	9.58496	9.78161	10.175	10.3782	10.2236	10.4633	10.0191	9.95622	10.4759	10.246	9.868	9.89407	10.1964	10.1016	9.39805	9.28452	9.32871	9.31074	9.54113	9.5107	9.59196	9.52003	9.45609	9.33334	9.21537	9.25315	9.12339	9.08107	8.97987	9.05361	9.08551	9.5902	9.32714	8.971	9.2214	8.93939
8.75105	8.52657	9.02612	8.68351	9.17641	9.084	8.61303	8.87086	8.90138	8.56741	8.76986	8.84451	8.97839	8.71921	8.85888	8.84988	8.80388	8.88201	8.63884	8.72604	8.67738	8.67507	8.91033	8.7343	8.78882	8.76012	9.19963	8.95447	9.54197	9.55564	9.6334	9.64681	9.88362	9.69898	9.86275	9.82615	9.58233	9.04251	8.96341	8.91326	8.93489	8.87532	8.9221	8.75256	8.86037	9.12936	8.95072	8.66515	8.80464	8.49328
8.82117	9.10037	9.31539	8.77289	9.48736	9.60244	9.45282	9.32714	9.55987	9.1316	9.17641	9.43645	9.59632	9.45609	7.57059	8.461	7.75689	8.08512	8.13522	8.14484	7.87892	8.04383	8.68193	7.84207	8.2307	8.41338	8.55158	9.01042	9.17566	8.7473	9.34423	8.92587	9.16886	9.23278	8.7896	9.32239	9.142	9.53692	9.14312	9.2577	9.44949	9.20187	9.09142	9.17864	9.14128	9.60942	9.72322	9.32239	9.38515	9.12415
6.76842	6.72746	7.14339	6.30797	6.62918	6.56456	6.931	6.54868	6.24836	6.26593	6.80772	6.67514	6.3387	6.81923	6.74818	6.96929	7.05555	7.26164	7.08076	7.10292	6.84095	7.36305	6.72322	7.02094	6.89712	7.00901	6.91758	6.5904	6.36756	6.04736	6.17423	6.30797	6.58524	6.52727	6.47652	6.5326	6.17423	6.80403	6.5904	6.77241	6.94695	7.20919	6.94695	7.05274	6.89712	6.69695	6.90057	6.54868	6.87295	6.61017
7.04388	6.84819	7.00594	7.04682	7.01803	6.97867	7.02674	7.00002	6.79631	7.08346	6.78849	6.95008	6.94695	6.94373	7.73281	6.73585	7.81681	7.47013	8.0978	8.02232	7.51236	7.59225	7.44988	7.98141	6.99396	7.94746	7.25702	8.0689	6.91758	7.12726	6.84819	6.88338	6.99089	6.88692	7.08076	6.86944	7.06404	6.85549	6.95982	7.03554	6.76842	6.84463	6.77635	6.61017	6.83749	7.59054	7.88387	6.99089	7.02094	7.15378
9.03355	8.93489	8.91033	8.49498	8.55553	8.71847	8.66666	8.88127	7.7126	8.66515	8.76685	8.70027	8.44154	8.27104	9.51576	9.12266	9.34107	9.47584	8.85586	9.39075	9.36148	9.21837	8.06257	8.38991	9.0685	8.99182	8.94168	7.80014	9.20114	9.37653	8.75179	9.17337	9.03136	8.88052	9.16886	9.2116	8.88201	9.03654	9.16211	9.15985	9.26153	9.03654	9.13828	9.00076	9.23351	9.25464	9.38915	9.24253	9.25918	8.914
9.90983	9.88154	9.44291	8.74655	10.2853	9.90983	9.17263	9.2365	9.24101	8.72074	9.45032	9.067	9.22593	8.59977	10.6528	10.7044	9.628	9.6343	9.74214	9.43325	9.62181	9.68147	9.24405	9.2937	9.59372	9.78355	9.63609	9.43807	10.3522	10.714	10.1839	10.2368	10.4033	10.4003	10.5092	10.4963	10.381	9.7336	9.87423	9.88261	9.95398	10.144	10.3466	10.3622	10.3884	10.5338	10.3169	10.0719	10.2813	9.97244
8.83851	9.02834	9.33718	10.6528	9.42042	9.69433	9.16811	9.06109	9.30453	9.9004	8.9326	9.1316	9.06109	9.62269	8.42533	8.28069	8.40026	8.7177	8.4262	9.21234	8.50878	8.25553	9.20787	9.24628	9.01716	8.86186	9.11075	8.85288	9.26923	8.97915	9.2524	9.22291	9.14718	9.15457	9.14572	9.03281	9.09215	8.6037	8.55079	8.73356	8.64198	8.65507	8.67124	8.83025	8.60135	8.0869	8.05973	8.7177	8.70105	8.8939
7.75962	7.48573	7.19671	7.92261	7.67044	7.74853	7.5304	7.6559	7.42209	8.00939	7.66739	7.56036	7.62121	7.63989	7.5142	7.64906	7.82928	7.24875	8.06115	7.89324	7.5773	7.40178	7.64983	7.7141	7.53948	7.88753	7.51599	7.88881	7.3357	7.41998	7.23092	7.28945	7.19176	7.19929	7.31258	7.00901	7.15116	7.219	7.26403	7.46411	7.3218	7.0497	7.12726	7.20425	7.08346	6.52174	6.27467	7.21653	7.38964	7.50679
8.67738	8.66972	8.98812	9.475	8.7366	8.971	8.71238	8.53553	8.84833	9.09142	8.72148	8.59597	8.51041	8.846	8.03717	8.86558	8.2701	8.79265	8.61538	8.57851	8.87978	8.65735	9.12862	9.19812	8.75179	8.40199	8.70859	8.39427	8.4262	8.26429	8.27392	8.43481	8.22761	8.17454	8.52574	8.20374	8.36704	8.20064	8.21104	8.52657	8.27492	8.34924	8.3145	8.36881	8.26817	7.92017	8.18326	8.18653	8.33653	8.48836
7.98395	7.71996	8.00045	8.49247	8.29864	8.25747	7.89761	7.98773	8.52177	8.03044	7.76655	7.90145	7.82928	7.53222	8.27591	7.89637	8.12756	7.98896	8.60681	8.65041	8.12756	7.91642	8.33653	8.48586	8.33009	7.83697	7.63536	8.25455	8.19421	8.41857	7.97376	8.44073	8.2892	7.80549	8.48836	8.18222	7.97623	7.58563	7.7527	7.70213	7.52509	7.45182	7.5773	7.42209	7.5142	7.75828	7.45588	7.74429	7.70213	7.41785
8.09473	7.78551	7.86129	8.2526	8.32639	8.32185	7.7555	8.19528	8.36079	8.48586	7.8213	8.03848	7.71709	7.92017	7.04112	7.14853	7.45784	7.354	7.63376	8.43902	7.74288	7.40725	8.26817	7.59054	7.42209	6.88692	7.34258	7.219	8.29394	8.25455	7.83056	7.98649	7.89889	7.79748	8.21001	8.03044	7.86514	7.40511	7.49148	7.46	7.24993	7.27567	7.40511	7.24758	7.25234	7.36528	7.38739	7.19429	7.32643	7.57059
8.83624	8.85663	8.78427	8.77675	9.09588	9.51321	8.7541	8.77061	9.14938	9.0551	8.65811	8.57135	8.72074	8.74504	8.15771	7.7314	8.59046	8.61538	8.13646	8.44839	7.77061	8.2662	8.52495	8.49663	8.24871	7.89637	8.3108	8.54356	8.93337	9.10337	8.78202	9.03207	8.77751	8.66972	8.88947	8.79265	8.59444	8.44073	8.52657	8.44495	8.38991	8.35992	8.10089	8.26326	8.0869	8.284	8.42707	8.28352	8.32368	8.50141
8.71847	8.48094	8.41077	10.165	8.81211	9.06033	8.57931	8.70181	9.09514	9.26613	8.54518	8.56504	8.49247	8.7896	9.55479	9.29832	9.39238	9.5565	9.64404	9.82615	9.38123	9.28452	9.59196	9.90671	9.17937	9.40126	9.55987	9.17036	8.57612	8.88872	8.53308	8.53633	8.72829	8.62087	8.83025	8.83775	8.51695	8.3908	8.58011	8.44668	8.40815	8.29299	8.26524	8.12235	8.22349	8.2816	8.22968	8.35012	8.34379	8.35992
8.52258	8.4793	8.53391	8.63101	8.74877	8.73279	8.3154	8.52097	8.416	8.73506	8.26817	8.38819	8.03044	8.58411	7.75411	7.78956	7.72785	7.47608	7.74499	8.11961	7.56546	7.63376	8.24284	7.77738	7.75411	7.71709	8.02362	7.86514	8.55477	8.51859	8.42027	8.68041	8.50713	8.39253	8.65966	8.3024	8.55796	8.0057	8.29394	8.26136	8.04523	8.16345	8.2307	8.18983	8.1789	8.15304	8.23475	8.23577	8.15886	8.37059
7.91514	7.92498	7.59225	8.54193	8.08171	8.22655	7.92261	8.09011	7.90272	8.35947	7.89761	8.18983	7.824	7.824	7.10845	7.72716	7.92621	8.21307	7.37407	7.00594	7.94247	7.60195	7.88753	7.5773	7.27795	7.34484	7.80154	7.82537	8.22557	8.40815	7.90397	7.86641	7.89637	7.96258	7.874	7.95129	7.94502	7.75689	8.09628	7.851	7.74709	7.52865	7.61003	7.6537	7.63223	7.85493	7.49909	7.63069	7.84207	7.76098
8.26136	7.90647	8.15067	8.15542	8.10543	8.29203	8.29582	7.90021	8.05241	8.20374	8.19311	8.02232	7.86386	8.1974	7.78818	7.80084	7.65666	7.65059	7.26635	7.57899	7.58481	7.66272	7.82928	8.40199	7.85227	7.38303	7.20677	7.67957	8.30615	8.27688	8.1702	8.24675	8.43569	8.20525	8.30145	8.61774	8.25455	8.03583	8.22557	8.0689	7.93373	8.0399	8.10851	8.00439	7.96258	8.23475	8.11421	8.18876	8.3117	8.33744
7.47608	7.44988	7.58068	7.57223	7.69168	7.90021	7.45182	7.47416	7.40511	7.44361	7.44571	7.63536	7.48573	7.74709	6.98782	6.86944	6.70132	6.97242	7.05274	6.83749	6.60004	6.73157	6.38821	7.21418	6.4524	6.62918	7.15378	6.81529	7.62595	7.78275	7.64143	7.69168	7.79221	7.62595	8.15771	7.87153	7.65218	7.3218	7.57059	7.5823	7.48377	7.19671	7.39853	7.47416	7.30341	7.7624	7.62121	7.52143	7.44571	7.51964
9.43082	9.16961	9.71485	10.4291	10.2813	10.0708	9.83115	10.0464	10.2893	10.5288	9.39158	9.58408	10.0871	10.3709	8.75332	9.16357	9.37025	9.39158	9.49072	9.90882	8.77751	9.31306	9.91827	9.65402	8.74952	8.79112	9.78455	9.22367	9.98462	10.1123	9.83164	9.84336	9.967	9.93012	9.967	9.94311	10.0966	9.74401	9.68885	9.61651	9.46102	9.31539	9.21385	9.1869	9.15009	9.77193	9.6504	9.38436	9.31696	9.62888
7.78144	7.75411	8.54114	8.17454	9.2365	9.22442	8.56504	8.54682	9.21012	9.11822	7.91021	8.18222	8.87008	9.067	7.41151	7.24758	8.25553	7.00002	7.35169	8.20578	6.88338	7.49334	8.04954	8.37591	7.56384	7.25935	7.88322	7.97376	9.30684	9.54961	8.87752	9.39643	9.38123	9.1153	9.66133	9.43966	9.1899	8.65117	8.5753	8.49166	8.39603	8.32639	8.2162	8.17132	8.11001	9.25085	9.25315	8.29957	8.45339	8.47765
9.1019	9.34818	11.3429	10.3466	12.6998	12.907	10.5092	10.5124	11.3646	10.9978	9.30842	9.1914	10.6875	10.7082	9.67505	9.6504	11.6159	11.7487	13.0796	13.0949	11.2198	11.4734	11.859	11.9904	9.70552	9.58584	11.3572	11.6111	11.8652	12.0711	11.4449	11.9158	11.9766	11.6019	12.1596	11.9697	11.7598	11.1364	10.7044	10.569	10.4493	10.2717	10.0441	10.0942	10.1775	11.9837	12.1353	10.3352	10.1489	10.1028
7.46411	7.29654	7.56384	7.19429	7.51047	7.50482	7.17941	7.4415	7.50096	7.60036	7.32882	7.08076	7.40072	7.51236	6.8763	5.82901	5.94479	5.73459	6.29975	7.16898	6.33082	6.71889	7.23573	6.56456	6.27467	6.51077	6.60514	6.82673	10.1464	10.3854	9.87319	10.0579	10.4108	9.80623	10.5028	10.4743	9.90882	7.80154	7.72568	7.58563	7.34954	7.73574	7.50096	7.31727	7.63684	8.33653	8.45003	7.52689	7.48951	7.58563
9.30997	9.03952	8.82342	9.7083	9.067	9.50739	8.5611	9.09362	8.88201	9.54709	8.7616	9.11456	8.88127	9.38995	9.17337	8.71694	9.19364	8.95371	9.22896	9.27078	8.61382	9.27833	9.26153	9.34342	8.84451	9.03136	8.89094	9.1249	10.2315	10.3622	9.93988	9.94311	10.0906	9.96259	10.2381	10.1576	9.95184	8.81134	8.80834	8.74952	8.64499	8.77061	8.70487	8.71542	8.76762	9.21911	9.41331	8.95295	8.837	8.80388
7.83697	7.80285	7.80014	7.73721	7.59711	7.91269	7.5142	7.88881	7.46	7.98649	7.62281	7.65218	7.68401	7.85227	9.73262	9.30144	9.57889	9.61825	10.4885	9.87633	9.80916	9.64861	9.71294	9.85459	9.13604	9.65954	9.35363	9.91722	8.94319	9.36543	9.04543	8.93939	8.89988	9.16357	8.93489	8.84451	8.72226	7.7499	7.95002	7.90894	7.75411	7.7638	7.61804	7.62756	7.79614	8.4314	8.69722	7.82799	7.82928	7.99027
7.90145	7.79354	8.4029	7.88257	8.53955	8.18876	7.79614	7.88387	7.58563	8.29582	7.55694	7.81999	7.58398	8.31726	8.38028	8.89094	9.03355	8.80464	9.65402	9.49242	8.52415	8.71619	8.89464	8.61933	8.93184	8.60135	8.76086	8.77366	10.3031	10.284	10.6121	10.5843	10.4664	10.5504	10.2158	10.4415	10.122	8.16233	8.00176	8.19421	8.11421	8.29957	8.24581	8.19421	8.21932	8.96724	8.91104	8.17454	8.31911	8.37678
8.00308	8.12092	8.30145	8.28541	8.57213	8.46016	7.75411	7.96001	7.49334	8.59597	7.57563	7.86254	7.63376	8.05535	7.21653	7.26403	7.3218	7.62908	7.87646	8.0978	7.50096	7.64755	7.72497	7.26635	7.51964	7.46209	7.34031	7.41151	9.84544	9.95184	9.892	10.1099	10.0614	9.72599	9.92148	9.91722	9.78742	8.16004	8.15771	8.05241	8.04253	8.29014	8.16683	8.10699	8.24871	8.89617	8.81892	8.13138	8.22451	8.04383
8.11961	7.92869	7.98649	8.34651	7.56714	7.60195	7.95002	7.6537	7.42647	7.11652	7.824	7.65666	7.4415	7.45784	7.33804	7.80084	7.38303	7.59054	7.44988	7.85623	7.56714	7.85623	7.22625	7.55864	7.59384	8.10851	6.99703	7.67664	7.22389	7.26872	7.01803	7.22389	7.17941	6.96303	7.27108	7.24524	7.02379	7.45182	7.80549	7.80285	7.98649	8.0978	7.94746	8.14484	8.3117	7.26164	7.27108	7.87021	7.94247	7.69168
8.20893	8.32639	8.7994	8.44578	9.03728	8.96873	8.37761	8.65117	8.45256	8.48094	8.62871	8.92815	8.52337	8.87678	8.80241	8.80464	8.68805	9.14274	9.16886	8.8731	9.07811	9.03728	9.11678	9.19215	9.52254	9.43645	9.47088	9.0685	8.76912	8.65507	9.03281	8.84151	8.92736	8.93413	8.39942	9.2433	9.01412	8.33471	8.35459	8.48344	8.3908	8.60135	8.47094	8.47432	8.48012	9.46678	9.18088	8.35902	8.40112	8.51122
8.06713	8.19638	7.97495	8.30706	8.11151	8.41515	8.04117	8.19638	8.00439	8.46428	8.00045	8.34379	8.10699	8.41857	9.08769	9.2577	9.0164	9.03728	8.98584	9.5234	8.96493	9.40527	9.11822	9.38679	9.16211	9.17414	8.94691	9.09888	7.86514	7.76925	7.61163	7.45588	7.91269	7.76655	7.98649	7.89258	7.83056	7.67516	7.82667	7.84458	7.80549	7.58729	7.67044	7.62281	7.66739	7.80014	7.70213	7.79748	7.88137	7.76517
9.53944	9.34185	9.53186	9.64861	10.0113	9.9004	9.38757	9.59196	9.57889	9.97911	9.52426	9.66678	9.54791	10.0545	8.99558	9.32321	9.28916	9.26613	9.41409	9.57449	8.96873	9.30531	9.1944	9.56672	8.95597	9.14789	9.02612	9.15985	8.97839	9.36385	9.20559	9.22593	9.13308	9.15532	9.36068	9.08551	9.35363	8.8939	9.03728	9.14789	8.82642	8.837	8.79187	8.95371	8.846	8.87678	8.7949	9.10558	9.07663	9.16211
8.54518	8.47094	8.2027	8.62564	8.66666	8.63177	8.382	8.61462	8.35814	8.72754	8.409	8.8969	8.76012	8.86486	8.19528	8.74877	9.08921	8.45003	8.51695	8.69798	9.00528	8.38908	8.79339	8.65193	8.46593	8.2623	8.97172	8.36972	8.62087	8.58492	8.45339	8.38991	8.62946	8.28352	8.331	8.34563	8.48176	8.22557	8.63647	8.46348	8.4305	8.2027	8.22557	8.09628	8.24383	8.34741	8.23373	8.25847	8.38378	8.51937
8.84077	8.88499	9.19512	9.15684	9.02538	9.30144	8.9221	8.86486	8.88796	9.14938	8.86708	9.11678	8.95295	9.1153	8.58331	8.59444	8.75256	8.7343	8.16004	8.55158	8.18653	9.02309	8.78882	8.81964	9.12339	8.59046	8.82719	8.6107	8.91104	9.01337	8.74047	8.88499	9.0974	8.7964	8.94468	8.78807	8.81739	8.39253	8.52258	8.6037	8.39942	8.49583	8.58649	8.51366	8.50388	8.75933	8.672	8.77289	8.77366	8.9326
8.41687	8.409	7.88137	8.82642	8.25747	8.47432	8.13646	8.30894	8.22246	8.69262	8.17132	8.59676	8.13395	8.69566	8.55158	8.32734	8.16797	7.9941	8.68579	8.83327	8.06257	8.67124	8.45256	8.77061	8.10851	8.31632	8.5777	8.34199	8.0689	8.2662	8.13767	7.91391	8.10247	8.31911	8.1838	7.9915	8.21827	7.87766	8.04383	8.01382	7.90272	7.82667	8.04383	7.96258	7.87892	8.26524	8.03175	7.97124	8.2497	8.19528
7.45784	7.74709	7.10292	7.50679	7.30807	7.70064	7.1354	7.59711	7.33336	7.3963	7.29879	7.39853	7.41576	7.53769	8.62946	8.99331	8.67889	8.785	8.84077	8.74123	8.68653	8.37059	8.51122	8.67429	8.09473	8.41425	8.29394	8.64731	7.53222	7.34954	7.56384	7.25702	7.44988	7.52143	7.37624	7.57899	7.46209	7.85227	7.67957	7.79485	8.01567	7.71853	7.74709	7.81617	7.78275	7.65514	7.76655	7.24524	7.76098	7.63989
8.42198	8.4262	8.80685	8.65272	8.43902	8.72452	8.67507	8.7949	8.36972	8.78807	8.43481	8.52415	8.44578	8.92889	7.88881	7.83823	8.34651	7.98395	7.5304	7.59711	7.89005	8.15771	8.05827	8.24084	8.14829	7.93626	8.01567	7.92261	8.06415	8.1657	7.72568	8.21104	8.03717	7.9915	8.21307	7.95002	8.11566	7.98649	8.11421	8.15542	7.84722	7.95878	8.13138	8.15067	7.95256	8.43655	8.29582	8.22041	8.4055	8.32096
9.28991	9.2738	9.42441	9.48083	9.57101	9.73071	9.27757	9.45774	9.39158	9.54875	9.27682	9.56159	9.33564	9.32158	9.06478	8.63488	8.09167	8.50713	8.27591	8.42449	8.46677	8.97691	8.64809	8.6766	8.67583	8.25455	8.66435	8.36881	8.84677	8.97691	8.88872	8.73814	8.85211	9.01189	9.00899	8.72299	9.00602	8.69341	8.87603	8.94769	8.7541	8.97542	8.91178	8.80685	8.78579	9.11822	8.89169	8.93865	9.00378	9.21234
8.04811	7.94376	7.90522	7.80014	7.77873	7.85877	7.81485	7.63684	8.59046	8.22451	7.92621	7.64755	8.33653	8.0689	7.39853	7.1768	7.34954	7.17166	6.98488	7.22389	7.22389	7.35169	7.68401	7.1768	7.43729	7.00594	7.65059	7.03554	7.86254	7.61323	7.7555	7.59225	7.80154	7.70811	7.63536	7.88506	7.72426	7.88137	7.61645	7.83697	7.73865	7.81745	7.81088	7.95002	8.03717	7.8575	7.73721	7.84334	8.2701	7.78688
9.28758	9.14645	8.96724	9.16585	9.3513	9.19066	9.72971	9.87633	8.837	9.1093	10.2608	10.5338	9.66403	9.6379	9.94202	9.81815	10.0157	9.99447	10.1416	10.2744	10.2608	10.2262	9.68422	9.98684	10.7952	10.8937	10.3884	10.3366	9.70459	9.61651	9.3513	9.55819	9.78257	9.54875	9.62006	9.73836	9.37653	8.60057	8.82642	8.79112	8.66043	8.81591	8.80316	8.74504	8.84151	8.78731	8.7458	8.62248	8.76834	8.87752
10.8982	10.8456	11.2678	11.5382	11.1309	11.2388	11.0676	11.7112	10.2015	10.6017	11.2515	11.4988	10.7667	10.9613	10.6034	10.8014	11.2388	11.3045	10.9235	10.9304	11.0676	11.2042	9.87633	10.1244	10.9954	10.9759	10.6636	10.7973	9.87423	9.90882	9.40928	9.73167	9.8013	9.48656	9.90882	9.83827	9.63609	10.7273	11.0359	10.9074	10.8244	11.0974	10.8937	10.8349	11.0596	11.1742	11.3149	10.787	10.743	10.3225
8.41077	8.19845	9.25996	9.18088	8.48426	8.31355	8.7298	8.91033	8.14006	8.52097	8.13887	8.44921	8.33835	8.59827	8.44668	7.69168	8.95635	8.6558	8.02774	7.93373	8.70859	8.42027	8.28541	8.46267	8.11961	8.53792	8.34334	8.70413	8.36792	8.66666	8.29766	8.44578	8.3024	8.52097	8.55553	8.30328	8.49007	8.42027	8.50796	8.52818	8.43902	8.30799	8.38643	8.24675	8.416	8.7503	8.76538	8.15422	8.27492	8.29394
8.0869	7.76098	8.89094	8.79788	7.90769	7.92621	8.39775	9.07295	7.52329	8.02903	7.69017	7.82537	7.77201	8.09628	8.25747	7.83571	8.88796	9.44618	8.94994	8.52415	8.20064	8.76311	7.97124	8.74123	8.11828	8.26524	8.23373	8.05973	8.61619	9.11157	8.3519	8.0869	8.46761	8.44495	8.64425	8.58011	8.41773	8.40638	8.45088	8.42877	8.42792	8.25066	8.21001	8.11566	8.42361	8.74655	8.73582	7.64906	7.68401	8.00692
7.56208	7.354	8.62328	8.38643	7.94502	7.64906	8.40988	8.63807	7.3963	7.64143	7.46209	7.53222	7.66583	8.01959	8.7616	8.06115	8.90656	8.87383	8.92587	8.38378	8.77822	9.11306	8.49328	8.53633	8.331	8.51612	8.73972	8.79339	8.04117	8.41773	8.20682	7.78551	8.15542	8.15886	7.94124	8.22655	8.35992	7.9214	8.12235	8.17239	7.88017	8.06562	7.96744	7.79883	8.2079	8.53713	8.64656	7.62121	7.7126	7.90647
8.72074	8.39166	9.39886	9.70552	8.67429	8.80908	8.98289	9.58496	8.30145	8.98812	8.41773	8.48751	8.60601	8.98584	10.3752	9.96259	10.4853	10.5189	10.5929	10.5238	10.3198	10.4033	10.1391	10.4916	9.98354	10.1952	10.4199	10.3452	8.75633	9.15796	8.82418	8.84229	8.8731	8.98439	8.61462	8.99482	8.95295	8.88574	8.97764	8.96647	8.75179	8.76538	8.82117	8.63729	8.85364	9.22367	9.34107	8.64578	8.59977	8.69416
7.86386	7.87153	9.49993	8.60526	7.88631	7.63376	8.8061	9.49747	7.60516	8.31817	7.46	7.79748	7.47416	8.10089	7.44571	6.99089	8.42198	8.61854	7.38635	7.64602	8.32368	8.27688	7.18193	7.47111	7.36076	7.33123	7.52509	7.14853	8.77897	8.91989	8.74348	8.89316	8.73279	8.63884	8.34651	8.89988	8.61462	8.53713	8.54922	8.44154	8.62328	8.23577	8.4055	8.16797	8.42283	8.70027	8.66592	7.85227	7.83823	7.71709
8.0057	8.35104	9.08551	9.25389	8.70709	9.0907	9.48	9.94418	8.32185	8.74952	8.34741	8.29203	8.53308	8.65272	8.80015	8.3356	9.62357	9.43807	9.70927	9.2524	9.83017	9.81914	8.77215	8.76462	8.47263	9.13828	8.71619	9.26381	10.0441	10.2172	10.165	9.79238	10.0464	10.3636	9.73262	10.1088	10.2594	9.84436	9.89516	9.72692	9.61916	9.34499	9.40204	9.2554	9.42119	9.5107	9.60854	8.48094	8.44413	8.46677
7.50679	7.00594	7.88257	7.69624	7.98141	7.63223	7.23573	7.31487	6.9755	7.79221	7.18193	7.80826	7.21418	7.68717	7.92378	7.8042	7.58729	7.26635	8.34199	7.88387	7.67516	7.7314	7.34717	7.81351	7.68401	7.80826	7.84334	7.69318	7.32413	7.44782	7.74147	7.50482	7.65059	7.83056	7.22145	7.61163	7.89637	7.19176	7.31258	7.31258	7.24052	7.11376	7.20425	7.15634	7.1742	8.3117	8.30894	7.19176	7.0724	7.16638
7.90021	7.61163	7.91765	8.47094	8.18653	8.3005	7.67807	7.84207	7.89516	8.32828	7.79614	7.81351	7.7156	7.46209	8.60835	8.22862	8.57453	8.7366	9.22291	8.76012	8.64198	7.91269	8.66666	8.66819	8.6037	9.02385	8.12092	8.73129	8.41941	8.85439	8.69188	8.66356	8.37678	8.66515	8.3873	8.21001	8.64035	7.85877	7.77061	8.21723	8.01959	8.00439	7.97376	8.00176	7.92869	7.00901	6.89385	7.55525	7.52329	7.58398
4.07456	3.89828	5.25767	5.07352	5.99952	5.35129	4.64118	4.50782	4.61624	4.47809	4.26174	4.66579	4.02161	4.53656	6.12839	6.4083	6.42124	6.25745	7.6811	6.44001	7.4094	6.92087	6.42124	6.32302	5.50028	7.29176	5.21441	6.9326	8.80685	8.76538	8.75256	9.08628	8.69873	8.20374	8.44073	8.22557	7.8575	4.8864	4.78016	4.66579	5.03934	7.59225	7.48573	6.96929	7.07794	4.21877	4.21877	4.59031	4.98473	4.98473
9.21537	9.03877	9.30531	9.03281	9.34659	9.36703	9.01116	9.14423	9.03063	9.30297	9.084	9.06924	9.12044	9.29911	8.41515	8.53063	8.55396	8.77366	8.4593	9.08032	8.54276	8.47177	8.63807	8.82267	9.09514	9.01938	8.662	8.79864	10.1564	10.5157	10.1052	10.4124	10.2662	10.1788	10.669	10.2381	10.0124	9.05813	9.02612	9.05435	8.86415	9.0737	9.2577	8.95597	9.03355	9.43645	9.48326	9.19215	9.19963	9.06626
8.382	8.0869	8.54276	8.76538	8.41338	8.39859	8.10396	8.33192	8.13767	8.20893	7.93123	8.10543	8.14006	8.33471	8.41338	7.77201	8.52738	8.22144	8.32368	8.55079	8.10543	7.90397	8.37412	8.21723	8.16912	7.84972	8.30424	7.99659	8.37412	8.3617	7.92498	8.0788	8.25553	8.21723	8.30522	8.29299	8.45088	8.32185	8.38028	8.43732	8.25455	8.19311	8.27591	7.91391	8.19421	8.99107	9.1944	8.45088	8.42361	8.41338
9.9769	9.6916	9.24253	8.65658	9.1123	9.17937	9.23499	9.10263	9.24405	9.43966	9.44127	9.38995	9.67686	9.62888	9.80816	9.94526	8.35902	8.57252	9.34342	9.0164	9.34499	8.84004	8.92962	9.41409	9.85157	9.55133	10.1687	9.92258	8.99777	8.78051	8.93413	8.97244	9.00378	8.98061	8.76086	9.07811	9.09362	9.3513	9.6423	9.52848	9.49661	9.68607	9.73739	9.59196	9.70736	9.81215	10.0476	9.66133	9.81416	9.87738
9.47917	9.38281	9.5972	9.12044	10.0487	10.2921	9.26845	9.57537	9.32634	10.0157	9.19812	9.75646	9.1078	9.65131	9.3318	8.99482	9.32158	9.60767	9.93228	9.24174	9.1123	9.07884	9.35287	9.39075	9.1353	9.29832	9.12638	9.35287	9.34659	9.46269	9.44291	9.25693	9.38515	9.45527	9.1197	9.39805	9.6379	9.30919	9.28141	9.35755	9.32239	9.26999	9.30997	9.21385	9.24101	10.1452	10.0522	9.35051	9.32239	9.42999
8.91766	8.69416	9.04695	9.46678	8.79265	8.69722	8.90882	8.55158	8.83624	8.99182	8.96418	8.77973	8.44413	8.72226	9.34818	9.50075	8.65888	9.18766	9.06184	9.0737	9.38281	8.78051	8.662	9.13382	8.96647	9.17716	8.54114	8.98215	8.45678	8.21104	8.40638	8.59901	8.24188	8.25943	8.29014	7.92261	8.05827	8.3024	8.30424	8.54762	8.51205	8.56343	8.55317	8.6827	8.56343	7.70513	7.96995	8.59368	8.57374	8.31632
8.5682	8.68805	8.69262	8.18115	9.10856	9.01864	9.04769	8.382	9.39238	9.1249	8.77751	8.80761	8.7752	8.89617	8.89617	8.93184	9.04026	8.78807	9.56758	9.41331	8.88426	8.72905	9.38597	9.26845	9.14789	9.10856	8.68805	9.17263	9.06777	8.59754	8.80987	8.88426	9.03578	8.64809	8.98961	9.06109	8.60835	8.37678	8.28828	8.3356	8.40462	8.68429	8.60445	8.65966	8.52415	8.35639	7.89258	8.37591	8.34471	8.18653
10.2935	10.5606	11.6752	11.4818	10.6421	10.5271	11.114	11.3012	10.3281	10.0742	10.194	10.2434	10.0338	10.1416	11.9697	11.9904	12.9205	12.907	11.8116	12.0118	12.1515	12.4574	11.5382	11.5559	11.5424	11.4172	11.0784	11.1252	10.9638	10.7687	10.5405	10.8891	10.9736	10.6121	10.5707	11.008	10.7216	10.6968	10.745	10.7312	10.6528	10.8478	10.9189	10.7352	10.6968	10.6403	10.6582	10.44	10.6439	10.514
11.0232	10.4617	10.9421	11.0232	11.3683	11.2452	10.9468	11.0811	11.8901	11.8965	11.4172	11.5117	11.5117	11.4734	10.8824	10.8937	11.0029	11.189	11.7112	11.3869	11.2745	11.2945	12.1188	12.1929	11.6551	11.7831	11.7327	11.9419	9.967	9.74879	9.90361	10.0001	9.97911	10.0012	9.99337	9.892	10.0091	10.4446	10.5044	10.6636	10.6618	10.8286	10.8264	10.7994	10.8307	10.1281	10.1552	10.3423	10.7973	10.9166
7.77605	7.77201	7.7499	8.18876	8.09011	7.94502	7.69624	7.95878	8.2662	7.83185	7.73	7.84082	7.63684	8.09473	8.14121	7.54484	7.62756	8.24772	7.99659	8.38819	8.20374	7.96501	8.00819	8.30145	8.04383	8.01446	8.03583	8.20165	7.56546	7.79614	8.21827	7.53769	7.67044	7.94629	7.67516	7.62908	7.87525	7.41785	7.63684	7.73426	7.37849	7.42427	7.54661	7.42863	7.59711	7.80154	7.78688	7.47608	7.65666	7.77605
7.97253	7.94247	8.23475	8.40729	8.29014	7.78275	8.00819	8.38378	7.96501	8.2662	7.84722	8.23269	8.16683	7.82266	7.83951	7.66892	7.67516	7.95129	7.71853	8.11828	7.55694	7.86386	8.2141	7.87892	7.89128	7.63376	7.87525	7.6811	8.14363	8.20578	7.8575	7.87525	7.94876	7.96865	8.10699	8.29864	7.76794	7.74217	7.9941	7.98649	7.94502	7.93248	7.83823	7.85877	7.84207	8.07384	8.10699	7.89258	7.95002	7.8575
7.89516	7.73865	7.03264	7.7499	7.45588	7.27108	7.30807	7.71996	7.72716	7.59384	7.54841	7.5029	7.8213	7.79221	7.18682	7.10007	6.61493	7.21161	6.63398	7.03836	5.962	7.58894	6.87982	7.56891	6.75219	7.27345	7.48377	7.43093	7.5536	7.74147	7.3357	7.46608	7.38739	7.40072	7.57059	7.52509	7.49529	7.5823	7.83951	7.78688	7.65817	7.5502	7.62281	7.61163	7.59225	7.851	8.10851	7.57388	7.70365	7.65059
8.49663	8.71012	8.4125	7.89128	8.18435	8.09947	8.62714	7.98896	9.04618	8.55396	8.92736	8.17454	8.87904	8.37059	9.24554	9.3513	8.92736	9.12266	8.93036	8.98812	8.81665	9.26613	9.61472	9.54285	9.41964	9.1899	9.52848	9.49576	8.46593	8.59444	8.3873	8.60057	8.53713	8.42114	8.62328	8.42361	8.29203	8.93036	8.75105	8.90585	8.91473	8.97394	9.03504	9.0596	9.0737	8.62248	8.75786	8.77061	8.85513	8.59901
8.25159	7.87646	7.72854	8.30894	7.81874	8.00176	7.78956	8.2701	7.84845	8.14363	8.01318	7.93373	8.12235	8.34105	8.66124	8.48012	8.94994	8.92889	8.45339	9.07221	8.80241	8.87383	8.53792	8.97318	8.46761	8.60835	8.72528	8.87828	7.80285	7.67516	7.5536	7.62121	7.73865	7.70365	7.62281	7.68717	7.74147	7.7156	7.851	7.87153	7.75133	7.80954	7.85877	7.83185	7.94876	7.95256	8.04383	7.63989	8.04523	7.91514
9.55733	9.0907	8.846	9.14938	9.08697	8.97244	10.5606	9.97579	9.28529	9.37025	11.3079	11.3254	10.6837	10.1576	10.1539	9.42279	9.43885	9.79831	10.4601	9.70083	10.5421	10.1293	9.58847	9.83627	10.9189	10.8035	10.4791	10.4995	7.92378	8.17344	7.87021	7.9563	7.99783	8.00939	8.07065	8.02091	8.0802	8.18983	8.28635	8.3154	8.15771	8.53874	8.56189	8.31817	8.53553	8.83251	8.94468	8.44327	8.4029	8.60292
9.64404	9.67505	9.78645	8.86339	9.83929	9.27078	11.574	10.6457	10.1564	9.74978	11.841	12.1596	11.2548	11.0811	9.25085	9.14052	8.31632	8.409	8.90138	8.59901	10.4033	9.94963	8.96911	9.20336	11.5162	11.5293	10.9929	10.6227	8.52097	8.47846	8.35548	8.59125	8.62793	8.49247	8.63416	8.49247	8.64499	8.63884	8.42283	8.64731	8.53471	9.09888	9.15909	8.90065	9.06549	8.89914	9.17188	8.85813	8.9326	8.95072
10.0696	9.94963	10.0719	9.2305	10.5861	10.6403	9.59632	9.79336	10.2907	10.2421	9.7083	9.88777	10.2813	10.4185	9.17112	8.50141	8.97987	9.29524	10.3565	9.93337	9.34895	8.93184	9.95073	9.6423	9.38757	9.36941	9.89826	9.92579	10.0124	9.97137	9.61916	9.87944	9.79437	9.63609	9.59372	9.98132	9.87738	9.84235	9.83213	9.76617	9.63165	9.67411	9.59896	9.6787	9.75456	10.3017	10.3651	9.86904	9.769	9.9388
10.8307	10.5861	10.6297	10.3423	11.0283	10.9304	10.2381	10.7197	10.5741	10.4633	10.2198	10.3752	10.569	10.6245	9.41568	9.24933	9.02385	9.23499	9.25315	9.39725	8.93865	9.17112	9.4983	9.08995	9.12266	9.02834	9.5183	9.39075	10.628	10.6599	10.1391	10.457	10.6333	10.4727	10.3045	10.7627	10.5189	10.4003	10.6316	10.4199	10.4003	10.2935	10.17	10.0045	10.1902	11.2042	11.0974	10.4806	10.3709	10.4885
9.18391	8.90065	8.44154	8.52337	8.45339	8.72528	8.04253	8.18876	8.70782	9.17263	7.97124	8.49663	8.55317	8.4314	9.11157	8.87233	8.83401	9.02834	9.45199	8.9522	8.87086	8.97987	8.93111	8.96647	8.77289	8.85924	8.83927	9.24703	7.96001	7.97376	8.49498	8.09473	8.14484	8.49328	7.91021	8.66893	8.49902	8.41162	8.49824	8.64425	8.62167	8.94244	8.96341	8.77897	9.01337	8.91657	8.97987	9.2937	9.1197	9.07956
8.92815	8.89094	8.13646	9.03426	8.56741	8.20165	8.39512	8.57931	8.47177	8.4262	8.49583	8.52738	8.51937	8.40462	7.67205	7.97124	6.81923	7.31258	7.7126	7.81485	7.78956	7.61645	7.77605	7.4394	8.43226	8.39166	7.67044	7.4415	8.73582	8.84525	8.54762	9.08183	8.71088	8.64499	8.71238	8.3292	8.52337	8.63647	8.73891	9.03207	8.96647	8.96647	8.94769	9.04769	8.88648	7.56891	7.35621	9.0596	9.0551	9.01716
8.58173	8.69262	10.3141	10.0259	10.0168	9.84436	10.0372	10.4585	9.12713	8.66819	9.29601	9.54624	9.14274	9.09888	8.64578	8.61462	9.79038	10.0533	9.88154	10.0917	9.77773	9.84132	8.84988	8.69566	9.19512	9.21686	9.04324	9.28991	10.6582	10.7025	10.1864	10.7063	10.5929	10.1914	10.9808	10.6193	10.4139	9.64404	9.77385	9.58408	9.44867	9.51321	9.27305	9.33718	9.3458	9.9388	9.48246	9.41487	9.25617	9.2116
10.0429	10.027	10.7063	10.5238	10.0859	10.5758	10.5504	10.7587	10.5092	10.3409	9.88569	10.0708	10.5206	10.6403	9.87107	9.91299	10.8759	10.8869	9.79831	10.4617	10.9686	10.9978	10.7063	10.6618	10.4885	10.4711	10.6457	10.8076	13.0645	12.0634	11.6207	12.4574	12.3167	11.6354	12.6871	12.7244	12.1353	11.5424	11.4776	11.1195	11.013	11.4488	11.35	11.2945	11.2325	11.7165	11.6401	11.7272	11.4488	11.3982
10.4947	10.3738	10.1902	10.5488	10.6086	10.7371	10.3309	10.7749	10.777	10.9711	10.4384	10.745	10.3198	10.5011	10.0545	10.0023	10.288	10.2028	9.6787	10.1539	9.79038	9.81416	10.0327	9.99012	9.89516	9.85157	9.75266	10.0696	10.1502	10.0499	9.84235	10.0157	10.0871	9.82514	10.25	10.0614	9.94855	10.0012	10.2921	10.1826	10.2249	10.1076	10.0282	9.90462	9.97911	9.5972	9.4983	10.2315	10.1244	10.2158
8.26429	8.02362	8.24481	8.20682	8.67124	8.60601	8.2816	8.10699	9.02764	8.31355	7.87892	7.79485	8.25455	8.17454	7.18193	7.01803	7.25469	7.52329	7.50096	7.45383	7.42427	7.16638	7.41998	7.08901	7.05274	7.20919	6.7925	6.49963	9.31151	8.67812	7.97253	8.64499	8.97764	8.32368	8.61854	9.08477	8.42449	9.66133	9.78742	9.57537	9.63609	9.26533	9.09888	8.99631	9.20633	9.92471	10.0882	9.49072	9.65587	9.58761
7.7314	7.51964	7.42863	7.15896	7.8042	7.69923	7.57223	7.91891	8.59754	8.14006	8.00176	8.00692	8.20374	7.88257	7.12726	6.98782	7.27795	7.69473	7.42427	7.64755	7.19671	7.24292	7.73574	7.43314	7.00594	7.52689	7.20425	7.66424	7.94876	8.10543	7.64602	7.73721	7.96127	8.02232	7.64448	8.2307	7.79485	9.1944	9.24174	8.99927	9.10632	8.85888	8.72452	8.76384	8.75933	9.038	8.91178	8.58052	8.93184	8.73506
10.3694	9.97244	10.2015	10.2434	10.5363	10.5421	10.284	10.5606	9.11898	8.971	10.3593	10.6421	9.08551	8.99558	9.12339	9.14423	9.06109	9.68607	9.35755	9.44867	9.40847	9.22896	8.79417	8.29864	9.5565	9.63883	8.34471	8.08863	8.94244	9.20262	8.81134	8.82493	8.96045	8.86339	9.04916	8.93638	9.03728	8.72528	8.98099	8.94093	8.83102	8.83327	9.00528	8.78807	8.81665	8.672	8.84833	8.76384	9.04844	8.96493
10.6157	10.4822	10.3551	9.52932	9.77002	9.67316	10.8371	10.0871	9.89826	9.48821	10.7082	10.199	10.0545	10.0057	9.43966	9.51576	9.23425	9.30762	9.53777	9.44618	9.61916	9.45282	9.17188	9.73457	9.75169	9.91512	9.61035	9.59808	9.67225	9.67686	9.4983	9.71485	9.60071	9.50823	9.72784	9.77002	9.65221	10.4822	10.4291	10.6227	10.5271	10.7667	10.7667	10.6546	10.6672	10.8181	11.0892	11.1252	10.9954	10.8371
10.3752	10.4431	10.1952	10.5173	10.284	10.2935	10.0602	10.6068	9.91512	10.5124	10.221	10.8781	10.2771	10.8014	10.457	10.4384	10.2198	10.1902	10.9638	10.2341	10.5371	10.4261	10.3738	10.5775	10.6636	10.7607	10.7177	10.7292	9.82209	9.87844	9.29294	9.70927	9.70459	9.42999	9.7758	9.76712	9.61385	9.99229	10.1601	10.1626	10.1183	10.3003	10.2315	10.1404	10.2119	10.8264	10.9421	10.2826	10.3045	10.0545
10.8435	11.0359	10.5321	10.5189	10.5471	10.246	10.2907	10.781	10.3452	10.6104	10.3522	11.0054	10.5222	10.8076	10.3636	10.5288	10.1123	10.3338	11.0974	10.5656	10.0992	10.2223	10.1687	10.6227	10.0338	10.2354	10.3738	10.3281	10.1902	10.3694	10.1135	9.92258	10.1028	10.0225	10.0327	10.254	10.1195	10.6068	10.5606	10.6068	10.6968	10.9281	10.8181	10.779	10.9468	11.1861	11.1113	10.7235	10.8565	10.5606
10.4585	10.1687	10.5108	10.1028	9.72133	9.44867	10.5321	10.5076	8.89988	8.74424	10.2054	10.1876	9.29065	8.85586	8.33375	8.20165	8.71998	8.6827	8.73506	7.93248	8.55396	8.64656	8.382	8.31355	8.41425	8.41077	7.61645	7.92017	9.95935	9.8607	9.48573	9.88569	9.79238	9.64316	9.72599	9.96919	9.73548	9.95831	10.1788	10.2302	10.1638	10.3045	10.3914	10.1305	10.3156	10.9539	10.912	10.1889	10.1712	10.2935
9.40368	9.36782	9.58065	9.55216	9.92902	10.0942	9.35755	9.34818	9.18013	9.90462	9.20038	9.35835	9.16357	9.47834	10.3394	10.2198	10.1171	10.0023	10.6782	10.8264	10.0602	10.2198	10.0001	10.3352	9.96812	10.1159	10.1016	10.0685	9.61385	9.7758	9.34895	9.51576	9.62441	9.44867	9.55987	9.70927	9.71765	9.28452	9.38515	9.21988	9.19663	9.24781	9.31151	9.15909	9.1899	10.0882	10.0638	9.33408	9.29294	9.34185
8.34471	8.22451	8.43818	8.51612	8.72905	8.75105	8.63884	8.83251	8.89914	8.57055	8.94542	8.86708	9.03426	8.64273	8.2565	8.50059	8.33192	8.65041	8.46927	8.70562	8.36079	8.44578	8.50959	8.4892	8.8204	8.99777	8.42707	8.81591	9.95289	9.91089	10.3323	10.2608	9.95073	9.9388	10.0146	9.76807	9.51407	8.50796	8.4892	8.35639	8.40729	8.30894	8.33471	8.29864	8.27591	8.12092	8.08171	8.3617	8.22246	8.15542
9.05736	10.1613	10.3752	9.30222	9.9388	10.1589	10.1305	9.55395	10.3782	10.3782	10.0349	10.1514	10.0661	10.1601	9.50823	9.5505	8.97839	9.29065	8.48344	8.6827	9.3932	9.35517	10.3086	9.56417	9.98242	9.82313	9.72692	9.58761	10.3973	9.81017	10.5606	10.2785	10.2132	10.2434	10.1305	10.2568	10.1354	10.0871	9.73262	9.892	9.92258	10.2302	10.1674	10.3723	10.1977	9.68885	9.91722	10.2158	10.2198	10.1952
10.5606	11.4449	11.6851	11.189	11.6159	11.4654	11.5468	10.7687	11.5382	11.433	11.2745	10.8222	11.0784	10.9736	12.626	12.6382	12.7244	12.662	12.8399	12.775	12.5558	12.5672	12.2979	12.3462	12.3557	12.3959	12.1028	12.1929	11.0623	10.4679	11.2644	10.9421	10.8673	11.1084	10.7216	10.9421	11.0518	11.192	10.85	11.1625	11.1625	11.3683	11.3359	11.6019	11.3254	10.7101	10.5454	10.9711	11.128	11.1537
11.9288	12.2351	12.3462	12.7119	13.0645	13.1883	12.3655	12.7876	12.376	12.376	12.5672	12.6498	12.1515	12.2707	10.4664	10.4139	11.1028	11.0359	11.3149	11.1224	10.9929	11.0462	10.8118	10.7391	10.8056	10.6745	10.5792	10.6086	12.1846	12.386	12.4367	12.1107	12.079	12.376	12.0949	11.8294	12.4574	11.9488	11.8965	12.0558	12.0047	12.1929	12.0949	12.1188	12.1107	11.0232	11.4133	11.7655	11.9558	11.7831
8.77139	9.00826	10.3423	9.53441	9.31773	9.21988	9.87107	10.4508	8.63647	8.73056	9.96146	10.3338	9.87107	9.16811	11.1252	11.1685	11.6111	11.6752	11.5424	11.4569	11.4944	11.7773	10.7489	10.7235	11.9028	11.7714	11.5468	11.2325	10.008	9.90361	9.79038	9.81317	9.9388	9.88048	9.97244	9.87526	9.74303	9.40204	9.41252	9.50241	9.55564	9.51576	9.52003	9.49576	9.52508	8.97987	8.72679	9.27228	9.41964	9.04844
8.75857	10.1876	10.3058	8.36259	9.76419	9.50823	10.2158	10.0057	10.3854	10.1464	10.0556	9.94096	10.2581	9.87215	10.8914	11.0571	10.7647	10.7891	9.72599	10.0452	10.8181	10.785	11.0623	10.9374	10.8478	10.8565	10.8349	10.8781	10.0102	9.51154	9.84957	10.0418	9.8211	9.6787	9.97026	9.82818	9.55987	9.9551	9.72322	9.82918	9.82013	10.0661	10.0202	10.1207	10.0124	9.59372	9.52087	9.80425	9.9637	9.70178
11.2844	11.1224	10.7197	11.0974	10.9027	11.0004	10.7973	11.1951	10.3899	10.6709	10.7647	10.8695	10.4711	10.2302	10.9421	10.8846	10.7687	10.6599	10.6368	10.6475	10.7371	10.7352	10.3352	10.3651	10.506	10.4995	10.0836	9.89722	10.2434	10.4939	10.0157	10.0146	10.3423	10.0441	9.92579	10.0556	10.1159	9.87423	10.1391	10.0871	10.0361	10.0522	10.1318	9.93663	10.1123	10.4838	10.6968	10.1003	10.1232	10.2067
12.6135	12.8532	13.5351	13.3204	13.8476	14.116	13.3377	12.9912	13.1569	13.3204	13.3628	12.8004	13.2542	12.4684	11.0544	11.114	11.5382	11.4611	11.7165	11.6801	11.2292	11.4488	10.7235	10.4555	10.9736	10.7235	10.3352	10.0545	13.8022	13.4678	13.762	13.8022	13.5585	13.762	13.4898	13.5122	13.762	14.116	13.2871	13.8022	13.8476	13.1719	13.0492	13.9567	13.4898	12.6871	12.7496	13.2381	13.5122	13.1415
8.76762	9.42523	9.35287	8.382	8.75786	8.80316	8.4331	8.83025	8.79339	8.89764	8.51041	8.69341	8.9866	8.60759	10.2421	10.0777	9.67686	10.194	9.75741	9.58584	9.23576	9.44782	9.58151	9.40847	9.37575	9.38757	9.55819	9.58673	9.2554	9.60678	9.37337	9.34423	9.32948	9.37736	9.2433	9.34423	9.37966	9.21012	9.37178	9.24628	9.23877	9.26613	9.142	9.1899	9.25009	10.2949	10.1416	9.15985	9.14052	9.07221
8.60211	8.62871	8.19845	8.50959	8.21827	7.7555	8.19092	8.15304	8.78654	8.71238	7.93248	8.23982	8.0399	8.2497	8.87458	8.57612	7.98896	8.6766	8.88724	8.54762	8.8204	8.72074	8.47765	8.6037	7.91642	8.67047	7.69318	8.51205	9.00826	9.25617	9.0685	9.37258	9.2554	8.99927	9.04991	8.92659	8.67429	8.94394	8.93792	8.7994	9.07221	8.88277	8.74952	8.8731	8.88127	8.57374	8.60601	8.62639	8.66666	8.59521
9.10037	8.80316	8.94769	8.18764	8.64964	8.0869	8.78202	8.4593	8.40815	8.8939	8.42877	8.42449	8.40199	8.65193	9.49492	9.40689	9.31696	9.41882	9.48	9.17337	9.12564	9.20407	9.02764	8.87458	9.02012	9.0246	8.54316	9.12862	9.65131	9.68973	9.42119	9.78257	9.46102	9.33064	9.58065	9.19963	9.20936	9.00378	9.25315	9.16585	9.19512	9.02689	9.04769	9.15532	9.05216	9.36622	9.09588	9.22744	9.10412	9.32005
8.41773	8.32456	7.84972	8.25747	7.65666	7.66116	7.5987	7.98523	7.52865	7.32643	7.6036	7.84722	7.64448	7.15634	8.0869	7.72284	7.28502	7.6244	7.07516	6.72322	7.41576	7.3058	7.2381	6.92423	7.36305	7.6384	7.24993	7.2381	9.78941	9.96259	9.55819	10.0882	9.75456	9.37495	9.89407	9.58233	9.23576	9.22744	9.47002	9.17716	9.27305	9.25918	9.21537	9.2116	9.21837	9.48083	9.32634	9.2305	9.1219	9.1538
9.34423	9.1869	8.98584	9.85659	9.24628	9.66224	9.09588	9.28758	8.90882	9.54285	9.04769	9.32321	9.0164	9.3789	8.42792	8.79713	8.69111	8.9221	8.80316	8.65117	8.51122	8.66356	8.68117	8.50468	8.41857	8.6766	8.64578	8.53471	9.59808	10.0327	9.94096	9.6916	9.50655	9.79336	9.9141	9.39238	9.71857	9.44697	9.34659	9.38358	9.36304	9.33334	9.33408	9.26613	9.30374	9.34029	9.44454	9.26613	9.26769	9.33718
7.32643	7.26403	6.95338	7.14597	7.20425	7.31958	7.01197	7.00901	7.29414	7.20174	6.99089	7.26164	7.27108	7.31258	8.17563	7.82333	7.12997	7.90145	8.30615	7.73865	7.5502	7.23692	7.67364	7.66424	7.28729	7.18193	7.53948	7.57563	7.43532	7.28729	7.13269	7.13269	7.28729	7.06119	7.39189	7.42647	7.1768	7.08346	7.32643	7.30807	7.20919	7.23573	7.25935	7.11105	7.22389	7.16392	7.36076	7.11921	7.06957	7.3218
8.98584	8.91841	8.49498	8.23167	8.44413	8.39603	8.409	8.4517	8.61228	8.24675	8.27392	8.44327	8.45003	8.00308	8.46348	8.416	8.62248	8.47514	8.88353	7.5304	7.97751	8.44752	8.43989	8.17239	7.65059	8.13395	8.20682	8.46016	9.25464	9.11748	8.96873	9.19737	9.19737	8.88648	9.02612	9.19887	8.89914	9.17864	8.93715	8.95748	9.01265	8.83927	8.94994	8.79265	8.92286	8.93184	8.72829	8.73972	8.86558	8.68729
8.35104	8.33924	8.72299	9.01716	8.58411	8.672	8.49085	8.67583	8.25747	8.72905	8.42792	9.19812	8.42361	8.5611	7.69473	7.34484	7.40072	7.02379	7.25234	7.18682	7.69777	7.4415	7.02674	7.05274	8.18983	7.69473	7.5987	7.50955	7.98268	8.0057	7.88631	8.03175	8.02497	7.93123	8.01318	7.80684	7.93496	7.97124	7.99911	8.09326	7.92869	8.1702	7.99027	8.01318	7.92017	7.86897	8.05094	8.382	8.26919	8.00939
11.2325	11.226	10.3636	10.779	11.0206	11.073	10.4822	10.9833	9.73457	10.4885	10.6068	10.9954	10.2826	10.5724	12.3462	12.4266	12.0634	11.847	12.3959	12.4167	11.8772	11.9288	10.9097	11.1084	11.7272	11.5832	11.3149	11.1654	10.4585	10.6104	10.3536	10.2799	10.3466	10.4323	10.3929	10.3169	10.3825	10.9327	11.2483	11.3184	11.2515	11.3012	11.3254	11.258	11.3982	11.2644	11.4059	11.2103	11.421	11.433
9.50405	9.4725	8.49413	8.53471	8.51937	8.43732	9.26613	9.30997	8.49085	8.19845	10.1123	9.93337	9.44127	9.04251	9.74978	10.1244	8.4305	7.78416	8.18326	8.21512	9.37414	8.92363	8.76462	8.1974	10.2198	10.0191	9.1899	9.07626	8.08171	8.21001	7.88506	7.97751	7.99027	7.75133	8.18764	8.10699	8.04672	8.74655	9.06998	9.19066	9.15086	9.24101	9.42356	9.30297	9.36543	8.54034	8.52337	8.83401	9.09288	8.98812
9.42999	9.42682	9.41802	8.97023	9.15009	9.3544	9.6334	9.74028	8.90958	8.7752	9.85362	9.86588	9.55305	9.47584	9.11748	9.05066	8.93222	8.90511	9.33334	9.36941	9.2554	9.0179	8.6535	8.82455	9.87319	9.62092	9.80623	9.21613	9.62888	10.0638	9.64952	9.66403	9.75169	9.59107	9.84853	9.78161	9.66678	9.39075	9.56504	9.57101	9.53862	9.61651	9.61296	9.5403	9.62357	10.0696	10.2249	9.49153	9.55395	9.59461
9.5049	9.24405	9.70552	8.7473	9.82413	9.35599	9.84034	9.35912	9.34107	8.914	10.0102	9.5565	9.60589	9.32239	8.88201	9.08477	8.94244	8.82719	9.14645	8.89094	9.32239	9.32158	8.42533	8.36259	9.71857	9.52593	9.20559	8.9522	10.3665	10.1404	10.5044	10.3738	10.4539	10.4963	10.4124	10.5895	10.299	9.5403	9.49747	9.62006	9.48989	9.97137	9.94096	9.87844	9.92789	10.5271	10.3086	9.7884	9.87738	9.83827
9.07295	8.77897	8.91916	9.0744	8.69035	8.71542	8.77215	8.75332	8.69798	8.95896	8.93792	8.59368	8.81739	8.91326	9.36304	8.94919	8.86186	8.63807	8.95597	8.69111	8.95896	9.13977	9.05736	9.90567	9.23802	8.73891	9.06478	9.0179	9.07221	9.07737	8.9326	8.63255	9.00452	8.88574	8.914	9.12713	8.96873	9.04178	9.07513	9.02089	9.00899	9.18464	9.14128	9.03355	9.19066	9.6423	9.63072	9.05289	9.2071	9.01938
11.6801	11.7059	11.7487	11.1057	11.3944	10.9808	11.329	11.223	11.6354	11.4695	10.8587	11.1028	11.1113	11.2042	12.1107	12.0871	11.6752	11.7059	11.4695	11.4818	11.4734	11.3831	12.0949	12.0047	11.2945	11.3536	11.4569	11.4695	11.6601	11.3572	12.2101	11.5031	11.5382	11.9766	11.5382	11.6955	11.7381	11.3429	11.3905	11.3944	11.3944	11.5162	11.6499	11.4818	11.4818	11.4133	11.6752	11.8236	11.7543	11.7434
11.7831	11.6801	9.58233	9.53186	9.50323	9.19812	10.0992	10.5724	10.785	10.7647	10.381	10.4774	10.3452	10.1171	10.3072	10.1379	9.82013	9.57018	10.6912	10.2771	10.2568	10.0464	10.3072	10.194	9.75266	10.2302	9.83929	10.1687	10.0023	10.4727	9.79636	9.84853	10.0135	9.85659	9.77385	10.144	9.87107	10.8869	11.2811	11.1713	11.242	11.1801	11.128	10.9374	11.2198	10.8478	11.1981	11.2072	11.2103	11.3325
12.2185	12.1188	11.4488	11.6903	11.3465	11.1742	11.2325	11.6207	11.5117	11.4059	11.402	11.2612	11.5424	11.4654	11.2452	11.4488	10.9444	11.3394	11.1537	11.0892	10.9539	11.0623	10.9143	11.1392	10.7607	10.9281	11.0029	10.9397	11.114	11.2745	11.092	11.0758	10.8652	11.0359	10.8982	10.2394	10.9638	11.0258	11.3982	11.4095	11.4903	11.4449	11.3721	11.3721	11.3465	10.714	10.7749	11.2711	11.2745	11.5559
9.17791	9.21613	9.45364	9.52766	9.00301	9.25464	9.20407	9.21837	9.19288	9.27608	8.99258	9.05658	8.94394	8.98215	9.04543	8.31263	8.74655	8.53228	8.54518	8.31632	8.53955	8.21001	8.51366	8.1288	8.59207	8.46428	8.42533	9.18616	9.67779	9.628	9.45609	9.85967	9.68791	9.3932	9.82514	9.5505	9.32081	8.95295	9.04178	9.01938	8.88353	9.86174	9.86275	9.85057	9.80524	9.62441	9.43242	9.84436	9.78455	9.83321
8.90585	8.79339	9.33408	9.08628	9.52766	9.22896	9.1019	8.92962	9.1123	9.20262	8.95971	8.99999	9.04618	9.19587	8.1974	8.18002	8.41687	8.17132	8.65272	8.02634	8.33192	8.0802	8.21155	7.76725	7.74853	8.34563	7.96127	8.38114	10.4063	10.5741	9.72506	10.1539	10.2106	9.60589	9.9648	10.0091	9.66047	8.7616	8.91251	8.94015	8.70413	9.04618	9.07071	8.99107	8.94015	8.50796	8.63807	8.87162	8.93413	9.0223
8.24084	8.1519	7.70213	7.26164	8.00045	7.93626	8.1288	7.7638	8.74952	8.31726	8.29675	8.03583	8.58173	7.90397	7.5773	6.83749	7.24292	6.90408	6.81923	6.67086	6.8763	7.08346	7.3218	6.67944	6.97867	7.02379	7.30807	7.22389	8.36704	8.44578	8.19205	8.37678	8.40026	8.34563	8.35814	8.37412	8.22968	8.29299	8.17239	8.29766	8.34105	8.48176	8.46267	8.5769	8.63569	8.38468	8.19638	8.21512	8.35992	7.96995
10.1687	10.3438	11.1951	10.4079	10.8609	10.8737	10.2771	10.7254	10.4384	10.2744	9.7758	9.82413	10.0102	9.71294	11.329	11.6601	12.0189	12.1677	12.1515	12.0949	11.242	11.6499	11.5879	11.5424	11.0105	10.8414	10.8544	10.8393	10.5707	10.1613	10.1626	10.221	10.3323	10.1712	10.299	10.3988	10.1674	10.4291	10.3254	10.3225	10.2198	10.2675	10.3665	10.4415	10.3636	10.4524	10.1851	9.96259	10.0848	10.1257
7.36975	7.11652	8.88574	8.57851	7.93496	8.15304	7.7527	7.95129	7.19671	7.67516	7.06119	7.12726	7.03264	7.58068	7.55864	7.29414	8.28253	8.27492	8.63023	8.23982	7.61963	8.70562	7.81221	7.63376	7.11921	7.92742	7.94124	7.73721	8.9326	9.11606	8.89021	8.91621	8.97987	8.76086	8.91766	9.02912	8.33192	7.91642	7.89889	7.83571	7.92498	7.62281	7.66892	7.52509	7.61963	8.44242	8.14247	7.36305	7.31258	7.25469
8.64578	8.65193	10.4246	10.2771	10.1003	10.1477	9.6531	10.1052	9.38757	9.55305	8.50796	8.86783	8.67738	9.46841	8.88052	8.47681	9.37653	9.56333	9.64143	9.24554	9.084	8.76462	8.85663	9.39238	8.55553	8.87086	8.95971	9.00602	10.6104	10.9189	10.6672	10.8846	10.8937	10.5556	10.9856	10.8781	10.2648	9.1914	9.23425	9.2999	9.14496	9.01938	9.09215	9.08032	9.07589	9.87215	9.33641	8.68507	8.67353	8.79417
8.66356	8.22246	10.4338	10.0349	9.7288	9.37653	9.59372	9.71018	9.13236	9.02834	8.44073	8.6558	8.55635	8.86708	9.05435	8.78579	9.19963	8.97023	9.20633	9.14862	8.77289	9.06333	9.09588	9.06549	9.0551	8.47765	9.13457	8.71313	10.2568	10.787	10.1305	10.5639	10.6931	10.0836	10.779	10.6654	10.0236	9.0596	9.09288	9.01189	8.94244	8.79265	8.88724	8.67889	8.85513	9.57713	9.37653	8.59207	8.47765	8.62328
9.32555	9.08183	10.4822	11.2483	10.3959	10.4838	9.967	10.7728	9.76033	9.9312	9.24781	9.58151	9.2214	9.60502	10.0135	9.71949	10.6492	10.6421	10.8737	10.3141	10.3338	10.3003	9.94638	10.2594	9.48821	9.77483	9.84436	10.0522	10.9397	12.1433	10.9515	10.9189	11.2166	11.1167	11.2388	11.1113	10.9212	9.83725	9.92042	9.77289	9.61472	9.39484	9.37178	9.23726	9.34973	10.4369	10.2276	9.1219	8.91916	9.08477
8.85738	8.77441	12.2979	11.5338	11.2811	11.1113	11.7219	11.7165	10.5271	10.3579	9.2822	9.50405	9.2146	9.50241	9.03063	8.34924	10.4838	10.5108	9.94418	9.94096	10.2622	10.5982	9.57626	9.95622	9.17036	9.10412	9.13828	9.13457	13.1415	13.2053	12.8268	13.1883	13.1415	12.8665	13.3894	13.1101	12.7876	11.008	10.7508	10.3665	10.2622	10.1502	10.0954	9.89304	9.99447	11.5074	11.2548	9.05066	8.99999	9.1219
9.00675	9.14423	8.70936	9.27078	9.19663	9.32005	9.07221	9.00528	9.29524	9.55395	9.1353	9.2305	9.15758	9.83929	9.93449	9.66403	9.67135	9.09665	9.88048	10.1207	8.6543	8.87752	9.92684	9.67411	9.33564	9.36304	9.37495	9.21308	8.96493	9.12339	8.8061	8.89988	8.87978	8.84525	9.00602	8.84077	8.83552	9.17188	9.31462	9.2719	9.2738	8.98584	9.0149	8.99777	8.968	8.70636	8.58251	9.06924	8.94015	8.98738
10.423	10.1404	9.9747	10.8914	10.4885	10.6121	9.92789	10.4079	9.96591	10.6672	10.144	10.6618	10.0979	10.6856	9.56071	9.62269	9.75456	10.1391	9.97579	10.1613	9.81215	9.85459	10.0476	9.90983	10.1674	9.5234	9.67046	9.87633	10.1576	10.3072	9.967	10.122	10.0429	10.0349	10.2921	10.0395	10.0225	9.72506	9.8993	9.76223	9.66133	9.37966	9.43966	9.42042	9.50823	9.76712	9.39403	9.32401	9.33256	9.43727
10.6709	10.6385	10.9444	10.9235	10.912	10.905	10.781	11.0436	10.3522	10.3017	10.3854	10.9589	10.3267	10.5674	10.7708	10.6351	10.6546	10.5861	10.3651	10.6672	10.49	10.4711	10.6403	10.5946	10.514	10.4369	10.5173	10.3593	10.8673	10.6316	10.2853	10.3943	10.7952	10.3423	10.8264	10.8014	10.6086	10.4633	10.6727	10.6564	10.5639	10.6297	10.7469	10.4276	10.6385	10.4759	10.5044	10.7044	10.6931	10.6227
11.1001	10.8435	9.85761	9.39886	9.91722	9.82514	10.008	10.1379	10.6297	10.6582	10.2145	10.6385	10.7273	10.9397	10.8959	11.0308	9.81714	9.90462	10.18	10.2421	10.3239	10.2172	10.9166	10.8414	10.5639	10.5488	11.0623	11.1001	10.0742	9.99447	9.79238	9.89093	9.87215	9.65402	9.87215	9.87319	9.70268	10.1477	10.514	10.4493	10.3254	10.6439	10.7007	10.506	10.5639	9.55904	9.87944	10.4649	10.5912	11.0232
10.3409	10.3494	9.51492	9.03578	9.26229	9.02538	9.51321	9.43645	10.0568	9.50405	9.48573	9.89093	10.4323	10.0638	9.25389	9.05813	8.33375	7.95502	8.2892	7.82928	8.75332	7.95129	8.51205	8.74424	8.11421	8.42533	9.83213	9.35599	9.79735	9.52766	9.53609	9.53268	9.61916	9.45282	9.42356	9.48164	9.38915	9.68053	9.91827	9.93449	9.93449	10.0476	10.1367	10.0742	10.133	9.50655	9.52766	10.1737	10.4291	10.2785
7.94502	7.6537	7.62756	7.5502	7.54661	7.54841	7.18933	7.08901	7.63376	7.46	7.4094	7.15116	7.56891	7.66116	7.7126	7.64755	7.39853	7.54484	7.56384	8.11286	7.20919	7.43729	7.80014	7.90522	7.29879	6.58008	8.00176	7.65666	8.22761	8.08512	7.67044	8.0332	7.92261	7.78551	8.11828	7.96258	7.75828	7.84207	7.85623	7.91021	7.83056	7.79221	7.7141	7.76655	7.78007	8.64964	8.15659	7.77873	7.88753	7.91391
9.56159	10.5758	11.7327	11.4695	12.0339	12.0634	11.6903	11.8	11.7543	11.5382	11.3254	11.3079	11.425	11.2325	10.8118	10.777	11.6304	11.486	11.9288	11.7219	11.7219	11.6451	11.7165	11.6851	11.226	11.2945	11.4095	11.3944	11.7219	11.2979	12.1677	11.429	11.5074	11.9028	11.3944	11.6207	11.859	11.5338	11.0892	11.3465	11.1772	11.4818	11.2778	11.5338	11.433	11.7543	11.9353	11.0571	11.189	11.1224
13.0645	12.8665	13.8476	13.4472	13.2707	13.1719	13.1254	13.0796	12.1596	12.0558	12.6998	12.7496	12.4367	12.386	13.609	13.5122	13.9567	14.0288	13.3204	13.3377	13.4898	13.7284	12.2707	12.3557	13.2053	13.0796	12.737	12.6135	13.3377	13.2216	12.5104	13.1415	13.1101	12.9484	13.2707	13.2707	13.2053	13.1569	12.9912	13.1415	13.0796	12.9626	12.9626	13.0199	13.0056	12.9912	12.626	12.9912	12.8399	12.9345
8.32368	8.63884	8.37761	8.52495	8.30987	8.3292	8.11691	8.66278	8.64809	8.21207	8.55079	8.67429	8.7964	8.52258	8.72754	8.382	8.21001	8.11961	8.34741	8.74271	8.00176	8.00308	8.73972	8.64198	8.42707	8.44154	9.01716	8.89316	8.49328	8.53471	8.4826	8.44752	8.45423	8.63177	8.60992	8.55237	8.54518	8.54842	8.50468	8.59521	8.4551	8.40815	8.35992	8.40112	8.50796	8.79036	9.00528	8.25747	8.40988	8.31263
8.18326	7.851	7.87021	9.00675	8.26429	7.97495	8.0332	8.05094	7.96623	7.91891	7.94376	7.98007	8.12625	8.04811	9.34185	9.21234	9.08769	9.52254	9.60244	9.35517	9.60155	9.23576	9.13084	9.0246	9.27833	9.11002	9.29294	8.87678	8.76762	8.76986	8.58011	8.3005	8.77061	8.52258	8.68957	8.68883	8.49413	7.89128	8.27877	8.25847	8.19845	8.06115	7.99911	7.89889	8.07065	8.03451	7.90021	8.13767	8.19205	8.14601
8.78427	8.54682	8.1288	9.14349	8.60759	8.88724	8.4593	8.70859	8.74877	8.98738	8.53391	8.71464	8.76762	8.76012	9.16811	9.21499	9.39643	9.27078	9.63967	9.35679	8.94994	9.37495	9.34383	9.44454	8.75633	9.38436	9.22442	9.21988	8.21827	8.29394	8.12756	7.65059	8.31911	8.23475	8.41857	8.04117	8.25747	8.2497	8.41338	8.31263	8.21104	8.15771	8.24871	8.17239	8.1519	8.05827	8.16912	8.19205	8.5611	8.64656
9.15758	9.48492	8.78275	8.55635	9.32239	9.32555	9.25009	8.77597	10.3869	9.94526	8.89316	8.7964	9.60767	9.02089	8.11828	7.79748	7.5502	7.63069	7.31258	8.20165	7.48951	8.15422	9.03207	8.61854	7.62756	8.02903	8.2141	7.96865	9.90567	9.6334	9.44373	9.67411	9.59808	9.43645	9.48656	9.7632	9.57889	9.70641	9.61035	9.49911	9.41252	9.5183	9.48083	9.33641	9.2937	10.0034	9.71673	9.49747	9.64316	9.35755
9.59372	9.37178	9.12415	9.05584	9.13236	9.48821	9.41409	9.00301	9.46597	9.36941	9.59896	9.33408	9.52426	9.50906	8.96533	8.60211	8.34289	8.2701	8.55396	8.92659	8.19366	8.50551	8.79074	8.79339	8.49583	8.59444	8.76384	8.95033	9.07589	8.92736	8.96193	8.99482	9.05884	8.89539	8.92659	9.10708	8.89764	9.39158	9.66678	9.66133	9.53268	9.47002	9.54961	9.60678	9.59372	9.47416	9.5403	9.50241	9.59808	9.53186
10.4853	10.2041	9.42523	9.61385	10.6316	10.8056	10.2236	10.1576	10.6245	10.5964	10.5792	10.651	10.68	10.8959	10.0602	10.0954	9.84034	9.81317	10.1489	10.3973	10.1123	10.0556	10.6193	10.6034	10.5758	10.5556	10.7101	10.6564	10.1183	10.5271	9.62441	9.78549	10.1305	9.80329	10.0954	10.1183	9.88777	9.92579	10.1003	10.1159	9.99783	9.90777	10.1428	9.80717	9.96591	10.4139	10.5124	10.0812	10.1269	9.91512
10.3767	9.92258	11.5786	12.1028	10.8891	10.6968	10.8139	11.5031	10.8056	10.3184	9.94096	10.0859	10.9638	11.0518	9.64143	9.44867	11.5695	11.6401	10.4276	10.6582	10.7101	11.041	10.5758	10.5028	9.69992	9.58233	10.8565	10.7891	11.6752	11.9904	11.0462	11.8652	11.6851	11.2515	11.9158	11.665	11.4695	10.9661	11.041	10.8201	10.7411	10.863	10.7025	10.4155	10.7254	11.7219	11.6499	11.2135	11.1084	10.9613
10.6174	10.2448	11.5074	11.9904	11.2042	11.35	10.68	11.5205	11.092	10.9421	10.2799	10.4963	11.3219	11.5338	10.4774	10.0836	11.5117	11.5512	11.2166	11.3646	10.7627	11.0385	11.0308	11.0206	10.2962	10.3099	11.0436	11.073	11.8	12.3959	11.2356	11.871	12.0264	11.4409	12.1188	12.0118	11.6066	11.3219	11.3045	11.1309	11.1392	11.1507	10.9978	10.8222	11.073	12.1596	11.8529	11.3079	11.2292	11.0258
9.08921	8.97987	9.91089	9.79137	9.90882	9.85761	9.31074	9.98462	10.0801	9.60502	9.30531	9.42279	10.0602	10.0304	9.38515	9.44534	9.66678	10.1269	9.61472	9.84751	9.1944	9.3932	10.0034	9.32158	9.47584	8.6107	9.87944	9.99229	10.3072	10.783	10.1003	10.3409	10.5076	10.2962	10.5521	10.6121	10.3636	10.1404	10.0124	9.84436	9.84957	9.91512	9.78645	9.63967	9.79336	10.4585	10.6368	10.3239	10.1864	10.0992
8.83475	8.73203	8.86339	8.77597	8.3108	7.98896	8.45256	8.72374	10.5964	10.1416	8.34199	8.70936	10.8201	10.9421	9.38358	8.87752	9.21537	9.53777	9.21837	8.61933	9.0216	8.98738	10.5405	10.4033	9.0164	9.04769	10.6837	10.6068	9.69068	9.59282	9.05658	9.37653	9.40928	9.24253	9.27682	9.5565	9.37025	10.6819	11.1831	11.0784	11.0436	11.2878	11.3429	11.3184	11.4569	11.5205	11.3646	11.1861	11.433	11.223
10.8803	10.514	10.6654	10.4539	11.0811	10.8393	10.3767	10.2594	10.7235	10.7749	9.98021	10.0754	10.2262	10.5964	10.49	10.4617	10.3003	10.2976	10.988	10.68	10.1638	10.299	10.5826	10.8035	10.0361	10.0418	10.3366	10.68	10.4446	10.0696	10.0236	10.1626	10.1725	10.0966	10.2368	10.2866	10.3058	10.1111	10.1889	10.18	10.1927	10.3551	10.5304	10.4003	10.3423	10.5656	10.4664	10.3636	10.5108	10.4155
11.1252	11.114	11.0892	11.2878	10.8349	10.9711	10.9759	10.9783	11.018	11.2042	10.6968	10.6068	10.7469	11.018	10.6421	10.5964	10.4307	10.3607	9.87844	9.68053	10.1232	10.1813	10.5539	10.4869	9.96591	10.1064	10.1391	10.3988	10.6727	10.4869	10.6193	10.6912	10.5707	10.5964	10.7647	10.6263	10.7235	10.743	10.7177	10.8803	10.8097	10.8781	11.0676	10.9954	10.8959	10.9978	10.8201	11.0462	10.9686	11.0811
10.7749	10.7932	10.2003	10.2608	11.0596	11.1654	10.199	10.4415	10.8982	11.0283	10.4155	10.269	10.5639	10.3914	10.1052	9.84751	10.0069	9.74978	9.60942	10.1662	9.71109	9.55216	10.3694	10.0765	9.67316	9.55395	9.89407	9.71765	10.2962	10.5639	9.86904	10.0942	10.0372	9.967	10.2054	10.1207	10.0992	10.3651	10.6439	10.4822	10.3438	10.2354	10.3593	10.269	10.2731	10.2962	10.5623	10.3156	10.2015	10.3723
10.4743	10.3309	10.2704	10.0533	10.9711	11.1392	10.1147	10.3296	10.9783	10.5371	9.9004	9.56672	10.9421	10.8803	9.02538	8.78731	9.00753	8.66278	8.70027	8.47514	8.62639	8.64425	9.43325	9.16661	8.84151	8.69111	9.28529	8.91251	10.3782	10.7082	9.82209	10.1927	10.4063	9.99012	10.3281	10.4696	10.1539	10.4885	10.7007	10.5076	10.4415	10.3884	10.3988	10.2394	10.569	10.7235	10.8286	10.8076	10.7063	10.3622
9.66316	9.82818	9.53609	8.59286	9.2146	9.11678	9.53102	9.39075	9.43082	9.32948	9.65771	9.70459	9.66316	9.475	10.1927	10.2015	9.67225	9.41086	9.88881	9.7083	9.97244	9.60502	9.76617	9.83725	10.0661	9.9747	10.1452	10.2185	9.10412	9.17036	9.20787	9.12564	9.17112	9.09288	9.17791	9.1531	9.10632	9.75741	9.91191	9.94202	9.91191	9.90671	9.92148	9.89722	9.92258	10.381	10.3409	10.065	10.0673	9.85659
9.69714	9.7632	9.27305	8.26041	9.43727	9.25918	9.35599	9.14128	9.78355	8.80316	9.3513	8.35279	9.37809	8.16797	9.96919	9.98354	9.31539	9.24481	9.48083	9.2214	9.37178	9.52426	9.20633	9.21234	9.07513	9.23576	9.0015	8.80536	9.61825	9.47416	9.65402	9.40769	9.37495	9.6796	9.38597	9.55133	9.60678	10.0979	9.90983	9.97802	9.90462	9.98242	9.83827	9.84336	9.87633	10.3752	10.4995	9.82209	9.92789	9.80916
8.46593	8.4651	8.38991	8.15422	8.20374	8.08512	8.24871	8.38554	8.48344	7.851	8.90361	8.62793	9.1316	8.71088	8.02903	7.83056	7.87021	7.74429	8.61619	8.4262	8.04383	8.18002	8.17239	8.01959	8.50632	8.409	8.80987	8.47432	7.97876	8.14121	7.79088	7.63684	8.00939	7.81088	7.95256	8.29394	7.92498	8.40375	8.35992	8.51122	8.60135	8.7343	8.6543	8.56898	8.84677	8.86783	9.03578	8.50388	8.63569	8.42114
9.48326	9.43727	9.64143	9.07295	9.20262	9.41568	9.42999	8.90731	9.43484	9.40286	9.42279	9.36862	9.8013	9.75361	9.73071	9.33334	9.30531	9.43645	9.99229	9.56071	9.45938	9.69251	9.54709	9.60502	9.60678	9.48989	9.87844	9.56333	8.99331	8.89539	8.83475	8.80761	9.0551	8.91916	8.76238	9.01042	9.03877	9.09888	9.12713	9.19215	9.18242	9.41086	9.42763	9.34107	9.39886	9.62006	9.71485	9.39238	9.35679	9.53102
11.5382	11.3721	10.6139	10.745	10.0236	10.1952	10.7508	10.6931	11.3721	11.421	10.7489	10.68	11.8652	12.041	10.5321	10.2799	9.51746	9.72413	9.72692	9.10412	9.48907	9.63165	10.3988	10.4838	9.72229	9.62888	10.8139	10.8522	10.5189	10.5556	10.2826	10.4806	10.2744	10.2041	10.3522	9.81017	10.1902	10.5437	10.9304	10.7911	10.7911	10.9638	10.9281	10.9468	10.9856	9.83827	10.0315	11.1364	11.0839	11.1309
11.7007	11.5248	11.0105	11.3184	10.8737	10.8673	11.0206	11.018	11.67	11.4988	10.743	10.8014	11.7487	11.8652	11.3012	11.242	10.7508	10.7332	11.0758	11.2012	10.6654	10.7627	11.7381	11.5512	10.6931	10.5878	11.6752	11.7059	10.7177	10.7911	10.5792	10.8201	10.5775	10.506	10.6368	10.3579	10.49	10.6227	11.1084	10.9833	10.9166	11.1772	11.2548	11.0258	11.092	10.027	10.3551	11.574	11.3254	11.5832
8.54437	8.56978	8.60835	8.72074	8.90361	8.68193	8.60681	8.46927	8.70859	8.968	8.31632	8.69035	8.67047	8.84151	8.04383	7.86002	5.5243	7.61003	7.69777	7.85493	7.59544	7.7638	7.96995	7.89516	7.64602	7.55525	7.92621	7.79883	8.50959	8.30328	8.26721	8.17344	8.37238	8.32734	8.32734	8.3356	8.41941	8.18435	8.33471	8.30987	8.3145	8.22557	8.2497	8.10851	8.21104	7.98268	7.98268	8.34014	8.30328	8.38288
8.03848	7.91514	7.93496	8.37501	8.47348	8.47348	8.06713	8.1657	8.38114	8.35548	7.95002	8.28449	8.22041	8.33835	7.32882	7.67736	7.3963	7.48573	8.17665	7.70811	7.23332	7.27345	7.354	7.71996	7.12997	7.1219	7.4094	7.34954	8.24333	7.77201	8.0332	7.7638	7.95129	7.99284	8.08344	7.82266	7.98773	8.03044	8.10247	7.98523	8.03175	7.87153	7.91021	7.90397	7.74288	7.90647	7.84082	7.77201	7.77201	8.13887
9.97911	10.0429	8.64964	8.70487	8.57374	8.96573	9.15834	9.48907	9.85659	9.72413	9.54875	9.83321	9.62618	9.48408	9.32081	9.25123	8.27202	7.81874	7.66116	7.56714	8.46843	8.65272	8.77597	8.68653	8.66435	8.57291	8.75484	8.82493	8.89244	8.80165	8.51612	8.80015	8.77897	8.35902	8.81964	8.72679	8.55873	9.48573	9.74684	9.77964	9.72692	9.96259	10.1076	9.99558	10.0361	8.86935	9.37966	9.96146	9.99012	9.7459
7.46209	7.52509	7.50482	7.57899	7.5823	7.57563	7.66892	7.78007	7.54484	7.30807	7.41364	7.41998	7.6384	7.73	7.67364	7.16392	7.64295	7.35621	7.75962	7.60516	7.42209	7.41998	7.19429	7.41151	7.3058	7.61645	7.63223	7.43314	8.74123	8.78126	9.27078	8.57374	8.74424	9.08326	8.77822	8.9251	8.73279	7.76098	7.65218	7.58729	7.70513	8.00308	7.97876	7.81999	8.07384	8.40199	8.37238	7.54301	7.68717	7.54117
8.69722	8.88201	9.0246	8.66043	8.78126	8.83927	8.68429	8.4651	8.59597	9.19364	8.44495	8.61228	8.51777	8.95447	8.43902	8.44073	8.44495	8.52097	8.6766	8.39692	8.32549	8.63569	8.40112	8.49498	8.57453	8.62946	8.69798	8.65735	9.98684	9.69992	10.7749	10.0361	10.1674	10.4539	9.94526	10.1539	10.1342	8.76834	8.66972	8.76012	8.63101	9.0015	9.00301	8.93939	8.97023	9.29832	9.44291	8.71542	8.74655	8.98061
7.61804	7.75828	7.94876	8.04383	7.98649	8.05973	7.82266	7.55525	7.37849	8.84151	7.42427	7.52143	7.49909	8.39341	9.32634	8.80388	8.50388	8.35814	9.66047	8.35548	9.16062	8.80987	8.36704	8.2079	8.41773	9.2999	8.44752	9.04543	9.29524	9.59545	9.54542	9.32794	9.72784	9.42199	9.11606	9.94963	9.37258	8.30894	8.49902	8.15886	8.38378	7.74853	7.68717	7.49148	7.6537	9.16357	9.05884	7.87153	7.63376	7.88387
8.16455	7.89889	7.95502	8.79567	7.95002	7.78818	8.2526	8.02774	8.22349	8.4593	7.88753	8.07384	8.09011	8.30424	7.219	6.9755	6.92087	7.19929	7.41151	7.26403	6.74	6.90408	7.54117	7.00594	7.01503	7.09718	7.36528	7.1354	9.2937	9.61035	9.16135	9.15985	9.44047	9.0974	9.22291	9.31696	8.90585	8.28069	8.40988	8.38288	8.3024	7.77873	7.92742	7.85361	7.75828	8.1974	7.5536	7.99911	7.88017	8.27492
8.59754	8.48751	8.49328	9.09588	8.73129	8.56898	8.67812	8.64731	8.8731	8.88353	8.74504	8.48012	8.79788	8.54437	8.50141	8.60835	8.15067	8.3519	8.26524	8.21307	8.54842	8.07718	9.02689	8.68579	7.99533	8.2816	8.42114	8.57612	10.3211	10.5912	10.7411	10.133	10.4199	10.1977	10.0304	9.99558	10.5108	9.42441	9.37575	9.40368	9.23278	8.60445	8.33653	8.53228	8.26326	8.95521	8.30424	8.60135	8.51777	8.60135
8.7298	8.61462	7.90397	8.24481	8.0399	7.96501	8.48751	8.27392	8.84151	8.58251	8.78051	8.62946	8.70413	8.61854	9.60502	9.40447	9.80816	9.68238	10.3296	9.99229	9.7083	9.50405	9.86275	10.0824	9.65908	9.92902	9.44047	9.89304	7.77335	7.62595	7.7156	7.70811	7.7126	7.73	7.63684	7.36305	7.53402	8.28635	8.40375	8.46927	8.53792	8.50878	8.50796	8.53471	8.55796	7.95376	7.76794	8.55079	8.56583	8.37238
9.17036	9.40447	9.89826	9.29141	9.5565	9.72599	9.89826	9.46022	9.68607	9.63165	9.55564	9.19887	9.42842	9.26229	9.52932	9.36225	9.84336	9.91827	9.77289	9.77676	9.3458	9.75552	9.65131	9.36703	9.40689	9.34659	9.14274	9.27987	9.82818	9.80329	9.6459	9.62269	9.66224	9.59896	9.72322	9.73457	9.75646	9.92684	9.76033	9.90671	9.91619	9.7459	9.74879	9.71201	9.76617	9.87526	9.84649	9.79636	9.76712	9.73935
10.008	9.892	10.2067	10.4995	10.4727	10.3973	10.6121	10.6475	10.2054	10.4963	10.5108	10.863	10.7063	10.8393	10.2028	10.4711	10.4664	10.6193	10.85	10.9189	10.8522	10.8587	10.8097	10.7216	11.018	10.9212	10.912	10.935	10.4633	10.6157	10.0754	10.6421	10.4947	10.1601	10.5222	10.4477	10.254	9.54113	9.86275	9.7632	9.70083	9.57018	9.61385	9.5268	9.57449	9.85261	9.60415	9.63165	9.70736	9.77289
9.70268	9.94096	9.90983	9.87944	10.8565	11.008	10.1826	10.1851	9.82918	10.0418	10.6034	10.621	10.3031	10.4003	9.28066	9.45032	9.33334	9.22214	10.0001	10.1416	9.78405	9.68238	9.39643	9.28837	10.2434	10.0315	9.83321	9.69527	10.7952	10.6654	10.5946	10.6157	10.8014	10.669	10.6618	10.8328	10.5124	9.65496	9.51659	9.64952	9.67593	9.29219	9.26691	9.30919	9.31151	9.1093	9.12786	9.21308	9.30071	8.99258
8.5611	8.18222	7.77201	7.8042	7.45784	7.41785	8.04672	7.57899	7.48377	7.82266	8.16004	7.63989	7.61963	7.35621	8.95896	9.2554	8.49166	8.39427	9.40607	8.43569	8.64885	9.06261	8.50632	8.81815	9.23953	9.30297	7.8042	8.81211	7.54661	7.48187	7.77201	7.80826	7.52143	7.86254	7.34484	7.34717	7.43093	7.9941	7.84588	8.06415	8.07384	8.1327	7.91391	8.01192	7.98007	7.75689	7.34954	7.67044	7.6384	7.64602
9.50739	9.2524	9.44697	9.35207	9.85761	9.64316	9.82615	9.81815	8.81514	8.3617	9.78549	9.49242	9.07295	8.88724	8.53955	9.25693	8.71012	9.05584	8.69149	9.43645	9.12266	9.54542	8.44413	8.2027	9.77002	9.48326	8.66666	8.61854	9.98021	9.81317	10.1207	9.95073	9.68147	9.96591	9.71018	9.56758	9.76617	9.29065	9.35835	9.32158	9.35207	9.28377	9.32321	9.24857	9.3061	9.44949	9.06333	9.11157	9.00301	9.30144
9.2214	9.29911	9.72692	8.83775	9.63967	9.72322	9.72413	9.26381	9.79831	9.61472	9.54791	9.54285	9.68147	9.82818	10.2514	10.2826	9.95073	10.1111	10.2487	10.4063	10.0487	10.0179	10.3651	10.0522	10.199	10.2381	10.3709	10.4108	9.56758	9.39484	9.55564	9.24857	9.48821	9.32948	9.52426	9.50987	9.44047	9.36703	9.49153	9.41882	9.43325	9.45692	9.43807	9.44291	9.46185	9.38679	9.19066	9.39967	9.40769	9.54113
10.194	10.0304	10.3651	10.2554	10.0568	10.1135	10.3752	9.99337	10.4679	10.3099	10.175	10.2744	10.3058	10.5656	10.1514	10.0824	10.0429	10.0848	10.7549	10.5912	10.1464	10.2249	10.5471	10.5999	10.2799	10.3211	10.4415	10.3607	10.2394	9.92365	10.2315	9.97579	10.1016	10.0045	10.1737	10.0848	10.2119	9.8993	10.0429	10.0225	9.93337	10.0384	10.0464	9.92684	9.94418	10.0012	9.84235	9.9648	9.94096	10.2185
8.69566	8.785	8.76012	8.59977	8.65117	8.52657	8.90807	8.53955	9.13084	8.7343	8.87233	8.77897	9.01265	9.01337	8.40112	8.71464	8.4029	8.33924	8.43226	8.56978	8.34741	8.62946	8.89539	8.64964	8.58173	7.99659	8.67738	8.53713	9.01189	8.63729	8.94319	8.91473	8.91033	8.98584	8.8204	8.93939	8.83775	8.87678	8.84525	8.80015	8.8731	8.99482	8.98289	8.91178	8.96873	9.05658	8.82418	8.7458	8.90656	8.89021
7.71709	8.27591	8.27688	7.42209	8.19845	7.74147	8.56265	8.05679	8.65507	7.66739	8.62008	8.27688	8.32639	8.43226	8.97542	8.96341	8.98961	9.14496	8.64656	8.19845	9.3138	9.07663	8.92363	9.13308	9.15985	9.37178	8.80685	8.91841	8.31632	7.9915	8.49824	8.45256	8.28352	8.51859	8.42792	8.35992	8.34471	8.30328	8.26326	8.41773	8.32549	8.60913	8.58011	8.58806	8.52984	8.40729	8.65117	8.28635	8.33744	8.4125
9.62618	9.50323	10.1674	9.85459	9.83522	10.0179	9.56842	9.76126	9.95184	10.3973	9.44867	9.69714	9.39967	9.60854	8.76986	8.83775	8.42027	8.7503	9.23203	8.58649	8.65507	8.82719	9.05884	9.15985	8.60526	8.82949	8.88574	8.87904	10.7932	11.1685	10.3943	10.7177	10.781	10.5674	10.7007	10.9005	10.6227	10.2407	10.3452	10.2106	10.1762	10.5421	10.4791	10.2935	10.457	10.6068	10.6654	10.8097	10.5999	10.8076
9.43242	9.30997	8.94168	10.0626	9.70178	9.475	8.96573	9.62888	9.66133	10.0213	9.14128	9.46841	9.05736	9.39238	9.72599	9.45527	9.47749	9.71765	10.3796	9.54542	9.63699	9.52171	9.42842	9.98132	9.16886	9.40769	9.42279	9.62978	9.97911	10.8959	10.0614	9.98462	10.2341	10.1613	9.95831	9.99783	10.1016	9.84132	10.0102	10.0191	9.95289	10.0452	9.99337	9.87002	9.98354	9.92042	9.98902	10.0522	10.0487	10.2813
9.3513	9.19663	9.11678	10.2594	9.40689	9.7884	8.69262	9.52003	9.7083	10.2771	8.81591	9.57449	8.8939	9.32401	7.89258	8.09628	7.70064	8.08344	8.73814	7.86386	7.84207	7.88257	8.49247	8.3005	7.89258	8.05973	7.26635	7.54661	10.9954	10.9074	10.3796	10.6709	10.7044	10.2368	10.2145	10.2635	10.2813	10.0191	10.2329	10.1839	10.0731	10.4664	10.4018	10.3394	10.4108	9.05066	9.26613	10.5521	10.4261	10.6121
9.12713	8.90585	8.83251	9.30762	8.95748	8.92736	8.79567	8.98738	9.1249	9.19215	8.8061	8.79036	8.73203	8.7994	8.74804	8.78051	8.76012	8.82493	9.0149	8.55477	8.49085	8.91841	9.05361	8.58806	8.74047	8.64656	8.71162	8.57851	10.0882	10.2276	9.56247	9.92148	9.88261	9.61825	9.73644	9.72784	9.68422	9.47333	9.69992	9.66678	9.57449	9.78549	9.68053	9.69527	9.84751	9.10412	9.27228	9.90671	9.85157	9.98242
9.72599	9.62269	9.61737	9.73548	9.84751	9.68053	9.57889	9.49242	9.62888	9.74123	9.44047	9.35912	9.43807	9.68885	9.66047	9.57713	9.42042	9.43082	9.49576	9.76519	9.67316	9.49072	9.58584	9.55733	9.35363	9.6271	9.37575	9.6352	10.5741	10.3752	9.89516	10.4276	10.2962	9.94745	10.194	10.0338	9.99012	9.71391	10.0476	10.0406	10.0191	10.0708	10.0765	10.0372	10.0954	9.53186	9.45938	10.3522	10.1527	10.3607
10.2145	9.97802	10.0202	10.9833	9.99894	10.1927	9.75456	9.76519	9.8211	10.269	9.69992	9.769	9.73836	10.3943	9.36225	9.99894	9.93337	9.628	9.31851	9.3395	9.35517	9.61916	10.1052	9.45199	9.52932	9.67505	9.41086	9.78645	11.2356	10.9166	10.2381	10.9074	10.7469	10.144	10.9189	10.6385	10.4215	10.0001	10.1016	10.1076	10.1003	10.506	10.6104	10.4461	10.5157	10.0157	10.0282	10.8307	10.8056	10.8478
9.9648	9.70178	9.84751	9.67316	9.45282	9.52003	9.42842	9.5403	9.46841	9.45116	9.32005	9.51407	9.22896	9.26691	10.1889	10.3607	9.9312	10.2962	9.77099	10.0626	9.37809	9.44697	9.90777	9.99121	9.62978	9.33334	9.43162	9.38201	10.8587	10.7371	9.92902	10.6316	10.4323	9.83725	10.4791	10.3309	10.1281	9.92902	10.1281	10.0579	9.99558	10.3738	10.2622	10.2622	10.2921	9.50157	9.53018	10.6856	10.5656	10.5011
9.20114	9.2365	8.81286	9.44291	8.77973	9.15909	8.8136	9.2116	9.09142	9.12862	8.95672	9.19587	8.98512	8.93792	9.20407	9.59632	9.51028	9.43565	9.70178	9.39238	9.17036	9.4983	9.3513	9.50987	9.14572	9.17937	8.86486	9.35912	9.74978	9.98462	9.43645	9.69342	9.5403	9.52087	9.58673	9.44291	9.5972	9.50241	9.6962	9.6271	9.56071	9.71485	9.61825	9.60502	9.66133	9.13382	8.98699	9.86275	9.7632	9.79336
9.99669	11.0232	9.4983	9.00899	9.24481	9.43484	10.288	9.49576	10.1725	9.54624	10.6763	10.2771	10.2015	9.58151	11.6955	11.5293	10.8349	10.7312	10.9374	10.7312	11.1861	10.9856	10.8759	10.9905	11.2292	11.3609	10.8737	10.9978	9.46514	9.21837	9.59372	9.35992	9.27833	9.43484	9.35051	9.27987	9.34185	10.4246	10.2132	10.5471	10.5775	10.7647	10.6227	10.9304	10.8076	8.86262	9.19215	10.6297	10.569	10.3494
8.63177	9.29832	8.837	8.15304	8.56898	8.61854	9.32871	8.69188	8.50141	8.09473	9.32634	9.54709	8.94769	8.61228	9.41004	9.69714	7.67205	8.16233	8.55715	8.53955	8.86558	8.73582	8.75857	8.19955	9.87423	9.52087	8.96493	8.88947	7.99027	7.89128	7.92621	8.13395	7.81221	7.86129	7.88137	7.824	7.93248	8.52177	8.63569	8.79864	8.88947	8.93111	8.79567	8.88724	8.92064	7.96744	7.95878	8.70027	8.80015	8.742
12.1028	12.2269	12.1515	11.8236	11.7831	11.6955	12.1188	11.9353	11.5424	11.1654	11.7655	11.841	11.6752	11.6111	12.2707	12.2438	12.2185	12.2016	11.9697	12.2185	12.1271	12.2016	11.6955	11.6499	12.0047	11.9904	11.8652	11.8901	11.2778	11.2388	10.912	11.0571	11.1951	11.0258	11.1392	11.2483	11.114	11.6254	11.7165	11.8353	11.8294	12.0118	11.9766	12.0047	12.0558	11.4734	11.4695	11.6111	11.8294	11.7886
10.8891	11.1252	11.1981	8.41515	10.5504	10.0441	10.8781	9.68238	10.6875	9.16135	10.3466	9.59107	10.8891	10.4307	11.4172	11.4095	10.8435	11.0811	10.3551	10.4853	10.7708	10.9444	10.7687	10.9304	10.743	10.8759	11.1685	11.1336	10.1244	9.20936	10.0225	9.65131	9.82209	9.74497	9.66768	10.0023	9.87526	10.3723	10.3665	10.4524	10.4354	10.8139	10.6968	10.8244	10.7708	9.74978	9.9312	10.5173	10.8264	11.1831
10.8181	10.9759	10.5589	7.89258	10.2172	9.83017	10.3825	9.46597	10.5371	9.80524	10.1135	9.66403	10.7749	10.368	12.1596	12.2979	11.4903	11.665	11.7059	11.6851	11.5786	11.7165	11.871	11.9558	11.574	11.7381	12.1271	12.1433	9.55479	8.88796	9.41568	9.24481	9.25389	9.29219	9.12266	9.43405	9.27909	10.2608	10.2907	10.5222	10.4853	10.7197	10.7082	10.6599	10.6745	9.97911	10.0225	10.3086	10.5388	11.0283
10.2185	10.8414	10.6564	7.09718	9.32871	8.46267	10.2622	8.71162	10.0499	8.33009	9.57018	9.12862	10.3127	9.79831	11.5604	11.565	10.3211	10.5639	9.60155	9.51407	10.5572	10.4139	10.4431	10.5539	10.5321	10.6546	10.9783	11.114	9.40204	8.62946	8.83851	9.084	8.88277	8.27104	8.51859	9.25315	8.45256	10.0801	9.92258	10.0499	10.2434	10.5271	10.3156	10.5238	10.5504	9.20787	9.58932	10.1839	10.4048	10.6068
9.38436	10.3409	9.2738	6.73157	9.23278	8.09473	9.47416	8.53308	9.22974	7.54661	9.19887	8.70333	9.92789	8.84525	10.8544	10.8609	10.3899	10.514	10.2568	9.82013	10.2448	10.2813	9.71018	10.1076	9.967	10.3296	10.3072	10.6875	8.38288	7.61003	8.14121	7.81874	7.99911	7.85227	7.95755	8.29486	7.45182	9.30762	9.13677	9.42199	9.59981	9.63252	9.48656	9.75646	9.80816	8.53063	8.64035	9.25918	9.48164	9.67316
9.30374	10.9327	10.4791	7.19929	9.48656	9.02309	10.2731	9.36385	10.1064	8.91178	9.9648	9.28377	10.5044	9.38679	11.2878	11.5382	10.6104	10.9235	9.69527	9.66224	10.8914	10.9589	10.269	10.3281	10.7411	10.8695	11.041	11.1195	8.88201	8.30799	8.846	8.55715	8.49328	8.59977	8.31817	8.73506	8.25847	9.71485	9.61651	9.84649	10.0765	10.2329	9.95622	10.2962	10.2302	9.04466	9.16432	9.61825	9.92365	10.1404
10.3113	11.2878	9.84336	7.62756	8.73279	9.02089	9.6686	9.2524	9.50987	8.69873	9.57537	9.50906	9.95728	9.62441	11.3325	11.3721	10.0917	10.3914	9.23499	9.30222	10.2893	10.3752	10.1147	10.1564	10.2185	10.3622	10.3156	10.4885	8.82642	8.66435	8.49979	8.59286	8.52818	8.29864	8.39512	8.3873	7.99911	9.91722	9.74497	10.0591	10.1826	10.1826	10.0057	10.175	10.2394	8.72074	9.02385	9.68885	10.0685	10.0602
10.4696	10.8587	10.348	7.94746	9.36225	8.2623	10.0859	9.54542	9.68147	8.14121	9.74303	9.62269	9.97579	9.1375	11.6254	11.5971	10.7932	10.9783	10.4508	10.2758	10.8478	10.8846	10.5354	10.4743	10.905	10.9374	10.9808	10.9856	8.7503	8.54922	8.24871	8.64117	8.59444	7.86641	8.47765	8.64656	7.50096	9.6686	9.9004	10.1552	10.1342	10.3338	10.1964	10.3508	10.4048	8.59676	9.09812	10.1379	10.2341	10.1725
11.5117	11.847	11.8	9.90882	10.988	10.3323	11.3465	11.0308	11.0105	10.2041	11.0105	10.9027	11.1772	10.8673	12.4891	12.544	11.8	11.9353	11.5248	11.5338	11.871	11.9419	11.9488	11.7272	11.9904	11.9488	12.0339	11.9904	9.9747	9.70083	10.1477	10.0429	9.88777	9.95831	10.0626	9.90361	9.73071	10.5792	10.6912	10.8286	10.8478	11.2811	11.2012	11.2745	11.2711	10.0429	9.95831	10.9589	11.1625	11.5879
11.9419	11.9223	9.77676	10.2054	9.90361	10.0304	10.4185	11.0283	10.4079	10.5173	10.9097	11.1309	11.1001	11.0702	11.8901	11.9766	11.0105	10.863	11.0811	10.779	11.2979	11.1421	11.1057	11.1336	11.3184	11.3254	11.4172	11.3758	9.61563	9.75074	9.14718	9.32005	9.44291	9.31696	9.66495	9.4676	9.20038	10.4617	11.0054	10.9856	10.9097	10.7891	10.6782	10.745	10.9539	9.57449	9.93228	10.5238	10.6988	10.6763
11.2548	11.486	10.1354	8.35992	9.42199	9.21308	10.6086	9.94963	10.5321	9.71201	10.5878	10.4155	10.7312	10.6819	10.8201	10.6894	9.45938	9.55395	8.66124	8.86632	10.1489	9.85057	10.093	9.7336	10.17	10.3366	10.2289	10.3239	9.62618	9.23499	9.13677	9.50157	9.34342	9.07884	9.45692	9.3789	8.8731	10.3169	10.4338	10.5338	10.5572	11.0154	10.9515	11.013	11.0892	9.59461	9.66678	10.8737	10.9097	11.0596
8.46761	8.40026	8.17563	8.75332	8.27202	8.13522	8.14714	8.3908	8.13887	8.36079	8.06257	8.2497	8.2027	8.41687	8.27202	8.00439	7.92017	8.01567	7.91391	7.84082	8.04672	7.7499	8.3024	7.97751	8.1789	7.70213	8.15886	7.95502	8.25159	8.35639	7.93123	8.14363	7.99533	8.00439	8.22968	8.30799	7.98896	8.26817	8.42361	8.43818	8.3154	8.20893	8.3644	8.11421	8.24581	8.2307	8.44413	8.36079	8.34199	8.24188
10.1527	10.0789	10.1601	10.7667	10.2771	10.5878	9.91191	10.3239	9.82818	10.6528	9.88777	10.2054	9.85659	10.5157	9.27305	9.475	9.41004	9.27987	9.40928	9.5902	9.29524	9.13901	8.91916	9.39643	8.99037	8.6949	9.37337	8.92889	9.32401	9.61296	9.54285	9.46433	9.51407	9.58673	9.78257	9.37258	9.66316	9.39565	9.4717	9.61207	9.39805	9.38995	9.49661	9.39158	9.43807	9.65587	9.83321	9.6796	9.59632	9.88986
8.96265	8.85513	9.0744	9.17414	9.28377	9.1899	8.91766	8.84988	8.6558	9.25315	8.76012	8.88499	8.7503	9.10856	8.91326	8.58887	8.46348	8.64273	8.87603	8.78352	8.44752	8.40199	9.00452	9.03063	8.81437	8.83475	9.07884	8.53955	8.76538	8.77751	8.65811	8.96948	8.71313	8.70782	9.0685	8.78051	8.7896	8.63416	8.70257	8.77897	8.58887	8.61933	8.80761	8.62328	8.68579	9.11075	9.08628	8.97318	8.8061	9.067
8.44413	8.34832	8.01318	8.77751	8.22862	8.66515	7.9214	8.461	8.07065	8.76238	7.99533	8.34199	8.21932	8.85211	7.98141	8.27786	8.61462	8.63569	8.77751	8.66124	8.68193	8.19311	8.57135	8.48344	8.66043	8.49979	8.83401	8.77061	7.86897	8.1974	8.03583	8.03451	8.05241	7.8939	8.09473	8.15542	8.14484	8.31263	8.26041	8.29675	8.23982	8.07384	8.17132	8.04954	8.16233	8.76238	8.87752	8.24383	8.10543	8.30522
8.8061	8.73506	8.67124	8.68041	9.01864	8.86339	8.66278	8.94468	8.78579	8.90958	8.71313	8.76462	8.59977	9.02912	8.64809	8.42707	8.47681	8.31911	8.67047	8.44495	8.19366	8.52495	8.18002	8.54193	8.40462	7.91514	8.33375	8.05827	8.28874	8.55635	8.61774	8.39859	8.36352	8.84988	8.55796	8.56504	8.92889	8.60992	8.76986	8.82267	8.57453	8.57851	8.56032	8.50226	8.59754	9.31851	9.34423	8.71313	8.65811	8.93413
9.18165	9.12713	9.30222	9.40447	9.37178	9.27532	8.96493	9.17566	8.94015	9.47584	8.98738	8.98812	8.98061	9.34185	9.48164	9.24481	9.29294	9.30684	9.73739	9.37495	9.28916	9.07071	9.43242	9.25315	9.06549	8.88537	9.18915	9.22064	8.67507	8.79112	8.86783	8.84833	8.86339	8.90439	8.91916	8.80987	9.14789	8.84377	8.97469	8.98738	8.80908	8.91178	8.99182	8.83552	8.93792	9.34895	9.54369	9.06406	9.09215	9.22822
10.1775	10.0248	9.74684	9.40047	9.99783	9.74684	10.3636	10.1914	10.284	9.97579	10.8695	10.5454	10.5912	10.4601	9.58584	9.77676	9.83017	9.6962	9.64772	9.88674	9.5403	9.5972	9.79336	9.50739	10.1195	9.81119	9.6962	9.85659	10.1725	10.0894	9.9637	9.93228	9.99669	10.093	10.1589	9.98574	10.0777	9.76033	9.8211	9.92365	9.77483	9.83725	10.0213	9.80524	9.78257	10.0384	9.69342	9.94096	9.8993	9.9004
10.2421	10.0395	8.97023	8.32276	8.47846	8.56504	10.0719	9.17864	8.79567	8.64499	10.4108	9.95831	9.65221	8.81665	9.10856	8.8969	8.37856	8.10089	8.56662	8.55553	8.74877	8.42962	8.18222	8.23373	9.1019	9.26769	8.07384	8.34379	8.54193	8.32368	8.39253	8.2162	8.51695	8.43394	8.43569	8.4055	8.33653	9.37337	9.59632	9.77871	9.75169	9.9388	10.008	9.92042	10.0069	8.76834	8.83251	9.82717	9.90462	9.92789
9.03063	8.89169	10.5964	10.284	9.32555	9.22064	9.57018	9.84336	8.80316	8.84004	8.95822	8.39942	9.9004	8.92815	8.57374	8.51205	10.7667	10.6931	9.10412	9.10485	9.76617	10.0522	8.37148	8.94919	9.04026	8.73739	9.81017	9.37025	11.6801	12.4062	11.5786	11.847	12.0118	11.9488	11.9766	12.1353	12.1107	11.429	11.4569	11.1831	11.1001	10.8914	10.7708	10.4947	10.8118	12.0484	11.7219	11.114	10.9468	10.9978
10.7292	10.2276	11.5971	12.1271	10.7489	10.8759	10.2106	11.329	9.6459	9.2365	9.2937	9.38679	10.2594	9.868	10.4139	10.2106	11.4944	11.5786	10.8286	10.8846	10.4354	10.7025	9.71109	10.1674	9.28452	9.88154	10.208	10.2003	12.7244	13.1101	13.0337	13.0337	13.0796	13.2381	12.737	13.2053	13.2542	12.1028	12.3361	12.0871	12.041	11.9837	11.841	11.6254	11.847	12.907	12.6998	11.9904	11.9628	11.9904
11.1772	11.0462	13.0645	12.737	11.5604	11.2678	11.4903	11.7773	10.714	9.70178	9.93988	9.56758	11.1861	10.6086	11.2548	11.1801	12.602	12.8134	11.6354	11.6752	11.4611	11.8529	10.5674	10.5707	10.2067	10.3988	11.3982	11.242	13.0949	13.3717	13.6366	13.1101	13.4272	13.6366	13.2381	13.5351	13.6952	12.8004	12.6746	12.5672	12.5215	12.6135	12.4469	12.2798	12.4891	13.609	13.2542	12.4167	12.4891	12.6135
11.2745	11.4695	12.3557	13.0949	11.0462	11.1537	11.3012	12.4167	10.506	10.0533	10.1674	10.6727	11.5338	11.4695	12.4167	12.3262	14.116	14.116	12.4469	12.8004	12.7876	13.1101	11.7831	11.8353	11.6066	11.7059	12.544	12.3959	13.0337	13.5122	12.9912	12.7624	13.3204	13.1719	12.662	13.4272	13.2871	13.1883	13.0337	12.9345	12.9626	12.6498	12.4999	12.4469	12.5672	13.8476	13.6647	12.6746	12.626	12.5104
11.5424	11.6851	13.2053	13.5585	11.7327	11.7272	12.0484	12.8399	11.1801	11.3045	10.8478	11.5832	12.0264	12.1761	11.223	11.1364	12.6871	13.0056	10.9397	11.3254	11.6019	12.0558	10.506	10.3869	10.2949	10.5238	11.3905	11.329	13.2871	13.5351	13.3539	13.2871	13.5351	13.4081	13.1101	13.5829	13.5122	13.3039	13.0796	13.0492	13.1101	12.9205	12.662	12.6498	12.8665	14.2441	14.0288	12.9205	12.8532	12.8004
11.1685	11.2388	12.4999	12.8268	12.1028	12.0949	12.2889	12.6135	11.7165	11.6551	11.5382	11.421	12.2101	12.3262	11.2811	11.4133	13.4472	13.3377	12.4574	12.7119	12.7624	12.8933	12.1761	12.0949	11.871	11.9158	12.6382	12.4062	13.3894	13.3039	13.5585	13.3894	13.3039	13.5351	13.2542	12.626	13.3894	13.1719	12.907	13.0796	12.8933	12.6382	12.5104	12.5104	12.4574	12.3262	11.9904	12.4266	12.386	12.5904
9.58673	9.54791	9.71201	10.2198	10.1088	9.79735	9.79735	9.81317	9.88048	9.67225	9.80717	9.76419	9.67135	9.43966	9.10115	9.63072	9.52254	9.29911	9.15758	9.30071	9.2433	9.10856	9.60244	9.10856	9.36467	9.35679	9.1944	9.25085	11.1772	11.3869	11.6955	11.4569	11.1224	11.3465	11.0571	10.628	11.0811	9.52593	9.56417	9.60244	9.53944	9.78161	9.80717	9.72971	9.72506	8.78051	8.52738	9.58932	9.61035	9.69433
9.24253	9.11606	8.58092	9.32714	8.92436	9.12113	8.73279	9.07956	8.92889	9.40769	8.93939	9.16509	8.94994	9.20336	8.75256	9.1123	8.64035	8.88499	9.2738	8.84525	8.52657	8.28729	8.74348	8.71238	8.6949	8.47514	8.55873	8.72226	9.46269	9.61825	9.13828	9.24628	9.30997	9.11898	9.33256	9.29677	9.06549	10.0372	10.569	10.514	10.4384	10.2198	10.2648	10.1269	10.2289	9.03654	9.5049	10.2041	10.1889	10.269
9.80916	9.72133	9.00675	10.1318	9.47002	9.60415	9.28452	9.57798	9.45692	10.0168	9.27608	9.74497	9.27833	10.1687	9.44047	9.54285	8.96341	9.59461	9.76419	9.85863	9.18766	8.90807	9.55987	9.28529	9.28141	8.86708	8.90214	9.15608	10.2717	10.2731	9.86588	9.94855	10.0894	9.92258	10.2866	10.1028	9.90671	10.9304	11.2356	11.2452	11.2166	11.1951	11.223	11.0974	11.1742	10.269	10.2302	11.1713	11.1167	11.2042
11.9697	11.223	10.905	11.4409	11.1057	10.8846	10.9808	10.9638	11.2548	11.3905	11.1713	11.329	10.8716	11.2198	12.0871	12.079	11.0571	11.0784	11.008	11.192	11.1567	11.1392	11.8177	11.4988	11.6451	11.437	11.2452	11.429	10.6819	10.7063	10.2015	10.4601	10.4524	10.4093	10.6875	10.3225	10.3579	10.4185	10.9189	10.8393	10.6949	10.9421	10.9736	10.8982	11.0206	10.49	10.7687	10.9515	10.8982	11.1625
9.07811	9.18391	9.21308	9.39565	9.25844	9.46841	8.92736	9.038	8.8939	9.42523	8.85513	9.36385	8.99182	9.31462	9.71765	9.66768	9.42356	9.69992	10.008	9.74978	9.91827	9.62441	9.93771	9.89621	10.0742	10.0533	9.91827	9.86275	8.92363	9.1153	9.09588	8.95521	9.16736	9.21385	9.16811	9.09961	9.36543	8.89988	8.99182	8.96873	8.74047	8.92363	8.98886	8.7896	8.86486	9.51576	9.49242	8.84988	8.89539	8.94616
9.14645	9.05216	9.36068	9.40368	9.45527	9.39403	9.08697	9.11157	9.11456	9.80029	8.89764	9.13382	9.04844	9.4292	9.90777	9.17716	9.50655	9.32005	9.29524	9.31462	9.24101	9.15684	9.15834	9.30842	9.52508	8.88947	9.56333	8.99631	9.11898	9.32005	9.36225	9.13236	9.34029	9.43325	9.18391	9.29832	9.56758	8.98138	9.08326	9.07071	8.90287	9.04695	9.1219	8.87978	9.16811	9.75456	9.58496	9.04026	9.12044	9.35363
10.0157	9.73935	9.95073	11.0784	10.2015	10.3929	9.75741	9.92902	9.69714	10.7973	9.5183	9.88048	9.75837	10.3338	10.4947	10.2758	10.2106	10.3198	10.7411	10.4246	10.3169	10.3198	10.2145	10.5238	10.1477	10.2635	10.2717	10.2448	9.30071	9.73071	9.73071	9.4421	9.57537	9.88362	9.32714	9.55395	9.96591	9.29832	9.44373	9.51154	9.31929	9.3544	9.4725	9.27152	9.34107	10.0248	9.98788	9.43966	9.36622	9.73739
9.45527	9.22744	9.63967	9.87107	9.70641	9.57889	9.53441	9.41964	9.41252	9.50739	9.15009	9.40047	9.25693	9.42279	8.96341	9.09362	8.92889	9.12638	9.06261	9.09142	8.76238	8.68155	8.91989	9.01864	8.7298	8.65658	8.85439	8.95033	9.6352	9.62441	9.7993	9.77871	9.41331	9.70552	9.64143	9.29601	9.71673	8.785	8.87233	9.03877	8.8969	8.85813	9.04178	8.94319	8.85888	8.4125	8.24383	8.99107	8.97764	9.05435
9.46678	9.61651	9.44534	9.69898	9.53186	9.54875	9.40368	9.75266	9.58673	9.49747	9.24703	9.56929	9.2822	9.55904	9.80623	10.1489	9.05736	9.17414	9.00899	9.4725	9.39484	9.29524	9.50241	9.58496	9.53777	9.49576	9.40126	9.36941	8.87086	8.75633	9.21234	9.04769	8.60992	9.0246	8.84988	8.48586	8.80834	9.32871	9.27987	9.32634	9.58408	9.45609	9.51154	9.55216	9.50157	8.84377	8.85888	9.65679	9.61125	9.6796
9.36941	9.39805	9.55733	9.39158	9.67779	9.76223	9.41004	9.91089	9.46185	8.93865	9.42199	9.44867	9.44373	9.1219	7.61804	8.26817	8.00439	7.83571	8.29014	8.43818	8.26721	8.44327	8.38468	8.44073	8.25355	8.21307	8.25553	8.50468	10.457	10.2622	10.0304	10.1889	10.0882	9.97579	10.0836	9.80425	10.0338	9.47834	9.62978	9.40928	9.52593	9.4676	9.38281	9.30531	9.35517	9.23126	8.85586	9.47749	9.44127	9.40286
9.70178	10.0338	9.17791	9.44949	8.89914	9.23953	9.38201	9.40286	9.06777	8.70709	9.57363	9.46514	9.24101	8.80536	9.51321	9.79038	9.14349	8.62946	8.76873	8.89539	8.91766	8.785	8.78579	8.60057	9.07774	8.90731	8.10699	9.00753	9.37258	9.0596	9.19215	9.10337	9.02912	9.23425	9.19737	8.85402	9.05736	9.80717	9.76712	9.77193	9.81513	9.84336	9.91933	9.93556	9.85157	9.05361	8.92138	9.69806	9.75456	9.5183
8.77822	8.49085	8.87086	8.36704	8.49583	8.51612	8.54842	8.4793	8.67124	7.99027	8.40462	8.51122	8.55079	8.13522	8.24481	8.85663	9.03281	9.69251	8.8939	9.03691	8.71162	8.97318	8.61695	8.52018	8.69643	8.13646	8.86935	8.35279	9.59896	9.68791	9.18088	9.43565	9.46923	9.46841	9.45199	9.56504	9.32634	8.87603	8.74424	8.63608	8.6949	8.48344	8.35459	8.51448	8.37761	8.85961	8.74504	8.70333	8.4892	8.47846
8.61382	8.84911	8.52177	8.86935	8.86558	8.89244	8.59125	8.93413	9.04251	9.23499	8.83927	8.97691	9.15684	9.19812	8.57453	8.9221	9.37966	9.22974	8.7458	9.4676	8.6037	8.80015	9.49153	9.23576	9.24026	9.24253	9.98354	10.065	10.8716	11.192	10.8544	10.7508	10.9492	10.7469	11.041	10.5861	10.7025	9.26153	9.18088	9.02912	8.92736	9.04324	8.82719	8.914	8.88947	9.50405	9.07737	8.8969	8.95672	9.01412
9.32871	9.35051	9.41568	10.0966	9.50075	9.86174	9.00225	9.36467	9.55133	9.7884	9.24481	9.43565	9.60942	10.0124	8.95521	9.07144	9.22064	9.01412	9.7158	9.54285	9.04916	9.09961	9.18841	9.38436	8.89244	8.90214	9.59107	9.25996	10.7728	11.0359	10.8914	10.9515	10.9281	10.8435	11.0232	10.7371	10.6856	9.48907	9.30297	9.28837	9.16509	9.30997	9.23576	9.30684	9.2214	9.44782	9.32005	9.39484	9.37653	9.23877
9.62269	9.47416	10.17	9.91722	10.0591	10.1839	9.43885	9.36148	9.79336	10.0499	9.06777	9.0179	9.78355	10.2158	9.29219	9.39158	9.51576	9.57449	9.9388	10.2223	9.37495	9.2305	9.95398	9.42042	8.71694	8.74655	9.54197	9.91512	10.9492	10.7708	10.2172	10.4384	10.7197	10.3899	10.4947	10.8035	10.5271	11.1772	11.189	10.8456	10.5878	10.3017	10.1889	10.0696	10.1464	11.3429	11.3796	10.8914	10.7932	10.7508
8.95971	9.1944	9.21911	9.11748	9.39805	10.051	8.85439	9.29448	9.52087	9.0944	8.02025	8.46677	9.67046	9.63252	7.98395	8.29107	8.73739	8.47177	9.07589	9.48164	8.54193	8.21307	8.29394	8.76238	7.08076	7.55189	8.40638	8.54842	11.3012	11.114	10.4079	11.0206	10.9097	10.4555	11.0308	10.8565	10.6157	11.7165	11.7272	11.4695	11.3325	10.779	10.4508	10.3636	10.4431	11.4695	11.2166	10.9833	10.9808	10.9954
10.246	10.4508	11.6304	11.5971	12.4574	12.6135	11.2878	11.6159	11.6752	11.8	10.0522	10.3694	11.4903	12.0118	9.26381	9.61125	10.8328	10.7587	11.5512	11.8116	10.6475	10.7082	11.1801	11.0462	9.26153	9.1123	11.0359	11.1801	13.9567	13.7284	13.2053	13.762	13.7284	13.3717	13.8476	13.762	13.5351	13.6366	13.1883	12.9763	12.6871	12.5672	12.2269	12.2269	12.1596	13.6647	13.4678	12.8532	12.6498	12.6382
11.3254	10.912	10.6636	10.0361	10.7932	10.68	11.0839	11.0974	9.99229	9.18541	11.429	11.1195	10.5775	10.0441	10.4916	10.5809	10.6654	10.5999	10.3366	10.5076	10.7159	10.6763	9.89407	9.93988	10.3988	10.4838	9.98462	9.9769	10.5437	10.5124	10.0801	10.2622	10.3899	10.3309	10.3267	10.3839	10.3782	10.6316	10.8914	10.8371	10.6988	10.9257	11.1507	10.8328	10.8716	10.9189	10.9027	10.9166	10.9661	10.8118
9.63699	9.66224	9.9769	10.1626	10.4664	10.3508	9.9388	10.6121	9.48408	9.33486	10.0487	10.0801	9.58321	9.46597	8.74047	9.40126	9.58673	9.67411	9.46514	9.37337	9.08697	9.34107	9.13382	9.09288	9.33718	8.99558	8.71238	8.44073	9.87002	9.91619	9.72042	9.58065	9.74978	9.7758	9.86174	9.78257	9.85157	9.48656	9.62269	9.5403	9.51746	9.55395	9.58065	9.44373	9.47584	9.98462	9.87844	9.3544	9.40607	9.53018
10.1052	10.0452	9.36148	9.13009	9.20484	9.33256	9.24857	9.49072	9.08845	9.19963	9.0216	9.43807	9.08107	9.18315	9.82615	9.73935	8.3644	8.17665	7.40511	7.93752	8.1702	8.02497	7.91765	7.8344	8.4305	7.6537	8.1495	7.70811	8.98584	9.22593	8.97617	8.93865	8.93413	9.00675	9.06261	8.94394	9.13604	9.54709	9.77099	9.769	9.66403	9.38515	9.50739	9.24481	9.29677	10.1977	10.2758	9.66678	9.69342	9.67505
10.2473	9.64057	7.63223	7.6244	7.28035	7.25935	7.66424	7.5502	7.6811	7.06674	7.72568	7.56714	8.16233	7.91891	9.69342	9.81119	8.49979	8.1495	7.89889	8.42361	8.17132	7.88753	8.14247	8.06801	8.19205	8.33192	8.64035	8.61382	9.16886	8.88353	8.66666	9.22367	8.9221	8.70027	9.06333	9.26769	8.51859	9.45692	9.67046	9.74684	9.82818	10.0023	9.94418	9.99012	10.0917	8.91326	9.32794	10.0917	10.0579	9.99669
7.63069	7.50679	7.89128	7.71109	7.95256	7.73721	7.65666	7.61003	7.49721	7.90145	7.33123	7.50863	7.42209	7.78688	7.81617	7.41364	7.83697	7.52143	8.28635	8.00045	7.94376	7.76655	7.45588	8.10543	7.51236	7.62281	7.92997	7.67807	7.48377	7.53222	7.43093	7.73574	7.66583	7.56714	7.84588	7.67807	7.64602	7.41151	7.5502	7.61804	7.26403	7.29176	7.62908	7.28035	7.45784	8.38028	8.50141	7.63376	7.56036	7.79748
10.4155	10.1725	10.4003	11.0596	10.6263	10.8781	10.1379	10.3338	10.8035	10.9808	10.008	10.1864	10.5707	10.9492	10.7063	10.6599	10.8609	11.0333	11.3219	11.4172	10.7607	10.6636	11.6159	11.5293	10.628	10.6875	11.3325	11.2198	9.63252	9.74401	9.85459	9.83929	9.59545	9.68698	9.69251	9.28837	9.80329	9.63609	9.72229	9.83423	9.73071	9.60244	9.7083	9.65679	9.65587	9.23802	9.15163	10.0023	9.94855	9.97354
8.94244	8.70333	10.2527	10.8264	9.84034	9.65221	9.71391	9.92471	10.2067	9.90253	9.06261	9.1249	9.80816	10.0754	7.81745	8.14121	9.66001	10.0777	8.09473	8.68805	8.82117	9.32478	9.40689	8.846	7.91391	8.11151	9.43767	9.55133	9.20559	9.19066	9.27228	9.50572	9.19812	9.16736	9.40847	8.7298	8.97172	8.95072	9.1944	9.08697	9.01864	8.91621	8.90585	8.80015	8.95672	8.05389	8.35992	9.26305	9.34029	9.33104
9.09961	9.02385	10.9905	11.5117	9.7459	9.75361	10.0673	10.988	10.0859	9.70927	9.17263	9.17791	9.99447	10.1391	9.57363	9.01116	10.3854	10.3466	9.36703	9.29754	9.02612	9.5107	8.89094	9.24481	8.97318	9.06777	8.88724	9.32478	8.85439	8.71088	8.56978	8.98289	8.7343	8.64731	8.84451	8.51695	8.7177	9.22822	9.34818	9.26074	9.2577	9.06184	9.01412	8.99482	9.05584	8.58411	8.54601	9.38597	9.32794	9.34818
8.82642	8.78731	8.96647	8.85211	8.51531	8.61228	8.87904	8.70636	8.59368	9.09362	8.64809	8.72829	8.75786	8.91766	9.37258	9.23802	9.63072	9.15985	9.42523	9.6271	9.55395	9.29832	9.29294	9.61296	9.03952	9.40368	8.99406	9.48989	8.51777	8.34014	8.51531	8.4331	8.46016	8.52177	8.55635	8.10247	8.44413	8.46267	8.49413	8.41941	8.4314	8.43226	8.54601	8.50878	8.46761	8.1288	7.89005	8.36704	8.51205	8.52657
9.91933	9.57101	7.72716	7.17166	7.33123	7.24292	8.40815	7.63536	8.99331	7.93872	9.02089	8.38114	7.78416	7.29176	10.8139	10.7994	9.07589	9.05289	8.93489	8.15422	9.17864	9.1531	9.84957	9.84957	10.3141	10.1601	8.27492	9.28916	7.25234	7.16137	6.87295	7.04388	7.02379	6.89029	7.06674	6.96616	7.01803	8.81437	9.0246	9.21012	9.36622	9.36862	9.47917	9.47416	9.54791	7.92869	7.9941	9.03654	9.16509	8.84677
8.63729	8.3024	8.36792	8.31632	8.27877	8.34425	8.3617	8.30328	8.34651	8.416	8.40199	8.33835	8.46761	8.63023	8.34651	7.88881	8.52984	8.26817	7.99533	8.47177	7.88137	7.87766	7.81999	8.0332	7.91514	7.90647	8.35639	7.88017	8.65888	8.62328	8.13138	8.51531	8.60835	8.29394	8.6827	8.70782	8.28541	8.64499	8.82719	8.91104	8.91178	8.84754	8.92064	8.74877	8.84377	9.28605	9.24253	8.99852	9.0164	8.87532
7.97124	7.73281	8.22349	7.35853	7.7156	7.38964	7.84082	7.49529	7.81874	6.94047	7.81745	7.46209	7.79883	7.69168	8.01446	7.51599	8.1519	7.81617	8.409	8.49663	8.26136	7.93872	7.6036	8.14829	7.74007	8.10543	7.93872	8.1612	8.3292	8.34289	7.82928	8.28253	8.1495	7.93996	8.35548	8.28449	8.24871	8.23677	8.24284	8.48426	8.37326	8.41857	8.47348	8.27972	8.5682	8.94769	8.98365	8.59827	8.49824	8.29299
8.99927	8.60835	9.33256	9.11381	9.04695	9.1249	8.89988	8.71998	8.87383	8.98886	8.63488	8.64731	8.7484	8.66893	8.92587	8.49247	9.43242	9.28837	9.55479	9.04178	9.21911	8.89617	9.02912	9.27608	8.74271	9.05884	9.26691	8.97987	8.82418	9.01864	8.80685	8.89617	9.05289	8.63807	8.93036	9.08845	9.02689	9.10412	9.15236	9.14645	9.0907	9.14572	9.14862	9.08326	9.21012	9.64772	9.88154	9.35517	9.31773	9.46841
9.09215	9.07884	9.1531	9.26691	8.92587	9.3458	8.85586	9.16285	8.91033	9.7158	8.95748	9.20407	9.04991	9.49993	9.11678	9.04543	9.14572	9.26845	9.06777	9.4292	9.14572	9.18013	9.03504	9.20262	9.07884	8.98289	9.28991	9.1093	8.70636	8.85211	8.75332	8.84988	8.78882	9.08255	8.90807	8.86262	9.02538	8.97617	8.99777	9.14496	9.03578	9.08326	9.15163	9.02612	9.10856	9.59107	9.68053	9.08183	9.21308	9.37575
9.57363	9.14052	9.28837	9.71109	9.61737	9.46102	9.2738	9.67593	9.33872	9.86485	9.36225	9.30297	9.27757	9.59808	8.33009	8.11286	9.0149	8.67583	8.45423	8.3873	8.59977	8.76238	8.32734	8.49979	8.25455	8.37856	8.56978	8.55317	8.83102	9.0907	9.23278	9.06033	9.06033	9.41252	9.18013	9.06406	9.43484	9.16736	9.3318	9.24101	9.16661	9.13382	9.1869	8.97764	9.13977	9.64496	9.83115	9.15834	9.21988	9.40047
8.61538	8.71847	10.0992	9.06184	9.52848	9.18315	9.50075	9.70459	9.69342	9.54542	9.39725	9.45938	9.51576	9.24481	7.43314	7.354	7.90145	8.44154	8.26919	8.07551	7.87525	8.2079	8.41425	8.47013	7.91269	8.01959	8.49902	8.09947	9.18766	9.23126	9.28837	9.47002	9.3061	9.32555	9.2822	9.49242	9.36862	9.38757	9.26691	9.2524	9.22291	9.34818	9.27608	9.30842	9.25844	9.90671	9.97579	9.38995	9.42999	9.37337
8.09947	8.28352	8.06415	7.42647	8.18764	8.20374	8.18002	8.35902	8.41515	8.30522	8.2623	8.35639	8.23577	8.22862	8.02774	7.75411	8.50059	8.35727	8.77597	8.51448	7.99911	8.26817	7.87525	8.21104	7.94746	8.29957	8.36704	8.43818	7.92997	8.1789	8.06257	8.14006	8.18435	8.22144	8.06257	8.33924	8.34014	8.34105	8.42449	8.37761	8.40988	8.46185	8.34741	8.12625	8.33653	9.49411	9.30071	8.34741	8.46185	8.44495
9.61035	9.37025	9.72229	9.85863	9.55216	10.0091	9.46185	9.59372	9.65221	10.1232	9.49411	10.0638	9.56758	10.1775	9.63883	9.34342	9.73071	9.68422	9.61651	9.52426	9.53777	9.64404	9.69898	9.94855	9.83627	9.66768	10.0441	9.60502	9.0685	9.22744	9.26381	9.2116	9.26691	9.34029	9.14496	9.41409	9.58673	9.29524	9.41168	9.41004	9.2116	9.32401	9.39805	9.142	9.30453	10.2527	10.1064	9.49661	9.46514	9.51154
9.07071	9.04102	9.39484	9.95622	9.50241	9.38597	9.49993	9.28066	9.61125	10.0754	9.39484	9.31539	9.29524	9.73644	8.77441	8.44921	8.00045	8.87233	9.11157	8.82194	8.87383	8.60445	8.95896	8.66972	8.3117	9.03355	8.65966	8.65507	8.86262	9.22291	8.92587	8.98138	9.14052	9.01337	8.86111	9.15834	9.32555	9.08255	9.19587	9.18391	9.02764	9.09215	9.13009	8.91916	9.04991	10.0661	9.93663	9.15086	9.07884	9.25009
9.82918	9.50655	9.97911	10.6564	9.98021	9.95622	9.88362	10.0349	10.0202	10.3003	9.7632	9.98132	9.79735	10.1674	9.17036	9.35992	9.49153	9.88674	9.74303	9.71391	9.66047	9.69714	9.51746	9.65863	9.49492	9.6423	9.75169	9.69992	9.3318	9.5183	9.45364	9.38515	9.18088	9.38757	9.23203	9.14496	9.39158	9.45938	9.54961	9.6459	9.44782	9.37337	9.38757	9.36304	9.31773	9.01337	8.88796	9.44454	9.51154	9.57186
10.2093	10.457	10.0248	10.0661	8.85738	9.39805	10.4063	10.2407	9.42602	9.32478	10.0406	10.1416	9.7288	9.57798	9.6916	10.0696	9.79238	9.6352	9.0179	9.06033	9.82209	10.1159	9.22896	9.19737	10.065	9.98021	9.22291	9.28684	9.03136	9.21613	8.84754	8.92286	8.69416	8.7994	8.87383	8.64964	8.86037	10.1257	10.423	10.246	10.2341	10.3281	10.628	10.2771	10.2962	9.34342	9.55479	10.2731	10.2704	10.2003
12.907	12.7496	12.6998	13.1254	12.8134	12.4788	12.8399	13.1719	11.6601	11.5074	12.6382	12.662	10.5758	10.6894	12.5558	12.4788	12.9345	12.8665	12.253	12.1929	12.5904	12.7119	11.128	11.3609	12.2016	12.0871	10.4664	10.4461	12.253	12.4266	12.4469	12.0711	12.4891	12.3262	12.6746	12.3557	12.5904	12.4266	12.4367	12.4469	12.3655	12.8268	12.8933	12.6871	12.8532	12.7496	12.544	12.4891	12.5904	12.662
8.30894	8.15659	7.89889	8.62328	8.18222	8.14363	7.85361	8.06257	7.97253	8.34924	7.96623	7.88137	8.02232	8.25943	8.06713	8.38114	8.11566	8.59368	8.55952	7.94376	8.4029	8.14829	8.2662	8.21257	7.98007	8.43226	8.34924	8.12092	7.87646	7.89005	7.51236	7.77061	7.64755	7.60678	7.79614	7.70811	7.78416	7.77738	7.89005	7.85227	7.77605	7.62595	7.75828	7.7555	7.83185	8.05679	7.77873	7.96865	8.02903	8.17779
8.97915	8.914	8.72226	9.58932	8.97469	9.21837	8.60292	8.82267	8.81739	9.31074	8.74655	9.03877	8.79339	9.0944	8.56978	8.08171	8.35279	8.43226	8.40729	8.23373	8.00439	8.47432	8.48666	8.41941	8.48012	8.02362	7.94502	8.30987	8.53145	8.74424	8.28253	8.47514	8.36972	8.39512	8.60445	8.20064	8.33744	8.40462	8.4331	8.55715	8.43481	8.44839	8.45088	8.43569	8.49824	8.39859	8.51205	8.61462	8.65193	8.47013
7.86514	7.62121	7.78688	8.15886	8.03848	7.99783	7.87892	7.76655	7.78956	7.98523	7.71109	7.8575	7.76098	8.42114	8.64731	8.30328	8.83025	8.79713	8.80685	9.08921	8.71847	8.25159	8.70782	8.58725	8.19092	8.44495	8.53391	8.46761	7.65059	7.85877	7.34717	7.55525	7.40072	7.6384	7.58563	7.58729	7.56384	7.60516	7.64906	7.7126	7.39189	7.59384	7.69777	7.72137	7.57388	8.04383	7.83313	7.874	7.78484	7.98649
8.59901	8.45848	8.59286	8.4314	8.59444	8.6558	8.62871	8.04117	8.83552	8.846	8.68041	8.2662	8.69262	9.02385	7.90894	8.00176	7.75133	8.05094	7.86002	8.3908	7.80954	7.78688	8.57291	8.01318	8.26326	7.48573	7.99783	7.79221	8.37059	8.4055	8.15067	8.32828	8.36881	8.41425	8.44752	8.19092	8.37761	8.27202	8.33924	8.42027	8.30145	8.39512	8.49498	8.43989	8.41162	8.63416	8.54437	8.38554	8.49498	8.59207
10.8244	10.7411	10.2799	10.2354	10.4539	10.7932	10.3225	10.3767	10.1354	10.5338	10.3254	10.7312	10.4585	10.5076	9.96259	10.1367	9.98788	9.4717	9.72229	10.1342	10.0327	9.5505	9.88986	9.68885	10.0236	9.85558	10.1464	9.75361	10.1788	9.87944	9.87844	10.0626	10.0102	9.95728	10.2236	10.0917	10.0441	10.1626	10.2635	10.3003	10.1977	10.5011	10.6263	10.381	10.338	10.3709	10.5707	10.5999	10.5173	10.5639
11.114	10.8201	9.53692	9.67779	9.48821	9.38757	9.30071	9.60589	9.10115	8.91621	9.00602	8.80388	8.87978	9.1914	10.8371	10.8959	10.1889	9.94096	9.70552	9.81416	9.38597	9.85967	9.34383	9.08845	9.09626	9.13308	9.00076	9.11456	10.3296	10.777	10.3296	10.3156	10.4649	10.3622	10.4493	10.3914	10.288	10.2866	10.7312	10.6672	10.6439	10.6819	10.669	10.7177	10.8328	10.7216	10.7292	10.9397	10.9327	10.9027
10.0464	10.4018	9.51746	8.94319	8.80316	8.94168	9.04844	9.39846	8.6949	8.12499	8.30424	8.72754	8.65658	8.61462	8.90731	9.16062	8.56265	8.41857	7.86386	8.34199	7.87766	7.86254	8.02634	8.17454	7.74709	7.8575	8.51122	7.7126	9.74028	10.1489	9.60071	9.93771	9.91619	9.74781	9.87633	9.94745	9.61563	10.0429	10.2158	10.3988	10.3593	10.3607	10.3198	10.3316	10.3651	10.2704	10.5388	10.4555	10.4679	10.2758
[truncated: 3,185 more rows]
[truncated: 2,148 more columns]
