# Supplementary material for: An integrative, multi-scale, genome-wide model reveals the phenotypic landscape of Escherichia coli
Source: Mol Syst Biol. 2014 Jul 1;10(7):735. doi: 10.15252/msb.20145108 (PMC4299492; doi:10.15252/msb.20145108)
Supplement: Supplementary file 4 — Supplementary Dataset S1 [file msb0010-0735-sd4.zip › SF1-EcoMAC/numbering_arrays-compendium.txt]

1 GSM311429
2 GSM311430
3 GSM311431
4 GSM311432
5 GSM311433
6 GSM311434
7 GSM311435
8 GSM311436
9 GSM311437
10 GSM311438
11 GSM311439
12 GSM311440
13 GSM311441
14 GSM311442
15 GSM311443
16 GSM311444
17 GSM311445
18 GSM311446
19 GSM311447
20 GSM311448
21 GSM311449
22 GSM311450
23 GSM311451
24 GSM311452
25 GSM311453
26 GSM311454
27 GSM311455
28 GSM311456
29 GSM543896
30 GSM543897
31 GSM543898
32 GSM543899
33 GSM543900
34 GSM543901
35 GSM543902
36 GSM543903
37 GSM543904
38 GSM543905
39 GSM543906
40 GSM543907
41 GSM543908
42 GSM543909
43 GSM543910
44 GSM543911
45 GSM543912
46 GSM543913
47 GSM543914
48 GSM543915
49 GSM543916
50 GSM543917
51 GSM543918
52 GSM543919
53 GSM543920
54 GSM543921
55 GSM543922
56 GSM543923
57 GSM543924
58 GSM543925
59 GSM543926
60 GSM543927
61 GSM543928
62 GSM546949
63 GSM546950
64 GSM564421
65 GSM564422
66 GSM564423
67 GSM564424
68 GSM564425
69 GSM564426
70 GSM820823
71 GSM820824
72 GSM820825
73 GSM820826
74 GSM820827
75 GSM820828
76 GSM820829
77 GSM820830
78 GSM820831
79 GSM820832
80 GSM820833
81 GSM820834
82 GSM820835
83 GSM820836
84 GSM820837
85 GSM820838
86 GSM820839
87 GSM820840
88 GSM820841
89 GSM820842
90 GSM820843
91 GSM820844
92 GSM820845
93 GSM820846
94 GSM820847
95 GSM820848
96 GSM820849
97 GSM820850
98 GSM820851
99 GSM820852
100 GSM820853
101 GSM820854
102 GSM820855
103 GSM820856
104 GSM820857
105 GSM820858
106 GSM820859
107 GSM820860
108 GSM820861
109 GSM820862
110 GSM820863
111 GSM820864
112 GSM820865
113 GSM820866
114 GSM820867
115 GSM820868
116 GSM820869
117 GSM820870
118 GSM820871
119 GSM820872
120 GSM820873
121 GSM820874
122 GSM820875
123 GSM820876
124 GSM820877
125 GSM820878
126 GSM820879
127 GSM820880
128 GSM820881
129 GSM820882
130 GSM820883
131 GSM820884
132 GSM820885
133 GSM820886
134 GSM820887
135 GSM820888
136 GSM820889
137 GSM820890
138 GSM820891
139 GSM820892
140 GSM820893
141 GSM820894
142 GSM820895
143 GSM820896
144 GSM820897
145 GSM820898
146 GSM820899
147 GSM820900
148 GSM820901
149 GSM820902
150 GSM820903
151 GSM820904
152 GSM820905
153 GSM820906
154 GSM820907
155 GSM820908
156 GSM820909
157 GSM820910
158 GSM820911
159 GSM820912
160 GSM820913
161 GSM820914
162 GSM820915
163 GSM820916
164 GSM820917
165 GSM820918
166 GSM157409
167 GSM157410
168 GSM157411
169 GSM157412
170 GSM157413
171 GSM157414
172 GSM157415
173 GSM157416
174 GSM157417
175 GSM157418
176 GSM157419
177 GSM157420
178 GSM157421
179 GSM157422
180 GSM157423
181 GSM157424
182 GSM157425
183 GSM157426
184 GSM157427
185 GSM157428
186 GSM157429
187 GSM157430
188 GSM157431
189 GSM157432
190 GSM157433
191 GSM157434
192 GSM157435
193 GSM157436
194 GSM157437
195 GSM157438
196 GSM157439
197 GSM157440
198 GSM157441
199 GSM157442
200 GSM157443
201 GSM157444
202 GSM157445
203 GSM157446
204 GSM157447
205 GSM157448
206 GSM157449
207 GSM157450
208 GSM157451
209 GSM157452
210 GSM157453
211 GSM157454
212 GSM157455
213 GSM157456
214 GSM157457
215 GSM157458
216 GSM157459
217 GSM157460
218 GSM157461
219 GSM157462
220 GSM157463
221 GSM157464
222 GSM157465
223 GSM157466
224 GSM157467
225 GSM157468
226 GSM157469
227 GSM157470
228 GSM157471
229 GSM157472
230 GSM157473
231 GSM157474
232 GSM157475
233 GSM157476
234 GSM157477
235 GSM157478
236 GSM157479
237 GSM157480
238 GSM157481
239 GSM157482
240 GSM157483
241 GSM157484
242 GSM157485
243 GSM157486
244 GSM157487
245 GSM157488
246 GSM157489
247 GSM157490
248 GSM157491
249 GSM157492
250 GSM157493
251 GSM157494
252 GSM157495
253 GSM157496
254 GSM157497
255 GSM157498
256 GSM157499
257 GSM157500
258 GSM157501
259 GSM157502
260 GSM157503
261 GSM157504
262 GSM157505
263 GSM157506
264 GSM157507
265 GSM157508
266 GSM157509
267 GSM157510
268 GSM157511
269 GSM157512
270 GSM157513
271 GSM157514
272 GSM157515
273 GSM157516
274 GSM157517
275 GSM157518
276 GSM157519
277 GSM157520
278 GSM157521
279 GSM157522
280 GSM157523
281 GSM157524
282 GSM157525
283 GSM157526
284 GSM157527
285 GSM157528
286 GSM157529
287 GSM157530
288 GSM157531
289 GSM157532
290 GSM157533
291 GSM157534
292 GSM157535
293 GSM157536
294 GSM157537
295 GSM157538
296 GSM157539
297 GSM157540
298 GSM157541
299 GSM157542
300 GSM157543
301 GSM157544
302 GSM157545
303 GSM157546
304 GSM157547
305 GSM157548
306 GSM157549
307 GSM157550
308 GSM157551
309 GSM157552
310 GSM157553
311 GSM157554
312 GSM157555
313 GSM157556
314 GSM157557
315 GSM157558
316 GSM157559
317 GSM157560
318 GSM157561
319 GSM157562
320 GSM157563
321 GSM157564
322 GSM157565
323 GSM157566
324 GSM157567
325 GSM157568
326 GSM157569
327 GSM157570
328 GSM157571
329 GSM157572
330 GSM157573
331 GSM157574
332 GSM157575
333 GSM157576
334 GSM157577
335 GSM157578
336 GSM157579
337 GSM157580
338 GSM157581
339 GSM157582
340 GSM157583
341 GSM157584
342 GSM157585
343 GSM157586
344 GSM157587
345 GSM157588
346 GSM157589
347 GSM157590
348 GSM157591
349 GSM157592
350 GSM157593
351 GSM157594
352 GSM157595
353 GSM157596
354 GSM157597
355 GSM157598
356 GSM157599
357 GSM157600
358 GSM157601
359 GSM157602
360 GSM157603
361 GSM157604
362 GSM157605
363 GSM157606
364 GSM157607
365 GSM157608
366 GSM157609
367 GSM157610
368 GSM157611
369 GSM157612
370 GSM157613
371 GSM157614
372 GSM157615
373 GSM157616
374 GSM157617
375 GSM157618
376 GSM157619
377 GSM157620
378 GSM157621
379 GSM157622
380 GSM157623
381 GSM157624
382 GSM157625
383 GSM157626
384 GSM157627
385 GSM157628
386 GSM157629
387 GSM157630
388 GSM157631
389 GSM157632
390 GSM157633
391 GSM157634
392 GSM157635
393 GSM157636
394 GSM157637
395 GSM157638
396 GSM157639
397 GSM157640
398 GSM157641
399 GSM157642
400 GSM157643
401 GSM157644
402 GSM157645
403 GSM157646
404 GSM157647
405 GSM157648
406 GSM157649
407 GSM157650
408 GSM157651
409 GSM157652
410 GSM157653
411 GSM157654
412 GSM157655
413 GSM157656
414 GSM157657
415 GSM157658
416 GSM157659
417 GSM157660
418 GSM157661
419 GSM157662
420 GSM157663
421 GSM157664
422 GSM157665
423 GSM157666
424 GSM157667
425 GSM157668
426 GSM157669
427 GSM157670
428 GSM157671
429 GSM157672
430 GSM157673
431 GSM157674
432 PR00001
433 PR00002
434 PR00003
435 PR00004
436 PR00005
437 PR00006
438 PR00007
439 PR00008
440 PR00009
441 PR00010
442 PR00011
443 PR00012
444 PR00013
445 PR00014
446 PR00015
447 PR00016
448 PR00017
449 PR00018
450 PR00019
451 PR00020
452 PR00021
453 PR00022
454 PR00023
455 PR00024
456 PR00025
457 PR00026
458 PR00027
459 PR00028
460 PR00029
461 PR00030
462 PR00031
463 PR00032
464 PR00033
465 PR00034
466 PR00035
467 PR00036
468 PR00037
469 PR00038
470 PR00039
471 PR00040
472 PR00041
473 PR00042
474 PR00043
475 PR00044
476 PR00045
477 PR00046
478 PR00047
479 PR00048
480 PR00049
481 PR00050
482 PR00051
483 PR00052
484 PR00053
485 PR00054
486 PR00055
487 PR00056
488 PR00057
489 PR00058
490 PR00059
491 PR00060
492 PR00061
493 PR00062
494 PR00063
495 PR00064
496 PR00065
497 PR00066
498 PR00067
499 PR00068
500 PR00069
501 PR00070
502 PR00071
503 PR00072
504 PR00073
505 PR00074
506 PR00075
507 PR00076
508 PR00077
509 PR00078
510 PR00079
511 PR00080
512 PR00081
513 PR00082
514 PR00083
515 PR00084
516 PR00085
517 PR00086
518 PR00087
519 PR00088
520 PR00089
521 PR00090
522 PR00091
523 PR00092
524 PR00093
525 PR00094
526 PR00095
527 PR00096
528 PR00097
529 PR00098
530 PR00099
531 PR00100
532 PR00101
533 PR00102
534 PR00103
535 PR00104
536 PR00105
537 PR00106
538 PR00107
539 PR00108
540 PR00109
541 PR00110
542 PR00111
543 PR00112
544 PR00113
545 PR00114
546 PR00115
547 PR00116
548 PR00117
549 PR00118
550 PR00119
551 PR00120
552 PR00121
553 PR00122
554 PR00123
555 PR00124
556 PR00125
557 PR00126
558 PR00127
559 PR00128
560 PR00129
561 PR00130
562 PR00131
563 PR00132
564 PR00133
565 PR00134
566 PR00135
567 PR00136
568 PR00137
569 PR00138
570 PR00139
571 PR00140
572 PR00141
573 PR00142
574 PR00143
575 PR00144
576 PR00145
577 PR00146
578 PR00147
579 PR00148
580 PR00149
581 PR00150
582 PR00151
583 PR00152
584 PR00153
585 PR00154
586 PR00155
587 PR00156
588 PR00157
589 PR00158
590 PU00249
591 PU00250
592 PU00251
593 PU00252
594 PU00253
595 PU00254
596 PU00255
597 PU00256
598 PU00257
599 PU00258
600 PU00259
601 PU00260
602 PU00261
603 PU00262
604 PU00263
605 PU00264
606 PU00265
607 PU00266
608 PU00267
609 PU00268
610 PU00269
611 PU00270
612 PU00271
613 PU00272
614 PU00273
615 PU00274
616 PU00275
617 PU00276
618 PU00277
619 PU00278
620 PU00279
621 PU00280
622 PU00281
623 PU00282
624 PU00283
625 PU00284
626 PU00285
627 PU00286
628 PU00287
629 PU00288
630 PU00289
631 PU00290
632 PU00291
633 PU00292
634 PU00293
635 PU00294
636 PU00295
637 PU00296
638 PU00297
639 PU00298
640 PU00299
641 PU00300
642 PU00301
643 PU00302
644 PU00303
645 PU00304
646 PU00305
647 PU00306
648 PU00307
649 PU00308
650 PU00309
651 PU00310
652 PU00311
653 PU00312
654 PU00313
655 PU00314
656 PU00315
657 PU00316
658 PU00317
659 PU00318
660 PU00319
661 PU00320
662 PU00321
663 PU00322
664 PU00323
665 PU00324
666 PU00325
667 PU00326
668 PU00327
669 PU00328
670 PU00329
671 PU00330
672 PU00331
673 PU00332
674 PU00333
675 PU00334
676 PU00335
677 PU00336
678 PU00337
679 PU00338
680 PU00339
681 PU00340
682 PU00341
683 PU00342
684 PU00343
685 PU00344
686 PU00345
687 PU00346
688 PU00347
689 PU00348
690 PU00349
691 PU00350
692 PU00351
693 PU00352
694 PU00353
695 PU00354
696 PU00355
697 PU00356
698 PU00357
699 PU00358
700 PU00359
701 PU00360
702 PU00361
703 PU00362
704 PU00363
705 PU00364
706 PU00365
707 PU00366
708 PU00367
709 PU00368
710 PU00369
711 PU00370
712 PU00371
713 PU00372
714 PU00373
715 PU00374
716 PU00375
717 PU00376
718 PU00377
719 PU00378
720 PU00379
721 PU00380
722 PU00381
723 PU00382
724 PU00383
725 PU00384
726 PU00385
727 PU00386
728 PU00387
729 PU00388
730 PU00389
731 PU00390
732 PU00391
733 PU00392
734 PU00393
735 PU00394
736 PU00395
737 PU00396
738 PU00397
739 PU00398
740 PU00399
741 PU00400
742 PU00401
743 PU00402
744 PU00403
745 PU00404
746 PU00405
747 PU00406
748 PU00407
749 PU00408
750 PU00409
751 PU00410
752 PU00411
753 PU00412
754 PU00413
755 PU00414
756 PU00415
757 PU00416
758 PU00417
759 PU00418
760 PU00419
761 PU00420
762 PU00421
763 PU00422
764 PU00423
765 PU00424
766 PU00425
767 PU00426
768 PU00427
769 PU00428
770 PU00429
771 PU00430
772 PU00431
773 PU00432
774 PU00433
775 PU00434
776 PU00435
777 PU00436
778 PU00437
779 PU00438
780 PU00439
781 PU00440
782 PU00441
783 PU00442
784 PU00443
785 PU00444
786 PU00445
787 PU00446
788 PU00447
789 PU00448
790 PU00449
791 PU00450
792 PU00451
793 PU00452
794 PU00453
795 PU00454
796 PU00455
797 PU00456
798 PU00457
799 PU00458
800 PU00459
801 PU00460
802 PU00461
803 PU00462
804 PU00463
805 PU00464
806 PU00465
807 PU00466
808 PU00467
809 PU00468
810 PU00469
811 PU00470
812 PU00471
813 PU00472
814 PU00473
815 PU00474
816 PU00475
817 PU00476
818 PU00477
819 PU00478
820 PU00479
821 PU00480
822 PU00481
823 PU00482
824 PU00483
825 PU00484
826 PU00485
827 PU00486
828 PU00487
829 PU00488
830 PU00489
831 PU00490
832 PU00491
833 PU00492
834 PU00493
835 PU00494
836 PU00495
837 PU00496
838 PU00497
839 PU00498
840 PU00499
841 PU00500
842 PU00501
843 PU00502
844 PU00503
845 PU00504
846 PU00505
847 PU00506
848 PU00507
849 PU00508
850 PU00509
851 PU00510
852 PU00511
853 PU00512
854 PU00513
855 PU00514
856 PU00515
857 PU00516
858 PU00517
859 PU00518
860 PU00519
861 PU00520
862 PU00521
863 PU00522
864 PU00523
865 PU00524
866 PU00525
867 PU00526
868 PU00527
869 PU00528
870 PU00529
871 PU00530
872 PU00531
873 PU00532
874 PU00533
875 PU00534
876 PU00535
877 PU00536
878 PU00537
879 PU00538
880 PU00539
881 PU00540
882 PU00541
883 PU00542
884 PU00543
885 PU00544
886 PU00545
887 PU00546
888 PU00547
889 PU00548
890 PU00549
891 PU00550
892 PU00551
893 PU00552
894 PU00553
895 PU00554
896 PU00555
897 PU00556
898 PU00557
899 PU00558
900 PU00559
901 PU00560
902 PU00561
903 PU00562
904 PU00563
905 PU00564
906 PU00565
907 PU00566
908 PU00567
909 PU00568
910 PU00569
911 PU00570
912 PU00571
913 PU00572
914 PU00573
915 PU00574
916 PU00575
917 PU00576
918 PU00577
919 PU00578
920 PU00579
921 PU00580
922 PU00581
923 PU00582
924 PU00583
925 PU00584
926 PU00585
927 PU00586
928 PU00587
929 PU00588
930 PU00589
931 PU00590
932 PU00591
933 PU00592
934 PU00593
935 PU00594
936 PU00595
937 PU00596
938 PU00597
939 PU00598
940 PU00599
941 PU00600
942 PU00601
943 PU00602
944 PU00603
945 PU00604
946 PU00605
947 PU00606
948 PU00607
949 PU00608
950 PU00609
951 PU00610
952 PU00611
953 PU00612
954 PU00613
955 PU00614
956 PU00615
957 PU00616
958 PU00617
959 PU00618
960 PU00619
961 PU00620
962 PU00621
963 PU00622
964 PU00623
965 PU00624
966 PU00625
967 PU00626
968 PU00627
969 PU00628
970 PU00629
971 PU00630
972 PU00631
973 PU00632
974 PU00633
975 PU00634
976 PU00635
977 PU00636
978 PU00637
979 PU00638
980 PU00639
981 PU00640
982 PU00641
983 PU00642
984 PU00643
985 PU00644
986 PU00645
987 PU00646
988 PU00647
989 PU00648
990 PU00649
991 PU00650
992 PU00651
993 PU00652
994 PU00653
995 PU00654
996 PU00655
997 PU00656
998 PU00657
999 PU00658
1000 PU00659
1001 PU00660
1002 PU00661
1003 PU00662
1004 PU00663
1005 PU00664
1006 PU00665
1007 PU00666
1008 PU00667
1009 PU00668
1010 PU00669
1011 PU00670
1012 PU00671
1013 PU00672
1014 PU00673
1015 PU00674
1016 PU00675
1017 PU00676
1018 PU00677
1019 PU00678
1020 PU00679
1021 PU00680
1022 PU00681
1023 PU00682
1024 PU00683
1025 PU00684
1026 PU00685
1027 PU00686
1028 PU00687
1029 PU00688
1030 PU00689
1031 PU00690
1032 PU00691
1033 PU00692
1034 PU00693
1035 PU00694
1036 PU00695
1037 PU00696
1038 PU00697
1039 PU00698
1040 PU00699
1041 PU00700
1042 PU00701
1043 PU00702
1044 PU00703
1045 PU00704
1046 PU00705
1047 PU00706
1048 PU00707
1049 PU00708
1050 PU00709
1051 PU00710
1052 PU00711
1053 PU00712
1054 PU00713
1055 PU00714
1056 PU00715
1057 PU00716
1058 PU00717
1059 PU00718
1060 PU00719
1061 PU00720
1062 PU00721
1063 PU00722
1064 PU00723
1065 PU00724
1066 PU00725
1067 PU00726
1068 PU00727
1069 PU00728
1070 PU00729
1071 PU00730
1072 PU00731
1073 PU00732
1074 PU00733
1075 PU00734
1076 PU00735
1077 PU00736
1078 PU00737
1079 PU00738
1080 PU00739
1081 PU00740
1082 PU00741
1083 PU00742
1084 PU00743
1085 PU00744
1086 PU00745
1087 PU00746
1088 PU00747
1089 PU00748
1090 PU00749
1091 PU00750
1092 PU00751
1093 PU00752
1094 PU00753
1095 PU00754
1096 PU00755
1097 PU00756
1098 PU00757
1099 PU00758
1100 PU00759
1101 PU00760
1102 PU00761
1103 PU00762
1104 PU00763
1105 PU00764
1106 PU00765
1107 PU00766
1108 PU00767
1109 PU00768
1110 PU00769
1111 PU00770
1112 PU00771
1113 PU00772
1114 PU00773
1115 PU00774
1116 PU00775
1117 PU00776
1118 PU00777
1119 PU00778
1120 PU00779
1121 PU00780
1122 PU00781
1123 PU00782
1124 PU00783
1125 PU00784
1126 PU00785
1127 PU00786
1128 PU00787
1129 PU00788
1130 PU00789
1131 PU00790
1132 PU00791
1133 PU00792
1134 PU00793
1135 PU00794
1136 PU00795
1137 PU00796
1138 PU00797
1139 PU00798
1140 PU00799
1141 PU00800
1142 PU00801
1143 PU00802
1144 PU00803
1145 PU00804
1146 PU00805
1147 PU00806
1148 PU00807
1149 PU00808
1150 PU00809
1151 PU00810
1152 PU00811
1153 PU00812
1154 PU00813
1155 PU00814
1156 PU00815
1157 PU00816
1158 PU00817
1159 PU00818
1160 PU00819
1161 PU00820
1162 PU00821
1163 PU00822
1164 PU00823
1165 PU00824
1166 PU00825
1167 PU00826
1168 PU00827
1169 PU00828
1170 PU00829
1171 PU00830
1172 PU00831
1173 PU00832
1174 PU00833
1175 PU00834
1176 PU00835
1177 PU00836
1178 PU00837
1179 PU00838
1180 PU00839
1181 PU00840
1182 PU00841
1183 PU00842
1184 PU00843
1185 PU00844
1186 PU00845
1187 PU00846
1188 PU00847
1189 PU00848
1190 PU00849
1191 PU00850
1192 PU00851
1193 PU00852
1194 PU00853
1195 PU00854
1196 PU00855
1197 GSM85143
1198 GSM85144
1199 GSM85145
1200 GSM85146
1201 GSM85147
1202 GSM85148
1203 GSM85149
1204 GSM85150
1205 GSM85151
1206 GSM85152
1207 GSM85153
1208 GSM85154
1209 GSM85155
1210 GSM85156
1211 GSM85157
1212 GSM85158
1213 GSM85159
1214 GSM85160
1215 GSM85161
1216 GSM85162
1217 GSM106504
1218 GSM106751
1219 GSM106752
1220 GSM106753
1221 GSM106755
1222 GSM106756
1223 GSM106757
1224 GSM106758
1225 GSM106759
1226 GSM129073
1227 GSM129074
1228 GSM129075
1229 GSM129076
1230 GSM143158
1231 GSM143159
1232 GSM143160
1233 GSM143161
1234 GSM161201
1235 GSM161202
1236 GSM161203
1237 GSM161204
1238 GSM161205
1239 GSM161206
1240 GSM161207
1241 GSM161208
1242 GSM161209
1243 GSM161210
1244 GSM161211
1245 GSM161212
1246 GSM161213
1247 GSM161214
1248 GSM161215
1249 GSM161216
1250 GSM161217
1251 GSM161218
1252 GSM174666
1253 GSM174667
1254 GSM174668
1255 GSM174669
1256 GSM174670
1257 GSM174671
1258 GSM175728
1259 GSM175737
1260 GSM180102
1261 GSM180104
1262 GSM180106
1263 GSM180110
1264 GSM180112
1265 GSM183470
1266 GSM183471
1267 GSM183472
1268 GSM183473
1269 GSM183488
1270 GSM183489
1271 GSM183490
1272 GSM183491
1273 GSM183492
1274 GSM183493
1275 GSM183494
1276 GSM183495
1277 GSM183496
1278 GSM183497
1279 GSM183498
1280 GSM183499
1281 GSM247664
1282 GSM247665
1283 GSM247666
1284 GSM247667
1285 GSM247668
1286 GSM247669
1287 GSM247861
1288 GSM247867
1289 GSM252012
1290 GSM252013
1291 GSM255759
1292 GSM255761
1293 GSM261482
1294 GSM261483
1295 GSM261484
1296 GSM261485
1297 GSM261486
1298 GSM261487
1299 GSM261488
1300 GSM261489
1301 GSM261490
1302 GSM261491
1303 GSM261492
1304 GSM261493
1305 GSM261494
1306 GSM261495
1307 GSM261496
1308 GSM261497
1309 GSM261498
1310 GSM261499
1311 GSM261500
1312 GSM261501
1313 GSM264625
1314 GSM264626
1315 GSM272059
1316 GSM272060
1317 GSM272063
1318 GSM272064
1319 GSM272065
1320 GSM272066
1321 GSM298124
1322 GSM298125
1323 GSM301485
1324 GSM301486
1325 GSM303526
1326 GSM303527
1327 GSM303528
1328 GSM303529
1329 GSM306856
1330 GSM306857
1331 GSM306858
1332 GSM306859
1333 GSM306860
1334 GSM306861
1335 GSM318714
1336 GSM318715
1337 GSM319951
1338 GSM319952
1339 GSM322121
1340 GSM322122
1341 GSM322123
1342 GSM322124
1343 GSM341044
1344 GSM341492
1345 GSM341493
1346 GSM341494
1347 GSM341911
1348 GSM341912
1349 GSM341913
1350 GSM341914
1351 GSM341915
1352 GSM341916
1353 GSM341917
1354 GSM341918
1355 GSM341919
1356 GSM341920
1357 GSM341921
1358 GSM341922
1359 GSM350095
1360 GSM350102
1361 GSM351280
1362 GSM351281
1363 GSM351282
1364 GSM351294
1365 GSM351295
1366 GSM351296
1367 GSM351297
1368 GSM351304
1369 GSM356794
1370 GSM356795
1371 GSM361555
1372 GSM361556
1373 GSM370094
1374 GSM370095
1375 GSM370096
1376 GSM370097
1377 GSM370098
1378 GSM370099
1379 GSM370100
1380 GSM370101
1381 GSM370102
1382 GSM375831
1383 GSM375832
1384 GSM375833
1385 GSM375834
1386 GSM375836
1387 GSM375837
1388 GSM375838
1389 GSM375839
1390 GSM375840
1391 GSM384835
1392 GSM384836
1393 GSM384837
1394 GSM384838
1395 GSM386644
1396 GSM386645
1397 GSM386646
1398 GSM386647
1399 GSM386648
1400 GSM386649
1401 GSM386650
1402 GSM386651
1403 GSM386652
1404 GSM386653
1405 GSM386654
1406 GSM386655
1407 GSM386656
1408 GSM386657
1409 GSM386658
1410 GSM386659
1411 GSM386660
1412 GSM386661
1413 GSM386662
1414 GSM386663
1415 GSM386664
1416 GSM386665
1417 GSM386666
1418 GSM386667
1419 GSM388696
1420 GSM388697
1421 GSM388698
1422 GSM388700
1423 GSM388701
1424 GSM388702
1425 GSM388704
1426 GSM388705
1427 GSM388712
1428 GSM388713
1429 GSM388714
1430 GSM388715
1431 GSM389279
1432 GSM389280
1433 GSM389281
1434 GSM389282
1435 GSM389283
1436 GSM389284
1437 GSM389285
1438 GSM389286
1439 GSM389287
1440 GSM389288
1441 GSM389289
1442 GSM389290
1443 GSM434734
1444 GSM434735
1445 GSM434736
1446 GSM434737
1447 GSM434738
1448 GSM434739
1449 GSM434740
1450 GSM434741
1451 GSM434742
1452 GSM434743
1453 GSM434744
1454 GSM434745
1455 GSM435772
1456 GSM435773
1457 GSM435774
1458 GSM435775
1459 GSM435776
1460 GSM435777
1461 GSM435778
1462 GSM435779
1463 GSM435780
1464 GSM435781
1465 GSM435782
1466 GSM435783
1467 GSM435784
1468 GSM435785
1469 GSM435786
1470 GSM435787
1471 GSM435788
1472 GSM435789
1473 GSM436542
1474 GSM436549
1475 GSM436569
1476 GSM436572
1477 GSM436574
1478 GSM436577
1479 GSM436588
1480 GSM436617
1481 GSM436618
1482 GSM436619
1483 GSM436620
1484 GSM436621
1485 GSM436622
1486 GSM436623
1487 GSM436624
1488 GSM436625
1489 GSM436626
1490 GSM436627
1491 GSM436628
1492 GSM436629
1493 GSM436883
1494 GSM436884
1495 GSM436885
1496 GSM436886
1497 GSM436887
1498 GSM436888
1499 GSM436889
1500 GSM436890
1501 GSM436891
1502 GSM436892
1503 GSM436893
1504 GSM436894
1505 GSM436895
1506 GSM436896
1507 GSM436897
1508 GSM436898
1509 GSM436899
1510 GSM436900
1511 GSM436901
1512 GSM436902
1513 GSM436903
1514 GSM436904
1515 GSM436905
1516 GSM436906
1517 GSM438111
1518 GSM438112
1519 GSM438113
1520 GSM438114
1521 GSM438115
1522 GSM438116
1523 GSM438117
1524 GSM438118
1525 GSM438119
1526 GSM438120
1527 GSM438121
1528 GSM438122
1529 GSM438123
1530 GSM438124
1531 GSM445914
1532 GSM445915
1533 GSM452795
1534 GSM452798
1535 GSM460022
1536 GSM460023
1537 GSM460024
1538 GSM460025
1539 GSM462878
1540 GSM462879
1541 GSM462880
1542 GSM462881
1543 GSM462882
1544 GSM462883
1545 GSM467152
1546 GSM467153
1547 GSM469137
1548 GSM469138
1549 GSM469139
1550 GSM469140
1551 GSM469141
1552 GSM469142
1553 GSM469143
1554 GSM469144
1555 GSM469641
1556 GSM469642
1557 GSM490261
1558 GSM490262
1559 GSM490263
1560 GSM490264
1561 GSM490265
1562 GSM490266
1563 GSM502093
1564 GSM502094
1565 GSM502095
1566 GSM502096
1567 GSM502097
1568 GSM502098
1569 GSM502099
1570 GSM502100
1571 GSM502101
1572 GSM510322
1573 GSM510323
1574 GSM510324
1575 GSM510325
1576 GSM510326
1577 GSM510327
1578 GSM510328
1579 GSM510329
1580 GSM510330
1581 GSM510398
1582 GSM510399
1583 GSM510400
1584 GSM510401
1585 GSM510402
1586 GSM510403
1587 GSM538619
1588 GSM538620
1589 GSM538621
1590 GSM538622
1591 GSM538623
1592 GSM538624
1593 GSM538625
1594 GSM538626
1595 GSM539342
1596 GSM539343
1597 GSM539344
1598 GSM539345
1599 GSM540096
1600 GSM540097
1601 GSM540098
1602 GSM540099
1603 GSM540100
1604 GSM540101
1605 GSM540102
1606 GSM540103
1607 GSM540104
1608 GSM540105
1609 GSM540106
1610 GSM540107
1611 GSM543291
1612 GSM543292
1613 GSM543293
1614 GSM543294
1615 GSM543453
1616 GSM543454
1617 GSM543455
1618 GSM543456
1619 GSM543457
1620 GSM543458
1621 GSM543459
1622 GSM543460
1623 GSM543461
1624 GSM543462
1625 GSM543463
1626 GSM543464
1627 GSM544425
1628 GSM544426
1629 GSM544427
1630 GSM544428
1631 GSM548528
1632 GSM548529
1633 GSM552709
1634 GSM552710
1635 GSM552711
1636 GSM552712
1637 GSM554443
1638 GSM554444
1639 GSM554445
1640 GSM554446
1641 GSM573253
1642 GSM573254
1643 GSM573255
1644 GSM574246
1645 GSM574247
1646 GSM574248
1647 GSM574249
1648 GSM574250
1649 GSM574251
1650 GSM604756
1651 GSM604757
1652 GSM604758
1653 GSM604759
1654 GSM604760
1655 GSM604761
1656 GSM604762
1657 GSM604763
1658 GSM611680
1659 GSM611681
1660 GSM611682
1661 GSM611683
1662 GSM611684
1663 GSM611685
1664 GSM622787
1665 GSM622788
1666 GSM622789
1667 GSM622790
1668 GSM654474
1669 GSM654475
1670 GSM654476
1671 GSM654477
1672 GSM654478
1673 GSM654479
1674 GSM654480
1675 GSM654481
1676 GSM713186
1677 GSM713187
1678 GSM713188
1679 GSM713189
1680 GSM713190
1681 GSM713191
1682 GSM713192
1683 GSM713193
1684 GSM713194
1685 GSM713195
1686 GSM713196
1687 GSM713197
1688 GSM723369
1689 GSM723370
1690 GSM723371
1691 GSM723372
1692 GSM723373
1693 GSM723374
1694 GSM728703
1695 GSM728704
1696 GSM728731
1697 GSM728732
1698 GSM728733
1699 GSM728734
1700 GSM728735
1701 GSM728736
1702 GSM728737
1703 GSM728738
1704 GSM728739
1705 GSM728740
1706 GSM728741
1707 GSM728742
1708 GSM728743
1709 GSM729401
1710 GSM729406
1711 GSM729407
1712 GSM729408
1713 GSM729409
1714 GSM729410
1715 GSM729411
1716 GSM729424
1717 GSM729425
1718 GSM729426
1719 GSM729427
1720 GSM738726
1721 GSM738735
1722 GSM754675
1723 GSM754676
1724 GSM754995
1725 GSM754996
1726 GSM754997
1727 GSM754998
1728 GSM754999
1729 GSM755000
1730 GSM759814
1731 GSM759815
1732 GSM759816
1733 GSM759817
1734 GSM759818
1735 GSM759819
1736 GSM759820
1737 GSM759821
1738 GSM759822
1739 GSM759823
1740 GSM759824
1741 GSM759825
1742 GSM759826
1743 GSM759827
1744 GSM759828
1745 GSM759829
1746 GSM759830
1747 GSM759831
1748 GSM759832
1749 GSM759833
1750 GSM759834
1751 GSM759835
1752 GSM759836
1753 GSM759837
1754 GSM759838
1755 GSM759839
1756 GSM759840
1757 GSM759841
1758 GSM759842
1759 GSM759843
1760 GSM759844
1761 GSM759845
1762 GSM759846
1763 GSM759847
1764 GSM759848
1765 GSM759849
1766 GSM759850
1767 GSM759851
1768 GSM759852
1769 GSM761209
1770 GSM761210
1771 GSM765279
1772 GSM765280
1773 GSM765281
1774 GSM765282
1775 GSM765283
1776 GSM765284
1777 GSM768837
1778 GSM768838
1779 GSM768839
1780 GSM768840
1781 GSM768841
1782 GSM768842
1783 GSM769217
1784 GSM769219
1785 GSM770862
1786 GSM770863
1787 GSM770864
1788 GSM770865
1789 GSM770866
1790 GSM770867
1791 GSM770868
1792 GSM770869
1793 GSM770870
1794 GSM770871
1795 GSM770872
1796 GSM770873
1797 GSM770874
1798 GSM770875
1799 GSM770876
1800 GSM770877
1801 GSM770878
1802 GSM770879
1803 GSM840545
1804 GSM840546
1805 GSM840547
1806 GSM840548
1807 GSM840549
1808 GSM840550
1809 GSM840551
1810 GSM840552
1811 GSM840553
1812 GSM840554
1813 GSM840555
1814 GSM840556
1815 GSM840557
1816 GSM840558
1817 GSM840559
1818 GSM840560
1819 GSM840561
1820 GSM840562
1821 GSM840563
1822 GSM840564
1823 GSM840565
1824 GSM840566
1825 GSM840567
1826 GSM840568
1827 GSM840569
1828 GSM840570
1829 GSM840571
1830 GSM840572
1831 GSM840577
1832 GSM840609
1833 GSM840625
1834 GSM846190
1835 GSM846191
1836 GSM846192
1837 GSM846193
1838 GSM846194
1839 GSM846195
1840 GSM846196
1841 GSM846197
1842 GSM846198
1843 GSM846199
1844 GSM846200
1845 GSM846201
1846 GSM852195
1847 GSM852196
1848 GSM852197
1849 GSM852198
1850 GSM852199
1851 GSM852200
1852 GSM859955
1853 GSM859956
1854 GSM862032
1855 GSM862033
1856 GSM862034
1857 GSM862035
1858 GSM862036
1859 GSM862037
1860 GSM866995
1861 GSM866996
1862 GSM866997
1863 GSM866998
1864 GSM866999
1865 GSM867000
1866 GSM867001
1867 GSM867002
1868 GSM867003
1869 GSM867004
1870 GSM867005
1871 GSM867006
1872 GSM867007
1873 GSM867008
1874 GSM867009
1875 GSM867010
1876 GSM867011
1877 GSM867012
1878 GSM867013
1879 GSM867014
1880 GSM867015
1881 GSM867016
1882 GSM867017
1883 GSM867018
1884 GSM867019
1885 GSM867020
1886 GSM867021
1887 GSM867022
1888 GSM867023
1889 GSM867024
1890 GSM867025
1891 GSM867026
1892 GSM867027
1893 GSM867028
1894 GSM867029
1895 GSM867030
1896 GSM867031
1897 GSM867032
1898 GSM867033
1899 GSM867034
1900 GSM867035
1901 GSM867036
1902 GSM867037
1903 GSM867038
1904 GSM867039
1905 GSM867040
1906 GSM867041
1907 GSM867042
1908 GSM867043
1909 GSM867044
1910 GSM867045
1911 GSM867046
1912 GSM867047
1913 GSM867048
1914 GSM867049
1915 GSM867050
1916 GSM867051
1917 GSM867052
1918 GSM867053
1919 GSM867054
1920 GSM909095
1921 GSM909096
1922 GSM909097
1923 GSM909098
1924 GSM909099
1925 GSM909100
1926 GSM909101
1927 GSM909102
1928 GSM998832
1929 GSM998833
1930 GSM998834
1931 GSM998835
1932 GSM998836
1933 GSM998837
1934 GSM998838
1935 GSM998839
1936 GSM999245
1937 GSM999246
1938 GSM999247
1939 GSM999248
1940 GSM999249
1941 GSM999250
1942 GSM999251
1943 GSM999252
1944 2a_(E_coli_2)
1945 2b_(E_coli_2)
1946 2c_(E_coli_2)
1947 3a_(E_coli_2)
1948 3c_(E_coli_2)
1949 3e_(E_coli_2)
1950 4b_(E_coli_2)
1951 4c_(E_coli_2)
1952 4e_(E_coli_2)
1953 5b_(E_coli_2)
1954 5c_(E_coli_2)
1955 5e_(E_coli_2)
1956 6a_(E_coli_2)
1957 6d_(E_coli_2)
1958 6e_(E_coli_2)
1959 7b_(E_coli_2)
1960 7c_(E_coli_2)
1961 7d_(E_coli_2)
1962 8b_(E_coli_2)
1963 8c_(E_coli_2)
1964 8d_(E_coli_2)
1965 9b_(E_coli_2)
1966 9c_(E_coli_2)
1967 9e_(E_coli_2)
1968 10a_(E_coli_2)
1969 10b_(E_coli_2)
1970 10c_(E_coli_2)
1971 11c_(E_coli_2)
1972 11d_(E_coli_2)
1973 11e_(E_coli_2)
1974 12b_(E_coli_2)
1975 12c_(E_coli_2)
1976 12e_(E_coli_2)
1977 13a_(E_coli_2)
1978 13b_(E_coli_2)
1979 13c_(E_coli_2)
1980 14a_(E_coli_2)
1981 14b_(E_coli_2)
1982 14c_(E_coli_2)
1983 15a_(E_coli_2)
1984 15b_(E_coli_2)
1985 15c_(E_coli_2)
1986 16a_(E_coli_2)
1987 16b_(E_coli_2)
1988 16c_(E_coli_2)
1989 17a_(E_coli_2)
1990 17b_(E_coli_2)
1991 17c_(E_coli_2)
1992 18a_(E_coli_2)
1993 18b_(E_coli_2)
1994 18c_(E_coli_2)
1995 19a_(E_coli_2)
1996 19b_(E_coli_2)
1997 19c_(E_coli_2)
1998 20a_(E_coli_2)
1999 20b_(E_coli_2)
2000 20c_(E_coli_2)
2001 21a_(E_coli_2)
2002 21b_(E_coli_2)
2003 21c_(E_coli_2)
2004 22a_(E_coli_2)
2005 22b_(E_coli_2)
2006 22d_(E_coli_2)
2007 23a_(E_coli_2)
2008 23d_(E_coli_2)
2009 23e_(E_coli_2)
2010 24a_(E_coli_2)
2011 24b_(E_coli_2)
2012 24c_(E_coli_2)
2013 25a_(E_coli_2)
2014 25b_(E_coli_2)
2015 25c_(E_coli_2)
2016 26a_(E_coli_2)
2017 26b_(E_coli_2)
2018 26c_(E_coli_2)
2019 27a_(E_coli_2)
2020 27b_(E_coli_2)
2021 27c_(E_coli_2)
2022 28a_(E_coli_2)
2023 28b_(E_coli_2)
2024 28e_(E_coli_2)
2025 29c_(E_coli_2)
2026 29d_(E_coli_2)
2027 29e_(E_coli_2)
2028 30a_(E_coli_2)
2029 30b_(E_coli_2)
2030 30c_(E_coli_2)
2031 31a_(E_coli_2)
2032 31b_(E_coli_2)
2033 31c_(E_coli_2)
2034 32a_(E_coli_2)
2035 32b_(E_coli_2)
2036 32c_(E_coli_2)
2037 33a_(E_coli_2)
2038 33b_(E_coli_2)
2039 33c_(E_coli_2)
2040 34a_(E_coli_2)
2041 34b_(E_coli_2)
2042 34c_(E_coli_2)
2043 35a_(E_coli_2)
2044 35b_(E_coli_2)
2045 35c_(E_coli_2)
2046 36a_(E_coli_2)
2047 36b_(E_coli_2)
2048 36c_(E_coli_2)
2049 37a_(E_coli_2)
2050 37b_(E_coli_2)
2051 37c_(E_coli_2)
2052 38a_(E_coli_2)
2053 38b_(E_coli_2)
2054 38c_(E_coli_2)
2055 39a_(E_coli_2)
2056 39b_(E_coli_2)
2057 39c_(E_coli_2)
2058 40b_(E_coli_2)
2059 40d_(E_coli_2)
2060 40e_(E_coli_2)
2061 41a_(E_coli_2)
2062 41b_(E_coli_2)
2063 41c_(E_coli_2)
2064 42a_(E_coli_2)
2065 42b_(E_coli_2)
2066 42c_(E_coli_2)
2067 43a_(E_coli_2)
2068 43b_(E_coli_2)
2069 43c_(E_coli_2)
2070 44a_(E_coli_2)
2071 44b_(E_coli_2)
2072 44c_(E_coli_2)
2073 45a_(E_coli_2)
2074 45b_(E_coli_2)
2075 45c_(E_coli_2)
2076 46b_(E_coli_2)
2077 46c_(E_coli_2)
2078 46d_(E_coli_2)
2079 47a_(E_coli_2)
2080 47b_(E_coli_2)
2081 47c_(E_coli_2)
2082 48a_(E_coli_2)
2083 48b_(E_coli_2)
2084 48c_(E_coli_2)
2085 49a_(E_coli_2)
2086 49b_(E_coli_2)
2087 49c_(E_coli_2)
2088 50a_(E_coli_2)
2089 50b_(E_coli_2)
2090 50c_(E_coli_2)
2091 51-1_(E_coli_2)
2092 51-2_(E_coli_2)
2093 51-3_(E_coli_2)
2094 51a_(E_coli_2)
2095 51b_(E_coli_2)
2096 51c_(E_coli_2)
2097 52a_(E_coli_2)
2098 52d_(E_coli_2)
2099 52e_(E_coli_2)
2100 53a_(E_coli_2)
2101 53b_(E_coli_2)
2102 53c_(E_coli_2)
2103 54a_(E_coli_2)
2104 54b_(E_coli_2)
2105 54c_(E_coli_2)
2106 55c_(E_coli_2)
2107 55d_(E_coli_2)
2108 55e_(E_coli_2)
2109 67-1_(E_coli_2)
2110 67-2_(E_coli_2)
2111 67-3_(E_coli_2)
2112 69-1_(E_coli_2)
2113 69-2_(E_coli_2)
2114 69-3_(E_coli_2)
2115 76-1_(E_coli_2)
2116 76-2_(E_coli_2)
2117 76-3_(E_coli_2)
2118 100_1_(E_coli_2)
2119 100_2_(E_coli_2)
2120 100_3_(E_coli_2)
2121 106_1_(E_coli_2)
2122 106_2_(E_coli_2)
2123 106_3_(E_coli_2)
2124 108_1_(E_coli_2)
2125 108_2_(E_coli_2)
2126 108_3_(E_coli_2)
2127 123_1_(E_coli_2)
2128 123_2_(E_coli_2)
2129 123_3_(E_coli_2)
2130 153_1_(E_coli_2)
2131 153_2_(E_coli_2)
2132 153_3_(E_coli_2)
2133 154_1_(E_coli_2)
2134 154_2_(E_coli_2)
2135 154_3_(E_coli_2)
2136 171_1_(E_coli_2)
2137 171_2_(E_coli_2)
2138 171_3_(E_coli_2)
2139 178_1_(E_coli_2)
2140 178_2_(E_coli_2)
2141 178_3_(E_coli_2)
2142 198_1_(E_coli_2)
2143 198_3_(E_coli_2)
2144 198-2_(E_coli_2)
2145 242_1_(E_coli_2)
2146 242_2_(E_coli_2)
2147 242-3_(E_coli_2)
2148 264_2_(E_coli_2)
2149 264_3_(E_coli_2)
2150 264-3_(E_coli_2)
2151 319_1_(E_coli_2)
2152 319_2_(E_coli_2)
2153 319_3_(E_coli_2)
2154 338-1_(E_coli_2)
2155 338-2_(E_coli_2)
2156 338-3_(E_coli_2)
2157 357_1_(E_coli_2)
2158 357_2_(E_coli_2)
2159 357_3_(E_coli_2)
2160 393_1_(E_coli_2)
2161 393_2_(E_coli_2)
2162 393-1_(E_coli_2)
2163 425_1_(E_coli_2)
2164 425_2_(E_coli_2)
2165 425-3_(E_coli_2)
2166 429-1_(E_coli_2)
2167 429-2_(E_coli_2)
2168 429-3_(E_coli_2)
2169 431-1_(E_coli_2)
2170 431-2_(E_coli_2)
2171 431-3_(E_coli_2)
2172 434-1_(E_coli_2)
2173 434-2_(E_coli_2)
2174 434-3_(E_coli_2)
2175 435-1_(E_coli_2)
2176 435-2_(E_coli_2)
2177 435-3_(E_coli_2)
2178 436-1_(E_coli_2)
2179 436-2_(E_coli_2)
2180 436-3_(E_coli_2)
2181 437-1_(E_coli_2)
2182 437-2_(E_coli_2)
2183 437-3_(E_coli_2)
2184 529-1_(E_coli_2)
2185 529-2_(E_coli_2)
2186 529-3_(E_coli_2)
2187 530-1_(E_coli_2)
2188 530-2_(E_coli_2)
2189 530-3_(E_coli_2)
2190 538-1_(E_coli_2)
2191 538-2_(E_coli_2)
2192 538-3_(E_coli_2)
2193 563-1_(E_coli_2)
2194 563-2_(E_coli_2)
2195 563-3_(E_coli_2)
2196 572-1_(E_coli_2)
2197 572-2_(E_coli_2)
2198 572-3_(E_coli_2)
