# Supplementary material for: An integrative, multi-scale, genome-wide model reveals the phenotypic landscape of Escherichia coli
Source: Mol Syst Biol. 2014 Jul 1;10(7):735. doi: 10.15252/msb.20145108 (PMC4299492; doi:10.15252/msb.20145108)
Supplement: Supplementary file 4 — Supplementary Dataset S1 [file msb0010-0735-sd4.zip › SF1-EcoMAC/numbering_assembly-tfs-enzymes-genes.txt]

1	b0020	nhaR
2	b0034	caiF
3	b0064	araC
4	b0069	sgrR
5	b0076	leuO
6	b0080	cra
7	b0113	pdhR
8	b0146	sfsA
9	b0162	cdaR
10	b0208	yafC
11	b0226	dinJ
12	b0240	crl
13	b0254	perR
14	b0267	yagA
15	b0272	yagI
16	b0282	yagP
17	b0294	ecpR
18	b0300	ykgA
19	b0305	ykgD
20	b0313	betI
21	b0316	yahB
22	b0318	yahD
23	b0330	prpR
24	b0338	cynR
25	b0345	lacI
26	b0346	mhpR
27	b0357	frmR
28	b0375	yaiV
29	b0378	yaiW
30	b0399	phoB
31	b0413	nrdR
32	b0435	bolA
33	b0440	hupB
34	b0447	ybaO
35	b0464	acrR
36	b0483	ybaQ
37	b0487	cueR
38	b0502	ylbG
39	b0504	allS
40	b0506	allR
41	b0535	fimZ
42	b0564	appY
43	b0566	envY
44	b0571	cusR
45	b0603	ybdO
46	b0620	dpiA
47	b0623	cspE
48	b0629	ybeF
49	b0676	nagC
50	b0683	fur
51	b0694	kdpE
52	b0715	abrB
53	b0730	mngR
54	b0761	modE
55	b0768	ybhD
56	b0788	ybhN
57	b0796	ybiH
58	b0817	mntR
59	b0840	deoR
60	b0846	ybjK
61	b0889	lrp
62	b0900	ycaN
63	b0912	ihfB
64	b0995	torR
65	b1013	rutR
66	b1040	csgD
67	b1071	flgM
68	b1111	ycfQ
69	b1130	phoP
70	b1146	ymfT
71	b1147	ymfL
72	b1149	ymfN
73	b1162	bluR
74	b1187	fadR
75	b1201	dhaR
76	b1213	ychQ
77	b1214	ychA
78	b1221	narL
79	b1237	hns
80	b1275	cysB
81	b1284	yciT
82	b1299	puuR
83	b1303	pspF
84	b1305	pspB
85	b1306	pspC
86	b1320	ycjW
87	b1323	tyrR
88	b1328	ycjZ
89	b1334	fnr
90	b1339	abgR
91	b1356	racR
92	b1357	ydaS
93	b1384	feaR
94	b1399	paaX
95	b1422	ydcI
96	b1434	ydcN
97	b1439	ydcR
98	b1450	mcbR
99	b1477	yddM
100	b1497	ydeM
101	b1499	ydeO
102	b1506	yneL
103	b1507	hipA
104	b1508	hipB
105	b1512	lsrR
106	b1526	yneJ
107	b1530	marR
108	b1531	marA
109	b1540	ydfH
110	b1557	cspB
111	b1564	relB
112	b1569	dicC
113	b1570	dicA
114	b1594	mlc
115	b1595	ynfL
116	b1608	rstA
117	b1618	uidR
118	b1620	malI
119	b1642	slyA
120	b1649	nemR
121	b1658	purR
122	b1659	ydhB
123	b1696	ydiP
124	b1712	ihfA
125	b1735	chbR
126	b1739	osmE
127	b1770	ydjF
128	b1790	yeaM
129	b1799	dmlR
130	b1823	cspC
131	b1827	kdgR
132	b1853	yebK
133	b1891	flhC
134	b1892	flhD
135	b1914	uvrY
136	b1916	sdiA
137	b1921	fliZ
138	b1922	fliA
139	b1951	rcsA
140	b1969	yedW
141	b1987	cbl
142	b1988	nac
143	b2015	yeeY
144	b2017	yefM
145	b2079	baeR
146	b2082	ogrK
147	b2087	gatR_1
148	b2101	yegW
149	b2105	rcnR
150	b2125	yehT
151	b2127	mlrA
152	b2151	galS
153	b2157	yeiE
154	b2163	yeiL
155	b2193	narP
156	b2213	ada
157	b2217	rcsB
158	b2220	atoC
159	b2248	yfaX
160	b2289	lrhA
161	b2365	dsdX
162	b2369	evgA
163	b2381	ypdB
164	b2382	ypdC
165	b2398	yfeC
166	b2399	yfeD
167	b2405	xapR
168	b2409	yfeR
169	b2427	murR
170	b2437	eutR
171	b2479	gcvR
172	b2491	hyfR
173	b2531	iscR
174	b2537	hcaR
175	b2550	yphH
176	b2554	glrR
177	b2561	yfhH
178	b2570	rseC
179	b2571	rseB
180	b2573	rpoE
181	b2577	yfiE
182	b2624	alpA
183	b2634	yfjR
184	b2664	csiR
185	b2667	ygaV
186	b2669	stpA
187	b2684	mprA
188	b2706	gutM
189	b2707	srlR
190	b2709	norR
191	b2714	ascG
192	b2725	hycA
193	b2731	fhlA
194	b2735	ygbI
195	b2741	rpoS
196	b2805	fucR
197	b2808	gcvA
198	b2837	galR
199	b2839	lysR
200	b2852	ygeH
201	b2855	ygeK
202	b2869	ygeV
203	b2916	argP
204	b2921	ygfI
205	b2929	yggD
206	b2980	glcC
207	b2981	yghO
208	b3010	yqhC
209	b3021	mqsA
210	b3023	ygiV
211	b3025	qseB
212	b3060	ttdR
213	b3067	rpoD
214	b3071	yqjI
215	b3075	ebgR
216	b3082	higA
217	b3094	exuR
218	b3105	yhaJ
219	b3118	tdcA
220	b3119	tdcR
221	b3131	agaR
222	b3188	sfsB
223	b3190	ibaG
224	b3202	rpoN
225	b3219	yhcF
226	b3226	nanR
227	b3237	argR
228	b3243	aaeR
229	b3261	fis
230	b3264	envR
231	b3292	zntR
232	b3346	yheO
233	b3357	crp
234	b3375	frlR
235	b3405	ompR
236	b3410	feoC
237	b3418	malT
238	b3422	rtcR
239	b3423	glpR
240	b3438	gntR
241	b3461	rpoH
242	b3481	nikR
243	b3501	arsR
244	b3507	dctR
245	b3512	gadE
246	b3515	gadW
247	b3516	gadX
248	b3520	yhjB
249	b3521	yhjC
250	b3555	yiaG
251	b3556	cspA
252	b3569	xylR
253	b3574	yiaJ
254	b3585	yiaU
255	b3601	mtlR
256	b3604	lldR
257	b3669	uhpA
258	b3674	yidF
259	b3680	yidL
260	b3684	yidP
261	b3702	dnaA
262	b3711	yidZ
263	b3743	asnC
264	b3753	rbsR
265	b3773	ilvY
266	b3783	rho
267	b3828	metR
268	b3842	rfaH
269	b3868	glnG
270	b3872	yihL
271	b3884	yihW
272	b3889	yiiE
273	b3897	frvR
274	b3905	rhaS
275	b3906	rhaR
276	b3912	cpxR
277	b3934	cytR
278	b3938	metJ
279	b3954	yijO
280	b3961	oxyR
281	b3963	fabR
282	b3973	birA
283	b4000	hupA
284	b4004	zraR
285	b4018	iclR
286	b4043	lexA
287	b4046	zur
288	b4062	soxS
289	b4063	soxR
290	b4089	rpiR
291	b4102	phnF
292	b4113	basR
293	b4116	adiY
294	b4118	melR
295	b4124	dcuR
296	b4133	cadC
297	b4135	yjdC
298	b4178	nsrR
299	b4182	yjfJ
300	b4187	aidB
301	b4191	ulaR
302	b4205	ytfA
303	b4212	ytfH
304	b4241	treR
305	b4251	bdcR
306	b4264	idnR
307	b4292	fecR
308	b4293	fecI
309	b4295	yjhU
310	b4299	yjhI
311	b4300	sgcR
312	b4324	uxuR
313	b4327	yjiE
314	b4340	yjiR
315	b4357	yjjM
316	b4365	yjjQ
317	b4366	bglJ
318	b4385	yjjJ
319	b4393	trpR
320	b4396	rob
321	b4398	creB
322	b4401	arcA
323	b4479	dgoR
324	b4480	hdfR
325	b1014	putA
326	b2697	alaS
327	b4260	pepA
328	b4390	nadR
329	b0002	thrA
330	b0003	thrB
331	b0004	thrC
332	b0007	yaaJ
333	b0008	talB
334	b0009	mog
335	b0019	nhaA
336	b0025	ribF
337	b0026	ileS
338	b0029	ispH
339	b0030	rihC
340	b0031	dapB
341	b0032	carA
342	b0033	carB
343	b0036	caiD
344	b0037	caiC
345	b0038	caiB
346	b0040	caiT
347	b0047	kefC
348	b0048	folA
349	b0049	apaH
350	b0052	pdxA
351	b0061	araD
352	b0062	araA
353	b0063	araB
354	b0066	thiQ
355	b0067	thiP
356	b0068	tbpA
357	b0070	setA
358	b0071	leuD
359	b0072	leuC
360	b0073	leuB
361	b0074	leuA
362	b0077	ilvI
363	b0078	ilvH
364	b0084	ftsI
365	b0085	murE
366	b0086	murF
367	b0087	mraY
368	b0088	murD
369	b0090	murG
370	b0091	murC
371	b0092	ddlB
372	b0096	lpxC
373	b0099	mutT
374	b0103	coaE
375	b0104	guaC
376	b0109	nadC
377	b0110	ampD
378	b0112	aroP
379	b0114	aceE
380	b0115	aceF
381	b0116	lpd
382	b0118	acnB
383	b0120	speD
384	b0121	speE
385	b0123	cueO
386	b0124	gcd
387	b0125	hpt
388	b0126	can
389	b0131	panD
390	b0133	panC
391	b0134	panB
392	b0142	folK
393	b0149	mrcB
394	b0150	fhuA
395	b0151	fhuC
396	b0152	fhuD
397	b0153	fhuB
398	b0154	hemL
399	b0155	clcA
400	b0158	btuF
401	b0159	mtn
402	b0160	dgt
403	b0166	dapD
404	b0171	pyrH
405	b0173	dxr
406	b0174	ispU
407	b0175	cdsA
408	b0179	lpxD
409	b0180	fabZ
410	b0181	lpxA
411	b0182	lpxB
412	b0185	accA
413	b0186	ldcC
414	b0194	proS
415	b0197	metQ
416	b0198	metI
417	b0199	metN
418	b0200	gmhB
419	b0207	dkgB
420	b0212	gloB
421	b0221	fadE
422	b0222	lpcA
423	b0237	pepD
424	b0238	gpt
425	b0241	phoE
426	b0242	proB
427	b0243	proA
428	b0260	mmuP
429	b0261	mmuM
430	b0273	argF
431	b0306	ykgE
432	b0307	ykgF
433	b0308	ykgG
434	b0311	betA
435	b0312	betB
436	b0314	betT
437	b0323	yahI
438	b0331	prpB
439	b0333	prpC
440	b0334	prpD
441	b0336	codB
442	b0337	codA
443	b0339	cynT
444	b0340	cynS
445	b0341	cynX
446	b0344	lacZ
447	b0347	mhpA
448	b0348	mhpB
449	b0349	mhpC
450	b0350	mhpD
451	b0351	mhpF
452	b0352	mhpE
453	b0353	mhpT
454	b0355	frmB
455	b0356	frmA
456	b0365	tauA
457	b0366	tauB
458	b0367	tauC
459	b0368	tauD
460	b0369	hemB
461	b0381	ddlA
462	b0383	phoA
463	b0386	proC
464	b0388	aroL
465	b0394	mak
466	b0401	brnQ
467	b0403	malZ
468	b0404	acpH
469	b0411	tsx
470	b0414	ribD
471	b0415	ribE
472	b0417	thiL
473	b0418	pgpA
474	b0420	dxs
475	b0421	ispA
476	b0423	thiI
477	b0425	panE
478	b0428	cyoE
479	b0429	cyoD
480	b0430	cyoC
481	b0431	cyoB
482	b0432	cyoA
483	b0433	ampG
484	b0444	queC
485	b0446	cof
486	b0451	amtB
487	b0452	tesB
488	b0459	maa
489	b0462	acrB
490	b0463	acrA
491	b0469	apt
492	b0474	adk
493	b0475	hemH
494	b0477	gsk
495	b0480	ushA
496	b0484	copA
497	b0485	ybaS
498	b0494	tesA
499	b0505	allA
500	b0507	gcl
501	b0508	hyi
502	b0509	glxR
503	b0511	ybbW
504	b0512	allB
505	b0514	glxK
506	b0516	allC
507	b0517	allD
508	b0521	ybcF
509	b0522	purK
510	b0523	purE
511	b0524	lpxH
512	b0526	cysS
513	b0529	folD
514	b0572	cusC
515	b0573	cusF
516	b0574	cusB
517	b0575	cusA
518	b0576	pheP
519	b0578	nfsB
520	b0583	entD
521	b0584	fepA
522	b0585	fes
523	b0586	entF
524	b0588	fepC
525	b0589	fepG
526	b0590	fepD
527	b0591	entS
528	b0592	fepB
529	b0593	entC
530	b0594	entE
531	b0595	entB
532	b0596	entA
533	b0604	dsbG
534	b0612	citT
535	b0613	citG
536	b0614	citX
537	b0615	citF
538	b0616	citE
539	b0617	citD
540	b0621	dcuC
541	b0622	pagP
542	b0628	lipA
543	b0630	lipB
544	b0632	dacA
545	b0635	mrdA
546	b0638	cobC
547	b0639	nadD
548	b0642	leuS
549	b0650	hscC
550	b0651	rihA
551	b0652	gltL
552	b0653	gltK
553	b0654	gltJ
554	b0655	gltI
555	b0657	lnt
556	b0662	ubiF
557	b0674	asnB
558	b0677	nagA
559	b0678	nagB
560	b0679	nagE
561	b0680	glnS
562	b0684	fldA
563	b0688	pgm
564	b0692	potE
565	b0693	speF
566	b0696	kdpC
567	b0697	kdpB
568	b0698	kdpA
569	b0709	dtpD
570	b0720	gltA
571	b0721	sdhC
572	b0722	sdhD
573	b0723	sdhA
574	b0724	sdhB
575	b0726	sucA
576	b0727	sucB
577	b0728	sucC
578	b0729	sucD
579	b0731	mngA
580	b0732	mngB
581	b0733	cydA
582	b0734	cydB
583	b0736	ybgC
584	b0750	nadA
585	b0751	pnuC
586	b0752	zitB
587	b0754	aroG
588	b0755	gpmA
589	b0756	galM
590	b0757	galK
591	b0758	galT
592	b0759	galE
593	b0763	modA
594	b0764	modB
595	b0765	modC
596	b0766	ybhA
597	b0767	pgl
598	b0774	bioA
599	b0775	bioB
600	b0776	bioF
601	b0777	bioC
602	b0778	bioD
603	b0781	moaA
604	b0783	moaC
605	b0784	moaD
606	b0785	moaE
607	b0789	ybhO
608	b0805	fiu
609	b0809	glnQ
610	b0810	glnP
611	b0811	glnH
612	b0813	rhtA
613	b0822	ybiV
614	b0825	fsaA
615	b0826	moeB
616	b0827	moeA
617	b0828	iaaA
618	b0829	gsiA
619	b0830	gsiB
620	b0831	gsiC
621	b0832	gsiD
622	b0837	yliI
623	b0839	dacC
624	b0841	ybjG
625	b0842	mdfA
626	b0849	grxA
627	b0854	potF
628	b0855	potG
629	b0856	potH
630	b0857	potI
631	b0860	artJ
632	b0861	artM
633	b0862	artQ
634	b0863	artI
635	b0864	artP
636	b0870	ltaE
637	b0871	poxB
638	b0875	aqpZ
639	b0886	cydC
640	b0887	cydD
641	b0888	trxB
642	b0893	serS
643	b0894	dmsA
644	b0895	dmsB
645	b0896	dmsC
646	b0902	pflA
647	b0903	pflB
648	b0904	focA
649	b0907	serC
650	b0908	aroA
651	b0910	cmk
652	b0914	msbA
653	b0915	lpxK
654	b0918	kdsB
655	b0928	aspC
656	b0929	ompF
657	b0930	asnS
658	b0931	pncB
659	b0932	pepN
660	b0933	ssuB
661	b0934	ssuC
662	b0935	ssuD
663	b0936	ssuA
664	b0937	ssuE
665	b0945	pyrD
666	b0954	fabA
667	b0957	ompA
668	b0963	mgsA
669	b0968	yccX
670	b0972	hyaA
671	b0973	hyaB
672	b0974	hyaC
673	b0978	appC
674	b0979	appB
675	b0980	appA
676	b0996	torC
677	b0997	torA
678	b1002	agp
679	b1006	rutG
680	b1007	rutF
681	b1008	rutE
682	b1009	rutD
683	b1010	rutC
684	b1011	rutB
685	b1012	rutA
686	b1015	putP
687	b1033	ghrA
688	b1054	lpxL
689	b1059	solA
690	b1062	pyrC
691	b1064	grxB
692	b1069	murJ
693	b1090	plsX
694	b1091	fabH
695	b1092	fabD
696	b1093	fabG
697	b1094	acpP
698	b1095	fabF
699	b1096	pabC
700	b1098	tmk
701	b1101	ptsG
702	b1102	fhuE
703	b1106	thiK
704	b1107	nagZ
705	b1109	ndh
706	b1119	nagK
707	b1123	potD
708	b1124	potC
709	b1125	potB
710	b1126	potA
711	b1131	purB
712	b1134	nudJ
713	b1136	icd
714	b1185	dsbB
715	b1186	nhaB
716	b1189	dadA
717	b1190	dadX
718	b1192	ldcA
719	b1193	emtA
720	b1197	treA
721	b1198	dhaM
722	b1199	dhaL
723	b1200	dhaK
724	b1206	ychM
725	b1207	prs
726	b1208	ispE
727	b1210	hemA
728	b1215	kdsA
729	b1216	chaA
730	b1223	narK
731	b1224	narG
732	b1225	narH
733	b1226	narJ
734	b1227	narI
735	b1232	purU
736	b1236	galU
737	b1238	tdk
738	b1241	adhE
739	b1243	oppA
740	b1244	oppB
741	b1245	oppC
742	b1246	oppD
743	b1247	oppF
744	b1249	clsA
745	b1250	kch
746	b1252	tonB
747	b1260	trpA
748	b1261	trpB
749	b1262	trpC
750	b1263	trpD
751	b1264	trpE
752	b1270	btuR
753	b1276	acnA
754	b1277	ribA
755	b1278	pgpB
756	b1281	pyrF
757	b1288	fabI
758	b1291	sapD
759	b1296	puuP
760	b1297	puuA
761	b1298	puuD
762	b1300	puuC
763	b1301	puuB
764	b1302	puuE
765	b1308	pspE
766	b1319	ompG
767	b1325	ycjG
768	b1326	mpaA
769	b1329	mppA
770	b1363	trkG
771	b1377	ompN
772	b1378	ydbK
773	b1380	ldhA
774	b1385	feaB
775	b1386	tynA
776	b1387	paaZ
777	b1388	paaA
778	b1389	paaB
779	b1390	paaC
780	b1391	paaD
781	b1392	paaE
782	b1393	paaF
783	b1394	paaG
784	b1395	paaH
785	b1397	paaJ
786	b1398	paaK
787	b1415	aldA
788	b1440	ydcS
789	b1441	ydcT
790	b1442	ydcU
791	b1443	ydcV
792	b1444	ydcW
793	b1453	ansP
794	b1463	nhoA
795	b1465	narV
796	b1466	narW
797	b1467	narY
798	b1468	narZ
799	b1469	narU
800	b1473	yddG
801	b1474	fdnG
802	b1475	fdnH
803	b1476	fdnI
804	b1478	adhP
805	b1479	maeA
806	b1483	ddpF
807	b1484	ddpD
808	b1485	ddpC
809	b1486	ddpB
810	b1487	ddpA
811	b1488	ddpX
812	b1489	dosP
813	b1492	gadC
814	b1493	gadB
815	b1519	tam
816	b1521	uxaB
817	b1524	yneH
818	b1525	sad
819	b1528	ydeA
820	b1533	eamA
821	b1539	ydfG
822	b1584	speG
823	b1587	ynfE
824	b1588	ynfF
825	b1589	ynfG
826	b1590	ynfH
827	b1592	clcB
828	b1599	mdtI
829	b1600	mdtJ
830	b1602	pntB
831	b1603	pntA
832	b1605	ydgI
833	b1606	folM
834	b1611	fumC
835	b1612	fumA
836	b1613	manA
837	b1621	malX
838	b1622	malY
839	b1623	add
840	b1634	tppB
841	b1636	pdxY
842	b1637	tyrS
843	b1638	pdxH
844	b1640	anmK
845	b1646	sodC
846	b1651	gloA
847	b1654	grxD
848	b1656	sodB
849	b1661	cfa
850	b1662	ribC
851	b1676	pykF
852	b1677	lpp
853	b1679	sufE
854	b1680	sufS
855	b1682	sufC
856	b1683	sufB
857	b1684	sufA
858	b1692	ydiB
859	b1693	aroD
860	b1701	fadK
861	b1702	ppsA
862	b1704	aroH
863	b1709	btuD
864	b1710	btuE
865	b1711	btuC
866	b1713	pheT
867	b1714	pheS
868	b1719	thrS
869	b1723	pfkB
870	b1732	katE
871	b1734	chbF
872	b1740	nadE
873	b1744	astE
874	b1745	astB
875	b1746	astD
876	b1747	astA
877	b1748	astC
878	b1759	nudG
879	b1761	gdhA
880	b1764	selD
881	b1767	ansA
882	b1768	pncA
883	b1773	ydjI
884	b1778	msrB
885	b1779	gapA
886	b1781	yeaE
887	b1800	dmlA
888	b1801	yeaV
889	b1805	fadD
890	b1812	pabB
891	b1814	sdaA
892	b1817	manX
893	b1818	manY
894	b1819	manZ
895	b1849	purT
896	b1850	eda
897	b1851	edd
898	b1852	zwf
899	b1854	pykA
900	b1855	lpxM
901	b1857	znuA
902	b1858	znuC
903	b1859	znuB
904	b1865	nudB
905	b1866	aspS
906	b1872	torZ
907	b1873	torY
908	b1876	argS
909	b1896	otsA
910	b1897	otsB
911	b1899	araH_1
912	b1900	araG
913	b1901	araF
914	b1907	tyrP
915	b1912	pgsA
916	b1919	dcyD
917	b1927	amyA
918	b1981	shiA
919	b1982	amn
920	b1991	cobT
921	b1992	cobS
922	b1993	cobU
923	b2010	dacD
924	b2019	hisG
925	b2020	hisD
926	b2021	hisC
927	b2022	hisB
928	b2023	hisH
929	b2024	hisA
930	b2025	hisF
931	b2026	hisI
932	b2027	wzzB
933	b2028	ugd
934	b2029	gnd
935	b2032	wbbK
936	b2033	wbbJ
937	b2034	wbbI
938	b2035	wbbH
939	b2036	glf
940	b2037	rfbX
941	b2038	rfbC
942	b2039	rfbA
943	b2040	rfbD
944	b2041	rfbB
945	b2045	wcaK
946	b2048	cpsG
947	b2049	cpsB
948	b2051	gmm
949	b2052	fcl
950	b2053	gmd
951	b2065	dcd
952	b2066	udk
953	b2091	gatD
954	b2092	gatC
955	b2093	gatB
956	b2094	gatA
957	b2095	gatZ
958	b2096	gatY
959	b2097	fbaB
960	b2103	thiD
961	b2104	thiM
962	b2114	metG
963	b2128	yehW
964	b2129	yehX
965	b2130	yehY
966	b2131	osmF
967	b2132	bglX
968	b2133	dld
969	b2134	pbpG
970	b2143	cdd
971	b2146	preT
972	b2147	preA
973	b2148	mglC
974	b2149	mglA
975	b2150	mglB
976	b2153	folE
977	b2154	yeiG
978	b2155	cirA
979	b2156	lysP
980	b2162	rihB
981	b2167	fruA
982	b2168	fruK
983	b2169	fruB
984	b2170	setB
985	b2174	lpxT
986	b2197	ccmE
987	b2198	ccmD
988	b2199	ccmC
989	b2200	ccmB
990	b2201	ccmA
991	b2202	napC
992	b2203	napB
993	b2204	napH
994	b2205	napG
995	b2206	napA
996	b2210	mqo
997	b2215	ompC
998	b2221	atoD
999	b2222	atoA
1000	b2223	atoE
1001	b2224	atoB
1002	b2232	ubiG
1003	b2234	nrdA
1004	b2235	nrdB
1005	b2239	glpQ
1006	b2240	glpT
1007	b2241	glpA
1008	b2242	glpB
1009	b2243	glpC
1010	b2251	nudI
1011	b2253	arnB
1012	b2254	arnC
1013	b2255	arnA
1014	b2256	arnD
1015	b2257	arnT
1016	b2258	arnF
1017	b2260	menE
1018	b2261	menC
1019	b2262	menB
1020	b2263	menH
1021	b2264	menD
1022	b2265	menF
1023	b2276	nuoN
1024	b2277	nuoM
1025	b2278	nuoL
1026	b2279	nuoK
1027	b2280	nuoJ
1028	b2281	nuoI
1029	b2282	nuoH
1030	b2283	nuoG
1031	b2284	nuoF
1032	b2285	nuoE
1033	b2286	nuoC
1034	b2287	nuoB
1035	b2288	nuoA
1036	b2290	alaA
1037	b2291	yfbR
1038	b2296	ackA
1039	b2297	pta
1040	b2303	folX
1041	b2306	hisP
1042	b2307	hisM
1043	b2308	hisQ
1044	b2309	hisJ
1045	b2310	argT
1046	b2311	ubiX
1047	b2312	purF
1048	b2315	folC
1049	b2316	accD
1050	b2320	pdxB
1051	b2323	fabB
1052	b2328	mepA
1053	b2329	aroC
1054	b2341	fadJ
1055	b2342	fadI
1056	b2344	fadL
1057	b2366	dsdA
1058	b2373	oxc
1059	b2374	frc
1060	b2378	lpxP
1061	b2379	alaC
1062	b2388	glk
1063	b2392	mntH
1064	b2393	nupC
1065	b2400	gltX
1066	b2406	xapB
1067	b2407	xapA
1068	b2411	ligA
1069	b2414	cysK
1070	b2415	ptsH
1071	b2416	ptsI
1072	b2417	crr
1073	b2418	pdxK
1074	b2421	cysM
1075	b2422	cysA
1076	b2423	cysW
1077	b2424	cysU
1078	b2425	cysP
1079	b2428	murQ
1080	b2429	murP
1081	b2435	amiA
1082	b2436	hemF
1083	b2440	eutC
1084	b2441	eutB
1085	b2458	eutD
1086	b2463	maeB
1087	b2465	tktB
1088	b2467	nudK
1089	b2470	acrD
1090	b2472	dapE
1091	b2476	purC
1092	b2478	dapA
1093	b2480	bcp
1094	b2481	hyfA
1095	b2482	hyfB
1096	b2483	hyfC
1097	b2484	hyfD
1098	b2485	hyfE
1099	b2486	hyfF
1100	b2487	hyfG
1101	b2488	hyfH
1102	b2489	hyfI
1103	b2490	hyfJ
1104	b2492	focB
1105	b2497	uraA
1106	b2498	upp
1107	b2499	purM
1108	b2500	purN
1109	b2501	ppk
1110	b2502	ppx
1111	b2507	guaA
1112	b2508	guaB
1113	b2514	hisS
1114	b2515	ispG
1115	b2518	ndk
1116	b2519	pbpC
1117	b2521	sseA
1118	b2523	pepB
1119	b2528	iscA
1120	b2529	iscU
1121	b2530	iscS
1122	b2533	suhB
1123	b2536	hcaT
1124	b2538	hcaE
1125	b2539	hcaF
1126	b2540	hcaC
1127	b2541	hcaB
1128	b2542	hcaD
1129	b2551	glyA
1130	b2552	hmp
1131	b2557	purL
1132	b2558	mltF
1133	b2563	acpS
1134	b2564	pdxJ
1135	b2574	nadB
1136	b2578	eamB
1137	b2579	grcA
1138	b2582	trxC
1139	b2585	pssA
1140	b2587	kgtP
1141	b2599	pheA
1142	b2600	tyrA
1143	b2601	aroF
1144	b2615	nadK
1145	b2661	gabD
1146	b2662	gabT
1147	b2663	gabP
1148	b2675	nrdE
1149	b2676	nrdF
1150	b2678	proW
1151	b2679	proX
1152	b2682	ygaZ
1153	b2683	ygaH
1154	b2687	luxS
1155	b2688	gshA
1156	b2690	yqaB
1157	b2701	mltB
1158	b2702	srlA
1159	b2703	srlE
1160	b2704	srlB
1161	b2705	srlD
1162	b2708	gutQ
1163	b2710	norV
1164	b2711	norW
1165	b2715	ascF
1166	b2719	hycG
1167	b2720	hycF
1168	b2721	hycE
1169	b2722	hycD
1170	b2723	hycC
1171	b2724	hycB
1172	b2738	ygbL
1173	b2744	surE
1174	b2746	ispF
1175	b2747	ispD
1176	b2750	cysC
1177	b2751	cysN
1178	b2752	cysD
1179	b2762	cysH
1180	b2763	cysI
1181	b2764	cysJ
1182	b2765	queD
1183	b2779	eno
1184	b2780	pyrG
1185	b2781	mazG
1186	b2784	relA
1187	b2787	gudD
1188	b2788	gudX
1189	b2789	gudP
1190	b2794	queF
1191	b2796	sdaC
1192	b2797	sdaB
1193	b2799	fucO
1194	b2800	fucA
1195	b2801	fucP
1196	b2802	fucI
1197	b2803	fucK
1198	b2810	csdA
1199	b2813	mltA
1200	b2817	amiC
1201	b2818	argA
1202	b2827	thyA
1203	b2835	lplT
1204	b2836	aas
1205	b2838	lysA
1206	b2841	araE
1207	b2864	glyU
1208	b2866	xdhA
1209	b2867	xdhB
1210	b2868	xdhC
1211	b2871	ygeX
1212	b2874	yqeA
1213	b2877	mocA
1214	b2882	xanQ
1215	b2883	guaD
1216	b2889	idi
1217	b2890	lysS
1218	b2893	dsbC
1219	b2895	fldB
1220	b2901	bglA
1221	b2903	gcvP
1222	b2904	gcvH
1223	b2905	gcvT
1224	b2907	ubiH
1225	b2912	fau
1226	b2913	serA
1227	b2914	rpiA
1228	b2917	scpA
1229	b2919	scpB
1230	b2920	scpC
1231	b2923	argO
1232	b2925	fbaA
1233	b2926	pgk
1234	b2927	epd
1235	b2930	yggF
1236	b2935	tktA
1237	b2937	speB
1238	b2938	speA
1239	b2942	metK
1240	b2943	galP
1241	b2947	gshB
1242	b2954	rdgB
1243	b2957	ansB
1244	b2963	mltC
1245	b2964	nupG
1246	b2965	speC
1247	b2975	glcA
1248	b2976	glcB
1249	b2979	glcD
1250	b2987	pitB
1251	b2988	gss
1252	b2994	hybC
1253	b2995	hybB
1254	b2996	hybA
1255	b2997	hybO
1256	b3001	yghZ
1257	b3005	exbD
1258	b3006	exbB
1259	b3008	metC
1260	b3012	dkgA
1261	b3018	plsC
1262	b3028	mdaB
1263	b3029	ygiN
1264	b3034	nudF
1265	b3035	tolC
1266	b3040	zupT
1267	b3041	ribB
1268	b3052	rfaE
1269	b3057	bacA
1270	b3058	folB
1271	b3059	ygiH
1272	b3061	ttdA
1273	b3062	ttdB
1274	b3063	ttdT
1275	b3089	sstT
1276	b3091	uxaA
1277	b3092	uxaC
1278	b3093	exuT
1279	b3114	tdcE
1280	b3115	tdcD
1281	b3116	tdcC
1282	b3117	tdcB
1283	b3124	garK
1284	b3125	garR
1285	b3126	garL
1286	b3127	garP
1287	b3128	garD
1288	b3132	kbaZ
1289	b3137	kbaY
1290	b3161	mtr
1291	b3172	argG
1292	b3176	glmM
1293	b3177	folP
1294	b3182	dacB
1295	b3187	ispB
1296	b3189	murA
1297	b3196	yrbG
1298	b3197	kdsD
1299	b3198	kdsC
1300	b3199	lptC
1301	b3200	lptA
1302	b3201	lptB
1303	b3212	gltB
1304	b3213	gltD
1305	b3222	nanK
1306	b3223	nanE
1307	b3224	nanT
1308	b3225	nanA
1309	b3236	mdh
1310	b3255	accB
1311	b3256	accC
1312	b3258	panF
1313	b3265	acrE
1314	b3266	acrF
1315	b3281	aroE
1316	b3288	fmt
1317	b3290	trkA
1318	b3350	kefB
1319	b3359	argD
1320	b3360	pabA
1321	b3365	nirB
1322	b3366	nirD
1323	b3367	nirC
1324	b3368	cysG
1325	b3370	frlA
1326	b3371	frlB
1327	b3374	frlD
1328	b3380	yhfW
1329	b3384	trpS
1330	b3385	gph
1331	b3386	rpe
1332	b3389	aroB
1333	b3390	aroK
1334	b3396	mrcA
1335	b3397	nudE
1336	b3403	pck
1337	b3409	feoB
1338	b3412	bioH
1339	b3415	gntT
1340	b3416	malQ
1341	b3417	malP
1342	b3425	glpE
1343	b3426	glpD
1344	b3428	glgP
1345	b3429	glgA
1346	b3430	glgC
1347	b3431	glgX
1348	b3432	glgB
1349	b3433	asd
1350	b3436	gntU_1
1351	b3437	gntK
1352	b3447	ggt
1353	b3449	ugpQ
1354	b3450	ugpC
1355	b3451	ugpE
1356	b3452	ugpA
1357	b3453	ugpB
1358	b3454	livF
1359	b3455	livG
1360	b3456	livM
1361	b3457	livH
1362	b3458	livK
1363	b3460	livJ
1364	b3469	zntA
1365	b3475	acpT
1366	b3476	nikA
1367	b3477	nikB
1368	b3478	nikC
1369	b3479	nikD
1370	b3480	nikE
1371	b3493	pitA
1372	b3496	dtpB
1373	b3500	gor
1374	b3502	arsB
1375	b3503	arsC
1376	b3517	gadA
1377	b3519	treF
1378	b3526	kdgK
1379	b3528	dctA
1380	b3540	dppF
1381	b3541	dppD
1382	b3542	dppC
1383	b3543	dppB
1384	b3544	dppA
1385	b3545	proK
1386	b3546	eptB
1387	b3551	bisC
1388	b3553	ghrB
1389	b3559	glyS
1390	b3560	glyQ
1391	b3564	xylB
1392	b3565	xylA
1393	b3566	xylF
1394	b3567	xylG
1395	b3568	xylH
1396	b3571	malS
1397	b3572	avtA
1398	b3575	yiaK
1399	b3577	yiaM
1400	b3578	yiaN
1401	b3579	yiaO
1402	b3580	lyxK
1403	b3581	sgbH
1404	b3583	sgbE
1405	b3588	aldB
1406	b3591	selA
1407	b3599	mtlA
1408	b3600	mtlD
1409	b3603	lldP
1410	b3605	lldD
1411	b3607	cysE
1412	b3608	gpsA
1413	b3610	grxC
1414	b3612	gpmM
1415	b3616	tdh
1416	b3617	kbl
1417	b3619	rfaD
1418	b3620	waaF
1419	b3621	waaC
1420	b3622	rfaL
1421	b3623	waaK
1422	b3624	rfaZ
1423	b3625	waaY
1424	b3626	waaJ
1425	b3627	waaI
1426	b3628	waaB
1427	b3629	rfaS
1428	b3630	waaP
1429	b3631	waaG
1430	b3632	waaQ
1431	b3633	waaA
1432	b3634	coaD
1433	b3639	dfp
1434	b3640	dut
1435	b3642	pyrE
1436	b3648	gmk
1437	b3650	spoT
1438	b3653	gltS
1439	b3654	xanP
1440	b3665	ade
1441	b3666	uhpT
1442	b3670	ilvN
1443	b3671	ilvB
1444	b3679	yidK
1445	b3691	dgoT
1446	b3693	dgoK
1447	b3708	tnaA
1448	b3709	tnaB
1449	b3714	purP
1450	b3722	bglF
1451	b3725	pstB
1452	b3726	pstA
1453	b3727	pstC
1454	b3728	pstS
1455	b3729	glmS
1456	b3730	glmU
1457	b3731	atpC
1458	b3732	atpD
1459	b3733	atpG
1460	b3734	atpA
1461	b3735	atpH
1462	b3736	atpF
1463	b3737	atpE
1464	b3738	atpB
1465	b3739	atpI
1466	b3744	asnA
1467	b3747	kup
1468	b3748	rbsD
1469	b3749	rbsA
1470	b3750	rbsC
1471	b3751	rbsB
1472	b3752	rbsK
1473	b3770	ilvE
1474	b3771	ilvD
1475	b3772	ilvA
1476	b3774	ilvC
1477	b3779	gpp
1478	b3781	trxA
1479	b3784	rfe
1480	b3785	wzzE
1481	b3786	rffE
1482	b3787	rffD
1483	b3788	rffG
1484	b3789	rffH
1485	b3790	rffC
1486	b3791	rffA
1487	b3792	wzxE
1488	b3793	wzyE
1489	b3794	rffM
1490	b3803	hemX
1491	b3804	hemD
1492	b3805	hemC
1493	b3806	cyaA
1494	b3807	cyaY
1495	b3809	dapF
1496	b3816	corA
1497	b3821	pldA
1498	b3823	rhtC
1499	b3824	rhtB
1500	b3825	pldB
1501	b3826	yigL
1502	b3829	metE
1503	b3831	udp
1504	b3833	ubiE
1505	b3835	ubiB
1506	b3843	ubiD
1507	b3844	fre
1508	b3845	fadA
1509	b3846	fadB
1510	b3849	trkH
1511	b3850	hemG
1512	b3853	alaT
1513	b3856	mobB
1514	b3857	mobA
1515	b3860	dsbA
1516	b3867	hemN
1517	b3870	glnA
1518	b3875	ompL
1519	b3882	yihU
1520	b3892	fdoI
1521	b3893	fdoH
1522	b3894	fdoG
1523	b3902	rhaD
1524	b3903	rhaA
1525	b3904	rhaB
1526	b3907	rhaT
1527	b3908	sodA
1528	b3909	kdgT
1529	b3915	fieF
1530	b3916	pfkA
1531	b3917	sbp
1532	b3918	cdh
1533	b3919	tpiA
1534	b3924	fpr
1535	b3925	glpX
1536	b3926	glpK
1537	b3927	glpF
1538	b3930	menA
1539	b3939	metB
1540	b3940	metL
1541	b3941	metF
1542	b3942	katG
1543	b3945	gldA
1544	b3946	fsaB
1545	b3951	pflD
1546	b3952	pflC
1547	b3956	ppc
1548	b3957	argE
1549	b3958	argC
1550	b3959	argB
1551	b3960	argH
1552	b3962	sthA
1553	b3966	btuB
1554	b3967	murI
1555	b3972	murB
1556	b3974	coaA
1557	b3990	thiH
1558	b3991	thiG
1559	b3992	thiF
1560	b3993	thiE
1561	b3994	thiC
1562	b3996	nudC
1563	b3997	hemE
1564	b4005	purD
1565	b4006	purH
1566	b4013	metA
1567	b4014	aceB
1568	b4015	aceA
1569	b4019	metH
1570	b4024	lysC
1571	b4025	pgi
1572	b4031	xylE
1573	b4032	malG
1574	b4033	malF
1575	b4034	malE
1576	b4035	malK
1577	b4036	lamB
1578	b4039	ubiC
1579	b4040	ubiA
1580	b4041	plsB
1581	b4042	dgkA
1582	b4053	alr
1583	b4054	tyrB
1584	b4055	aphA
1585	b4067	actP
1586	b4069	acs
1587	b4070	nrfA
1588	b4071	nrfB
1589	b4072	nrfC
1590	b4073	nrfD
1591	b4077	gltP
1592	b4079	fdhF
1593	b4084	alsK
1594	b4085	alsE
1595	b4086	alsC
1596	b4087	alsA
1597	b4088	alsB
1598	b4090	rpiB
1599	b4094	phnN
1600	b4111	proP
1601	b4115	adiC
1602	b4117	adiA
1603	b4119	melA
1604	b4120	melB
1605	b4122	fumB
1606	b4123	dcuB
1607	b4129	lysU
1608	b4130	yjdL
1609	b4131	cadA
1610	b4132	cadB
1611	b4136	dipZ
1612	b4138	dcuA
1613	b4139	aspA
1614	b4151	frdD
1615	b4152	frdC
1616	b4153	frdB
1617	b4154	frdA
1618	b4160	psd
1619	b4161	rsgA
1620	b4169	amiB
1621	b4177	purA
1622	b4192	ulaG
1623	b4193	ulaA
1624	b4194	ulaB
1625	b4195	ulaC
1626	b4196	ulaD
1627	b4197	ulaE
1628	b4198	ulaF
1629	b4208	cycA
1630	b4209	ytfE
1631	b4213	cpdB
1632	b4214	cysQ
1633	b4219	msrA
1634	b4226	ppa
1635	b4227	ytfQ
1636	b4230	ytfT
1637	b4231	yjfF
1638	b4232	fbp
1639	b4233	mpl
1640	b4237	nrdG
1641	b4238	nrdD
1642	b4239	treC
1643	b4240	treB
1644	b4242	mgtA
1645	b4244	pyrI
1646	b4245	pyrB
1647	b4254	argI
1648	b4258	valS
1649	b4261	lptF
1650	b4262	lptG
1651	b4265	idnT
1652	b4266	idnO
1653	b4267	idnD
1654	b4268	idnK
1655	b4287	fecE
1656	b4288	fecD
1657	b4289	fecC
1658	b4290	fecB
1659	b4291	fecA
1660	b4301	sgcE
1661	b4311	nanC
1662	b4321	gntP
1663	b4322	uxuA
1664	b4323	uxuB
1665	b4356	yjjL
1666	b4358	yjjN
1667	b4367	fhuF
1668	b4374	yjjG
1669	b4381	deoC
1670	b4382	deoA
1671	b4383	deoB
1672	b4384	deoD
1673	b4386	lplA
1674	b4388	serB
1675	b4392	slt
1676	b4394	yjjX
1677	b4395	ytjC
1678	b4467	glcF
1679	b4474	frlC
1680	b4477	dgoA
1681	b4485	ytfR
1682	b0001	thrL
1683	b0005	yaaX
1684	b0006	yaaA
1685	b0010	yaaH
1686	b0011	yaaW
1687	b0012	htgA
1688	b0013	yaaI
1689	b0014	dnaK
1690	b0015	dnaJ
1691	b0016	insL-1
1692	b0017	yi82_1
1693	b0022	insA-1
1694	b0023	rpsT
1695	b0024	yaaY
1696	b0027	lspA
1697	b0028	fkpB
1698	b0035	caiE
1699	b0039	caiA
1700	b0041	fixA
1701	b0042	fixB
1702	b0043	fixC
1703	b0044	fixX
1704	b0045	yaaU
1705	b0046	kefF
1706	b0050	apaG
1707	b0051	rsmA
1708	b0053	surA
1709	b0054	lptD
1710	b0055	djlA
1711	b0056	yabP
1712	b0058	rluA
1713	b0059	hepA
1714	b0060	polB
1715	b0065	yabI
1716	b0075	leuL
1717	b0079	fruL
1718	b0081	mraZ
1719	b0082	rsmH
1720	b0083	ftsL
1721	b0089	ftsW
1722	b0093	ftsQ
1723	b0094	ftsA
1724	b0095	ftsZ
1725	b0097	secM
1726	b0098	secA
1727	b0100	b0100
1728	b0101	yacG
1729	b0102	zapD
1730	b0105	b0105
1731	b0106	hofC
1732	b0107	hofB
1733	b0108	ppdD
1734	b0111	ampE
1735	b0117	yacH
1736	b0119	yacL
1737	b0122	yacC
1738	b0127	yadG
1739	b0128	yadH
1740	b0129	yadI
1741	b0130	yadE
1742	b0132	yadD
1743	b0135	yadC
1744	b0136	yadK
1745	b0137	yadL
1746	b0138	yadM
1747	b0139	htrE
1748	b0140	yadV
1749	b0141	yadN
1750	b0143	pcnB
1751	b0144	gluQ
1752	b0145	dksA
1753	b0147	ligT
1754	b0148	hrpB
1755	b0156	erpA
1756	b0157	yadS
1757	b0161	degP
1758	b0163	yaeH
1759	b0164	yaeI
1760	b0165	b0165
1761	b0167	glnD
1762	b0168	map
1763	b0169	rpsB
1764	b0170	tsf
1765	b0172	frr
1766	b0176	rseP
1767	b0177	bamA
1768	b0178	hlpA
1769	b0183	rnhB
1770	b0184	dnaE
1771	b0187	yaeR
1772	b0188	tilS
1773	b0189	rof
1774	b0190	yaeQ
1775	b0191	arfB
1776	b0192	nlpE
1777	b0193	yaeF
1778	b0195	yaeB
1779	b0196	rcsF
1780	b0201	rrsH
1781	b0205	rrfH
1782	b0209	yafD
1783	b0210	yafE
1784	b0211	mltD
1785	b0213	yafS
1786	b0214	rnhA
1787	b0215	dnaQ
1788	b0217	yafT
1789	b0218	yafU
1790	b0219	yafV
1791	b0220	ivy
1792	b0223	yafJ
1793	b0224	yafK
1794	b0225	yafQ
1795	b0227	yafL
1796	b0228	rayT
1797	b0229	lfhA
1798	b0230	lafU
1799	b0231	dinB
1800	b0232	yafN
1801	b0233	yafO
1802	b0234	yafP
1803	b0235	ykfJ
1804	b0236	prfH
1805	b0239	frsA
1806	b0245	ykfI
1807	b0246	yafW
1808	b0247	ykfG
1809	b0248	yafX
1810	b0249	ykfF
1811	b0250	ykfB
1812	b0251	yafY
1813	b0252	yafZ
1814	b0253	ykfA
1815	b0255	insN-1
1816	b0257	insO-1
1817	b0258	ykfC
1818	b0262	afuC
1819	b0263	afuB
1820	b0266	yagB
1821	b0268	yagE
1822	b0269	yagF
1823	b0270	yagG
1824	b0271	yagH
1825	b0276	yagJ
1826	b0277	yagK
1827	b0278	yagL
1828	b0279	yagM
1829	b0280	yagN
1830	b0281	intF
1831	b0283	paoD
1832	b0284	paoC
1833	b0285	paoB
1834	b0286	paoA
1835	b0287	yagU
1836	b0288	ykgJ
1837	b0289	ecpE
1838	b0290	ecpD
1839	b0291	ecpC
1840	b0292	ecpB
1841	b0293	ecpA
1842	b0295	ykgL
1843	b0296	ykgM
1844	b0297	eaeH
1845	b0301	ykgB
1846	b0303	ykgI
1847	b0304	ykgC
1848	b0309	b0309
1849	b0310	ykgH
1850	b0315	yahA
1851	b0317	yahC
1852	b0319	yahE
1853	b0320	yahF
1854	b0321	yahG
1855	b0324	yahJ
1856	b0325	yahK
1857	b0326	yahL
1858	b0327	yahM
1859	b0328	yahN
1860	b0329	yahO
1861	b0335	prpE
1862	b0342	lacA
1863	b0354	yaiL
1864	b0358	yaiO
1865	b0359	yaiX
1866	b0360	insC-1
1867	b0362	yaiF
1868	b0363	yaiP
1869	b0364	yaiS
1870	b0370	ykiB
1871	b0371	yaiT
1872	b0374	yaiU
1873	b0376	ampH
1874	b0377	sbmA
1875	b0379	yaiY
1876	b0380	yaiZ
1877	b0382	iraP
1878	b0384	psiF
1879	b0385	adrA
1880	b0387	yaiI
1881	b0389	yaiA
1882	b0390	aroM
1883	b0391	yaiE
1884	b0392	ykiA
1885	b0393	rdgC
1886	b0396	araJ
1887	b0397	sbcC
1888	b0398	sbcD
1889	b0400	phoR
1890	b0402	proY
1891	b0405	queA
1892	b0406	tgt
1893	b0407	yajC
1894	b0408	secD
1895	b0409	secF
1896	b0410	yajD
1897	b0412	yajI
1898	b0416	nusB
1899	b0419	yajO
1900	b0422	xseB
1901	b0424	yajL
1902	b0426	yajQ
1903	b0427	yajR
1904	b0434	yajG
1905	b0436	tig
1906	b0437	clpP
1907	b0438	clpX
1908	b0439	lon
1909	b0441	ppiD
1910	b0442	ybaV
1911	b0443	fadM
1912	b0445	ybaE
1913	b0448	mdlA
1914	b0449	mdlB
1915	b0450	glnK
1916	b0453	ybaY
1917	b0454	atl
1918	b0455	ffs
1919	b0456	ybaA
1920	b0457	ylaB
1921	b0458	ylaC
1922	b0460	hha
1923	b0461	tomB
1924	b0465	mscK
1925	b0466	ybaM
1926	b0467	priC
1927	b0468	ybaN
1928	b0470	dnaX
1929	b0471	ybaB
1930	b0472	recR
1931	b0473	htpG
1932	b0476	aes
1933	b0478	ybaL
1934	b0479	fsr
1935	b0481	ybaK
1936	b0482	ybaP
1937	b0486	ybaT
1938	b0488	ybbJ
1939	b0489	qmcA
1940	b0490	ybbL
1941	b0491	ybbM
1942	b0492	ybbN
1943	b0493	ybbO
1944	b0495	ybbA
1945	b0496	ybbP
1946	b0497	rhsD
1947	b0498	ybbC
1948	b0499	ylbH
1949	b0500	ybbD
1950	b0501	b0501
1951	b0503	ybbB
1952	b0510	ybbV
1953	b0513	ybbY
1954	b0515	allE
1955	b0518	fdrA
1956	b0519	ylbE_2
1957	b0520	ylbF
1958	b0525	ppiB
1959	b0527	ybcI
1960	b0528	ybcJ
1961	b0530	sfmA
1962	b0531	sfmC
1963	b0532	sfmD
1964	b0533	sfmH
1965	b0534	sfmF
1966	b0537	intD
1967	b0539	ybcC
1968	b0542	renD
1969	b0543	emrE
1970	b0544	ybcK
1971	b0545	ybcL
1972	b0546	ybcM
1973	b0547	ybcN
1974	b0548	ninE
1975	b0549	ybcO
1976	b0550	rusA
1977	b0551	ybcQ
1978	b0553	nmpC
1979	b0554	essD
1980	b0555	rrrD
1981	b0556	rzpD
1982	b0557	borD
1983	b0558	ybcV
1984	b0559	ybcW
1985	b0561	tfaD
1986	b0562	ybcY
1987	b0563	tfaX
1988	b0565	ompT
1989	b0567	ybcH
1990	b0568	nfrA
1991	b0569	nfrB
1992	b0570	cusS
1993	b0577	ybdG
1994	b0579	ybdF
1995	b0580	ybdJ
1996	b0581	ybdK
1997	b0587	fepE
1998	b0597	entH
1999	b0598	cstA
2000	b0599	ybdH
[truncated: 2,189 more rows]
