# Supplementary material for: An integrative, multi-scale, genome-wide model reveals the phenotypic landscape of Escherichia coli
Source: Mol Syst Biol. 2014 Jul 1;10(7):735. doi: 10.15252/msb.20145108 (PMC4299492; doi:10.15252/msb.20145108)
Supplement: Supplementary file 4 — Supplementary Dataset S1 [file msb0010-0735-sd4.zip › SF1-EcoMAC/README.txt]

Ecoli-compendium-assembly-quantilenorm.txt is the EcoMAC matrix containing the 2,198 gene expression profiles of E. coli. The dimensions are: 4,189 genes x 2,198 microarrays.

numbering_arrays-compendium.txt is a text file describing the columns of EcoMAC (2,198 arrays). See more information in the Supplementary File 2.

numbering_assembly-tfs-enzymes-genes.txt is a text file containing the gene names of EcoMAC (4,189 genes).
