# Supplementary material for: An integrative, multi-scale, genome-wide model reveals the phenotypic landscape of Escherichia coli
Source: Mol Syst Biol. 2014 Jul 1;10(7):735. doi: 10.15252/msb.20145108 (PMC4299492; doi:10.15252/msb.20145108)
Supplement: Supplementary file 5 — Supplementary Dataset S2 [file msb0010-0735-sd5.xlsx]

## Sheet: Description
Arrays annotation	Column A	Column where this array is located in EcoMAC (Suppl. File 1)
	Column B	CEL file name in the gene expression databases (e.g., GEO-NCBI)
	Column C	GEO accession number
	Column D	Main author
	Column E	Date (e.g., 20040309 is March, 9 (2004))
EcoMAC	Column F	Strain
	Column G	Medium
	Column H	Treatment: Value and units (e.g., 2g/L 50C)
	Column I	Treatment: Chemicals, special conditions (e.g., glucose and heat shock)
	Column J	Time point in which the experiment was performed
	Column K	Gene perturbated
	Column L	Type of perturbation: knockout (D) or over-expression (U)
	Column M	Replicate
	Column N	Arrays predicted by EBA: environmental perturbation (-1) and genetic perturbation (1)
	Column O	Arrays includind environmental perturbations (+1). Note that pH variations, evolution and biofilms experiments not were considered					pH not considered; evolution and biofilms not were considered
	Column P	Arrays including genetic perturbations (+1). Note that pH variations, evolution and biofilms experiments not were considered
	Column Q	Arrays in WT conditions (+1)
EcoPhe	Column R	Growth rate (1/h)
	Column S	Flag growth: growth annotated (1) and not annotated (0)

## Sheet: EcoMAC and EcoPhe
Column array (EcoMAC)	CEL file name	GEO accession	Author	Date	Strain	Medium	Treatment (value)	Treatment (conditions)	Time (min)	Gene perturbated	Type of perturbation	Replicate	Predicted arrays by EBA	Environmental perturbations	Genetic perturbations	Arrays in WT condition	Growth rate (1/h)	Flag growth
590	PU00249	GSE1121	M. Covert	20040309	MG1655	M9	2g/L	glu aerobic	exponential	WT		r1	0	0	0	1	0.71	1
591	PU00250	GSE1121	M. Covert	20040309	MG1655	M9	2g/L	glu aerobic	exponential	WT		r2	0	0	0	1	0.71	1
592	PU00251	GSE1121	M. Covert	20040309	MG1655	M9	2g/L	glu aerobic	exponential	WT		r3	0	0	0	1	0.71	1
593	PU00252	GSE1121	M. Covert	20040309	MG1655	M9	2g/L	glu anaerobic	exponential	appY	D	r1	1	0	1	0	0.476	1
594	PU00253	GSE1121	M. Covert	20040309	MG1655	M9	2g/L	glu anaerobic	exponential	appY	D	r2	1	0	1	0	0.476	1
595	PU00254	GSE1121	M. Covert	20040309	MG1655	M9	2g/L	glu anaerobic	exponential	appY	D	r3	1	0	1	0	0.476	1
596	PU00255	GSE1121	M. Covert	20040309	MG1655	M9	2g/L	glu anaerobic	exponential	arcA	D	r1	1	0	1	0	0.377	1
597	PU00256	GSE1121	M. Covert	20040309	MG1655	M9	2g/L	glu anaerobic	exponential	arcA	D	r2	1	0	1	0	0.377	1
598	PU00257	GSE1121	M. Covert	20040309	MG1655	M9	2g/L	glu anaerobic	exponential	arcA	D	r3	1	0	1	0	0.377	1
599	PU00258	GSE1121	M. Covert	20040309	MG1655	M9	2g/L	glu anaerobic	exponential	fnr	D	r1	1	0	1	0	0.41	1
600	PU00259	GSE1121	M. Covert	20040309	MG1655	M9	2g/L	glu anaerobic	exponential	fnr	D	r2	1	0	1	0	0.41	1
601	PU00260	GSE1121	M. Covert	20040309	MG1655	M9	2g/L	glu anaerobic	exponential	fnr	D	r3	1	0	1	0	0.41	1
602	PU00261	GSE1121	M. Covert	20040309	MG1655	M9	2g/L	glu anaerobic	exponential	arcA fnr	D	r1	1	0	1	0	0.301	1
603	PU00262	GSE1121	M. Covert	20040309	MG1655	M9	2g/L	glu anaerobic	exponential	arcA fnr	D	r2	1	0	1	0	0.301	1
604	PU00263	GSE1121	M. Covert	20040309	MG1655	M9	2g/L	glu anaerobic	exponential	arcA fnr	D	r3	1	0	1	0	0.301	1
605	PU00264	GSE1121	M. Covert	20040309	MG1655	M9	2g/L	glu anaerobic	exponential	oxyR	D	r1	1	0	1	0	0.481	1
606	PU00265	GSE1121	M. Covert	20040309	MG1655	M9	2g/L	glu anaerobic	exponential	oxyR	D	r2	1	0	1	0	0.481	1
607	PU00266	GSE1121	M. Covert	20040309	MG1655	M9	2g/L	glu anaerobic	exponential	oxyR	D	r3	1	0	1	0	0.481	1
608	PU00267	GSE1121	M. Covert	20040309	MG1655	M9	2g/L	glu anaerobic	exponential	soxS	D	r1	1	0	1	0	0.465	1
609	PU00268	GSE1121	M. Covert	20040309	MG1655	M9	2g/L	glu anaerobic	exponential	soxS	D	r2	1	0	1	0	0.465	1
610	PU00269	GSE1121	M. Covert	20040309	MG1655	M9	2g/L	glu anaerobic	exponential	soxS	D	r3	1	0	1	0	0.465	1
611	PU00270	GSE1121	M. Covert	20040309	MG1655	M9	2g/L	glu anaerobic	exponential	WT		r1	-1	1	0	0	0.485	1
612	PU00271	GSE1121	M. Covert	20040309	MG1655	M9	2g/L	glu anaerobic	exponential	WT		r2	-1	1	0	0	0.485	1
613	PU00272	GSE1121	M. Covert	20040309	MG1655	M9	2g/L	glu anaerobic	exponential	WT		r3	-1	1	0	0	0.485	1
614	PU00273	GSE1121	M. Covert	20040309	MG1655	M9	2g/L	glu anaerobic	exponential	WT		r4	-1	1	0	0	0.485	1
615	PU00274	GSE1121	M. Covert	20040309	MG1655	M9	2g/L	glu aerobic	exponential	appY	D	r1	1	0	1	0	0.636	1
616	PU00275	GSE1121	M. Covert	20040309	MG1655	M9	2g/L	glu aerobic	exponential	appY	D	r2	1	0	1	0	0.636	1
617	PU00276	GSE1121	M. Covert	20040309	MG1655	M9	2g/L	glu aerobic	exponential	appY	D	r3	1	0	1	0	0.636	1
618	PU00277	GSE1121	M. Covert	20040309	MG1655	M9	2g/L	glu aerobic	exponential	arcA	D	r1	1	0	1	0	0.686	1
619	PU00278	GSE1121	M. Covert	20040309	MG1655	M9	2g/L	glu aerobic	exponential	arcA	D	r2	1	0	1	0	0.686	1
620	PU00279	GSE1121	M. Covert	20040309	MG1655	M9	2g/L	glu aerobic	exponential	arcA	D	r3	1	0	1	0	0.686	1
621	PU00280	GSE1121	M. Covert	20040309	MG1655	M9	2g/L	glu aerobic	exponential	fnr	D	r1	1	0	1	0	0.635	1
622	PU00281	GSE1121	M. Covert	20040309	MG1655	M9	2g/L	glu aerobic	exponential	fnr	D	r2	1	0	1	0	0.635	1
623	PU00282	GSE1121	M. Covert	20040309	MG1655	M9	2g/L	glu aerobic	exponential	fnr	D	r3	1	0	1	0	0.635	1
624	PU00283	GSE1121	M. Covert	20040309	MG1655	M9	2g/L	glu aerobic	exponential	arcA fnr	D	r1	1	0	1	0	0.648	1
625	PU00284	GSE1121	M. Covert	20040309	MG1655	M9	2g/L	glu aerobic	exponential	arcA fnr	D	r2	1	0	1	0	0.648	1
626	PU00285	GSE1121	M. Covert	20040309	MG1655	M9	2g/L	glu aerobic	exponential	arcA fnr	D	r3	1	0	1	0	0.648	1
627	PU00286	GSE1121	M. Covert	20040309	MG1655	M9	2g/L	glu aerobic	exponential	oxyR	D	r1	1	0	1	0	0.637	1
628	PU00287	GSE1121	M. Covert	20040309	MG1655	M9	2g/L	glu aerobic	exponential	oxyR	D	r2	1	0	1	0	0.637	1
629	PU00288	GSE1121	M. Covert	20040309	MG1655	M9	2g/L	glu aerobic	exponential	oxyR	D	r3	1	0	1	0	0.637	1
630	PU00289	GSE1121	M. Covert	20040309	MG1655	M9	2g/L	glu aerobic	exponential	soxS	D	r1	1	0	1	0	0.724	1
631	PU00290	GSE1121	M. Covert	20040309	MG1655	M9	2g/L	glu aerobic	exponential	soxS	D	r2	1	0	1	0	0.724	1
632	PU00291	GSE1121	M. Covert	20040309	MG1655	M9	2g/L	glu aerobic	exponential	soxS	D	r3	1	0	1	0	0.724	1
633	PU00292	ASAP-AffyData1	T. Allen	20020729	EMG2	M9+MOPS	2g/L	glu aerobic	0			r1	-1	1	0	0	0.68	1
634	PU00293	ASAP-AffyData1	T. Allen	20020729	EMG2	M9+MOPS	2g/L	glu aerobic	0			r2	-1	1	0	0	0.68	1
635	PU00294	ASAP-AffyData1	T. Allen	20020729	EMG2	M9+MOPS	2g/L	glu aerobic	0			r3	-1	1	0	0	0.68	1
636	PU00295	ASAP-AffyData1	T. Allen	20020729	EMG2	M9+MOPS	2g/L	glu aerobic	0			r4	-1	1	0	0	0.68	1
637	PU00296	ASAP-AffyData1	T. Allen	20020729	EMG2	M9+MOPS	2g/L	glu aerobic	0			r5	-1	1	0	0	0.68	1
638	PU00297	ASAP-AffyData1	T. Allen	20020729	EMG2	M9+MOPS	2g/L	gly aerobic	0			r1	-1	1	0	0	0.68	1
639	PU00298	ASAP-AffyData1	T. Allen	20020729	EMG2	M9+MOPS	2g/L	gly aerobic	0			r2	-1	1	0	0	0.68	1
640	PU00299	ASAP-AffyData1	T. Allen	20020729	EMG2	M9+MOPS	2g/L	proline aerobic	0			r1	-1	1	0	0	1	0
641	PU00300	ASAP-AffyData1	T. Allen	20020729	EMG2	M9+MOPS	2g/L	proline aerobic	0			r2	-1	1	0	0	1	0
642	PU00301	ASAP-AffyData1	T. Allen	20020729	EMG2	M9+MOPS	2g/L	acetate aerobic	0			r1	-1	1	0	0	1	0
643	PU00302	ASAP-AffyData1	T. Allen	20020729	EMG2	M9+MOPS	2g/L	acetate aerobic	0			r2	-1	1	0	0	1	0
644	PU00303	ASAP-AffyData1	T. Allen	20020729	EMG2	M9+MOPS	2g/L	glu	90			r1	0	0	0	0	1	0
645	PU00304	ASAP-AffyData1	T. Allen	20020729	EMG2	M9+MOPS	2g/L	glu	90			r2	0	0	0	0	1	0
646	PU00305	ASAP-AffyData1	T. Allen	20020729	EMG2	M9+MOPS	2g/L	glu	90			r3	0	0	0	0	1	0
647	PU00306	ASAP-AffyData1	T. Allen	20020729	EMG2	M9+MOPS	2g/L	glu	135			r1	0	0	0	0	1	0
648	PU00307	ASAP-AffyData1	T. Allen	20020729	EMG2	M9+MOPS	2g/L	glu	135			r2	0	0	0	0	1	0
649	PU00308	ASAP-AffyData1	T. Allen	20020729	EMG2	M9+MOPS	2g/L	glu	330			r1	0	0	0	0	1	0
650	PU00309	ASAP-AffyData1	T. Allen	20020729	EMG2	M9+MOPS	2g/L	glu	330			r2	0	0	0	0	1	0
651	PU00310	ASAP-AffyData1	T. Allen	20020729	EMG2	M9+MOPS	2g/L	glu	480			r1	0	0	0	0	1	0
652	PU00311	ASAP-AffyData1	T. Allen	20020729	EMG2	M9+MOPS	2g/L	glu	480			r2	0	0	0	0	1	0
653	PU00312	ASAP-AffyData1	T. Allen	20020729	EMG2	M9+MOPS	2g/L	glu	720			r1	0	0	0	0	1	0
654	PU00313	ASAP-AffyData1	T. Allen	20020729	EMG2	M9+MOPS	2g/L	glu	720			r2	0	0	0	0	1	0
655	PU00314	ASAP-AffyData1	T. Allen	20020729	EMG2	M9+MOPS	2	pH	10			r1	0	0	0	0	1	0
656	PU00315	ASAP-AffyData1	T. Allen	20020729	EMG2	M9+MOPS		acid shock	10			r2	0	0	0	0	1	0
657	PU00316	ASAP-AffyData1	T. Allen	20020729	EMG2	M9+MOPS	20ng	ciprofloxacin	10			r1	0	0	0	0	1	0
658	PU00317	ASAP-AffyData1	T. Allen	20020729	EMG2	M9+MOPS	20ng	ciprofloxacin	10			r2	0	0	0	0	1	0
659	PU00318	ASAP-AffyData1	T. Allen	20020729	EMG2	M9+MOPS	2g/L 50C	glu, heat shock	10			r1	0	0	0	0	1	0
660	PU00319	ASAP-AffyData1	T. Allen	20020729	EMG2	M9+MOPS			0	crp	D	r1	1	0	1	0	1	0
661	PU00320	ASAP-AffyData1	T. Allen	20020729	EMG2	M9+MOPS			0	crp	D	r2	1	0	1	0	1	0
662	PU00321	ASAP-AffyData1	T. Allen	20020729	EMG2	M9+MOPS			0	crp	D	r3	1	0	1	0	1	0
663	PU00322	ASAP-AffyData1	T. Allen	20020729	EMG2	M9+MOPS			0	cspA	D	r1	1	0	1	0	1	0
664	PU00323	ASAP-AffyData1	T. Allen	20020729	EMG2	M9+MOPS			0	dps	D	r1	1	0	1	0	1	0
665	PU00324	ASAP-AffyData1	T. Allen	20020729	EMG2	M9+MOPS			0	dps	D	r2	1	0	1	0	1	0
666	PU00325	ASAP-AffyData1	T. Allen	20020729	EMG2	M9+MOPS			0	dps	D	r3	1	0	1	0	1	0
667	PU00326	ASAP-AffyData1	T. Allen	20020729	EMG2	M9+MOPS			240	dps	D	r1	1	0	1	0	1	0
668	PU00327	ASAP-AffyData1	T. Allen	20020729	EMG2	M9+MOPS			240	dps	D	r2	1	0	1	0	1	0
669	PU00328	ASAP-AffyData1	T. Allen	20020729	EMG2	M9+MOPS			480	dps	D	r1	1	0	1	0	1	0
670	PU00329	ASAP-AffyData1	T. Allen	20020729	EMG2	M9+MOPS			0	hns	D	r1	1	0	1	0	1	0
671	PU00330	ASAP-AffyData1	T. Allen	20020729	EMG2	M9+MOPS			0	hns	D	r2	1	0	1	0	1	0
672	PU00331	ASAP-AffyData1	T. Allen	20020729	EMG2	M9+MOPS			0	hns	D	r3	1	0	1	0	1	0
673	PU00332	ASAP-AffyData1	T. Allen	20020729	EMG2	M9+MOPS			0	hupB	D	r1	1	0	1	0	1	0
674	PU00333	GSE2037	M. Liu	20020422	EMG2	M9+MOPS	2g/L	succinate	0			r1	-1	1	0	0	0.5	1
675	PU00334	GSE2037	M. Liu	20020422	EMG2	M9+MOPS	2g/L	succinate	0			r2	-1	1	0	0	0.5	1
676	PU00335	ASAP-Suppressor tRNA expression	C. Herring	20030115	MG1655	M9+MOPS	1g/L	glu	0			r1	-1	1	0	0	1	0
677	PU00336	ASAP-Suppressor tRNA expression	C. Herring	20030115	MG1655	M9+MOPS	1g/L	glu	0			r2	-1	1	0	0	1	0
678	PU00337	ASAP-Suppressor tRNA expression	C. Herring	20030115	MG1655	M9+MOPS	1g/L	glu	0			r3	-1	1	0	0	1	0
679	PU00338	ASAP-Suppressor tRNA expression	C. Herring	20030115	MG1655	M9+MOPS	1g/L	glu	0	ala2 supressor	U	r1	1	0	0	0	1	0
680	PU00339	ASAP-Suppressor tRNA expression	C. Herring	20030115	MG1655	M9+MOPS	1g/L	glu	0	ala2 supressor	U	r2	1	0	0	0	1	0
681	PU00340	ASAP-Suppressor tRNA expression	C. Herring	20030115	MG1655	M9+MOPS	1g/L	glu	0	ala2 supressor	U	r3	1	0	0	0	1	0
682	PU00341	J Bacteriol 187(3):1135	Y. Kang	20050803	MG1655	M9+MOPS	1g/L	glu aerobic	0	fnr	D	r1	1	0	1	0	1	0
683	PU00342	J Bacteriol 187(3):1135	Y. Kang	20050803	MG1655	M9+MOPS	1g/L	glu aerobic	0	fnr	D	r2	1	0	1	0	1	0
684	PU00343	J Bacteriol 187(3):1135	Y. Kang	20050803	MG1655	M9+MOPS	1g/L	glu aerobic	0	fnr	D	r3	1	0	1	0	1	0
685	PU00344	J Bacteriol 187(3):1135	Y. Kang	20050803	MG1655	M9+MOPS	1g/L	glu anaerobic	0	wt		r1	-1	1	0	0	1	0
686	PU00345	J Bacteriol 187(3):1135	Y. Kang	20050803	MG1655	M9+MOPS	1g/L	glu anaerobic	0	wt		r2	-1	1	0	0	1	0
687	PU00346	J Bacteriol 187(3):1135	Y. Kang	20050803	MG1655	M9+MOPS	1g/L	glu anaerobic	0	wt		r3	-1	1	0	0	1	0
688	PU00347	J Bacteriol 187(3):1135	Y. Kang	20050803	MG1655	M9+MOPS	1g/L	glu anaerobic	0	fnr	D	r1	1	0	1	0	1	0
689	PU00348	J Bacteriol 187(3):1135	Y. Kang	20050803	MG1655	M9+MOPS	1g/L	glu anaerobic	0	fnr	D	r2	1	0	1	0	1	0
690	PU00349	J Bacteriol 187(3):1135	Y. Kang	20050803	MG1655	M9+MOPS	1g/L	glu anaerobic	0	fnr	D	r3	1	0	1	0	1	0
691	PU00350	J Bacteriol 187(3):1135	Y. Kang	20050803	MG1655	M9+MOPS	1g/L	glu anaerobic	0	fnr	D	r4	1	0	1	0	1	0
692	PU00351	Not found	F. Haddadin	20021213	MG1655	LB	5g/L	glu	0	WT		r1	-1	1	0	0	1	0
693	PU00352	Not found	F. Haddadin	20021213	MG1655	LB	5g/L	glu	0	WT		r2	-1	1	0	0	1	0
694	PU00353	Not found	F. Haddadin	20021213	MG1655	LB	5g/L	glu	0	WT		r3	-1	1	0	0	1	0
695	PU00354	Not found	F. Haddadin	20021213	MG1655	LB	5g/L	glu	60			r1	-1	1	0	0	1	0
696	PU00355	Not found	F. Haddadin	20021213	MG1655	LB	5g/L	glu	60			r2	-1	1	0	0	1	0
697	PU00356	Not found	F. Haddadin	20021213	MG1655	LB	5g/L	glu	60			r3	-1	1	0	0	1	0
698	PU00357	Not found	F. Haddadin	20021213	MG1655	LB	5g/L	glu	60	IPTG		r1	-1	1	0	0	1	0
699	PU00358	Not found	F. Haddadin	20021213	MG1655	LB	5g/L	glu	60	IPTG		r2	-1	1	0	0	1	0
700	PU00359	Not found	F. Haddadin	20021213	MG1655	LB	5g/L	glu	60	IPTG		r3	-1	1	0	0	1	0
701	PU00360	Not found	F. Haddadin	20021213	MG1655	LB	5g/L	glu	240			r1	-1	1	0	0	1	0
702	PU00361	Not found	F. Haddadin	20021213	MG1655	LB	5g/L	glu	240			r2	-1	1	0	0	1	0
703	PU00362	Not found	F. Haddadin	20021213	MG1655	LB	5g/L	glu	240			r3	-1	1	0	0	1	0
704	PU00363	Not found	F. Haddadin	20021213	MG1655	LB	5g/L	glu	240	IPTG		r1	-1	1	0	0	1	0
705	PU00364	Not found	F. Haddadin	20021213	MG1655	LB	5g/L	glu	240	IPTG		r2	-1	1	0	0	1	0
706	PU00365	Not found	F. Haddadin	20021213	MG1655	LB	5g/L	glu	240	IPTG		r3	-1	1	0	0	1	0
707	PU00366	Not found	F. Haddadin	20021213	MG1655	LB	5g/L	glu		WT		r1	-1	1	0	0	1	0
708	PU00367	Not found	F. Haddadin	20021213	MG1655	LB	5g/L	glu		WT		r2	-1	1	0	0	1	0
709	PU00368	Not found	F. Haddadin	20021213	MG1655	LB	5g/L	glu		WT		r3	-1	1	0	0	1	0
710	PU00369	Not found	F. Haddadin	20021213	MG1655	LB	5g/L	glu		WT		r4	-1	1	0	0	1	0
711	PU00370	Not found	F. Haddadin	20021213	MG1655	LB	5g/L	glu		WT		r5	-1	1	0	0	1	0
712	PU00371	Not found	F. Haddadin	20021213	MG1655	LB	5g/L	glu	60			r1	-1	1	0	0	1	0
713	PU00372	Not found	F. Haddadin	20021213	MG1655	LB	5g/L	glu	60			r2	-1	1	0	0	1	0
714	PU00373	Not found	F. Haddadin	20021213	MG1655	LB	5g/L	glu	60			r3	-1	1	0	0	1	0
715	PU00374	Not found	F. Haddadin	20021213	MG1655	LB	5g/L	glu	60	IPTG		r1	-1	1	0	0	1	0
716	PU00375	Not found	F. Haddadin	20021213	MG1655	LB	5g/L	glu	60	IPTG		r2	-1	1	0	0	1	0
717	PU00376	Not found	F. Haddadin	20021213	MG1655	LB	5g/L	glu	60	IPTG		r3	-1	1	0	0	1	0
718	PU00377	Not found	F. Haddadin	20021213	MG1655	LB	5g/L	glu	240			r1	-1	1	0	0	1	0
719	PU00378	Not found	F. Haddadin	20021213	MG1655	LB	5g/L	glu	240			r2	-1	1	0	0	1	0
720	PU00379	Not found	F. Haddadin	20021213	MG1655	LB	5g/L	glu	240			r3	-1	1	0	0	1	0
721	PU00380	Not found	F. Haddadin	20021213	MG1655	LB	5g/L	glu	240	IPTG		r1	-1	1	0	0	1	0
722	PU00381	Not found	F. Haddadin	20021213	MG1655	LB	5g/L	glu	240	IPTG		r2	-1	1	0	0	1	0
723	PU00382	Not found	F. Haddadin	20021213	MG1655	LB	5g/L	glu	240	IPTG		r3	-1	1	0	0	1	0
724	PU00383	J Bacteriol 186(10):3254-3258	S. Brokx	20030425	BW30270	M9+MOPS	5g/L	glu aerobic	0			r1	-1	1	0	0	1	0
725	PU00384	J Bacteriol 186(10):3254-3258	S. Brokx	20030425	BW30270	M9+MOPS	5g/L	glu aerobic	0			r2	-1	1	0	0	1	0
726	PU00385	J Bacteriol 186(10):3254-3258	S. Brokx	20030425	BW30270	M9+MOPS	5g/L	glu anaerobic	0			r1	-1	1	0	0	1	0
727	PU00386	J Bacteriol 186(10):3254-3258	S. Brokx	20030425	BW30270	M9+MOPS	5g/L	glu anaerobic	0			r2	-1	1	0	0	1	0
728	PU00387	J Bacteriol 186(10):3254-3258	S. Brokx	20030425	BW30270	M9+MOPS	5g/L	glu aerobic	0			r1	-1	1	0	0	1	0
729	PU00388	J Bacteriol 186(10):3254-3258	S. Brokx	20030425	BW30270	M9+MOPS	5g/L	glu aerobic	0			r2	-1	1	0	0	1	0
730	PU00389	J Bacteriol 186(10):3254-3258	S. Brokx	20030425	BW30270	M9+MOPS	5g/L	glu anaerobic	0			r1	-1	1	0	0	1	0
731	PU00390	J Bacteriol 186(10):3254-3258	S. Brokx	20030425	BW30270	M9+MOPS	5g/L	glu anaerobic	0			r2	-1	1	0	0	1	0
732	PU00391	J Bacteriol 186(10):3254-3258	S. Brokx	20030425	MG1655	M9+MOPS	5g/L	glu aerobic	0			r1	-1	1	0	0	1	0
733	PU00392	J Bacteriol 186(10):3254-3258	S. Brokx	20030425	MG1655	M9+MOPS	5g/L	glu aerobic	0			r2	-1	1	0	0	1	0
734	PU00393	J Bacteriol 186(10):3254-3258	S. Brokx	20030425	MG1655	M9+MOPS	5g/L	glu anaerobic	0			r1	-1	1	0	0	1	0
735	PU00394	J Bacteriol 186(10):3254-3258	S. Brokx	20030425	MG1655	M9+MOPS	5g/L	glu anaerobic	0			r2	-1	1	0	0	1	0
736	PU00395	J Bacteriol 186(10):3254-3258	S. Brokx	20030425	MG1655	M9+MOPS	0.5% 40mM	glu anaerobic nitrate	0			r1	-1	1	0	0	1	0
737	PU00396	J Bacteriol 186(10):3254-3258	S. Brokx	20030425	MG1655	M9+MOPS	0.5% 40mM	glu anaerobic nitrate	0			r2	-1	1	0	0	1	0
738	PU00397	GSE6836	I. Keren	20050607	EMG2	LB	2g/L	glu	150			r1	-1	1	0	0	1	0
739	PU00398	GSE6836	I. Keren	20050607	EMG2	LB	2g/L	glu	180			r1	-1	1	0	0	1	0
740	PU00399	GSE6836	I. Keren	20050607	EMG2	LB	2g/L	glu	210			r1	-1	1	0	0	1	0
741	PU00400	GSE6836	I. Keren	20050607	EMG2	LB	2g/L	glu	240			r1	-1	1	0	0	1	0
742	PU00401	GSE6836	I. Keren	20050607	EMG2	LB	2g/L	glu	270			r1	-1	1	0	0	1	0
743	PU00402	GSE6836	I. Keren	20050607	EMG2	LB	2g/L	glu	300			r1	-1	1	0	0	1	0
744	PU00403	GSE6836	I. Keren	20050607	EMG2	LB	2g/L	glu	330			r1	-1	1	0	0	1	0
745	PU00404	GSE6836	I. Keren	20050607	EMG2	LB	2g/L	glu	360			r1	-1	1	0	0	1	0
746	PU00405	GSE6836	I. Keren	20050607	EMG2	LB	2g/L	glu	480			r1	-1	1	0	0	1	0
747	PU00406	GSE6836	I. Keren	20050607	EMG2	LB	4g/L	glu	150			r1	-1	1	0	0	1	0
748	PU00407	GSE6836	I. Keren	20050607	EMG2	LB	4g/L	glu	180			r1	-1	1	0	0	1	0
749	PU00408	GSE6836	I. Keren	20050607	EMG2	LB	4g/L	glu	210			r1	-1	1	0	0	1	0
750	PU00409	GSE6836	I. Keren	20050607	EMG2	LB	4g/L	glu	240			r1	-1	1	0	0	1	0
751	PU00410	GSE6836	I. Keren	20050607	EMG2	LB	4g/L	glu	270			r1	-1	1	0	0	1	0
752	PU00411	GSE6836	I. Keren	20050607	EMG2	LB	4g/L	glu	300			r1	-1	1	0	0	1	0
753	PU00412	GSE6836	I. Keren	20050607	EMG2	LB	4g/L	glu	330			r1	-1	1	0	0	1	0
754	PU00413	GSE6836	I. Keren	20050607	EMG2	LB	4g/L	glu	360			r1	-1	1	0	0	1	0
755	PU00414	GSE6836	I. Keren	20050607	EMG2	LB	4g/L	glu	480			r1	-1	1	0	0	1	0
756	PU00415	GSE4511	L. Maurer	20031017	EMG2	LB+HOMOPIPES	7.45g/L	KCl aerobic pH5	0			r1	0	0	0	0	1	0
757	PU00416	GSE4511	L. Maurer	20031017	EMG2	LB+HOMOPIPES	7.45g/L	KCl aerobic pH5	0			r2	0	0	0	0	1	0
758	PU00417	GSE4511	L. Maurer	20031017	EMG2	LB+HOMOPIPES	7.45g/L	KCl aerobic pH5	0			r3	0	0	0	0	1	0
759	PU00418	GSE4511	L. Maurer	20031017	EMG2	LB+HOMOPIPES	7.45g/L	KCl aerobic pH5	0			r4	0	0	0	0	1	0
760	PU00419	GSE4511	L. Maurer	20031017	EMG2	LB+HOMOPIPES	7.45g/L	KCl aerobic pH5	0			r5	0	0	0	0	1	0
761	PU00420	GSE4511	L. Maurer	20031017	EMG2	LB+HOMOPIPES	7.45g/L	KCl aerobic pH7	0			r1	0	0	0	0	1	0
762	PU00421	GSE4511	L. Maurer	20031017	EMG2	LB+HOMOPIPES	7.45g/L	KCl aerobic pH7	0			r2	0	0	0	0	1	0
763	PU00422	GSE4511	L. Maurer	20031017	EMG2	LB+HOMOPIPES	7.45g/L	KCl aerobic pH7	0			r3	0	0	0	0	1	0
764	PU00423	GSE4511	L. Maurer	20031017	EMG2	LB+HOMOPIPES	7.45g/L	KCl aerobic pH7	0			r4	0	0	0	0	1	0
765	PU00424	GSE4511	L. Maurer	20031017	EMG2	LB+HOMOPIPES	7.45g/L	KCl aerobic pH7	0			r5	0	0	0	0	1	0
766	PU00425	GSE4511	L. Maurer	20031017	EMG2	LB+HOMOPIPES	7.45g/L	KCl aerobic pH 8.7	0			r1	0	0	0	0	1	0
767	PU00426	GSE4511	L. Maurer	20031017	EMG2	LB+HOMOPIPES	7.45g/L	KCl aerobic pH 8.7	0			r2	0	0	0	0	1	0
768	PU00427	GSE4511	L. Maurer	20031017	EMG2	LB+HOMOPIPES	7.45g/L	KCl aerobic pH 8.7	0			r3	0	0	0	0	1	0
769	PU00428	GSE4511	L. Maurer	20031017	EMG2	LB+HOMOPIPES	7.45g/L	KCl aerobic pH 8.7	0			r4	0	0	0	0	1	0
770	PU00429	GSE4511	L. Maurer	20031017	EMG2	LB+HOMOPIPES	7.45g/L	KCl aerobic pH 8.7	0			r5	0	0	0	0	1	0
771	PU00430	MSB 3:97	D. Dwyer	20050724	BW25113	LB			0	WT		r1	0	0	0	0	1	0
772	PU00431	MSB 3:97	D. Dwyer	20050724	BW25113	LB			30	WT		r1	0	0	0	0	1	0
773	PU00432	MSB 3:97	D. Dwyer	20050724	BW25113	LB			60	WT		r1	0	0	0	0	1	0
774	PU00433	MSB 3:97	D. Dwyer	20050724	BW25113	LB			120	WT		r1	0	0	0	0	1	0
775	PU00434	MSB 3:97	D. Dwyer	20050724	BW25113	LB			180	WT		r1	0	0	0	0	1	0
776	PU00435	MSB 3:97	D. Dwyer	20050724	BW25113	LB	250 ng/ml	norfloxacin	0	WT		r1	0	0	0	0	1	0
777	PU00436	MSB 3:97	D. Dwyer	20050724	BW25113	LB	250 ng/ml	norfloxacin	30	WT		r1	0	0	0	0	1	0
778	PU00437	MSB 3:97	D. Dwyer	20050724	BW25113	LB	250 ng/ml	norfloxacin	60	WT		r1	0	0	0	0	1	0
779	PU00438	MSB 3:97	D. Dwyer	20050724	BW25113	LB	250 ng/ml	norfloxacin	120	WT		r1	0	0	0	0	1	0
780	PU00439	MSB 3:97	D. Dwyer	20050724	BW25113	LB	250 ng/ml	norfloxacin	180	WT		r1	0	0	0	0	1	0
781	PU00440	MSB 3:97	D. Dwyer	20050724	BW25113	LB			0	recA	D	r1	1	0	1	0	1	0
782	PU00441	MSB 3:97	D. Dwyer	20050724	BW25113	LB			30	recA	D	r1	1	0	1	0	1	0
783	PU00442	MSB 3:97	D. Dwyer	20050724	BW25113	LB			60	recA	D	r1	1	0	1	0	1	0
784	PU00443	MSB 3:97	D. Dwyer	20050724	BW25113	LB			120	recA	D	r1	1	0	1	0	1	0
785	PU00444	MSB 3:97	D. Dwyer	20050724	BW25113	LB			180	recA	D	r1	1	0	1	0	1	0
786	PU00445	MSB 3:97	D. Dwyer	20050724	BW25113	LB	250 ng/ml	norfloxacin	0	ccdB	U	r1	1	0	0	0	1	0
787	PU00446	MSB 3:97	D. Dwyer	20050724	BW25113	LB	250 ng/ml	norfloxacin	30	ccdB	U	r1	1	0	0	0	1	0
788	PU00447	MSB 3:97	D. Dwyer	20050724	BW25113	LB	250 ng/ml	norfloxacin	60	ccdB	U	r1	1	0	0	0	1	0
789	PU00448	MSB 3:97	D. Dwyer	20050724	BW25113	LB	250 ng/ml	norfloxacin	120	ccdB	U	r1	1	0	0	0	1	0
790	PU00449	MSB 3:97	D. Dwyer	20050724	BW25113	LB	250 ng/ml	norfloxacin	180	ccdB	U	r1	1	0	0	0	1	0
791	PU00450	MSB 3:97	D. Dwyer	20050724	BW25113	LB	250 ng/ml	norfloxacin	0	recA	D	r1	1	0	1	0	1	0
792	PU00451	MSB 3:97	D. Dwyer	20050724	BW25113	LB	250 ng/ml	norfloxacin	30	recA	D	r1	1	0	1	0	1	0
793	PU00452	MSB 3:97	D. Dwyer	20050724	BW25113	LB	250 ng/ml	norfloxacin	60	recA	D	r1	1	0	1	0	1	0
794	PU00453	MSB 3:97	D. Dwyer	20050724	BW25113	LB	250 ng/ml	norfloxacin	120	recA	D	r1	1	0	1	0	1	0
795	PU00454	MSB 3:97	D. Dwyer	20050724	BW25113	LB	250 ng/ml	norfloxacin	180	recA	D	r1	1	0	1	0	1	0
796	PU00455	MSB 3:97	D. Dwyer	20050724	BW25113	LB			0	recA ccdB	D U	r1	1	0	0	0	1	0
797	PU00456	MSB 3:97	D. Dwyer	20050724	BW25113	LB			30	recA ccdB	D U	r1	1	0	0	0	1	0
798	PU00457	MSB 3:97	D. Dwyer	20050724	BW25113	LB			60	recA ccdB	D U	r1	1	0	0	0	1	0
799	PU00458	MSB 3:97	D. Dwyer	20050724	BW25113	LB			120	recA ccdB	D U	r1	1	0	0	0	1	0
800	PU00459	MSB 3:97	D. Dwyer	20050724	BW25113	LB			180	recA ccdB	D U	r1	1	0	0	0	1	0
801	PU00460	MSB 3:97	D. Dwyer	20050724	MG1063	LB			0			r1	0	0	0	0	1	0
802	PU00461	MSB 3:97	D. Dwyer	20050724	MG1063	LB			30			r1	0	0	0	0	1	0
803	PU00462	MSB 3:97	D. Dwyer	20050724	MG1063	LB			60			r1	0	0	0	0	1	0
804	PU00463	MSB 3:97	D. Dwyer	20050724	MG1063	LB			120			r1	0	0	0	0	1	0
805	PU00464	MSB 3:97	D. Dwyer	20050724	MG1063	LB	250 ng/ml	norfloxacin	0			r1	0	0	0	0	1	0
806	PU00465	MSB 3:97	D. Dwyer	20050724	MG1063	LB	250 ng/ml	norfloxacin	30			r1	0	0	0	0	1	0
807	PU00466	MSB 3:97	D. Dwyer	20050724	MG1063	LB	250 ng/ml	norfloxacin	60			r1	0	0	0	0	1	0
808	PU00467	MSB 3:97	D. Dwyer	20050724	MG1063	LB	250 ng/ml	norfloxacin	120			r1	0	0	0	0	1	0
809	PU00468	MSB 3:97	D. Dwyer	20050724	MG1063	LB	250 ng/ml 100uM	nor chelator	0			r1	0	0	0	0	1	0
810	PU00469	MSB 3:97	D. Dwyer	20050724	MG1063	LB	251 ng/ml 100uM	nor chelator	30			r1	0	0	0	0	1	0
811	PU00470	MSB 3:97	D. Dwyer	20050724	MG1063	LB	252 ng/ml 100uM	nor chelator	60			r1	0	0	0	0	1	0
812	PU00471	MSB 3:97	D. Dwyer	20050724	MG1063	LB	253 ng/ml 100uM	nor chelator	120			r1	0	0	0	0	1	0
813	PU00472	MSB 3:97	D. Dwyer	20050724	MG1063	LB	100uM	chelator	0	ccdB	U	r1	0	0	0	0	1	0
814	PU00473	MSB 3:97	D. Dwyer	20050724	MG1063	LB	100uM	chelator	30	ccdB	U	r1	0	0	0	0	1	0
815	PU00474	MSB 3:97	D. Dwyer	20050724	MG1063	LB	100uM	chelator	60	ccdB	U	r1	0	0	0	0	1	0
816	PU00475	MSB 3:97	D. Dwyer	20050724	MG1063	LB	100uM	chelator	120	ccdB	U	r1	0	0	0	0	1	0
817	PU00476	MSB 3:97	D. Dwyer	20050724	MG1655	LB			0	lacZ	U	r1	1	0	1	0	1	0
818	PU00477	MSB 3:97	D. Dwyer	20050724	MG1655	LB			30	lacZ	U	r1	1	0	1	0	1	0
819	PU00478	MSB 3:97	D. Dwyer	20050724	MG1655	LB			60	lacZ	U	r1	1	0	1	0	1	0
820	PU00479	MSB 3:97	D. Dwyer	20050724	MG1655	LB			90	lacZ	U	r1	1	0	1	0	1	0
821	PU00480	MSB 3:97	D. Dwyer	20050724	MG1655	LB			0	ccdB	U	r1	1	0	0	0	1	0
822	PU00481	MSB 3:97	D. Dwyer	20050724	MG1655	LB			0	ccdB	U	r2	1	0	0	0	1	0
823	PU00482	MSB 3:97	D. Dwyer	20050724	MG1655	LB			30	ccdB	U	r1	1	0	0	0	1	0
824	PU00483	MSB 3:97	D. Dwyer	20050724	MG1655	LB			30	ccdB	U	r2	1	0	0	0	1	0
825	PU00484	MSB 3:97	D. Dwyer	20050724	MG1655	LB			60	ccdB	U	r1	1	0	0	0	1	0
826	PU00485	MSB 3:97	D. Dwyer	20050724	MG1655	LB			60	ccdB	U	r2	1	0	0	0	1	0
827	PU00486	MSB 3:97	D. Dwyer	20050724	MG1655	LB			90	ccdB	U	r1	1	0	0	0	1	0
828	PU00487	MSB 3:97	D. Dwyer	20050724	MG1655	LB			90	ccdB	U	r2	1	0	0	0	1	0
829	PU00488	MSB 3:97	D. Dwyer	20050724	W1872	LB	100uM	chelator	0	ccdB	U	r1	0	0	0	0	1	0
830	PU00489	MSB 3:97	D. Dwyer	20050724	W1872	LB	100uM	chelator	30	ccdB	U	r1	0	0	0	0	1	0
831	PU00490	MSB 3:97	D. Dwyer	20050724	W1872	LB	100uM	chelator	60	ccdB	U	r1	0	0	0	0	1	0
832	PU00491	MSB 3:97	D. Dwyer	20050724	W1872	LB	100uM	chelator	120	ccdB	U	r1	0	0	0	0	1	0
833	PU00492	Cell 130(5):797-810	M. Kohanski	20070114	MG1655	LB			0			r1	0	0	0	1	1	0
834	PU00493	Cell 130(5):797-810	M. Kohanski	20070114	MG1655	LB			30			r1	0	0	0	1	1	0
835	PU00494	Cell 130(5):797-810	M. Kohanski	20070114	MG1655	LB			60			r1	0	0	0	1	1	0
836	PU00495	Cell 130(5):797-810	M. Kohanski	20070114	MG1655	LB			120			r1	0	0	0	1	1	0
837	PU00496	Cell 130(5):797-810	M. Kohanski	20070114	MG1063	LB			180			r1	0	0	0	0	1	0
838	PU00497	Cell 130(5):797-810	M. Kohanski	20070114	MG1655	LB	5ug/mL	ampicillin	30			r1	0	0	0	0	1	0
839	PU00498	Cell 130(5):797-810	M. Kohanski	20070114	MG1655	LB	5ug/mL	ampicillin	60			r1	0	0	0	0	1	0
840	PU00499	Cell 130(5):797-810	M. Kohanski	20070114	MG1655	LB	5ug/mL	ampicillin	120			r1	0	0	0	0	1	0
841	PU00500	Cell 130(5):797-810	M. Kohanski	20070114	MG1655	LB	5ug/mL	kanamycin	30			r1	0	0	0	0	1	0
842	PU00501	Cell 130(5):797-810	M. Kohanski	20070114	MG1655	LB	5ug/mL	kanamycin	60			r1	0	0	0	0	1	0
843	PU00502	Cell 130(5):797-810	M. Kohanski	20070114	MG1655	LB	5ug/mL	kanamycin	120			r1	0	0	0	0	1	0
844	PU00503	Cell 130(5):797-810	M. Kohanski	20070114	MG1655	LB	250 ng/ml	norfloxacin	30			r1	0	0	0	0	1	0
845	PU00504	Cell 130(5):797-810	M. Kohanski	20070114	MG1655	LB	250 ng/ml	norfloxacin	60			r1	0	0	0	0	1	0
846	PU00505	Cell 130(5):797-810	M. Kohanski	20070114	MG1655	LB	250 ng/ml	norfloxacin	120			r1	0	0	0	0	1	0
847	PU00506	Cell 130(5):797-810	M. Kohanski	20070114	MG1655	LB	4ug/mL	spectinomycin	30			r1	0	0	0	0	1	0
848	PU00507	Cell 130(5):797-810	M. Kohanski	20070114	MG1655	LB	4ug/mL	spectinomycin	60			r1	0	0	0	0	1	0
849	PU00508	Cell 130(5):797-810	M. Kohanski	20070114	MG1655	LB	4ug/mL	spectinomycin	120			r1	0	0	0	0	1	0
850	PU00509	GSE4556	E. Hayes	20060327	W3110	LB+HOMOPIPES	7.45g/L	KCl anaerobic pH5	0			r1	0	0	0	0	1.3	1
851	PU00510	GSE4556	E. Hayes	20060327	W3110	LB+HOMOPIPES	7.45g/L	KCl anaerobic pH5	0			r5	0	0	0	0	1.3	1
852	PU00511	GSE4556	E. Hayes	20060327	W3110	LB+HOMOPIPES	7.45g/L	KCl anaerobic pH5	0			r2	0	0	0	0	1.3	1
853	PU00512	GSE4556	E. Hayes	20060327	W3110	LB+HOMOPIPES	7.45g/L	KCl anaerobic pH5	0			r3	0	0	0	0	1.3	1
854	PU00513	GSE4556	E. Hayes	20060327	W3110	LB+HOMOPIPES	7.45g/L	KCl anaerobic pH5	0			r4	0	0	0	0	1.3	1
855	PU00514	GSE4556	E. Hayes	20060327	W3110	LB+HOMOPIPES	7.45g/L	KCl anaerobic pH7	0			r5	0	0	0	0	1.8	1
856	PU00515	GSE4556	E. Hayes	20060327	W3110	LB+HOMOPIPES	7.45g/L	KCl anaerobic pH7	0			r1	0	0	0	0	1.8	1
857	PU00516	GSE4556	E. Hayes	20060327	W3110	LB+HOMOPIPES	7.45g/L	KCl anaerobic pH7	0			r2	0	0	0	0	1.8	1
858	PU00517	GSE4556	E. Hayes	20060327	W3110	LB+HOMOPIPES	7.45g/L	KCl anaerobic pH7	0			r3	0	0	0	0	1.8	1
859	PU00518	GSE4556	E. Hayes	20060327	W3110	LB+HOMOPIPES	7.45g/L	KCl anaerobic pH7	0			r4	0	0	0	0	1.8	1
860	PU00519	GSE4556	E. Hayes	20060327	W3110	LB+HOMOPIPES	7.45g/L	KCl anaerobic pH7	0			r5	0	0	0	0	1.8	1
861	PU00520	GSE4556	E. Hayes	20060327	W3110	LB+HOMOPIPES	7.45g/L	KCl anaerobic pH8	0			r1	0	0	0	0	1.1	1
862	PU00521	GSE4556	E. Hayes	20060327	W3110	LB+HOMOPIPES	7.45g/L	KCl anaerobic pH8	0			r2	0	0	0	0	1.1	1
863	PU00522	GSE4556	E. Hayes	20060327	W3110	LB+HOMOPIPES	7.45g/L	KCl anaerobic pH8	0			r3	0	0	0	0	1.1	1
864	PU00523	GSE4556	E. Hayes	20060327	W3110	LB+HOMOPIPES	7.45g/L	KCl anaerobic pH8	0			r4	0	0	0	0	1.1	1
865	PU00524	GSE4562	J. Lee	20060327	BW25113	LB		biofilm	1440	WT		r1	0	0	0	0	0.45	1
866	PU00525	GSE4562	J. Lee	20060327	BW25113	LB		biofilm	1440	tnaA	D	r1	0	0	0	0	0.45	1
867	PU00526	GSE4562	J. Lee	20060327	BW25113	LB		biofilm	1440	WT		r1	0	0	0	0	0.45	1
868	PU00527	GSE4562	J. Lee	20060327	BW25113	LB		biofilm	1440	trpE	D	r1	0	0	0	0	0.45	1
869	PU00528	GSE4562	J. Lee	20060327	BW25113	LB		biofilm	1440	yceP	D	r1	0	0	0	0	0.45	1
870	PU00529	GSE4562	J. Lee	20060327	BW25113	LB		biofilm	1440	yceP	D	r1	0	0	0	0	0.45	1
871	PU00530	GSE4562	J. Lee	20060327	BW25113	LB		biofilm	1440	yceP	D	r2	0	0	0	0	0.45	1
872	PU00531	GSE7398	M. Bradley	20070329	MG1655	LB			90	WT		r1	0	0	0	1	1.94	1
873	PU00532	GSE7398	M. Bradley	20070329	MG1655	LB			90	WT		r2	0	0	0	1	1.94	1
874	PU00533	GSE7398	M. Bradley	20070329	MG1655	LB			90	WT		r3	0	0	0	1	1.94	1
875	PU00534	GSE7398	M. Bradley	20070329	MG1655	LB			150	WT		r1	0	0	0	1	1.94	1
876	PU00535	GSE7398	M. Bradley	20070329	MG1655	LB			150	WT		r2	0	0	0	1	1.94	1
877	PU00536	GSE7398	M. Bradley	20070329	MG1655	LB			150	WT		r3	0	0	0	1	1.94	1
878	PU00537	GSE7398	M. Bradley	20070329	MG1655	LB			240	WT		r1	0	0	0	1	1.94	1
879	PU00538	GSE7398	M. Bradley	20070329	MG1655	LB			240	WT		r2	0	0	0	1	1.94	1
880	PU00539	GSE7398	M. Bradley	20070329	MG1655	LB			240	WT		r3	0	0	0	1	1.94	1
881	PU00540	GSE7398	M. Bradley	20070329	MG1655	LB			360	WT		r1	0	0	0	1	1.94	1
882	PU00541	GSE7398	M. Bradley	20070329	MG1655	LB			360	WT		r2	0	0	0	1	1.94	1
883	PU00542	GSE7398	M. Bradley	20070329	MG1655	LB			360	WT		r3	0	0	0	1	1.94	1
884	PU00543	GSE7398	M. Bradley	20070329	MG1655	LB			90	fis	D	r1	1	0	1	0	2.14	1
885	PU00544	GSE7398	M. Bradley	20070329	MG1655	LB			90	fis	D	r2	1	0	1	0	2.14	1
886	PU00545	GSE7398	M. Bradley	20070329	MG1655	LB			90	fis	D	r3	1	0	1	0	2.14	1
887	PU00546	GSE7398	M. Bradley	20070329	MG1655	LB			150	fis	D	r1	1	0	1	0	2.14	1
888	PU00547	GSE7398	M. Bradley	20070329	MG1655	LB			150	fis	D	r2	1	0	1	0	2.14	1
889	PU00548	GSE7398	M. Bradley	20070329	MG1655	LB			150	fis	D	r3	1	0	1	0	2.14	1
890	PU00549	GSE7398	M. Bradley	20070329	MG1655	LB			240	fis	D	r1	1	0	1	0	2.14	1
891	PU00550	GSE7398	M. Bradley	20070329	MG1655	LB			240	fis	D	r2	1	0	1	0	2.14	1
892	PU00551	GSE7398	M. Bradley	20070329	MG1655	LB			240	fis	D	r3	1	0	1	0	2.14	1
893	PU00552	GSE7398	M. Bradley	20070329	MG1655	LB			360	fis	D	r1	1	0	1	0	2.14	1
894	PU00553	GSE7398	M. Bradley	20070329	MG1655	LB			360	fis	D	r2	1	0	1	0	2.14	1
895	PU00554	GSE7398	M. Bradley	20070329	MG1655	LB			360	fis	D	r3	1	0	1	0	2.14	1
896	PU00555	GSE6425	C. Reigstad	20061204	MG1655	LB		aerobic	150			r1	-1	1	0	1	1	0
897	PU00556	GSE6425	C. Reigstad	20061204	MG1655	LB		aerobic	150			r2	-1	1	0	1	1	0
898	PU00557	GSE6425	C. Reigstad	20061204	MG1655	LB		aerobic	300			r1	-1	1	0	1	1	0
899	PU00558	GSE6425	C. Reigstad	20061204	MG1655	LB		aerobic	300			r2	-1	1	0	1	1	0
900	PU00559	GSE6425	C. Reigstad	20061204	MG1655	LB		aerobic	480			r1	-1	1	0	1	1	0
901	PU00560	GSE6425	C. Reigstad	20061204	MG1655	LB		aerobic	480			r2	-1	1	0	1	1	0
902	PU00561	GSE6425	C. Reigstad	20061204	MG1655	LB		aerobic	720			r1	-1	1	0	1	1	0
903	PU00562	GSE6425	C. Reigstad	20061204	MG1655	LB		aerobic	720			r2	-1	1	0	1	1	0
904	PU00563	GSE6425	C. Reigstad	20061204	MG1655	LB		aerobic	1080			r1	-1	1	0	1	1	0
905	PU00564	GSE6425	C. Reigstad	20061204	MG1655	LB		aerobic	1080			r2	-1	1	0	1	1	0
906	PU00565	GSE6425	C. Reigstad	20061204	MG1655	LB		aerobic	1560			r1	-1	1	0	1	1	0
907	PU00566	GSE6425	C. Reigstad	20061204	MG1655	LB		aerobic	1560			r2	-1	1	0	1	1	0
908	PU00567	GSE6425	C. Reigstad	20061204	MG1655	LB		anaerobic	150			r1	-1	1	0	0	1	0
909	PU00568	GSE6425	C. Reigstad	20061204	MG1655	LB		anaerobic	150			r2	-1	1	0	0	1	0
910	PU00569	GSE6425	C. Reigstad	20061204	MG1655	LB		anaerobic	180			r1	-1	1	0	0	1	0
911	PU00570	GSE6425	C. Reigstad	20061204	MG1655	LB		anaerobic	180			r2	-1	1	0	0	1	0
912	PU00571	GSE6425	C. Reigstad	20061204	MG1655	LB		anaerobic	225			r1	-1	1	0	0	1	0
913	PU00572	GSE6425	C. Reigstad	20061204	MG1655	LB		anaerobic	225			r2	-1	1	0	0	1	0
914	PU00573	GSE6425	C. Reigstad	20061204	MG1655	LB		anaerobic	270			r1	-1	1	0	0	1	0
915	PU00574	GSE6425	C. Reigstad	20061204	MG1655	LB		anaerobic	270			r2	-1	1	0	0	1	0
916	PU00575	GSE6425	C. Reigstad	20061204	MG1655	LB		anaerobic	405			r1	-1	1	0	0	1	0
917	PU00576	GSE6425	C. Reigstad	20061204	MG1655	LB		anaerobic	405			r2	-1	1	0	0	1	0
918	PU00577	GSE3905	J. Domka	20051226	BW25113	LB			240	WT		r1	0	0	0	0	1	0
919	PU00578	GSE3905	J. Domka	20051226	BW25113	LB			420	WT		r1	0	0	0	0	1	0
920	PU00579	GSE3905	J. Domka	20051226	BW25113	LB			900	WT		r1	0	0	0	0	1	0
921	PU00580	GSE3905	J. Domka	20051226	BW25113	LB			1440	WT		r1	0	0	0	0	1	0
922	PU00581	GSE3905	J. Domka	20051226	BW25113	LB		biofilm	240	WT		r1	0	0	0	0	1	0
923	PU00582	GSE3905	J. Domka	20051226	BW25113	LB		biofilm	420	WT		r1	0	0	0	0	1	0
924	PU00583	GSE3905	J. Domka	20051226	BW25113	LB		biofilm	900	WT		r1	0	0	0	0	1	0
925	PU00584	GSE3905	J. Domka	20051226	BW25113	LB		biofilm	1440	WT		r1	0	0	0	0	1	0
926	PU00585	GSE3905	J. Domka	20051226	BW25113	LB		biofilm	1440	WT		r1	0	0	0	0	1	0
927	PU00586	GSE3905	J. Domka	20051226	BW25113	LB		biofilm	1440	WT		r2	0	0	0	0	1	0
928	PU00587	GSE3905	J. Domka	20051226	BW25113	LB		biofilm	1440	yceP	D	r1	0	0	0	0	1	0
929	PU00588	GSE3905	J. Domka	20051226	BW25113	LB		biofilm	1440	yliH	D	r1	0	0	0	0	1	0
930	PU00589	GSE5904	X. Zhang	20060922	BW25113	LB		biofilm	900	WT		r1	0	0	0	0	1.44	1
931	PU00590	GSE5904	X. Zhang	20060922	BW25113	LB		biofilm	900	ycfR	D	r1	0	0	0	0	1.42	1
932	PU00591	GSE3514	M. Herzberg	20051026	BW25113	LB		biofilm	0	wt		r1	0	0	0	0	1.49	1
933	PU00592	GSE3514	M. Herzberg	20051026	BW25113	LB		biofilm	0	ydgG	D	r1	0	0	0	0	1.67	1
934	PU00593	GSE9582	L. Wang	20071111	W3110	LB	8g/L	glu	0	wt		r1	-1	1	0	0	1	0
935	PU00594	GSE9582	L. Wang	20071111	W3110	LB	8g/L	glu	0	wt		r2	-1	1	0	0	1	0
936	PU00595	GSE9582	L. Wang	20071111	W3110	LB	8g/L	glu	0	luxS	D	r1	1	0	1	0	1	0
937	PU00596	GSE9582	L. Wang	20071111	W3110	LB	8g/L	glu	0	luxS	D	r2	1	0	1	0	1	0
938	PU00597	GSE9582	L. Wang	20071111	W3110	LB	8g/L	glu	0	wt		r1	-1	1	0	0	1	0
939	PU00598	GSE9582	L. Wang	20071111	W3110	LB	8g/L	glu	0	wt		r2	-1	1	0	0	1	0
940	PU00599	GSE9582	L. Wang	20071111	W3110	LB	8g/L	glu	0	luxS	D	r1	1	0	1	0	1	0
941	PU00600	GSE6925	J. Lee	20071112	BW25113	LB		biofilm	1440	wt		r1	0	0	0	0	1	0
942	PU00601	GSE6925	J. Lee	20071112	BW25113	LB		biofilm	1440	ymgB	D	r1	0	0	0	0	1	0
943	PU00602	GSE8706	X. Zhang	20070806	BW25113	LB		biofilm	900	wt		r1	0	0	0	0	0.1	1
944	PU00603	GSE8706	X. Zhang	20070806	BW25113	LB		biofilm	900	yncC	D	r1	0	0	0	0	0.25	1
945	PU00604	GSE9755	E. Zoetendal	20071203	BW13711	M9+MOPS+tannic acid	4g/L 0.025% 0.025%	glu L-cysteine-HCl Na2S-9H2O	0			r1	-1	1	0	0	0.14	1
946	PU00605	GSE9755	E. Zoetendal	20071203	BW13711	M9+MOPS+tannic acid	4g/L 0.025% 0.025%	glu L-cysteine-HCl Na2S-9H2O	0			r2	-1	1	0	0	0.14	1
947	PU00606	GSE9755	E. Zoetendal	20071203	BW13711	M9+MOPS+tannic acid	4g/L 1% 0.025% 0.025%	glu tannin-extract L-cysteine-HCl Na2S-9H2O	0			r1	-1	1	0	0	0.14	1
948	PU00607	GSE9755	E. Zoetendal	20071203	BW13711	M9+MOPS+tannic acid	4g/L 1% 0.025% 0.025%	glu tannin-extract L-cysteine-HCl Na2S-9H2O	0			r2	-1	1	0	0	0.14	1
949	PU00608	GSE9814	T. Dong	20071206	MG1655	LB			exponential	WT		r1	0	0	0	1	1	0
950	PU00609	GSE9814	T. Dong	20071206	MG1655	LB			exponential	WT		r2	0	0	0	1	1	0
951	PU00610	GSE9814	T. Dong	20071206	MG1655	LB			exponential	WT		r3	0	0	0	1	1	0
952	PU00611	GSE9814	T. Dong	20071206	MG1655	LB			exponential	rpoS	D	r1	1	0	1	0	1	0
953	PU00612	GSE9814	T. Dong	20071206	MG1655	LB			exponential	rpoS	D	r2	1	0	1	0	1	0
954	PU00613	GSE9814	T. Dong	20071206	MG1655	LB			exponential	rpoS	D	r3	1	0	1	0	1	0
955	PU00614	GSE12797	T. Dong	20080916	MG1655	M63	2g/L	glucose	exponential	WT		r1	0	0	0	0	1	0
956	PU00615	GSE12797	T. Dong	20080916	MG1655	M63	2g/L	glucose	exponential	WT		r2	0	0	0	0	1	0
957	PU00616	GSE12797	T. Dong	20080916	MG1655	M63	2g/L	glucose	exponential	WT		r3	0	0	0	0	1	0
958	PU00617	GSE12797	T. Dong	20080916	MG1655	M63	2g/L	glucose	stat	WT		r1	0	0	0	0	1	0
959	PU00618	GSE12797	T. Dong	20080916	MG1655	M63	2g/L	glucose	stat	WT		r2	0	0	0	0	1	0
960	PU00619	GSE12797	T. Dong	20080916	MG1655	M63	2g/L	glucose	stat	WT		r3	0	0	0	0	1	0
961	PU00620	GSE12797	T. Dong	20080916	MG1655	M63	2g/L	glucose	exponential	rpoS	D	r1	1	0	1	0	1	0
962	PU00621	GSE12797	T. Dong	20080916	MG1655	M63	2g/L	glucose	exponential	rpoS	D	r2	1	0	1	0	1	0
963	PU00622	GSE12797	T. Dong	20080916	MG1655	M63	2g/L	glucose	exponential	rpoS	D	r3	1	0	1	0	1	0
964	PU00623	GSE12797	T. Dong	20080916	MG1655	M63	2g/L	glucose	stat	rpoS	D	r1	1	0	1	0	1	0
965	PU00624	GSE12797	T. Dong	20080916	MG1655	M63	2g/L	glucose	stat	rpoS	D	r2	1	0	1	0	1	0
966	PU00625	GSE12797	T. Dong	20080916	MG1655	M63	2g/L	glucose	stat	rpoS	D	r3	1	0	1	0	1	0
967	PU00626	GSE4778	G. Kannan	20060505	W3110	LB+HOMOPIPES	7.45g/L	KCl acid shift	10			r5	0	0	0	0	1	0
968	PU00627	GSE4778	G. Kannan	20060505	W3110	LB+HOMOPIPES	7.45g/L	KCl acid shift	0			r1	0	0	0	0	1	0
969	PU00628	GSE4778	G. Kannan	20060505	W3110	LB+HOMOPIPES	7.45g/L	KCl acid shift	0			r2	0	0	0	0	1	0
970	PU00629	GSE4778	G. Kannan	20060505	W3110	LB+HOMOPIPES	7.45g/L	KCl acid shift	0			r3	0	0	0	0	1	0
971	PU00630	GSE4778	G. Kannan	20060505	W3110	LB+HOMOPIPES	7.45g/L	KCl acid shift	0			r4	0	0	0	0	1	0
972	PU00631	GSE4778	G. Kannan	20060505	W3110	LB+HOMOPIPES	7.45g/L	KCl acid shift	0			r5	0	0	0	0	1	0
973	PU00632	GSE4778	G. Kannan	20060505	W3110	LB+HOMOPIPES	7.45g/L	KCl acid shift	60			r1	0	0	0	0	1	0
974	PU00633	GSE4778	G. Kannan	20060505	W3110	LB+HOMOPIPES	7.45g/L	KCl acid shift	60			r2	0	0	0	0	1	0
975	PU00634	GSE4778	G. Kannan	20060505	W3110	LB+HOMOPIPES	7.45g/L	KCl acid shift	60			r3	0	0	0	0	1	0
976	PU00635	GSE4778	G. Kannan	20060505	W3110	LB+HOMOPIPES	7.45g/L	KCl acid shift	60			r4	0	0	0	0	1	0
977	PU00636	GSE4778	G. Kannan	20060505	W3110	LB+HOMOPIPES	7.45g/L	KCl acid shift	60			r5	0	0	0	0	1	0
978	PU00637	GSE4778	G. Kannan	20060505	W3110	LB+HOMOPIPES	7.45g/L	KCl acid shift	300			r1	0	0	0	0	1	0
979	PU00638	GSE4778	G. Kannan	20060505	W3110	LB+HOMOPIPES	7.45g/L	KCl acid shift	300			r2	0	0	0	0	1	0
980	PU00639	GSE4778	G. Kannan	20060505	W3110	LB+HOMOPIPES	7.45g/L	KCl acid shift	300			r3	0	0	0	0	1	0
981	PU00640	GSE4778	G. Kannan	20060505	W3110	LB+HOMOPIPES	7.45g/L	KCl acid shift	300			r4	0	0	0	0	1	0
982	PU00641	GSE4778	G. Kannan	20060505	W3110	LB+HOMOPIPES	7.45g/L	KCl acid shift	300			r5	0	0	0	0	1	0
983	PU00642	GSE4778	G. Kannan	20060505	W3110	LB+HOMOPIPES	7.45g/L	KCl acid shift	600			r1	0	0	0	0	1	0
984	PU00643	GSE4778	G. Kannan	20060505	W3110	LB+HOMOPIPES	7.45g/L	KCl acid shift	600			r2	0	0	0	0	1	0
985	PU00644	GSE4778	G. Kannan	20060505	W3110	LB+HOMOPIPES	7.45g/L	KCl acid shift	600			r3	0	0	0	0	1	0
986	PU00645	GSE4778	G. Kannan	20060505	W3110	LB+HOMOPIPES	7.45g/L	KCl acid shift	600			r4	0	0	0	0	1	0
987	PU00646	GSE5905	T. Maeda	20060922	TG1	LB			0			r1	0	0	0	0	1	0
988	PU00647	GSE5905	T. Maeda	20060922	TG1	LB			0			r1	0	0	0	0	1	0
989	PU00648	GSE6923	X. Yang	20070130	ATCC25404	LB		biofilm	1440			r1	0	0	0	0	1.53	0
990	PU00649	GSE6923	X. Yang	20070130	ATCC25404	LB		biofilm with R1drd19 plasmid	1440			r1	0	0	0	0	1.53	0
991	PU00650	GSE6923	X. Yang	20070130	MG1655	M9C		biofilm	1440			r1	0	0	0	0	1.53	0
992	PU00651	GSE6923	X. Yang	20070130	MG1655	M9C		biofilm with R1drd19 plasmid	1440			r1	0	0	0	0	1.53	0
993	PU00652	GSE6923	X. Yang	20070130	BW25113	LB		biofilm with R1drd19 plasmid	420			r1	0	0	0	0	1.56	0
994	PU00653	GSE6923	X. Yang	20070130	BW25113	LB		biofilm with R1drd19 plasmid	900			r1	0	0	0	0	1.56	0
995	PU00654	GSE6923	X. Yang	20070130	BW25113	LB		biofilm with R1drd19 plasmid	1440			r1	0	0	0	0	1.56	0
996	PU00655	GSE6923	X. Yang	20070130	BW25113	LB		biofilm	420			r1	0	0	0	0	1.53	0
997	PU00656	GSE6923	X. Yang	20070130	BW25113	LB		biofilm	900			r1	0	0	0	0	1.53	0
998	PU00657	GSE6923	X. Yang	20070130	BW25113	LB		biofilm	1440			r1	0	0	0	0	1.53	0
999	PU00658	GSE10158	M. Laubacher	20080112	MG1655	M9C	4g/L	glu	-300			r1	-1	1	0	0	1	0
1000	PU00659	GSE10158	M. Laubacher	20080112	MG1655	M9C	4g/L	glu	-300			r2	-1	1	0	0	1	0
1001	PU00660	GSE10158	M. Laubacher	20080112	MG1655	M9C	4g/L	glu	-300			r3	-1	1	0	0	1	0
1002	PU00661	GSE10158	M. Laubacher	20080112	MG1655	M9C	4g/L	glu	300			r1	-1	1	0	0	1	0
1003	PU00662	GSE10158	M. Laubacher	20080112	MG1655	M9C	4g/L	glu	300			r2	-1	1	0	0	1	0
1004	PU00663	GSE10158	M. Laubacher	20080112	MG1655	M9C	4g/L	glu	1200			r1	-1	1	0	0	1	0
1005	PU00664	GSE10158	M. Laubacher	20080112	MG1655	M9C	4g/L	glu	1200			r2	-1	1	0	0	1	0
1006	PU00665	GSE10158	M. Laubacher	20080112	MG1655	M9C	4g/L	glu	1200			r3	-1	1	0	0	1	0
1007	PU00666	GSE10158	M. Laubacher	20080112	MG1655	M9C	4g/L	glu	2400			r1	-1	1	0	0	1	0
1008	PU00667	GSE10158	M. Laubacher	20080112	MG1655	M9C	4g/L	glu	2400			r2	-1	1	0	0	1	0
1009	PU00668	GSE10158	M. Laubacher	20080112	MG1655	M9C	4g/L	glu	2400			r3	-1	1	0	0	1	0
1010	PU00669	GSE10158	M. Laubacher	20080112	MG1655	M9C	4g/L	glu	2400			r4	-1	1	0	0	1	0
1011	PU00670	GSE10158	M. Laubacher	20080112	MG1655	M9C	4g/L 30ng	glu mecillinam	-300			r1	-1	1	0	0	1	0
1012	PU00671	GSE10158	M. Laubacher	20080112	MG1655	M9C	4g/L 30ng	glu mecillinam	-300			r2	-1	1	0	0	1	0
1013	PU00672	GSE10158	M. Laubacher	20080112	MG1655	M9C	4g/L 30ng	glu mecillinam	300			r1	-1	1	0	0	1	0
1014	PU00673	GSE10158	M. Laubacher	20080112	MG1655	M9C	4g/L 30ng	glu mecillinam	300			r2	-1	1	0	0	1	0
1015	PU00674	GSE10158	M. Laubacher	20080112	MG1655	M9C	4g/L 30ng	glu mecillinam	1200			r1	-1	1	0	0	1	0
1016	PU00675	GSE10158	M. Laubacher	20080112	MG1655	M9C	4g/L 30ng	glu mecillinam	1200			r2	-1	1	0	0	1	0
1017	PU00676	GSE10158	M. Laubacher	20080112	MG1655	M9C	4g/L 30ng	glu mecillinam	2400			r1	-1	1	0	0	1	0
1018	PU00677	GSE10158	M. Laubacher	20080112	MG1655	M9C	4g/L 30ng	glu mecillinam	2400			r2	-1	1	0	0	1	0
1019	PU00678	GSE10158	M. Laubacher	20080112	MG1655	M9C	4g/L 30ng	glu mecillinam	2400			r3	-1	1	0	0	1	0
1020	PU00679	GSE10158	M. Laubacher	20080112	MG1655	M9C	4g/L 10ug	glu cefsulodin	-300			r1	-1	1	0	0	1	0
1021	PU00680	GSE10158	M. Laubacher	20080112	MG1655	M9C	4g/L 10ug	glu cefsulodin	-300			r2	-1	1	0	0	1	0
1022	PU00681	GSE10158	M. Laubacher	20080112	MG1655	M9C	4g/L 10ug	glu cefsulodin	300			r1	-1	1	0	0	1	0
1023	PU00682	GSE10158	M. Laubacher	20080112	MG1655	M9C	4g/L 10ug	glu cefsulodin	300			r2	-1	1	0	0	1	0
1024	PU00683	GSE10158	M. Laubacher	20080112	MG1655	M9C	4g/L 10ug	glu cefsulodin	1200			r1	-1	1	0	0	1	0
1025	PU00684	GSE10158	M. Laubacher	20080112	MG1655	M9C	4g/L 10ug	glu cefsulodin	1200			r2	-1	1	0	0	1	0
1026	PU00685	GSE10158	M. Laubacher	20080112	MG1655	M9C	4g/L 10ug	glu cefsulodin	2400			r1	-1	1	0	0	1	0
1027	PU00686	GSE10158	M. Laubacher	20080112	MG1655	M9C	4g/L 10ug	glu cefsulodin	2400			r2	-1	1	0	0	1	0
1028	PU00687	GSE10158	M. Laubacher	20080112	MG1655	M9C	4g/L 10ug	glu cefsulodin	2400			r3	-1	1	0	0	1	0
1029	PU00688	GSE10158	M. Laubacher	20080112	MG1655	M9C	4g/L 30ng 10ug	glu mecillinam cefsulodin	-300			r1	-1	1	0	0	1	0
1030	PU00689	GSE10158	M. Laubacher	20080112	MG1655	M9C	4g/L 30ng 10ug	glu mecillinam cefsulodin	-300			r2	-1	1	0	0	1	0
1031	PU00690	GSE10158	M. Laubacher	20080112	MG1655	M9C	4g/L 30ng 10ug	glu mecillinam cefsulodin	-300			r3	-1	1	0	0	1	0
1032	PU00691	GSE10158	M. Laubacher	20080112	MG1655	M9C	4g/L 30ng 10ug	glu mecillinam cefsulodin	300			r1	-1	1	0	0	1	0
1033	PU00692	GSE10158	M. Laubacher	20080112	MG1655	M9C	4g/L 30ng 10ug	glu mecillinam cefsulodin	300			r2	-1	1	0	0	1	0
1034	PU00693	GSE10158	M. Laubacher	20080112	MG1655	M9C	4g/L 30ng 10ug	glu mecillinam cefsulodin	300			r3	-1	1	0	0	1	0
1035	PU00694	GSE10158	M. Laubacher	20080112	MG1655	M9C	4g/L 30ng 10ug	glu mecillinam cefsulodin	1200			r1	-1	1	0	0	1	0
1036	PU00695	GSE10158	M. Laubacher	20080112	MG1655	M9C	4g/L 30ng 10ug	glu mecillinam cefsulodin	1200			r2	-1	1	0	0	1	0
1037	PU00696	GSE10158	M. Laubacher	20080112	MG1655	M9C	4g/L 30ng 10ug	glu mecillinam cefsulodin	1200			r3	-1	1	0	0	1	0
1038	PU00697	GSE10158	M. Laubacher	20080112	MG1655	M9C	4g/L 30ng 10ug	glu mecillinam cefsulodin	2400			r1	-1	1	0	0	1	0
1039	PU00698	GSE10158	M. Laubacher	20080112	MG1655	M9C	4g/L 30ng 10ug	glu mecillinam cefsulodin	2400			r2	-1	1	0	0	1	0
1040	PU00699	GSE10158	M. Laubacher	20080112	MG1655	M9C	4g/L 30ng 10ug	glu mecillinam cefsulodin	2400			r3	-1	1	0	0	1	0
1041	PU00700	GSE10158	M. Laubacher	20080112	MG1655	M9C	4g/L 30ng 10ug	glu mecillinam cefsulodin	2400			r4	-1	1	0	0	1	0
1042	PU00701	GSE13418	A. Ito	20081031	MG1655	M9 MOPS		biofilm	attachment			r1	0	0	0	0	1	0
1043	PU00702	GSE13418	A. Ito	20081031	MG1655	M9 MOPS		biofilm	attachment			r2	0	0	0	0	1	0
1044	PU00703	GSE13418	A. Ito	20081031	MG1655	M9 MOPS		biofilm	attachment			r3	0	0	0	0	1	0
1045	PU00704	GSE13418	A. Ito	20081031	MG1655	M9 MOPS		biofilm	formation			r1	0	0	0	0	1	0
1046	PU00705	GSE13418	A. Ito	20081031	MG1655	M9 MOPS		biofilm	formation			r2	0	0	0	0	1	0
1047	PU00706	GSE13418	A. Ito	20081031	MG1655	M9 MOPS		biofilm	formation			r3	0	0	0	0	1	0
1048	PU00707	GSE13418	A. Ito	20081031	MG1655	M9 MOPS		biofilm	maturation			r1	0	0	0	0	1	0
1049	PU00708	GSE13418	A. Ito	20081031	MG1655	M9 MOPS		biofilm	maturation			r2	0	0	0	0	1	0
1050	PU00709	GSE13418	A. Ito	20081031	MG1655	M9 MOPS		biofilm	maturation			r3	0	0	0	0	1	0
1051	PU00710	GSE13418	A. Ito	20081031	MG1655	M9 MOPS		planktonic	exponential			r1	0	0	0	0	1	0
1052	PU00711	GSE13418	A. Ito	20081031	MG1655	M9 MOPS		planktonic	exponential			r2	0	0	0	0	1	0
1053	PU00712	GSE13418	A. Ito	20081031	MG1655	M9 MOPS		planktonic	exponential			r3	0	0	0	0	1	0
1054	PU00713	GSE13418	A. Ito	20081031	MG1655	M9 MOPS		planktonic	stationary			r1	0	0	0	0	1	0
1055	PU00714	GSE13418	A. Ito	20081031	MG1655	M9 MOPS		planktonic	stationary			r2	0	0	0	0	1	0
1056	PU00715	GSE13418	A. Ito	20081031	MG1655	M9 MOPS		planktonic	stationary			r3	0	0	0	0	1	0
1057	PU00716	GSE3105	E. Masse	20031203	MG1655	LB			0	WT		r1	0	0	0	1	1	0
1058	PU00717	GSE3105	E. Masse	20031203	MG1655	LB			0	WT		r2	0	0	0	1	1	0
1059	PU00718	GSE3105	E. Masse	20031203	MG1655	LB			0	ryhB	U	r1	1	0	0	0	1	0
1060	PU00719	GSE3105	E. Masse	20031203	MG1655	LB			0	ryhB	U	r2	1	0	0	0	1	0
1061	PU00720	GSE3105	E. Masse	20031203	MG1655	LB			0	WT		r1	0	0	0	1	1	0
1062	PU00721	GSE3105	E. Masse	20031203	MG1655	LB			0	WT		r2	0	0	0	1	1	0
1063	PU00722	GSE7885	A. Ito	20070524	MG1655	M9 MOPS		planktonic	exponential	WT		r1	0	0	0	0	1	0
1064	PU00723	GSE7885	A. Ito	20070524	MG1655	M9 MOPS		planktonic	exponential	WT		r2	0	0	0	0	1	0
1065	PU00724	GSE7885	A. Ito	20070524	MG1655	M9 MOPS		planktonic	exponential	WT		r3	0	0	0	0	1	0
1066	PU00725	GSE7885	A. Ito	20070524	MG1655	M9 MOPS		planktonic	stationary	WT		r1	0	0	0	0	1	0
1067	PU00726	GSE7885	A. Ito	20070524	MG1655	M9 MOPS		planktonic	stationary	WT		r2	0	0	0	0	1	0
1068	PU00727	GSE7885	A. Ito	20070524	MG1655	M9 MOPS		planktonic	stationary	WT		r3	0	0	0	0	1	0
1069	PU00728	GSE7885	A. Ito	20070524	MG1655	M9 MOPS		biofilm		WT		r1	0	0	0	0	1	0
1070	PU00729	GSE7885	A. Ito	20070524	MG1655	M9 MOPS		biofilm		WT		r2	0	0	0	0	1	0
1071	PU00730	GSE7885	A. Ito	20070524	MG1655	M9 MOPS		biofilm		WT		r3	0	0	0	0	1	0
1072	PU00731	GSE7885	A. Ito	20070524	MG1655	M9 MOPS		planktonic	exponential	rpoS	D	r1	0	0	0	0	1	0
1073	PU00732	GSE7885	A. Ito	20070524	MG1655	M9 MOPS		planktonic	exponential	rpoS	D	r2	0	0	0	0	1	0
1074	PU00733	GSE7885	A. Ito	20070524	MG1655	M9 MOPS		planktonic	exponential	rpoS	D	r3	0	0	0	0	1	0
1075	PU00734	GSE7885	A. Ito	20070524	MG1655	M9 MOPS		planktonic	stationary	rpoS	D	r1	0	0	0	0	1	0
1076	PU00735	GSE7885	A. Ito	20070524	MG1655	M9 MOPS		planktonic	stationary	rpoS	D	r2	0	0	0	0	1	0
1077	PU00736	GSE7885	A. Ito	20070524	MG1655	M9 MOPS		planktonic	stationary	rpoS	D	r3	0	0	0	0	1	0
1078	PU00737	GSE7885	A. Ito	20070524	MG1655	M9 MOPS		biofilm		rpoS	D	r1	0	0	0	0	1	0
1079	PU00738	GSE7885	A. Ito	20070524	MG1655	M9 MOPS		biofilm		rpoS	D	r2	0	0	0	0	1	0
1080	PU00739	GSE7885	A. Ito	20070524	MG1655	M9 MOPS		biofilm		rpoS	D	r3	0	0	0	0	1	0
1081	PU00740	GSE9923	J. Lee	20071219	BW25113	LB		biofilm		WT		r1	0	0	0	0	1	0
1082	PU00741	GSE9923	J. Lee	20071219	BW25113	LB		biofilm				r1	0	0	0	0	1	0
1083	PU00742	GSE9923	J. Lee	20071219	BW25113	LB		biofilm		tnaA	D	r1	0	0	0	0	1	0
1084	PU00743	GSE9923	J. Lee	20071219	BW25113	LB		biofilm		tnaA	D	r1	0	0	0	0	1	0
1085	PU00744	GSE8708	R. Garcia-Contreras	20070806	BW25113	LB		biofilm				r1	0	0	0	0	1	0
1086	PU00745	GSE8708	R. Garcia-Contreras	20070806	BW25113	LB		biofilm		hha	D	r1	0	0	0	0	1	0
1087	PU00746	GSE8708	R. Garcia-Contreras	20070806	BW25113	LB		biofilm				r1	0	0	0	0	1	0
1088	PU00747	GSE8708	R. Garcia-Contreras	20070806	BW25113	LB		biofilm				r1	0	0	0	0	1	0
1089	PU00748	GSE8708	R. Garcia-Contreras	20070806	BW25113	LB		biofilm				r1	0	0	0	0	1	0
1090	PU00749	GSE8708	R. Garcia-Contreras	20070806	BW25113	LB		biofilm		hha	D	r1	0	0	0	0	1	0
1091	PU00750	GSE8708	R. Garcia-Contreras	20070806	BW25113	LB		biofilm		hha	D	r1	0	0	0	0	1	0
1092	PU00751	GSE8708	R. Garcia-Contreras	20070806	BW25113	LB		biofilm		hha	D	r1	0	0	0	0	1	0
1093	PU00752	GSE11183	J. Oberto	20080415	C600	LB			exponential	wt		r1	0	0	0	0	1	0
1094	PU00753	GSE11183	J. Oberto	20080415	C600	LB			exponential	wt		r2	0	0	0	0	1	0
1095	PU00754	GSE11183	J. Oberto	20080415	C600	LB			transition	wt		r1	0	0	0	0	1	0
1096	PU00755	GSE11183	J. Oberto	20080415	C600	LB			stationary	wt		r1	0	0	0	0	1	0
1097	PU00756	GSE11183	J. Oberto	20080415	C600	LB			stationary	wt		r2	0	0	0	0	1	0
1098	PU00757	GSE11183	J. Oberto	20080415	C600	LB			exponential	hupA	D	r1	1	0	1	0	1	0
1099	PU00758	GSE11183	J. Oberto	20080415	C600	LB			transition	hupA	D	r1	1	0	1	0	1	0
1100	PU00759	GSE11183	J. Oberto	20080415	C600	LB			stationary	hupA	D	r1	1	0	1	0	1	0
1101	PU00760	GSE11183	J. Oberto	20080415	C600	LB			exponential	hupB	D	r1	1	0	1	0	1	0
1102	PU00761	GSE11183	J. Oberto	20080415	C600	LB			transition	hupB	D	r1	1	0	1	0	1	0
1103	PU00762	GSE11183	J. Oberto	20080415	C600	LB			stationary	hupB	D	r1	1	0	1	0	1	0
1104	PU00763	GSE11183	J. Oberto	20080415	C600	LB			exponential	rpoS	D	r1	1	0	1	0	1	0
1105	PU00764	GSE11183	J. Oberto	20080415	C600	LB			stationary	rpoS	D	r1	1	0	1	0	1	0
1106	PU00765	GSE11183	J. Oberto	20080415	C600	LB			exponential	hupA hupB	D D	r1	1	0	1	0	1	0
1107	PU00766	GSE11183	J. Oberto	20080415	C600	LB			exponential	hupA hupB	D D	r2	1	0	1	0	1	0
1108	PU00767	GSE11183	J. Oberto	20080415	C600	LB			transition	hupA hupB	D D	r1	1	0	1	0	1	0
1109	PU00768	GSE11183	J. Oberto	20080415	C600	LB			stationary	hupA hupB	D D	r1	1	0	1	0	1	0
1110	PU00769	GSE11183	J. Oberto	20080415	C600	LB			stationary	hupA hupB	D D	r2	1	0	1	0	1	0
1111	PU00770	GSE11183	J. Oberto	20080415	C600	M9	2g/L	glucose	exponential	wt		r1	0	0	0	0	1	0
1112	PU00771	GSE11183	J. Oberto	20080415	C600	M9	2g/L	glucose	stationary	wt		r1	0	0	0	0	1	0
1113	PU00772	GSE11183	J. Oberto	20080415	C600	M9	2g/L	glycerol	exponential	wt		r1	-1	1	0	0	1	0
1114	PU00773	GSE11183	J. Oberto	20080415	C600	M9	2g/L	glycerol	stationary	wt		r1	-1	1	0	0	1	0
1115	PU00774	GSE11183	J. Oberto	20080415	C600	M9	2g/L	glucose	exponential	hupA hupB	D D	r1	1	0	1	0	1	0
1116	PU00775	GSE11183	J. Oberto	20080415	C600	M9	2g/L	glucose	stationary	hupA hupB	D D	r1	1	0	1	0	1	0
1117	PU00776	GSE11183	J. Oberto	20080415	C600	M9	2g/L	glycerol	exponential	hupA hupB	D D	r1	1	0	1	0	1	0
1118	PU00777	GSE11183	J. Oberto	20080415	C600	M9	2g/L	glycerol	stationary	hupA hupB	D D	r1	1	0	1	0	1	0
1119	PU00778	Not found		20050809	C600	M9			0	WT		r1	0	0	0	0	1	0
1120	PU00779	Not found		20050809	C600	M9			0	WT		r2	0	0	0	0	1	0
1121	PU00780	Not found		20050809	C600	M9			0	WT		r3	0	0	0	0	1	0
1122	PU00781	Not found		20050809	C600	M9			0	WT		r1	0	0	0	0	1	0
1123	PU00782	Not found		20050809	C600	M9			0	WT		r2	0	0	0	0	1	0
1124	PU00783	Not found		20050809	C600	M9			0	WT		r3	0	0	0	0	1	0
1125	PU00784	Not found		20050809	C600	M9			0	relA	D	r1	1	0	1	0	1	0
1126	PU00785	Not found		20050809	C600	M9			0	relA	D	r1	1	0	1	0	1	0
1127	PU00786	Not found		20050809	C600	M9			0	relA	U	r1	1	0	1	0	1	0
1128	PU00787	Not found		20050809	C600	M9			20	relA	U	r1	1	0	1	0	1	0
1129	PU00788	Not found		20050809	C600	M9			0	relA bolA	U D	r1	1	0	1	0	1	0
1130	PU00789	Not found		20050809	C600	M9			20	relA bolA	U D	r1	1	0	1	0	1	0
1131	PU00790	Not found		20050809	C600	M9			0	relA rpoS	U D	r1	1	0	1	0	1	0
1132	PU00791	Not found		20050809	C600	M9			0	relA rpoS	U D	r1	1	0	1	0	1	0
1133	PU00792	Not found		20050809	C600	M9			0	wt		r1	0	0	0	0	1	0
1134	PU00793	Not found		20050809	C600	M9			20	wt		r1	0	0	0	0	1	0
1135	PU00794	Not found		20050809	C600	M9			120	wt		r1	0	0	0	0	1	0
1136	PU00795	Not found		20050809	C600	M9			20	wt		r1	0	0	0	0	1	0
1137	PU00796	Not found		20050809	C600	M9			120	wt		r1	0	0	0	0	1	0
1138	PU00797	Not found		20050809	C600	M9				relA	U	r1	1	0	1	0	1	0
1139	PU00798	Not found		20050809	C600	M9			20	relA	U	r1	1	0	1	0	1	0
1140	PU00799	Not found		20050809	C600	M9			120	relA	U	r1	1	0	1	0	1	0
1141	PU00800	Not found		20050809	C600	M9			20	relA	U	r1	1	0	1	0	1	0
1142	PU00801	Not found		20050809	C600	M9			120	relA	U	r1	1	0	1	0	1	0
1143	PU00802	GSE7326	Y. Asakura	20070320	MG1655	LB			0	pHSG415		r1	0	0	0	0	1	0
1144	PU00803	GSE7326	Y. Asakura	20070320	MG1655	LB			0	pHSG415		r2	0	0	0	0	1	0
1145	PU00804	GSE7326	Y. Asakura	20070320	MG1655	LB			60	pHSG415		r1	0	0	0	0	1	0
1146	PU00805	GSE7326	Y. Asakura	20070320	MG1655	LB			60	pHSG415		r2	0	0	0	0	1	0
1147	PU00806	GSE7326	Y. Asakura	20070320	MG1655	LB			150	pHSG415		r1	0	0	0	0	1	0
1148	PU00807	GSE7326	Y. Asakura	20070320	MG1655	LB			150	pHSG415		r2	0	0	0	0	1	0
1149	PU00808	GSE7326	Y. Asakura	20070320	MG1655	LB			180	pHSG415		r1	0	0	0	0	1	0
1150	PU00809	GSE7326	Y. Asakura	20070320	MG1655	LB			180	pHSG415		r2	0	0	0	0	1	0
1151	PU00810	GSE7326	Y. Asakura	20070320	MG1655	LB			0	pTN9		r1	0	0	0	0	1	0
1152	PU00811	GSE7326	Y. Asakura	20070320	MG1655	LB			0	pTN9		r2	0	0	0	0	1	0
1153	PU00812	GSE7326	Y. Asakura	20070320	MG1655	LB			60	pTN9		r1	0	0	0	0	1	0
1154	PU00813	GSE7326	Y. Asakura	20070320	MG1655	LB			60	pTN9		r2	0	0	0	0	1	0
1155	PU00814	GSE7326	Y. Asakura	20070320	MG1655	LB			150	pTN9		r1	0	0	0	0	1	0
1156	PU00815	GSE7326	Y. Asakura	20070320	MG1655	LB			150	pTN9		r2	0	0	0	0	1	0
1157	PU00816	GSE7326	Y. Asakura	20070320	MG1655	LB			180	pTN9		r1	0	0	0	0	1	0
1158	PU00817	GSE7326	Y. Asakura	20070320	MG1655	LB			180	pTN9		r2	0	0	0	0	1	0
1159	PU00818	GSE7326	Y. Asakura	20070320	MG1655	LB			0	pTN11		r1	0	0	0	0	1	0
1160	PU00819	GSE7326	Y. Asakura	20070320	MG1655	LB			0	pTN11		r2	0	0	0	0	1	0
1161	PU00820	GSE7326	Y. Asakura	20070320	MG1655	LB			60	pTN11		r1	0	0	0	0	1	0
1162	PU00821	GSE7326	Y. Asakura	20070320	MG1655	LB			60	pTN11		r2	0	0	0	0	1	0
1163	PU00822	GSE7326	Y. Asakura	20070320	MG1655	LB			150	pTN11		r1	0	0	0	0	1	0
1164	PU00823	GSE7326	Y. Asakura	20070320	MG1655	LB			150	pTN11		r2	0	0	0	0	1	0
1165	PU00824	GSE7326	Y. Asakura	20070320	MG1655	LB			180	pTN11		r1	0	0	0	0	1	0
1166	PU00825	GSE7326	Y. Asakura	20070320	MG1655	LB			180	pTN11		r2	0	0	0	0	1	0
1167	PU00826	GSE17505	S. Harcum	20090805	MG1655	LB			0	WT	noIPTG	r1	0	0	0	0	1	0
1168	PU00827	GSE17505	S. Harcum	20090805	MG1655	LB			0	WT	noIPTG	r2	0	0	0	0	1	0
1169	PU00828	GSE17505	S. Harcum	20090805	MG1655	LB			0	WT	noIPTG	r3	0	0	0	0	1	0
1170	PU00829	GSE17505	S. Harcum	20090805	MG1655	LB			60	WT	noIPTG	r1	0	0	0	0	1	0
1171	PU00830	GSE17505	S. Harcum	20090805	MG1655	LB			60	WT	noIPTG	r2	0	0	0	0	1	0
1172	PU00831	GSE17505	S. Harcum	20090805	MG1655	LB			60	WT	noIPTG	r3	0	0	0	0	1	0
1173	PU00832	GSE17505	S. Harcum	20090805	MG1655	LB			240	WT	noIPTG	r1	0	0	0	0	1	0
1174	PU00833	GSE17505	S. Harcum	20090805	MG1655	LB			240	WT	noIPTG	r2	0	0	0	0	1	0
1175	PU00834	GSE17505	S. Harcum	20090805	MG1655	LB			240	WT	noIPTG	r3	0	0	0	0	1	0
1176	PU00835	GSE17505	S. Harcum	20090805	MG1655	LB			0	recombinant pPROEx-CAT	noIPTG	r1	0	0	0	0	1	0
1177	PU00836	GSE17505	S. Harcum	20090805	MG1655	LB			0	recombinant pPROEx-CAT	noIPTG	r2	0	0	0	0	1	0
1178	PU00837	GSE17505	S. Harcum	20090805	MG1655	LB			0	recombinant pPROEx-CAT	noIPTG	r3	0	0	0	0	1	0
1179	PU00838	GSE17505	S. Harcum	20090805	MG1655	LB			60	recombinant pPROEx-CAT	noIPTG	r1	0	0	0	0	1	0
1180	PU00839	GSE17505	S. Harcum	20090805	MG1655	LB			60	recombinant pPROEx-CAT	noIPTG	r2	0	0	0	0	1	0
1181	PU00840	GSE17505	S. Harcum	20090805	MG1655	LB			60	recombinant pPROEx-CAT	noIPTG	r3	0	0	0	0	1	0
1182	PU00841	GSE17505	S. Harcum	20090805	MG1655	LB			240	recombinant pPROEx-CAT	noIPTG	r1	0	0	0	0	1	0
1183	PU00842	GSE17505	S. Harcum	20090805	MG1655	LB			240	recombinant pPROEx-CAT	noIPTG	r2	0	0	0	0	1	0
1184	PU00843	GSE17505	S. Harcum	20090805	MG1655	LB			240	recombinant pPROEx-CAT	noIPTG	r3	0	0	0	0	1	0
1185	PU00844	GSE17505	S. Harcum	20090805	MG1655	LB			60	WT	IPTG	r1	0	0	0	0	1	0
1186	PU00845	GSE17505	S. Harcum	20090805	MG1655	LB			60	WT	IPTG	r2	0	0	0	0	1	0
1187	PU00846	GSE17505	S. Harcum	20090805	MG1655	LB			60	WT	IPTG	r3	0	0	0	0	1	0
1188	PU00847	GSE17505	S. Harcum	20090805	MG1655	LB			240	WT	IPTG	r1	0	0	0	0	1	0
1189	PU00848	GSE17505	S. Harcum	20090805	MG1655	LB			240	WT	IPTG	r2	0	0	0	0	1	0
1190	PU00849	GSE17505	S. Harcum	20090805	MG1655	LB			240	WT	IPTG	r3	0	0	0	0	1	0
1191	PU00850	GSE17505	S. Harcum	20090805	MG1655	LB			60	recombinant pPROEx-CAT	IPTG	r1	0	0	0	0	1	0
1192	PU00851	GSE17505	S. Harcum	20090805	MG1655	LB			60	recombinant pPROEx-CAT	IPTG	r2	0	0	0	0	1	0
1193	PU00852	GSE17505	S. Harcum	20090805	MG1655	LB			60	recombinant pPROEx-CAT	IPTG	r3	0	0	0	0	1	0
1194	PU00853	GSE17505	S. Harcum	20090805	MG1655	LB			240	recombinant pPROEx-CAT	IPTG	r1	0	0	0	0	1	0
1195	PU00854	GSE17505	S. Harcum	20090805	MG1655	LB			240	recombinant pPROEx-CAT	IPTG	r2	0	0	0	0	1	0
1196	PU00855	GSE17505	S. Harcum	20090805	MG1655	LB			240	recombinant pPROEx-CAT	IPTG	r3	0	0	0	0	1	0
432	PR00001	Not found	J. Winkler	20080509	MG1655	LB			0			r1	0	0	0	1	1	0
433	PR00002	Not found	J. Winkler	20080509	MG1655	LB	10	tetracycline	30			r1	0	0	0	0	1	0
434	PR00003	Not found	J. Winkler	20080509	MG1655	LB	10	tetracycline	60			r1	0	0	0	0	1	0
435	PR00004	Not found	J. Winkler	20080509	MG1655	LB	10	tetracycline	120			r1	0	0	0	0	1	0
436	PR00005	Not found	J. Winkler	20080509	MG1655	LB	128	tetracycline	30			r1	0	0	0	0	1	0
437	PR00006	Not found	J. Winkler	20080509	MG1655	LB	128	tetracycline	60			r1	0	0	0	0	1	0
438	PR00007	Not found	J. Winkler	20080509	MG1655	LB	128	tetracycline	120			r1	0	0	0	0	1	0
439	PR00008	Not found	D. Dwyer	20071019	MG1655	LB			0			r1	0	0	0	0	1	0
440	PR00009	Not found	D. Dwyer	20071019	MG1655	LB			30			r1	0	0	0	1	1	0
441	PR00010	Not found	D. Dwyer	20071019	MG1655	LB			60			r1	0	0	0	1	1	0
442	PR00011	Not found	D. Dwyer	20071019	MG1655	LB			120			r1	0	0	0	1	1	0
443	PR00012	Not found	D. Dwyer	20071019	MG1655	LB			30			r1	0	0	0	0	1	0
444	PR00013	Not found	D. Dwyer	20071019	MG1655	LB			60			r1	0	0	0	0	1	0
445	PR00014	Not found	D. Dwyer	20071019	MG1655	LB			120			r1	0	0	0	0	1	0
446	PR00015	Not found	D. Dwyer	20071019	MG1655	LB			30			r1	0	0	0	0	1	0
447	PR00016	Not found	D. Dwyer	20071019	MG1655	LB			60			r1	0	0	0	0	1	0
448	PR00017	Not found	D. Dwyer	20071019	MG1655	LB			120			r1	0	0	0	0	1	0
449	PR00018	Not found	B. Davies	20061212	MC4100	LB			0	wt		r1	0	0	0	0	1	0
450	PR00019	Not found	M. Kohanski	20070114	MC4100	LB			0	wt		r2	0	0	0	0	1	0
451	PR00020	Not found	M. Kohanski	20070114	MC4100	LB			0	wt		r3	0	0	0	0	1	0
452	PR00021	Not found	B. Davies	20061212	MC4100	LB		HU	0	wt		r1	0	0	0	0	1	0
453	PR00022	Not found	M. Kohanski	20070114	MC4100	LB		HU	0	wt		r2	0	0	0	0	1	0
454	PR00023	Not found	M. Kohanski	20070114	MC4100	LB		HU	0	wt		r3	0	0	0	0	1	0
455	PR00024	Not found	B. Davies	20061212	MC4100	LB			0	ybeY	D	r1	1	0	1	0	1	0
456	PR00025	Not found	M. Kohanski	20070114	MC4100	LB			0	ybeY	D	r2	1	0	1	0	1	0
457	PR00026	Not found	M. Kohanski	20070114	MC4100	LB			0	ybeY	D	r3	1	0	1	0	1	0
458	PR00027	Not found	B. Davies	20061212	MC4100	LB		HU	0	ybeY	D	r1	1	0	1	0	1	0
459	PR00028	Not found	M. Kohanski	20070114	MC4100	LB		HU	0	ybeY	D	r2	1	0	1	0	1	0
460	PR00029	Not found	M. Kohanski	20070114	MC4100	LB		HU	0	ybeY	D	r3	1	0	1	0	1	0
461	PR00030	Not found	G. Walker	20071201	AB1157	LB			0	wt		r1	0	0	0	0	1	0
462	PR00031	Not found	G. Walker	20071201	AB1157	LB			0	wt		r2	0	0	0	0	1	0
463	PR00032	Not found	G. Walker	20071201	AB1157	LB			0	wt		r3	0	0	0	0	1	0
464	PR00033	Not found	G. Walker	20071201	AB1157	LB		nitrofurazone	0	wt		r1	0	0	0	0	1	0
465	PR00034	Not found	G. Walker	20071201	AB1157	LB		nitrofurazone	0	wt		r2	0	0	0	0	1	0
466	PR00035	Not found	G. Walker	20071201	AB1157	LB		nitrofurazone	0	wt		r3	0	0	0	0	1	0
467	PR00036	Not found	G. Walker	20071201	AB1157	LB			0	nusA	D	r1	1	0	1	0	1	0
468	PR00037	Not found	G. Walker	20071201	AB1157	LB			0	nusA	D	r2	1	0	1	0	1	0
469	PR00038	Not found	G. Walker	20071201	AB1157	LB			0	nusA	D	r3	1	0	1	0	1	0
470	PR00039	Not found	G. Walker	20071201	AB1157	LB		nitrofurazone	0	nusA	D	r1	1	0	1	0	1	0
471	PR00040	Not found	G. Walker	20071201	AB1157	LB		nitrofurazone	0	nusA	D	r2	1	0	1	0	1	0
472	PR00041	Not found	G. Walker	20071201	AB1157	LB		nitrofurazone	0	nusA	D	r3	1	0	1	0	1	0
473	PR00042	Not found	M. Kohanski	20070225	AB1157	LB			0	lexA	D	r1	1	0	1	0	1	0
474	PR00043	Not found	M. Kohanski	20070225	AB1157	LB			0	lexA	D	r2	1	0	1	0	1	0
475	PR00044	Not found	M. Kohanski	20070225	AB1157	LB			0	lexA	D	r3	1	0	1	0	1	0
476	PR00045	Not found	M. Kohanski	20070225	AB1157	LB			0	umuDC lexA	D D	r1	1	0	1	0	1	0
477	PR00046	Not found	M. Kohanski	20070225	AB1157	LB			0	umuDC lexA	D D	r2	1	0	1	0	1	0
478	PR00047	Not found	M. Kohanski	20070225	AB1157	LB			0	umuDC lexA	D D	r3	1	0	1	0	1	0
479	PR00048	Not found	M. Koeris	20080126	EMG2	LB			0	wt		r1	0	0	0	0	1	0
480	PR00049	Not found	M. Koeris	20080126	EMG2	LB			0	lsrC	D	r1	1	0	1	0	1	0
481	PR00050	Not found	M. Koeris	20080126	EMG2	LB			0	lsrR	D	r1	1	0	1	0	1	0
482	PR00051	Not found	M. Koeris	20080126	EMG2	LB			0	ogt	D	r1	1	0	1	0	1	0
483	PR00052	Not found	M. Koeris	20080126	EMG2	LB			0	sdiA	D	r1	1	0	1	0	1	0
484	PR00053	Not found	M. Koeris	20080126	EMG2	LB			0	torC	D	r1	1	0	1	0	1	0
485	PR00054	Not found	M. Koeris	20080126	EMG2	LB			0	ydaT	D	r1	1	0	1	0	1	0
486	PR00055	Not found	M. Koeris	20080126	EMG2	LB			0	yddH	D	r1	1	0	1	0	1	0
487	PR00056	Not found	M. Koeris	20080126	EMG2	LB			0	yneJ	D	r1	1	0	1	0	1	0
488	PR00057	Not found	M. Koeris	20080126	EMG2	LB			0	yneL	D	r1	1	0	1	0	1	0
489	PR00058	Not found	M. Koeris	20080126	EMG2	LB			0	lsrR	U	r1	1	0	1	0	1	0
490	PR00059	Not found	M. Koeris	20080126	EMG2	LB			0	ogt	U	r1	1	0	1	0	1	0
491	PR00060	Not found	M. Koeris	20080126	EMG2	LB			0	torC	U	r1	1	0	1	0	1	0
492	PR00061	Not found	M. Koeris	20080126	EMG2	LB			0	ydaT	U	r1	1	0	1	0	1	0
493	PR00062	Not found	M. Koeris	20080126	EMG2	LB			0	yneL	U	r1	1	0	1	0	1	0
494	PR00063	Not found	K. Anderson	20080723	MG1655	LB			0			r1	0	0	0	1	1	0
495	PR00064	Not found	K. Anderson	20080723	MG1655	LB	1ug	amp	30			r1	0	0	0	0	1	0
496	PR00065	Not found	K. Anderson	20080723	MG1655	LB	1ug	amp	60			r1	0	0	0	0	1	0
497	PR00066	Not found	K. Anderson	20080723	MG1655	LB	1ug	amp	120			r1	0	0	0	0	1	0
498	PR00067	Not found	K. Anderson	20080723	MG1655	LB	2.5ug	amp	30			r1	0	0	0	0	1	0
499	PR00068	Not found	K. Anderson	20080723	MG1655	LB	2.5ug	amp	60			r1	0	0	0	0	1	0
500	PR00069	Not found	K. Anderson	20080723	MG1655	LB	2.5ug	amp	120			r1	0	0	0	0	1	0
501	PR00070	Not found	H. Kornberg	20080723	HK2698	LB			0			r1	0	0	0	0	1	0
502	PR00071	Not found	H. Kornberg	20080723	HK2699	LB			0			r1	0	0	0	0	1	0
503	PR00072	Not found	H. Kornberg	20080723	HK2700	LB			0			r1	0	0	0	0	1	0
504	PR00073	Not found	H. Kornberg	20080723	HK2698	LB			40			r1	0	0	0	0	1	0
505	PR00074	Not found	H. Kornberg	20080723	HK2699	LB			40			r1	0	0	0	0	1	0
506	PR00075	Not found	H. Kornberg	20080723	HK2700	LB			40			r1	0	0	0	0	1	0
507	PR00076	Not found	M. Koeris	20080723	EMG2	LB			0			r1	0	0	0	0	1	0
508	PR00077	Not found	M. Koeris	20080723	EMG2	LB			0			r1	0	0	0	0	1	0
509	PR00078	Not found	M. Koeris	20080723	EMG2	LB			0			r1	0	0	0	0	1	0
510	PR00079	Not found	M. Koeris	20080723	EMG2	LB			0			r1	0	0	0	0	1	0
511	PR00080	Not found	M. Koeris	20080723	EMG2	LB	400uM	AI2	0			r1	0	0	0	0	1	0
512	PR00081	Not found	M. Koeris	20080723	EMG2	LB	400uM	AI2	0			r1	0	0	0	0	1	0
513	PR00082	Not found	M. Koeris	20080723	EMG2	LB	400uM	AI2	0			r1	0	0	0	0	1	0
514	PR00083	Not found	M. Koeris	20080723	EMG2	LB	400uM	AI2	0			r1	0	0	0	0	1	0
515	PR00084	Not found	M. Koeris	20080723	EMG2	LB			0	wt		r1	0	0	0	0	1	0
516	PR00085	Not found	M. Koeris	20080723	EMG2	LB			0	bssR	D	r1	1	0	1	0	1	0
517	PR00086	Not found	M. Koeris	20080723	EMG2	LB			0	cspD	D	r1	1	0	1	0	1	0
518	PR00087	Not found	M. Koeris	20080723	EMG2	LB			0	lsrR cspD	D D	r1	1	0	1	0	1	0
519	PR00088	Not found	K. Allison	20080904	MG1655	LB			0			r1	0	0	0	1	1	0
520	PR00089	Not found	K. Allison	20080904	MG1655	LB			30			r1	0	0	0	0	1	0
521	PR00090	Not found	K. Allison	20080904	MG1655	LB			60			r1	0	0	0	0	1	0
522	PR00091	Not found	K. Allison	20080904	MG1655	LB	not found	gluconate	30			r1	0	0	0	0	1	0
523	PR00092	Not found	K. Allison	20080904	MG1655	LB	not found	gluconate	60			r1	0	0	0	0	1	0
524	PR00093	Not found	K. Allison	20080904	MG1655	LB	not found	mannitol	30			r1	0	0	0	0	1	0
525	PR00094	Not found	K. Allison	20080904	MG1655	LB	not found	mannitol	60			r1	0	0	0	0	1	0
526	PR00095	Not found	K. Allison	20080904	MG1655	LB	not found	gluconate	30			r1	0	0	0	0	1	0
527	PR00096	Not found	K. Allison	20080904	MG1655	LB	not found	gluconate	60			r1	0	0	0	0	1	0
528	PR00097	Not found	K. Allison	20080904	MG1655	LB	not found	mannitol	30			r1	0	0	0	0	1	0
529	PR00098	Not found	K. Allison	20080904	MG1655	LB	not found	mannitol	60			r1	0	0	0	0	1	0
530	PR00099	Not found	H. Lee	20081008	MG1655	LB						r1	0	0	0	1	1	0
531	PR00100	Not found	H. Lee	20081008	MG1655	LB			10			r1	0	0	0	1	1	0
532	PR00101	Not found	H. Lee	20081008	MG1655	LB	5ug	amp	10			r1	0	0	0	0	1	0
533	PR00102	Not found	H. Lee	20081008	MG1655	LB	5ug	gent	10			r1	0	0	0	0	1	0
534	PR00103	Not found	H. Lee	20081008	MG1655	LB	250ng	norf	10			r1	0	0	0	0	1	0
535	PR00104	Not found	H. Lee	20081008	MG1655	LB	400ug	spec	10			r1	0	0	0	0	1	0
536	PR00105	Not found	H. Lee	20081008	MG1655	LB	10ug	tetracycline	10			r1	0	0	0	0	1	0
537	PR00106	Not found	H. Lee	20081008	MG1655	LB	128ug	tetracycline	10			r1	0	0	0	0	1	0
538	PR00107	Not found	D. Dwyer	20090210	MG1655	LB			0	wt		r1	0	0	0	1	1	0
539	PR00108	Not found	D. Dwyer	20090210	MG1655	LB			30	wt		r1	0	0	0	1	1	0
540	PR00109	Not found	D. Dwyer	20090210	MG1655	LB			60	wt		r1	0	0	0	1	1	0
541	PR00110	Not found	D. Dwyer	20090210	MG1655	LB			90	wt		r1	0	0	0	1	1	0
542	PR00111	Not found	D. Dwyer	20090210	MG1655	LB			120	wt		r1	0	0	0	1	1	0
543	PR00112	Not found	D. Dwyer	20090210	MG1655	LB	2.5ug	MMC	30	wt		r1	0	0	0	0	1	0
544	PR00113	Not found	D. Dwyer	20090210	MG1655	LB	2.5ug	MMC	60	wt		r1	0	0	0	0	1	0
545	PR00114	Not found	D. Dwyer	20090210	MG1655	LB	2.5ug	MMC	90	wt		r1	0	0	0	0	1	0
546	PR00115	Not found	D. Dwyer	20090210	MG1655	LB	2.5ug	MMC	120	wt		r1	0	0	0	0	1	0
547	PR00116	Not found	D. Dwyer	20090210	MG1655	LB	500en	UV	30	wt		r1	0	0	0	0	1	0
548	PR00117	Not found	D. Dwyer	20090210	MG1655	LB	500en	UV	60	wt		r1	0	0	0	0	1	0
549	PR00118	Not found	D. Dwyer	20090210	MG1655	LB	500en	UV	90	wt		r1	0	0	0	0	1	0
550	PR00119	Not found	D. Dwyer	20090210	MG1655	LB	500en	UV	120	wt		r1	0	0	0	0	1	0
551	PR00120	Not found	D. Dwyer	20090327	MG1655	LB			30			r1	0	0	0	1	1	0
552	PR00121	Not found	D. Dwyer	20090327	MG1655	LB			60			r1	0	0	0	1	1	0
553	PR00122	Not found	D. Dwyer	20090327	MG1655	LB			30			r1	0	0	0	0	1	0
554	PR00123	Not found	D. Dwyer	20090327	MG1655	LB			60			r1	0	0	0	0	1	0
555	PR00124	Not found	D. Dwyer	20090327	MG1655	LB	25ng	ciprofloxacin	30			r1	0	0	0	0	1	0
556	PR00125	Not found	D. Dwyer	20090327	MG1655	LB	25ng	ciprofloxacin	60			r1	0	0	0	0	1	0
557	PR00126	Not found	D. Dwyer	20090327	MG1655	LB	25ng	ciprofloxacin	30			r1	0	0	0	0	1	0
558	PR00127	Not found	D. Dwyer	20090327	MG1655	LB	25ng	ciprofloxacin	60			r1	0	0	0	0	1	0
559	PR00128	Not found	D. Dwyer	20090327	MG1655	LB	25ng	ciprofloxacin	30			r1	0	0	0	0	1	0
560	PR00129	Not found	D. Dwyer	20090327	MG1655	LB	25ng	ciprofloxacin	60			r1	0	0	0	0	1	0
561	PR00130	Not found	D. Dwyer	20090327	MG1655	LB			0			r1	0	0	0	0	1	0
562	PR00131	Not found	D. Dwyer	20090327	MG1655	LB			30			r1	0	0	0	0	1	0
563	PR00132	Not found	D. Dwyer	20090327	MG1655	LB			60			r1	0	0	0	0	1	0
564	PR00133	Not found	M. Koeris	20090331	EMG2	LB						r1	0	0	0	0	1	0
565	PR00134	Not found	M. Koeris	20090331	EMG2	LB			360			r1	0	0	0	0	1	0
566	PR00135	Not found	M. Koeris	20090331	EMG2	LB			420			r1	0	0	0	0	1	0
567	PR00136	Not found	M. Koeris	20090331	EMG2	LB			480			r1	0	0	0	0	1	0
568	PR00137	Not found	M. Koeris	20090331	EMG2	LB			360			r1	0	0	0	0	1	0
569	PR00138	Not found	M. Koeris	20090331	EMG2	LB			420			r1	0	0	0	0	1	0
570	PR00139	Not found	M. Koeris	20090331	EMG2	LB			480			r1	0	0	0	0	1	0
571	PR00140	Not found	M. Koeris	20090331	EMG2	LB			0			r1	0	0	0	0	1	0
572	PR00141	Not found	M. Koeris	20090331	EMG2	LB			60			r1	0	0	0	0	1	0
573	PR00142	Not found	M. Koeris	20090331	EMG2	LB			120			r1	0	0	0	0	1	0
574	PR00143	Not found	M. Koeris	20090331	EMG2	LB			180			r1	0	0	0	0	1	0
575	PR00144	Not found	H. Lee	20090415	MG1655	LB			0			r1	0	0	0	1	1	0
576	PR00145	Not found	H. Lee	20090415	MG1655	LB			30			r1	0	0	0	0	1	0
577	PR00146	Not found	H. Lee	20090415	MG1655	LB			60			r1	0	0	0	0	1	0
578	PR00147	Not found	H. Lee	20090415	MG1655	LB			30			r1	0	0	0	0	1	0
579	PR00148	Not found	H. Lee	20090415	MG1655	LB			60			r1	0	0	0	0	1	0
580	PR00149	Not found	H. Lee	20090415	MG1655	LB			30			r1	0	0	0	0	1	0
581	PR00150	Not found	H. Lee	20090415	MG1655	LB			60			r1	0	0	0	0	1	0
582	PR00151	Not found	J. Winkler	20090722	MG1655	M9			60			r1	0	0	0	1	1	0
583	PR00152	Not found	J. Winkler	20090722	MG1655	M9			180			r1	0	0	0	1	1	0
584	PR00153	Not found	J. Winkler	20090722	MG1655	M9			0			r1	0	0	0	1	1	0
585	PR00154	Not found	J. Winkler	20090722	MG1655	M9			60			r1	0	0	0	1	1	0
586	PR00155	Not found	J. Winkler	20090722	MG1655	M9			180			r1	0	0	0	1	1	0
587	PR00156	Not found	J. Winkler	20090722	MG1655	M9			0			r1	0	0	0	1	1	0
588	PR00157	Not found	J. Winkler	20090722	MG1655	M9			60			r1	0	0	0	1	1	0
589	PR00158	Not found	J. Winkler	20090722	MG1655	M9			120			r1	0	0	0	1	1	0
166	GSM157409	GSE6836	J. Faith	20070122	MG1655	LB	0.025ug/mL 50ug/mL 0.0125%	nor amp arab		dinI	U	r1	1	0	1	0	1	0
167	GSM157410	GSE6836	J. Faith	20070122	MG1655	LB	0.025ug/mL 50ug/mL 0.0125%	nor amp arab		dinI	U	r2	1	0	1	0	1	0
168	GSM157411	GSE6836	J. Faith	20070122	MG1655	LB	0.025ug/mL 50ug/mL 0.0125%	nor amp arab		dinI	U	r3	1	0	1	0	1	0
169	GSM157412	GSE6836	J. Faith	20070122	MG1655	LB	0.025ug/mL 50ug/mL 0.0125%	nor amp arab		dinP	U	r1	1	0	1	0	1	0
170	GSM157413	GSE6836	J. Faith	20070122	MG1655	LB	0.025ug/mL 50ug/mL 0.0125%	nor amp arab		dinP	U	r2	1	0	1	0	1	0
171	GSM157414	GSE6836	J. Faith	20070122	MG1655	LB	0.025ug/mL 50ug/mL 0.0125%	nor amp arab		dinP	U	r3	1	0	1	0	1	0
172	GSM157415	GSE6836	J. Faith	20070122	MG1655	LB	0.025ug/mL 50ug/mL 0.0125%	nor amp arab		lexA	U	r1	1	0	1	0	1	0
173	GSM157416	GSE6836	J. Faith	20070122	MG1655	LB	0.025ug/mL 50ug/mL 0.0125%	nor amp arab		lexA	U	r2	1	0	1	0	1	0
174	GSM157417	GSE6836	J. Faith	20070122	MG1655	LB	0.025ug/mL 50ug/mL 0.0125%	nor amp arab		lexA	U	r3	1	0	1	0	1	0
175	GSM157418	GSE6836	J. Faith	20070122	MG1655	LB	0.025ug/mL 50ug/mL 0.0125%	nor amp arab		lon	U	r1	1	0	1	0	1	0
176	GSM157419	GSE6836	J. Faith	20070122	MG1655	LB	0.025ug/mL 50ug/mL 0.0125%	nor amp arab		lon	U	r2	1	0	1	0	1	0
177	GSM157420	GSE6836	J. Faith	20070122	MG1655	LB	0.025ug/mL 50ug/mL 0.0125%	nor amp arab		lon	U	r3	1	0	1	0	1	0
178	GSM157421	GSE6836	J. Faith	20070122	MG1655	LB	0.025ug/mL 50ug/mL 0.0125%	nor amp arab		luc	U	r1	1	0	0	0	1	0
179	GSM157422	GSE6836	J. Faith	20070122	MG1655	LB	0.025ug/mL 50ug/mL 0.0125%	nor amp arab		luc	U	r2	1	0	0	0	1	0
180	GSM157423	GSE6836	J. Faith	20070122	MG1655	LB	0.025ug/mL 50ug/mL 0.0125%	nor amp arab		luc	U	r3	1	0	0	0	1	0
181	GSM157424	GSE6836	J. Faith	20070122	MG1655	LB	0.025ug/mL 50ug/mL 0.0125%	nor amp arab		mazF	U	r1	1	0	1	0	1	0
182	GSM157425	GSE6836	J. Faith	20070122	MG1655	LB	0.025ug/mL 50ug/mL 0.0125%	nor amp arab		mazF	U	r2	1	0	1	0	1	0
183	GSM157426	GSE6836	J. Faith	20070122	MG1655	LB	0.025ug/mL 50ug/mL 0.0125%	nor amp arab		mazF	U	r3	1	0	1	0	1	0
184	GSM157427	GSE6836	J. Faith	20070122	MG1655	LB	0.025ug/mL 50ug/mL 0.0125%	nor amp arab		recA	U	r1	1	0	1	0	1	0
185	GSM157428	GSE6836	J. Faith	20070122	MG1655	LB	0.025ug/mL 50ug/mL 0.0125%	nor amp arab		recA	U	r2	1	0	1	0	1	0
186	GSM157429	GSE6836	J. Faith	20070122	MG1655	LB	0.025ug/mL 50ug/mL 0.0125%	nor amp arab		recA	U	r3	1	0	1	0	1	0
187	GSM157430	GSE6836	J. Faith	20070122	MG1655	LB	0.025ug/mL 50ug/mL 0.0125%	nor amp arab		relE	U	r1	1	0	1	0	1	0
188	GSM157431	GSE6836	J. Faith	20070122	MG1655	LB	0.025ug/mL 50ug/mL 0.0125%	nor amp arab		relE	U	r2	1	0	1	0	1	0
189	GSM157432	GSE6836	J. Faith	20070122	MG1655	LB	0.025ug/mL 50ug/mL 0.0125%	nor amp arab		relE	U	r3	1	0	1	0	1	0
190	GSM157433	GSE6836	J. Faith	20070122	MG1655	LB	0.025ug/mL 50ug/mL 0.0125%	nor amp arab		ruvA	U	r1	1	0	1	0	1	0
191	GSM157434	GSE6836	J. Faith	20070122	MG1655	LB	0.025ug/mL 50ug/mL 0.0125%	nor amp arab		ruvA	U	r2	1	0	1	0	1	0
192	GSM157435	GSE6836	J. Faith	20070122	MG1655	LB	0.025ug/mL 50ug/mL 0.0125%	nor amp arab		ruvA	U	r3	1	0	1	0	1	0
193	GSM157436	GSE6836	J. Faith	20070122	MG1655	LB	0.025ug/mL 50ug/mL 0.0125%	nor amp arab		sulA	U	r1	1	0	1	0	1	0
194	GSM157437	GSE6836	J. Faith	20070122	MG1655	LB	0.025ug/mL 50ug/mL 0.0125%	nor amp arab		sulA	U	r2	1	0	1	0	1	0
195	GSM157438	GSE6836	J. Faith	20070122	MG1655	LB	0.025ug/mL 50ug/mL 0.0125%	nor amp arab		sulA	U	r3	1	0	1	0	1	0
196	GSM157439	GSE6836	J. Faith	20070122	MG1655	LB	0.025ug/mL 50ug/mL 0.0125%	nor amp arab		umuD	U	r1	1	0	1	0	1	0
197	GSM157440	GSE6836	J. Faith	20070122	MG1655	LB	0.025ug/mL 50ug/mL 0.0125%	nor amp arab		umuD	U	r2	1	0	1	0	1	0
198	GSM157441	GSE6836	J. Faith	20070122	MG1655	LB	0.025ug/mL 50ug/mL 0.0125%	nor amp arab		umuD	U	r3	1	0	1	0	1	0
199	GSM157442	GSE6836	J. Faith	20070122	MG1655	LB	0.025ug/mL 50ug/mL 0.0125%	nor amp arab		uvrA	U	r1	1	0	1	0	1	0
200	GSM157443	GSE6836	J. Faith	20070122	MG1655	LB	0.025ug/mL 50ug/mL 0.0125%	nor amp arab		uvrA	U	r2	1	0	1	0	1	0
201	GSM157444	GSE6836	J. Faith	20070122	MG1655	LB	0.025ug/mL 50ug/mL 0.0125%	nor amp arab		uvrA	U	r3	1	0	1	0	1	0
202	GSM157445	GSE6836	J. Faith	20070122	MG1655	LB	0.075ug/mL	nor		yebF	U	r1	1	0	1	0	1	0
203	GSM157446	GSE6836	J. Faith	20070122	MG1655	LB	0.075ug/mL	nor		yebF	U	r2	1	0	1	0	1	0
204	GSM157447	GSE6836	J. Faith	20070122	MG1655	LB	0.075ug/mL	nor		yebF	U	r3	1	0	1	0	1	0
205	GSM157448	GSE6836	J. Faith	20070122	MG1655	LB	0.075ug/mL	nor		luc	U	r1	1	0	0	0	1	0
206	GSM157449	GSE6836	J. Faith	20070122	MG1655	LB	0.075ug/mL	nor		luc	U	r2	1	0	0	0	1	0
207	GSM157450	GSE6836	J. Faith	20070122	MG1655	LB	0.075ug/mL	nor		luc	U	r3	1	0	0	0	1	0
208	GSM157451	GSE6836	J. Faith	20070122	MG1655	LB	0.075ug/mL	nor		zipA	U	r1	1	0	1	0	1	0
209	GSM157452	GSE6836	J. Faith	20070122	MG1655	LB	0.075ug/mL	nor		zipA	U	r2	1	0	1	0	1	0
210	GSM157453	GSE6836	J. Faith	20070122	MG1655	LB	0.075ug/mL	nor		zipA	U	r3	1	0	1	0	1	0
211	GSM157454	GSE6836	J. Faith	20070122	MG1655	LB				luc	U	r1	1	0	0	0	1	0
212	GSM157455	GSE6836	J. Faith	20070122	MG1655	LB				luc	U	r2	1	0	0	0	1	0
213	GSM157456	GSE6836	J. Faith	20070122	MG1655	LB				luc	U	r3	1	0	0	0	1	0
214	GSM157457	GSE6836	J. Faith	20070122	MG1655	LB	0.075ug/mL	nor		b2618	U	r1	1	0	1	0	1	0
215	GSM157458	GSE6836	J. Faith	20070122	MG1655	LB	0.075ug/mL	nor		b2618	U	r2	1	0	1	0	1	0
216	GSM157459	GSE6836	J. Faith	20070122	MG1655	LB	0.075ug/mL	nor		b2618	U	r3	1	0	1	0	1	0
217	GSM157460	GSE6836	J. Faith	20070122	MG1655	LB	0.075ug/mL	nor		bcp	U	r1	1	0	1	0	1	0
218	GSM157461	GSE6836	J. Faith	20070122	MG1655	LB	0.075ug/mL	nor		bcp	U	r2	1	0	1	0	1	0
219	GSM157462	GSE6836	J. Faith	20070122	MG1655	LB	0.075ug/mL	nor		bcp	U	r3	1	0	1	0	1	0
220	GSM157463	GSE6836	J. Faith	20070122	MG1655	LB	0.075ug/mL	nor		cpxR	U	r1	1	0	1	0	1	0
221	GSM157464	GSE6836	J. Faith	20070122	MG1655	LB	0.075ug/mL	nor		cpxR	U	r2	1	0	1	0	1	0
222	GSM157465	GSE6836	J. Faith	20070122	MG1655	LB	0.075ug/mL	nor		cpxR	U	r3	1	0	1	0	1	0
223	GSM157466	GSE6836	J. Faith	20070122	MG1655	LB	0.075ug/mL	nor		crcB	U	r1	1	0	1	0	1	0
224	GSM157467	GSE6836	J. Faith	20070122	MG1655	LB	0.075ug/mL	nor		crcB	U	r2	1	0	1	0	1	0
225	GSM157468	GSE6836	J. Faith	20070122	MG1655	LB	0.075ug/mL	nor		crcB	U	r3	1	0	1	0	1	0
226	GSM157469	GSE6836	J. Faith	20070122	MG1655	LB	0.075ug/mL	nor		crp	U	r1	1	0	1	0	1	0
227	GSM157470	GSE6836	J. Faith	20070122	MG1655	LB	0.075ug/mL	nor		crp	U	r2	1	0	1	0	1	0
228	GSM157471	GSE6836	J. Faith	20070122	MG1655	LB	0.075ug/mL	nor		crp	U	r3	1	0	1	0	1	0
229	GSM157472	GSE6836	J. Faith	20070122	MG1655	LB	0.075ug/mL	nor		cspF	U	r1	1	0	1	0	1	0
230	GSM157473	GSE6836	J. Faith	20070122	MG1655	LB	0.075ug/mL	nor		cspF	U	r2	1	0	1	0	1	0
231	GSM157474	GSE6836	J. Faith	20070122	MG1655	LB	0.075ug/mL	nor		cspF	U	r3	1	0	1	0	1	0
232	GSM157475	GSE6836	J. Faith	20070122	MG1655	LB	0.075ug/mL	nor		dam	U	r1	1	0	1	0	1	0
233	GSM157476	GSE6836	J. Faith	20070122	MG1655	LB	0.075ug/mL	nor		dam	U	r2	1	0	1	0	1	0
234	GSM157477	GSE6836	J. Faith	20070122	MG1655	LB	0.075ug/mL	nor		dam	U	r3	1	0	1	0	1	0
235	GSM157478	GSE6836	J. Faith	20070122	MG1655	LB	0.075ug/mL	nor		dnaA	U	r1	1	0	1	0	1	0
236	GSM157479	GSE6836	J. Faith	20070122	MG1655	LB	0.075ug/mL	nor		dnaA	U	r2	1	0	1	0	1	0
237	GSM157480	GSE6836	J. Faith	20070122	MG1655	LB	0.075ug/mL	nor		dnaA	U	r3	1	0	1	0	1	0
238	GSM157481	GSE6836	J. Faith	20070122	MG1655	LB	0.075ug/mL	nor		dnaN	U	r1	1	0	1	0	1	0
239	GSM157482	GSE6836	J. Faith	20070122	MG1655	LB	0.075ug/mL	nor		dnaN	U	r2	1	0	1	0	1	0
240	GSM157483	GSE6836	J. Faith	20070122	MG1655	LB	0.075ug/mL	nor		dnaN	U	r3	1	0	1	0	1	0
241	GSM157484	GSE6836	J. Faith	20070122	MG1655	LB	0.075ug/mL	nor		dnaT	U	r1	1	0	1	0	1	0
242	GSM157485	GSE6836	J. Faith	20070122	MG1655	LB	0.075ug/mL	nor		dnaT	U	r2	1	0	1	0	1	0
243	GSM157486	GSE6836	J. Faith	20070122	MG1655	LB	0.075ug/mL	nor		dnaT	U	r3	1	0	1	0	1	0
244	GSM157487	GSE6836	J. Faith	20070122	MG1655	LB	0.075ug/mL	nor		emrR	U	r1	1	0	1	0	1	0
245	GSM157488	GSE6836	J. Faith	20070122	MG1655	LB	0.075ug/mL	nor		emrR	U	r3	1	0	1	0	1	0
246	GSM157489	GSE6836	J. Faith	20070122	MG1655	LB	0.075ug/mL	nor		era	U	r1	1	0	1	0	1	0
247	GSM157490	GSE6836	J. Faith	20070122	MG1655	LB	0.075ug/mL	nor		era	U	r2	1	0	1	0	1	0
248	GSM157491	GSE6836	J. Faith	20070122	MG1655	LB	0.075ug/mL	nor		era	U	r3	1	0	1	0	1	0
249	GSM157492	GSE6836	J. Faith	20070122	MG1655	LB	0.075ug/mL	nor		fis	U	r1	1	0	1	0	1	0
250	GSM157493	GSE6836	J. Faith	20070122	MG1655	LB	0.075ug/mL	nor		fis	U	r2	1	0	1	0	1	0
251	GSM157494	GSE6836	J. Faith	20070122	MG1655	LB	0.075ug/mL	nor		fis	U	r3	1	0	1	0	1	0
252	GSM157495	GSE6836	J. Faith	20070122	MG1655	LB	0.075ug/mL	nor		fklB	U	r1	1	0	1	0	1	0
253	GSM157496	GSE6836	J. Faith	20070122	MG1655	LB	0.075ug/mL	nor		fklB	U	r2	1	0	1	0	1	0
254	GSM157497	GSE6836	J. Faith	20070122	MG1655	LB	0.075ug/mL	nor		fklB	U	r3	1	0	1	0	1	0
255	GSM157498	GSE6836	J. Faith	20070122	MG1655	LB	0.075ug/mL	nor		folA	U	r1	1	0	1	0	1	0
256	GSM157499	GSE6836	J. Faith	20070122	MG1655	LB	0.075ug/mL	nor		folA	U	r2	1	0	1	0	1	0
257	GSM157500	GSE6836	J. Faith	20070122	MG1655	LB	0.075ug/mL	nor		folA	U	r3	1	0	1	0	1	0
258	GSM157501	GSE6836	J. Faith	20070122	MG1655	LB	0.075ug/mL	nor		galF	U	r1	1	0	1	0	1	0
259	GSM157502	GSE6836	J. Faith	20070122	MG1655	LB	0.075ug/mL	nor		galF	U	r2	1	0	1	0	1	0
260	GSM157503	GSE6836	J. Faith	20070122	MG1655	LB	0.075ug/mL	nor		galF	U	r3	1	0	1	0	1	0
261	GSM157504	GSE6836	J. Faith	20070122	MG1655	LB	0.075ug/mL	nor		gcvR	U	r1	1	0	1	0	1	0
262	GSM157505	GSE6836	J. Faith	20070122	MG1655	LB	0.075ug/mL	nor		gcvR	U	r2	1	0	1	0	1	0
263	GSM157506	GSE6836	J. Faith	20070122	MG1655	LB	0.075ug/mL	nor		gcvR	U	r3	1	0	1	0	1	0
264	GSM157507	GSE6836	J. Faith	20070122	MG1655	LB	0.075ug/mL	nor		gyrA	U	r1	1	0	1	0	1	0
265	GSM157508	GSE6836	J. Faith	20070122	MG1655	LB	0.075ug/mL	nor		gyrA	U	r2	1	0	1	0	1	0
266	GSM157509	GSE6836	J. Faith	20070122	MG1655	LB	0.075ug/mL	nor		gyrA	U	r3	1	0	1	0	1	0
267	GSM157510	GSE6836	J. Faith	20070122	MG1655	LB	0.075ug/mL	nor		gyrI	U	r1	1	0	1	0	1	0
268	GSM157511	GSE6836	J. Faith	20070122	MG1655	LB	0.075ug/mL	nor		gyrI	U	r2	1	0	1	0	1	0
269	GSM157512	GSE6836	J. Faith	20070122	MG1655	LB	0.075ug/mL	nor		gyrI	U	r3	1	0	1	0	1	0
270	GSM157513	GSE6836	J. Faith	20070122	MG1655	LB	0.075ug/mL	nor		hlpA	U	r1	1	0	1	0	1	0
271	GSM157514	GSE6836	J. Faith	20070122	MG1655	LB	0.075ug/mL	nor		hlpA	U	r2	1	0	1	0	1	0
272	GSM157515	GSE6836	J. Faith	20070122	MG1655	LB	0.075ug/mL	nor		hlpA	U	r3	1	0	1	0	1	0
273	GSM157516	GSE6836	J. Faith	20070122	MG1655	LB	0.075ug/mL	nor		holD	U	r1	1	0	1	0	1	0
274	GSM157517	GSE6836	J. Faith	20070122	MG1655	LB	0.075ug/mL	nor		holD	U	r2	1	0	1	0	1	0
275	GSM157518	GSE6836	J. Faith	20070122	MG1655	LB	0.075ug/mL	nor		holD	U	r3	1	0	1	0	1	0
276	GSM157519	GSE6836	J. Faith	20070122	MG1655	LB	0.075ug/mL	nor		hscA	U	r1	1	0	1	0	1	0
277	GSM157520	GSE6836	J. Faith	20070122	MG1655	LB	0.075ug/mL	nor		hscA	U	r2	1	0	1	0	1	0
278	GSM157521	GSE6836	J. Faith	20070122	MG1655	LB	0.075ug/mL	nor		hscA	U	r3	1	0	1	0	1	0
279	GSM157522	GSE6836	J. Faith	20070122	MG1655	LB	0.075ug/mL	nor		IHF	U	r1	1	0	0	0	1	0
280	GSM157523	GSE6836	J. Faith	20070122	MG1655	LB	0.075ug/mL	nor		IHF	U	r3	1	0	0	0	1	0
281	GSM157524	GSE6836	J. Faith	20070122	MG1655	LB	0.075ug/mL	nor		ldrA	U	r1	1	0	0	0	1	0
282	GSM157525	GSE6836	J. Faith	20070122	MG1655	LB	0.075ug/mL	nor		ldrA	U	r2	1	0	0	0	1	0
283	GSM157526	GSE6836	J. Faith	20070122	MG1655	LB	0.075ug/mL	nor		ldrA	U	r3	1	0	0	0	1	0
284	GSM157527	GSE6836	J. Faith	20070122	MG1655	LB	0.075ug/mL	nor		mcrB	U	r1	1	0	1	0	1	0
285	GSM157528	GSE6836	J. Faith	20070122	MG1655	LB	0.075ug/mL	nor		mcrB	U	r2	1	0	1	0	1	0
286	GSM157529	GSE6836	J. Faith	20070122	MG1655	LB	0.075ug/mL	nor		mcrB	U	r3	1	0	1	0	1	0
287	GSM157530	GSE6836	J. Faith	20070122	MG1655	LB	0.075ug/mL	nor		mcrC	U	r1	1	0	1	0	1	0
288	GSM157531	GSE6836	J. Faith	20070122	MG1655	LB	0.075ug/mL	nor		mcrC	U	r2	1	0	1	0	1	0
289	GSM157532	GSE6836	J. Faith	20070122	MG1655	LB	0.075ug/mL	nor		mcrC	U	r3	1	0	1	0	1	0
290	GSM157533	GSE6836	J. Faith	20070122	MG1655	LB	0.075ug/mL	nor		menB	U	r1	1	0	1	0	1	0
291	GSM157534	GSE6836	J. Faith	20070122	MG1655	LB	0.075ug/mL	nor		menB	U	r2	1	0	1	0	1	0
292	GSM157535	GSE6836	J. Faith	20070122	MG1655	LB	0.075ug/mL	nor		menB	U	r3	1	0	1	0	1	0
293	GSM157536	GSE6836	J. Faith	20070122	MG1655	LB	0.075ug/mL	nor		menC	U	r1	1	0	1	0	1	0
294	GSM157537	GSE6836	J. Faith	20070122	MG1655	LB	0.075ug/mL	nor		menC	U	r2	1	0	1	0	1	0
295	GSM157538	GSE6836	J. Faith	20070122	MG1655	LB	0.075ug/mL	nor		menC	U	r3	1	0	1	0	1	0
296	GSM157539	GSE6836	J. Faith	20070122	MG1655	LB	0.075ug/mL	nor		minD	U	r1	1	0	1	0	1	0
297	GSM157540	GSE6836	J. Faith	20070122	MG1655	LB	0.075ug/mL	nor		minD	U	r2	1	0	1	0	1	0
298	GSM157541	GSE6836	J. Faith	20070122	MG1655	LB	0.075ug/mL	nor		minD	U	r3	1	0	1	0	1	0
299	GSM157542	GSE6836	J. Faith	20070122	MG1655	LB	0.075ug/mL	nor		minE	U	r1	1	0	1	0	1	0
300	GSM157543	GSE6836	J. Faith	20070122	MG1655	LB	0.075ug/mL	nor		minE	U	r2	1	0	1	0	1	0
301	GSM157544	GSE6836	J. Faith	20070122	MG1655	LB	0.075ug/mL	nor		minE	U	r3	1	0	1	0	1	0
302	GSM157545	GSE6836	J. Faith	20070122	MG1655	LB	0.075ug/mL	nor		murI	U	r1	1	0	1	0	1	0
303	GSM157546	GSE6836	J. Faith	20070122	MG1655	LB	0.075ug/mL	nor		murI	U	r2	1	0	1	0	1	0
304	GSM157547	GSE6836	J. Faith	20070122	MG1655	LB	0.075ug/mL	nor		murI	U	r3	1	0	1	0	1	0
305	GSM157548	GSE6836	J. Faith	20070122	MG1655	LB	0.075ug/mL	nor		yoeB	U	r1	1	0	0	0	1	0
306	GSM157549	GSE6836	J. Faith	20070122	MG1655	LB	0.075ug/mL	nor		yoeB	U	r2	1	0	0	0	1	0
307	GSM157550	GSE6836	J. Faith	20070122	MG1655	LB	0.075ug/mL	nor		yoeB	U	r3	1	0	0	0	1	0
308	GSM157551	GSE6836	J. Faith	20070122	MG1655	LB	0.075ug/mL	nor		nrdA	U	r1	1	0	1	0	1	0
309	GSM157552	GSE6836	J. Faith	20070122	MG1655	LB	0.075ug/mL	nor		nrdA	U	r2	1	0	1	0	1	0
310	GSM157553	GSE6836	J. Faith	20070122	MG1655	LB	0.075ug/mL	nor		nrdA	U	r3	1	0	1	0	1	0
311	GSM157554	GSE6836	J. Faith	20070122	MG1655	LB	0.075ug/mL	nor		nrdB	U	r1	1	0	1	0	1	0
312	GSM157555	GSE6836	J. Faith	20070122	MG1655	LB	0.075ug/mL	nor		nrdB	U	r3	1	0	1	0	1	0
313	GSM157556	GSE6836	J. Faith	20070122	MG1655	LB	0.075ug/mL	nor		nupC	U	r1	1	0	1	0	1	0
314	GSM157557	GSE6836	J. Faith	20070122	MG1655	LB	0.075ug/mL	nor		nupC	U	r2	1	0	1	0	1	0
315	GSM157558	GSE6836	J. Faith	20070122	MG1655	LB	0.075ug/mL	nor		nupC	U	r3	1	0	1	0	1	0
316	GSM157559	GSE6836	J. Faith	20070122	MG1655	LB	0.075ug/mL	nor		pyrC	U	r1	1	0	1	0	1	0
317	GSM157560	GSE6836	J. Faith	20070122	MG1655	LB	0.075ug/mL	nor		pyrC	U	r2	1	0	1	0	1	0
318	GSM157561	GSE6836	J. Faith	20070122	MG1655	LB	0.075ug/mL	nor		pyrC	U	r3	1	0	1	0	1	0
319	GSM157562	GSE6836	J. Faith	20070122	MG1655	LB	0.075ug/mL	nor		rimI	U	r1	1	0	1	0	1	0
320	GSM157563	GSE6836	J. Faith	20070122	MG1655	LB	0.075ug/mL	nor		rimI	U	r2	1	0	1	0	1	0
321	GSM157564	GSE6836	J. Faith	20070122	MG1655	LB	0.075ug/mL	nor		rimI	U	r3	1	0	1	0	1	0
322	GSM157565	GSE6836	J. Faith	20070122	MG1655	LB	0.075ug/mL	nor		rstB	U	r1	1	0	1	0	1	0
323	GSM157566	GSE6836	J. Faith	20070122	MG1655	LB	0.075ug/mL	nor		rstB	U	r2	1	0	1	0	1	0
324	GSM157567	GSE6836	J. Faith	20070122	MG1655	LB	0.075ug/mL	nor		rstB	U	r3	1	0	1	0	1	0
325	GSM157568	GSE6836	J. Faith	20070122	MG1655	LB	0.075ug/mL	nor		ruvC	U	r1	1	0	1	0	1	0
326	GSM157569	GSE6836	J. Faith	20070122	MG1655	LB	0.075ug/mL	nor		ruvC	U	r2	1	0	1	0	1	0
327	GSM157570	GSE6836	J. Faith	20070122	MG1655	LB	0.075ug/mL	nor		ruvC	U	r3	1	0	1	0	1	0
328	GSM157571	GSE6836	J. Faith	20070122	MG1655	LB	0.075ug/mL	nor		sbcB	U	r1	1	0	1	0	1	0
329	GSM157572	GSE6836	J. Faith	20070122	MG1655	LB	0.075ug/mL	nor		sbcB	U	r2	1	0	1	0	1	0
330	GSM157573	GSE6836	J. Faith	20070122	MG1655	LB	0.075ug/mL	nor		sbcB	U	r3	1	0	1	0	1	0
331	GSM157574	GSE6836	J. Faith	20070122	MG1655	LB	0.075ug/mL	nor		uspA	U	r1	1	0	1	0	1	0
332	GSM157575	GSE6836	J. Faith	20070122	MG1655	LB	0.075ug/mL	nor		uspA	U	r2	1	0	1	0	1	0
333	GSM157576	GSE6836	J. Faith	20070122	MG1655	LB	0.075ug/mL	nor		uspA	U	r3	1	0	1	0	1	0
334	GSM157577	GSE6836	J. Faith	20070122	MG1655	LB	0.075ug/mL	nor		WT		r1	0	0	0	1	1	0
335	GSM157578	GSE6836	J. Faith	20070122	MG1655	LB	0.075ug/mL	nor		WT		r2	0	0	0	1	1	0
336	GSM157579	GSE6836	J. Faith	20070122	MG1655	LB	0.075ug/mL	nor		WT		r1	0	0	0	1	1	0
337	GSM157580	GSE6836	J. Faith	20070122	MG1655	LB	0.075ug/mL	nor		WT		r2	0	0	0	1	1	0
338	GSM157581	GSE6836	J. Faith	20070122	MG1655	LB	0.075ug/mL	nor		WT		r1	0	0	0	1	1	0
339	GSM157582	GSE6836	J. Faith	20070122	MG1655	LB	0.075ug/mL	nor		WT		r2	0	0	0	1	1	0
340	GSM157583	GSE6836	J. Faith	20070122	MG1655	LB	0.075ug/mL	nor		WT		r1	0	0	0	1	1	0
341	GSM157584	GSE6836	J. Faith	20070122	MG1655	LB	0.075ug/mL	nor		WT		r2	0	0	0	1	1	0
342	GSM157585	GSE6836	J. Faith	20070122	MG1655	LB				recA	D	r1	1	0	1	0	1	0
343	GSM157586	GSE6836	J. Faith	20070122	MG1655	LB				recA	D	r2	1	0	1	0	1	0
344	GSM157587	GSE6836	J. Faith	20070122	MG1655	LB	0.05ug/mL	nor		recA	D	r1	1	0	1	0	1	0
345	GSM157588	GSE6836	J. Faith	20070122	MG1655	LB	0.05ug/mL	nor		recA	D	r2	1	0	1	0	1	0
346	GSM157589	GSE6836	J. Faith	20070122	MG1655	LB	1ug/mL	nor		recA	D	r1	1	0	1	0	1	0
347	GSM157590	GSE6836	J. Faith	20070122	MG1655	LB	1ug/mL	nor		recA	D	r2	1	0	1	0	1	0
348	GSM157591	GSE6836	J. Faith	20070122	MG1655	LB	1ug/mL	nor		WT		r1	0	0	0	1	1	0
349	GSM157592	GSE6836	J. Faith	20070122	MG1655	LB	1ug/mL	nor		WT		r2	0	0	0	1	1	0
350	GSM157593	GSE6836	J. Faith	20070122	MG1655	LB	0.025ug/mL	nor		luc2	U	r1	1	0	0	0	1	0
351	GSM157594	GSE6836	J. Faith	20070122	MG1655	LB	0.025ug/mL	nor		luc2	U	r2	1	0	0	0	1	0
352	GSM157595	GSE6836	J. Faith	20070122	MG1655	LB				luc2	U	r1	1	0	0	0	1	0
353	GSM157596	GSE6836	J. Faith	20070122	MG1655	LB				luc2	U	r2	1	0	0	0	1	0
354	GSM157597	GSE6836	J. Faith	20070122	MG1655	LB	0.025ug/mL	nor	0	WT		r1	0	0	0	1	1	0
355	GSM157598	GSE6836	J. Faith	20070122	MG1655	LB	0.025ug/mL	nor	0	WT		r2	0	0	0	1	1	0
356	GSM157599	GSE6836	J. Faith	20070122	MG1655	LB	0.025ug/mL	nor	0	WT		r3	0	0	0	1	1	0
357	GSM157600	GSE6836	J. Faith	20070122	MG1655	LB	0.025ug/mL	nor	12	WT		r1	0	0	0	0	1	0
358	GSM157601	GSE6836	J. Faith	20070122	MG1655	LB	0.025ug/mL	nor	12	WT		r2	0	0	0	0	1	0
359	GSM157602	GSE6836	J. Faith	20070122	MG1655	LB	0.025ug/mL	nor	12	WT		r3	0	0	0	0	1	0
360	GSM157603	GSE6836	J. Faith	20070122	MG1655	LB	0.025ug/mL	nor	24	WT		r1	0	0	0	0	1	0
361	GSM157604	GSE6836	J. Faith	20070122	MG1655	LB	0.025ug/mL	nor	24	WT		r2	0	0	0	0	1	0
362	GSM157605	GSE6836	J. Faith	20070122	MG1655	LB	0.025ug/mL	nor	24	WT		r3	0	0	0	0	1	0
363	GSM157606	GSE6836	J. Faith	20070122	MG1655	LB			24	WT		r1	0	0	0	0	1	0
364	GSM157607	GSE6836	J. Faith	20070122	MG1655	LB			24	WT		r2	0	0	0	0	1	0
365	GSM157608	GSE6836	J. Faith	20070122	MG1655	LB			24	WT		r3	0	0	0	0	1	0
366	GSM157609	GSE6836	J. Faith	20070122	MG1655	LB	0.025ug/mL	nor	36	WT		r1	0	0	0	0	1	0
367	GSM157610	GSE6836	J. Faith	20070122	MG1655	LB	0.025ug/mL	nor	36	WT		r2	0	0	0	0	1	0
368	GSM157611	GSE6836	J. Faith	20070122	MG1655	LB	0.025ug/mL	nor	36	WT		r3	0	0	0	0	1	0
369	GSM157612	GSE6836	J. Faith	20070122	MG1655	LB	0.025ug/mL	nor	48	WT		r1	0	0	0	0	1	0
370	GSM157613	GSE6836	J. Faith	20070122	MG1655	LB	0.025ug/mL	nor	48	WT		r2	0	0	0	0	1	0
371	GSM157614	GSE6836	J. Faith	20070122	MG1655	LB	0.025ug/mL	nor	48	WT		r3	0	0	0	0	1	0
372	GSM157615	GSE6836	J. Faith	20070122	MG1655	LB	0.025ug/mL	nor	60	WT		r1	0	0	0	0	1	0
373	GSM157616	GSE6836	J. Faith	20070122	MG1655	LB	0.025ug/mL	nor	60	WT		r2	0	0	0	0	1	0
374	GSM157617	GSE6836	J. Faith	20070122	MG1655	LB	0.025ug/mL	nor	60	WT		r3	0	0	0	0	1	0
375	GSM157618	GSE6836	J. Faith	20070122	MG1655	LB			60	WT		r1	0	0	0	0	1	0
376	GSM157619	GSE6836	J. Faith	20070122	MG1655	LB			60	WT		r2	0	0	0	0	1	0
377	GSM157620	GSE6836	J. Faith	20070122	MG1655	LB			60	WT		r3	0	0	0	0	1	0
378	GSM157621	GSE6836	J. Faith	20070122	MG1655	LB			0	ccdB	U	r1	1	0	0	0	1	0
379	GSM157622	GSE6836	J. Faith	20070122	MG1655	LB			30	ccdB	U	r1	1	0	0	0	1	0
380	GSM157623	GSE6836	J. Faith	20070122	MG1655	LB			60	ccdB	U	r1	1	0	0	0	1	0
381	GSM157624	GSE6836	J. Faith	20070122	MG1655	LB			90	ccdB	U	r1	1	0	0	0	1	0
382	GSM157625	GSE6836	J. Faith	20070122	MG1655	LB			120	ccdB	U	r1	1	0	0	0	1	0
383	GSM157626	GSE6836	J. Faith	20070122	MG1655	LB			0	lacZ	U	r1	1	0	1	0	1	0
384	GSM157627	GSE6836	J. Faith	20070122	MG1655	LB			30	lacZ	U	r1	1	0	1	0	1	0
385	GSM157628	GSE6836	J. Faith	20070122	MG1655	LB			60	lacZ	U	r1	1	0	1	0	1	0
386	GSM157629	GSE6836	J. Faith	20070122	MG1655	LB			90	lacZ	U	r1	1	0	1	0	1	0
387	GSM157630	GSE6836	J. Faith	20070122	MG1655	LB			120	lacZ	U	r1	1	0	1	0	1	0
388	GSM157631	GSE6836	J. Faith	20070122	MG1063	LB			0	lacZ	U	r1	1	0	1	0	1	0
389	GSM157632	GSE6836	J. Faith	20070122	MG1063	LB			0	lacZ	U	r2	1	0	1	0	1	0
390	GSM157633	GSE6836	J. Faith	20070122	MG1063	LB			30	lacZ	U	r1	1	0	1	0	1	0
391	GSM157634	GSE6836	J. Faith	20070122	MG1063	LB			30	lacZ	U	r2	1	0	1	0	1	0
392	GSM157635	GSE6836	J. Faith	20070122	MG1063	LB			60	lacZ	U	r1	1	0	1	0	1	0
393	GSM157636	GSE6836	J. Faith	20070122	MG1063	LB			60	lacZ	U	r2	1	0	1	0	1	0
394	GSM157637	GSE6836	J. Faith	20070122	MG1063	LB			90	lacZ	U	r1	1	0	1	0	1	0
395	GSM157638	GSE6836	J. Faith	20070122	MG1063	LB			90	lacZ	U	r2	1	0	1	0	1	0
396	GSM157639	GSE6836	J. Faith	20070122	MG1063	LB			0	ccdB	U	r1	1	0	0	0	1	0
397	GSM157640	GSE6836	J. Faith	20070122	MG1063	LB			0	ccdB	U	r2	1	0	0	0	1	0
398	GSM157641	GSE6836	J. Faith	20070122	MG1063	LB			30	ccdB	U	r1	1	0	0	0	1	0
399	GSM157642	GSE6836	J. Faith	20070122	MG1063	LB			30	ccdB	U	r2	1	0	0	0	1	0
400	GSM157643	GSE6836	J. Faith	20070122	MG1063	LB			60	ccdB	U	r1	1	0	0	0	1	0
401	GSM157644	GSE6836	J. Faith	20070122	MG1063	LB			60	ccdB	U	r2	1	0	0	0	1	0
402	GSM157645	GSE6836	J. Faith	20070122	MG1063	LB			90	ccdB	U	r1	1	0	0	0	1	0
403	GSM157646	GSE6836	J. Faith	20070122	MG1063	LB			90	ccdB	U	r2	1	0	0	0	1	0
404	GSM157647	GSE6836	J. Faith	20070122	W1863	LB			0	lacZ	U	r1	1	0	1	0	1	0
405	GSM157648	GSE6836	J. Faith	20070122	W1863	LB			30	lacZ	U	r1	1	0	1	0	1	0
406	GSM157649	GSE6836	J. Faith	20070122	W1863	LB			60	lacZ	U	r1	1	0	1	0	1	0
407	GSM157650	GSE6836	J. Faith	20070122	W1863	LB			90	lacZ	U	r1	1	0	1	0	1	0
408	GSM157651	GSE6836	J. Faith	20070122	W1863	LB			0	ccdB	U	r1	1	0	0	0	1	0
409	GSM157652	GSE6836	J. Faith	20070122	W1863	LB			30	ccdB	U	r1	1	0	0	0	1	0
410	GSM157653	GSE6836	J. Faith	20070122	W1863	LB			60	ccdB	U	r1	1	0	0	0	1	0
411	GSM157654	GSE6836	J. Faith	20070122	W1863	LB			90	ccdB	U	r1	1	0	0	0	1	0
412	GSM157655	GSE6836	J. Faith	20070122	MG1063	LB			120	lacZ	U	r1	1	0	1	0	1	0
413	GSM157656	GSE6836	J. Faith	20070122	MG1063	LB			120	ccdB	U	r1	1	0	0	0	1	0
414	GSM157657	GSE6836	J. Faith	20070122	EMG2	LB	2g/L	glu	150	WT		r1	0	0	0	0	1	0
415	GSM157658	GSE6836	J. Faith	20070122	EMG2	LB	2g/L	glu	180	WT		r1	0	0	0	0	1	0
416	GSM157659	GSE6836	J. Faith	20070122	EMG2	LB	2g/L	glu	210	WT		r1	0	0	0	0	1	0
417	GSM157660	GSE6836	J. Faith	20070122	EMG2	LB	2g/L	glu	240	WT		r1	0	0	0	0	1	0
418	GSM157661	GSE6836	J. Faith	20070122	EMG2	LB	2g/L	glu	270	WT		r1	0	0	0	0	1	0
419	GSM157662	GSE6836	J. Faith	20070122	EMG2	LB	2g/L	glu	300	WT		r1	0	0	0	0	1	0
420	GSM157663	GSE6836	J. Faith	20070122	EMG2	LB	2g/L	glu	330	WT		r1	0	0	0	0	1	0
421	GSM157664	GSE6836	J. Faith	20070122	EMG2	LB	2g/L	glu	360	WT		r1	0	0	0	0	1	0
422	GSM157665	GSE6836	J. Faith	20070122	EMG2	LB	2g/L	glu	480	WT		r1	0	0	0	0	1	0
423	GSM157666	GSE6836	J. Faith	20070122	EMG2	LB	4g/L	glu	150	WT		r1	-1	1	0	0	1	0
424	GSM157667	GSE6836	J. Faith	20070122	EMG2	LB	4g/L	glu	180	WT		r1	-1	1	0	0	1	0
425	GSM157668	GSE6836	J. Faith	20070122	EMG2	LB	4g/L	glu	210	WT		r1	-1	1	0	0	1	0
426	GSM157669	GSE6836	J. Faith	20070122	EMG2	LB	4g/L	glu	240	WT		r1	-1	1	0	0	1	0
427	GSM157670	GSE6836	J. Faith	20070122	EMG2	LB	4g/L	glu	270	WT		r1	-1	1	0	0	1	0
428	GSM157671	GSE6836	J. Faith	20070122	EMG2	LB	4g/L	glu	300	WT		r1	-1	1	0	0	1	0
429	GSM157672	GSE6836	J. Faith	20070122	EMG2	LB	4g/L	glu	330	WT		r1	-1	1	0	0	1	0
430	GSM157673	GSE6836	J. Faith	20070122	EMG2	LB	4g/L	glu	360	WT		r1	-1	1	0	0	1	0
431	GSM157674	GSE6836	J. Faith	20070122	EMG2	LB	4g/L	glu	480	WT		r1	-1	1	0	0	1	0
62	GSM546949	GSE21995	A. Singh	20100526	BW25113	M9	10g/L	glu		WT		r1	-1	1	0	0	1	0
63	GSM546950	GSE21995	A. Singh	20100527	BW25114	M9	10g/L	glu		ldhA pflB	D	r2	1	0	1	0	1	0
1	GSM311429	GSE12411	K. Aggarwal	20080811	MG1655	LB	0mM	iptg	0	WT		r1	0	0	0	1	1	0
2	GSM311430	GSE12411	K. Aggarwal	20080811	MG1655	LB	0mM	iptg	0	WT		r1	0	0	0	1	1	0
3	GSM311431	GSE12411	K. Aggarwal	20080811	MG1655	LB	0mM	iptg	90	WT		r1	0	0	0	1	1	0
4	GSM311432	GSE12411	K. Aggarwal	20080811	MG1655	LB	0mM	iptg	90	WT		r1	0	0	0	1	1	0
5	GSM311433	GSE12411	K. Aggarwal	20080811	MG1655	LB	0mM	iptg	210	WT		r1	0	0	0	1	1	0
6	GSM311434	GSE12411	K. Aggarwal	20080811	MG1655	LB	0mM	iptg	210	WT		r1	0	0	0	1	1	0
7	GSM311435	GSE12411	K. Aggarwal	20080811	MG1655	LB	0.1mM	iptg	90	rhsA	U	r1	1	0	0	0	1	0
8	GSM311436	GSE12411	K. Aggarwal	20080811	MG1655	LB	0.1mM	iptg	90	rhsA	U	r1	1	0	0	0	1	0
9	GSM311437	GSE12411	K. Aggarwal	20080811	MG1655	LB	0.1mM	iptg	210	rhsA	U	r1	1	0	0	0	1	0
10	GSM311438	GSE12411	K. Aggarwal	20080811	MG1655	LB	0.1mM	iptg	210	rhsA	U	r1	1	0	0	0	1	0
11	GSM311439	GSE12411	K. Aggarwal	20080811	MG1655	LB	1mM	iptg	90	rhsA	U	r1	1	0	0	0	1	0
12	GSM311440	GSE12411	K. Aggarwal	20080811	MG1655	LB	1mM	iptg	90	rhsA	U	r1	1	0	0	0	1	0
13	GSM311441	GSE12411	K. Aggarwal	20080811	MG1655	LB	1mM	iptg	210	rhsA	U	r1	1	0	0	0	1	0
14	GSM311442	GSE12411	K. Aggarwal	20080811	MG1655	LB	1mM	iptg	210	rhsA	U	r1	1	0	0	0	1	0
15	GSM311443	GSE12411	K. Aggarwal	20080811	MG1655	LB	0mM	iptg	0	rhsA	U	r2	1	0	0	0	1	0
16	GSM311444	GSE12411	K. Aggarwal	20080811	MG1655	LB	0mM	iptg	0	rhsA	U	r2	1	0	0	0	1	0
17	GSM311445	GSE12411	K. Aggarwal	20080811	MG1655	LB	0mM	iptg	90	rhsA	U	r2	1	0	0	0	1	0
18	GSM311446	GSE12411	K. Aggarwal	20080811	MG1655	LB	0mM	iptg	90	rhsA	U	r2	1	0	0	0	1	0
19	GSM311447	GSE12411	K. Aggarwal	20080811	MG1655	LB	0mM	iptg	210	rhsA	U	r2	1	0	0	0	1	0
20	GSM311448	GSE12411	K. Aggarwal	20080811	MG1655	LB	0mM	iptg	210	rhsA	U	r2	1	0	0	0	1	0
21	GSM311449	GSE12411	K. Aggarwal	20080811	MG1655	LB	0.1mM	iptg	90	rhsA	U	r2	1	0	0	0	1	0
22	GSM311450	GSE12411	K. Aggarwal	20080811	MG1655	LB	0.1mM	iptg	90	rhsA	U	r2	1	0	0	0	1	0
23	GSM311451	GSE12411	K. Aggarwal	20080811	MG1655	LB	0.1mM	iptg	210	rhsA	U	r2	1	0	0	0	1	0
24	GSM311452	GSE12411	K. Aggarwal	20080811	MG1655	LB	0.1mM	iptg	210	rhsA	U	r2	1	0	0	0	1	0
25	GSM311453	GSE12411	K. Aggarwal	20080811	MG1655	LB	1mM	iptg	90	rhsA	U	r2	1	0	0	0	1	0
26	GSM311454	GSE12411	K. Aggarwal	20080811	MG1655	LB	1mM	iptg	90	rhsA	U	r2	1	0	0	0	1	0
27	GSM311455	GSE12411	K. Aggarwal	20080811	MG1655	LB	1mM	iptg	210	rhsA	U	r2	1	0	0	0	1	0
28	GSM311456	GSE12411	K. Aggarwal	20080811	MG1655	LB	1mM	iptg	210	rhsA	U	r2	1	0	0	0	1	0
29	GSM543896	GSE21869	Y. Asakura	20110726	YA027	Davis MM	200mg/L	aa		WT		r1	0	0	0	0	1	0
30	GSM543897	GSE21869	Y. Asakura	20110726	YA027	Davis MM	200mg/L	aa		WT		r2	0	0	0	0	1	0
31	GSM543898	GSE21869	Y. Asakura	20110726	YA027	Davis MM	200mg/L	aa		WT		r3	0	0	0	0	1	0
32	GSM543899	GSE21869	Y. Asakura	20110726	YA074	Davis MM	200mg/L	aa		WT		r1	0	0	0	0	1	0
33	GSM543900	GSE21869	Y. Asakura	20110726	YA074	Davis MM	200mg/L	aa		WT		r2	0	0	0	0	1	0
34	GSM543901	GSE21869	Y. Asakura	20110726	YA074	Davis MM	200mg/L	aa		WT		r3	0	0	0	0	1	0
35	GSM543902	GSE21869	Y. Asakura	20110726	YA105	Davis MM	200mg/L	aa		WT		r1	0	0	0	0	1	0
36	GSM543903	GSE21869	Y. Asakura	20110726	YA105	Davis MM	200mg/L	aa		WT		r2	0	0	0	0	1	0
37	GSM543904	GSE21869	Y. Asakura	20110726	YA105	Davis MM	200mg/L	aa		WT		r3	0	0	0	0	1	0
38	GSM543905	GSE21869	Y. Asakura	20110726	strain evolved	Davis MM	200mg/L	aa	11days			r1	0	0	0	0	1	0
39	GSM543906	GSE21869	Y. Asakura	20110726	strain evolved	Davis MM	200mg/L	aa	11days			r2	0	0	0	0	1	0
40	GSM543907	GSE21869	Y. Asakura	20110726	strain evolved	Davis MM	200mg/L	aa	11days			r1	0	0	0	0	1	0
41	GSM543908	GSE21869	Y. Asakura	20110726	strain evolved	Davis MM	200mg/L	aa	11days			r2	0	0	0	0	1	0
42	GSM543909	GSE21869	Y. Asakura	20110726	strain evolved	Davis MM	200mg/L	aa	11days			r1	0	0	0	0	1	0
43	GSM543910	GSE21869	Y. Asakura	20110726	strain evolved	Davis MM	200mg/L	aa	11days			r2	0	0	0	0	1	0
44	GSM543911	GSE21869	Y. Asakura	20110726	strain evolved	Davis MM	200mg/L	aa	11days			r1	0	0	0	0	1	0
45	GSM543912	GSE21869	Y. Asakura	20110726	strain evolved	Davis MM	200mg/L	aa	11days			r2	0	0	0	0	1	0
46	GSM543913	GSE21869	Y. Asakura	20110726	strain evolved	Davis MM	200mg/L	aa	84days			r1	0	0	0	0	1	0
47	GSM543914	GSE21869	Y. Asakura	20110726	strain evolved	Davis MM	200mg/L	aa	84days			r2	0	0	0	0	1	0
48	GSM543915	GSE21869	Y. Asakura	20110726	strain evolved	Davis MM	200mg/L	aa	84days			r1	0	0	0	0	1	0
49	GSM543916	GSE21869	Y. Asakura	20110726	strain evolved	Davis MM	200mg/L	aa	84days			r2	0	0	0	0	1	0
50	GSM543917	GSE21869	Y. Asakura	20110726	strain evolved	Davis MM	200mg/L	aa	84days			r1	0	0	0	0	1	0
51	GSM543918	GSE21869	Y. Asakura	20110726	strain evolved	Davis MM	200mg/L	aa	84days			r2	0	0	0	0	1	0
52	GSM543919	GSE21869	Y. Asakura	20110726	strain evolved	Davis MM	200mg/L	aa	84days			r1	0	0	0	0	1	0
53	GSM543920	GSE21869	Y. Asakura	20110726	strain evolved	Davis MM	200mg/L	aa	84days			r2	0	0	0	0	1	0
54	GSM543921	GSE21869	Y. Asakura	20110726	strain evolved	Davis MM	200mg/L	aa	84days			r1	0	0	0	0	1	0
55	GSM543922	GSE21869	Y. Asakura	20110726	strain evolved	Davis MM	200mg/L	aa	172days			r2	0	0	0	0	1	0
56	GSM543923	GSE21869	Y. Asakura	20110726	strain evolved	Davis MM	200mg/L	aa	172days			r1	0	0	0	0	1	0
57	GSM543924	GSE21869	Y. Asakura	20110726	strain evolved	Davis MM	200mg/L	aa	172days			r2	0	0	0	0	1	0
58	GSM543925	GSE21869	Y. Asakura	20110726	strain evolved	Davis MM	200mg/L	aa	172days			r1	0	0	0	0	1	0
59	GSM543926	GSE21869	Y. Asakura	20110726	strain evolved	Davis MM	200mg/L	aa	172days			r2	0	0	0	0	1	0
60	GSM543927	GSE21869	Y. Asakura	20110726	strain evolved	Davis MM	200mg/L	aa	172days			r1	0	0	0	0	1	0
61	GSM543928	GSE21869	Y. Asakura	20110726	strain evolved	Davis MM	200mg/L	aa	172days			r2	0	0	0	0	1	0
70	GSM820823	GSE33147	S.S. Fong	20111022	MG1655	M9	2g/L	lactate	20days			r1	0	0	0	0	0.56	1
71	GSM820824	GSE33147	S.S. Fong	20111022	MG1655	M9	2g/L	lactate	20days			r2	0	0	0	0	0.56	1
72	GSM820825	GSE33147	S.S. Fong	20111022	MG1655	M9	2g/L	lactate	20days			r3	0	0	0	0	0.56	1
73	GSM820826	GSE33147	S.S. Fong	20111022	MG1655	M9	2g/L	lactate	60days			r1	0	0	0	0	0.56	1
74	GSM820827	GSE33147	S.S. Fong	20111022	MG1655	M9	2g/L	lactate	60days			r2	0	0	0	0	0.56	1
75	GSM820828	GSE33147	S.S. Fong	20111022	MG1655	M9	2g/L	lactate	60days			r3	0	0	0	0	0.56	1
76	GSM820829	GSE33147	S.S. Fong	20111022	MG1655	M9	2g/L	lactate	20days			r1	0	0	0	0	0.53	1
77	GSM820830	GSE33147	S.S. Fong	20111022	MG1655	M9	2g/L	lactate	20days			r2	0	0	0	0	0.53	1
78	GSM820831	GSE33147	S.S. Fong	20111022	MG1655	M9	2g/L	lactate	20days			r3	0	0	0	0	0.53	1
79	GSM820832	GSE33147	S.S. Fong	20111022	MG1655	M9	2g/L	lactate	60days			r1	0	0	0	0	0.53	1
80	GSM820833	GSE33147	S.S. Fong	20111022	MG1655	M9	2g/L	lactate	60days			r2	0	0	0	0	0.53	1
81	GSM820834	GSE33147	S.S. Fong	20111022	MG1655	M9	2g/L	lactate	60days			r3	0	0	0	0	0.53	1
82	GSM820835	GSE33147	S.S. Fong	20111022	MG1655	M9	2g/L	lactate	20days			r1	0	0	0	0	0.54	1
83	GSM820836	GSE33147	S.S. Fong	20111022	MG1655	M9	2g/L	lactate	20days			r2	0	0	0	0	0.54	1
84	GSM820837	GSE33147	S.S. Fong	20111022	MG1655	M9	2g/L	lactate	20days			r3	0	0	0	0	0.54	1
85	GSM820838	GSE33147	S.S. Fong	20111022	MG1655	M9	2g/L	lactate	60days			r1	0	0	0	0	0.54	1
86	GSM820839	GSE33147	S.S. Fong	20111022	MG1655	M9	2g/L	lactate	60days			r2	0	0	0	0	0.54	1
87	GSM820840	GSE33147	S.S. Fong	20111022	MG1655	M9	2g/L	lactate	60days			r3	0	0	0	0	0.54	1
88	GSM820841	GSE33147	S.S. Fong	20111022	MG1655	M9	2g/L	lactate	60days			r4	0	0	0	0	0.54	1
89	GSM820842	GSE33147	S.S. Fong	20111022	MG1655	M9	2g/L	lactate	20days			r1	0	0	0	0	0.55	1
90	GSM820843	GSE33147	S.S. Fong	20111022	MG1655	M9	2g/L	lactate	20days			r2	0	0	0	0	0.55	1
91	GSM820844	GSE33147	S.S. Fong	20111022	MG1655	M9	2g/L	lactate	20days			r3	0	0	0	0	0.55	1
92	GSM820845	GSE33147	S.S. Fong	20111022	MG1655	M9	2g/L	lactate	60days			r1	0	0	0	0	0.55	1
93	GSM820846	GSE33147	S.S. Fong	20111022	MG1655	M9	2g/L	lactate	60days			r2	0	0	0	0	0.55	1
94	GSM820847	GSE33147	S.S. Fong	20111022	MG1655	M9	2g/L	lactate	60days			r3	0	0	0	0	0.55	1
95	GSM820848	GSE33147	S.S. Fong	20111022	MG1655	M9	2g/L	lactate	20days			r1	0	0	0	0	0.56	1
96	GSM820849	GSE33147	S.S. Fong	20111022	MG1655	M9	2g/L	lactate	20days			r2	0	0	0	0	0.56	1
97	GSM820850	GSE33147	S.S. Fong	20111022	MG1655	M9	2g/L	lactate	20days			r3	0	0	0	0	0.56	1
98	GSM820851	GSE33147	S.S. Fong	20111022	MG1655	M9	2g/L	lactate	60days			r1	0	0	0	0	0.56	1
99	GSM820852	GSE33147	S.S. Fong	20111022	MG1655	M9	2g/L	lactate	60days			r2	0	0	0	0	0.56	1
100	GSM820853	GSE33147	S.S. Fong	20111022	MG1655	M9	2g/L	lactate	60days			r3	0	0	0	0	0.56	1
101	GSM820854	GSE33147	S.S. Fong	20111022	MG1655	M9	2g/L	lactate	20days			r1	0	0	0	0	0.59	1
102	GSM820855	GSE33147	S.S. Fong	20111022	MG1655	M9	2g/L	lactate	20days			r2	0	0	0	0	0.59	1
103	GSM820856	GSE33147	S.S. Fong	20111022	MG1655	M9	2g/L	lactate	20days			r3	0	0	0	0	0.59	1
104	GSM820857	GSE33147	S.S. Fong	20111022	MG1655	M9	2g/L	lactate	60days			r1	0	0	0	0	0.59	1
105	GSM820858	GSE33147	S.S. Fong	20111022	MG1655	M9	2g/L	lactate	60days			r2	0	0	0	0	0.59	1
106	GSM820859	GSE33147	S.S. Fong	20111022	MG1655	M9	2g/L	lactate	60days			r3	0	0	0	0	0.59	1
107	GSM820860	GSE33147	S.S. Fong	20111022	MG1655	M9	2g/L	lactate	20days			r1	0	0	0	0	0.59	1
108	GSM820861	GSE33147	S.S. Fong	20111022	MG1655	M9	2g/L	lactate	20days			r2	0	0	0	0	0.5	1
109	GSM820862	GSE33147	S.S. Fong	20111022	MG1655	M9	2g/L	lactate	20days			r3	0	0	0	0	0.5	1
110	GSM820863	GSE33147	S.S. Fong	20111022	MG1655	M9	2g/L	lactate	60days			r1	0	0	0	0	0.5	1
111	GSM820864	GSE33147	S.S. Fong	20111022	MG1655	M9	2g/L	lactate	60days			r2	0	0	0	0	0.5	1
112	GSM820865	GSE33147	S.S. Fong	20111022	MG1655	M9	2g/L	lactate	60days			r3	0	0	0	0	0.5	1
113	GSM820866	GSE33147	S.S. Fong	20111022	MG1655	M9	2g/L	lactate	WT			r1	0	0	0	0	0.23	1
114	GSM820867	GSE33147	S.S. Fong	20111022	MG1655	M9	2g/L	lactate	WT			r2	0	0	0	0	0.23	1
115	GSM820868	GSE33147	S.S. Fong	20111022	MG1655	M9	2g/L	lactate	WT			r3	0	0	0	0	0.23	1
116	GSM820869	GSE33147	S.S. Fong	20111022	MG1655	M9	2g/L	lactate	WT			r4	0	0	0	0	0.23	1
117	GSM820870	GSE33147	S.S. Fong	20111022	MG1655	M9	2g/L	lactate	WT			r5	0	0	0	0	0.23	1
118	GSM820871	GSE33147	S.S. Fong	20111022	MG1655	M9	2g/L	lactate	WT			r6	0	0	0	0	0.23	1
119	GSM820872	GSE33147	S.S. Fong	20111022	MG1655	M9	2g/L	glycerol	20days			r1	0	0	0	0	0.54	1
120	GSM820873	GSE33147	S.S. Fong	20111022	MG1655	M9	2g/L	glycerol	20days			r2	0	0	0	0	0.54	1
121	GSM820874	GSE33147	S.S. Fong	20111022	MG1655	M9	2g/L	glycerol	20days			r3	0	0	0	0	0.54	1
122	GSM820875	GSE33147	S.S. Fong	20111022	MG1655	M9	2g/L	glycerol	44days			r1	0	0	0	0	0.54	1
123	GSM820876	GSE33147	S.S. Fong	20111022	MG1655	M9	2g/L	glycerol	44days			r2	0	0	0	0	0.54	1
124	GSM820877	GSE33147	S.S. Fong	20111022	MG1655	M9	2g/L	glycerol	44days			r3	0	0	0	0	0.54	1
125	GSM820878	GSE33147	S.S. Fong	20111022	MG1655	M9	2g/L	glycerol	20days			r1	0	0	0	0	0.55	1
126	GSM820879	GSE33147	S.S. Fong	20111022	MG1655	M9	2g/L	glycerol	20days			r2	0	0	0	0	0.55	1
127	GSM820880	GSE33147	S.S. Fong	20111022	MG1655	M9	2g/L	glycerol	20days			r3	0	0	0	0	0.55	1
128	GSM820881	GSE33147	S.S. Fong	20111022	MG1655	M9	2g/L	glycerol	44days			r1	0	0	0	0	0.55	1
129	GSM820882	GSE33147	S.S. Fong	20111022	MG1655	M9	2g/L	glycerol	44days			r2	0	0	0	0	0.55	1
130	GSM820883	GSE33147	S.S. Fong	20111022	MG1655	M9	2g/L	glycerol	44days			r3	0	0	0	0	0.55	1
131	GSM820884	GSE33147	S.S. Fong	20111022	MG1655	M9	2g/L	glycerol	20days			r1	0	0	0	0	0.56	1
132	GSM820885	GSE33147	S.S. Fong	20111022	MG1655	M9	2g/L	glycerol	20days			r2	0	0	0	0	0.56	1
133	GSM820886	GSE33147	S.S. Fong	20111022	MG1655	M9	2g/L	glycerol	20days			r3	0	0	0	0	0.56	1
134	GSM820887	GSE33147	S.S. Fong	20111022	MG1655	M9	2g/L	glycerol	44days			r1	0	0	0	0	0.56	1
135	GSM820888	GSE33147	S.S. Fong	20111022	MG1655	M9	2g/L	glycerol	44days			r2	0	0	0	0	0.56	1
136	GSM820889	GSE33147	S.S. Fong	20111022	MG1655	M9	2g/L	glycerol	44days			r3	0	0	0	0	0.56	1
137	GSM820890	GSE33147	S.S. Fong	20111022	MG1655	M9	2g/L	glycerol	20days			r1	0	0	0	0	0.58	1
138	GSM820891	GSE33147	S.S. Fong	20111022	MG1655	M9	2g/L	glycerol	20days			r2	0	0	0	0	0.58	1
139	GSM820892	GSE33147	S.S. Fong	20111022	MG1655	M9	2g/L	glycerol	20days			r3	0	0	0	0	0.58	1
140	GSM820893	GSE33147	S.S. Fong	20111022	MG1655	M9	2g/L	glycerol	44days			r1	0	0	0	0	0.58	1
141	GSM820894	GSE33147	S.S. Fong	20111022	MG1655	M9	2g/L	glycerol	44days			r2	0	0	0	0	0.58	1
142	GSM820895	GSE33147	S.S. Fong	20111022	MG1655	M9	2g/L	glycerol	44days			r3	0	0	0	0	0.58	1
143	GSM820896	GSE33147	S.S. Fong	20111022	MG1655	M9	2g/L	glycerol	20days			r1	0	0	0	0	0.46	1
144	GSM820897	GSE33147	S.S. Fong	20111022	MG1655	M9	2g/L	glycerol	44days			r1	0	0	0	0	0.46	1
145	GSM820898	GSE33147	S.S. Fong	20111022	MG1655	M9	2g/L	glycerol	44days			r2	0	0	0	0	0.46	1
146	GSM820899	GSE33147	S.S. Fong	20111022	MG1655	M9	2g/L	glycerol	44days			r3	0	0	0	0	0.46	1
147	GSM820900	GSE33147	S.S. Fong	20111022	MG1655	M9	2g/L	glycerol	20days			r1	0	0	0	0	0.58	1
148	GSM820901	GSE33147	S.S. Fong	20111022	MG1655	M9	2g/L	glycerol	20days			r2	0	0	0	0	0.58	1
149	GSM820902	GSE33147	S.S. Fong	20111022	MG1655	M9	2g/L	glycerol	20days			r3	0	0	0	0	0.58	1
150	GSM820903	GSE33147	S.S. Fong	20111022	MG1655	M9	2g/L	glycerol	44days			r1	0	0	0	0	0.58	1
151	GSM820904	GSE33147	S.S. Fong	20111022	MG1655	M9	2g/L	glycerol	44days			r2	0	0	0	0	0.58	1
152	GSM820905	GSE33147	S.S. Fong	20111022	MG1655	M9	2g/L	glycerol	44days			r3	0	0	0	0	0.58	1
153	GSM820906	GSE33147	S.S. Fong	20111022	MG1655	M9	2g/L	glycerol	20days			r1	0	0	0	0	0.5	1
154	GSM820907	GSE33147	S.S. Fong	20111022	MG1655	M9	2g/L	glycerol	20days			r2	0	0	0	0	0.5	1
155	GSM820908	GSE33147	S.S. Fong	20111022	MG1655	M9	2g/L	glycerol	20days			r3	0	0	0	0	0.5	1
156	GSM820909	GSE33147	S.S. Fong	20111022	MG1655	M9	2g/L	glycerol	44days			r1	0	0	0	0	0.5	1
157	GSM820910	GSE33147	S.S. Fong	20111022	MG1655	M9	2g/L	glycerol	44days			r2	0	0	0	0	0.5	1
158	GSM820911	GSE33147	S.S. Fong	20111022	MG1655	M9	2g/L	glycerol	44days			r3	0	0	0	0	0.5	1
159	GSM820912	GSE33147	S.S. Fong	20111022	MG1655	M9	2g/L	glycerol	WT			r1	0	0	0	0	0.22	1
160	GSM820913	GSE33147	S.S. Fong	20111022	MG1655	M9	2g/L	glycerol	WT			r2	0	0	0	0	0.22	1
161	GSM820914	GSE33147	S.S. Fong	20111022	MG1655	M9	2g/L	glycerol	WT			r3	0	0	0	0	0.22	1
162	GSM820915	GSE33147	S.S. Fong	20111022	MG1655	M9	2g/L	glycerol	WT			r4	0	0	0	0	0.22	1
163	GSM820916	GSE33147	S.S. Fong	20111022	MG1655	M9	2g/L	glycerol	WT			r5	0	0	0	0	0.22	1
164	GSM820917	GSE33147	S.S. Fong	20111022	MG1655	M9	2g/L	glycerol	20days			r2	0	0	0	0	0.46	1
165	GSM820918	GSE33147	S.S. Fong	20111022	MG1655	M9	2g/L	glycerol	20days			r3	0	0	0	0	0.46	1
64	GSM564421	GSE22829	S.E. Cohen	20100714	AB1157	LB				WT		r1	0	0	0	0	1	0
65	GSM564422	GSE22829	S.E. Cohen	20100714	AB1157	LB				WT		r2	0	0	0	0	1	0
66	GSM564423	GSE22829	S.E. Cohen	20100714	AB1157	LB				WT		r3	0	0	0	0	1	0
67	GSM564424	GSE22829	S.E. Cohen	20100714	AB1157	LB				nusA	D	r1	1	0	1	0	1	0
68	GSM564425	GSE22829	S.E. Cohen	20100714	AB1157	LB				nusA	D	r2	1	0	1	0	1	0
69	GSM564426	GSE22829	S.E. Cohen	20100714	AB1157	LB				nusA	D	r3	1	0	1	0	1	0
1197	GSM85143	GSE3665	H. Alper	20070923	DH5alpha	LB/M9	0g/L 5g/L 1mM	EtOH D-glucose thiamine	exponential			r1	-1	1	0	0	1	0
1198	GSM85144	GSE3665	H. Alper	20070923	DH5alpha	LB/M9	0g/L 5g/L 1mM	EtOH D-glucose thiamine	exponential			r2	-1	1	0	0	1	0
1199	GSM85145	GSE3665	H. Alper	20070923	DH5alpha	LB/M9	0g/L 5g/L 1mM	EtOH D-glucose thiamine	exponential			r3	-1	1	0	0	1	0
1200	GSM85146	GSE3665	H. Alper	20070923	DH5alpha	LB/M9	0g/L 5g/L 1mM	EtOH D-glucose thiamine	exponential			r1	-1	1	0	0	1	0
1201	GSM85147	GSE3665	H. Alper	20070923	DH5alpha	LB/M9	0g/L 5g/L 1mM	EtOH D-glucose thiamine	exponential			r2	-1	1	0	0	1	0
1202	GSM85148	GSE3665	H. Alper	20070923	DH5alpha	LB/M9	0g/L 5g/L 1mM	EtOH D-glucose thiamine	exponential			r3	-1	1	0	0	1	0
1203	GSM85149	GSE3665	H. Alper	20070923	DH5alpha	LB/M9	0g/L 5g/L 1mM	EtOH D-glucose thiamine	exponential			r1	-1	1	0	0	1	0
1204	GSM85150	GSE3665	H. Alper	20070923	DH5alpha	LB/M9	0g/L 5g/L 1mM	EtOH D-glucose thiamine	exponential			r2	-1	1	0	0	1	0
1205	GSM85151	GSE3665	H. Alper	20070923	DH5alpha	LB/M9	0g/L 5g/L 1mM	EtOH D-glucose thiamine	exponential			r3	-1	1	0	0	1	0
1206	GSM85152	GSE3665	H. Alper	20070923	DH5alpha	LB/M9	0g/L 5g/L 1mM	EtOH D-glucose thiamine	exponential			r1	-1	1	0	0	1	0
1207	GSM85153	GSE3665	H. Alper	20070923	DH5alpha	LB/M9	0g/L 5g/L 1mM	EtOH D-glucose thiamine	exponential			r2	-1	1	0	0	1	0
1208	GSM85154	GSE3665	H. Alper	20070923	DH5alpha	LB/M9	20g/L 5g/L 1mM	EtOH D-glucose thiamine	exponential			r1	-1	1	0	0	1	0
1209	GSM85155	GSE3665	H. Alper	20070923	DH5alpha	LB/M9	20g/L 5g/L 1mM	EtOH D-glucose thiamine	exponential			r2	-1	1	0	0	1	0
1210	GSM85156	GSE3665	H. Alper	20070923	DH5alpha	LB/M9	20g/L 5g/L 1mM	EtOH D-glucose thiamine	exponential			r3	-1	1	0	0	1	0
1211	GSM85157	GSE3665	H. Alper	20070923	DH5alpha	LB/M9	40g/L 5g/L 1mM	EtOH D-glucose thiamine	exponential			r1	-1	1	0	0	1	0
1212	GSM85158	GSE3665	H. Alper	20070923	DH5alpha	LB/M9	40g/L 5g/L 1mM	EtOH D-glucose thiamine	exponential			r2	-1	1	0	0	1	0
1213	GSM85159	GSE3665	H. Alper	20070923	DH5alpha	LB/M9	40g/L 5g/L 1mM	EtOH D-glucose thiamine	exponential			r3	-1	1	0	0	1	0
1214	GSM85160	GSE3665	H. Alper	20070923	DH5alpha	LB/M9	20g/L 5g/L 1mM	EtOH D-glucose thiamine	exponential			r1	-1	1	0	0	1	0
1215	GSM85161	GSE3665	H. Alper	20070923	DH5alpha	LB/M9	20g/L 5g/L 1mM	EtOH D-glucose thiamine	exponential			r2	-1	1	0	0	1	0
1216	GSM85162	GSE3665	H. Alper	20070923	DH5alpha	LB/M9	20g/L 5g/L 1mM	EtOH D-glucose thiamine	exponential			r3	-1	1	0	0	1	0
1217	GSM106504	GSE4724	M. Caldara	20061101	P4X	M9	5g/L 100ug/mL	glucose L-methionine	mid-exponential phase			r1	-1	1	0	0	0.65	1
1218	GSM106751	GSE4724	M. Caldara	20061101	P4X	M9	5g/L 100ug/mL	glucose L-methionine	mid-exponential phase			r1	-1	1	0	0	0.65	1
1219	GSM106752	GSE4724	M. Caldara	20061101	P4X	M9	5g/L 100ug/mL	glucose L-methionine	mid-exponential phase			r1	-1	1	0	0	0.65	1
1220	GSM106753	GSE4724	M. Caldara	20061101	P4X	M9	5g/L 100ug/mL 100ug/mL	glucose L-methionine arginine	mid-exponential phase			r2	-1	1	0	0	0.65	1
1221	GSM106755	GSE4724	M. Caldara	20061101	P4X	M9	5g/L 100ug/mL 100ug/mL	glucose L-methionine arginine	mid-exponential phase			r2	-1	1	0	0	0.65	1
1222	GSM106756	GSE4724	M. Caldara	20061101	P4X	M9	5g/L 100ug/mL 100ug/mL	glucose L-methionine arginine	mid-exponential phase			r2	-1	1	0	0	0.65	1
1223	GSM106757	GSE4724	M. Caldara	20061101	P4XB2	M9	5g/L 100ug/mL 100ug/mL	glucose L-methionine arginine	mid-exponential phase			r3	-1	1	0	0	0.65	1
1224	GSM106758	GSE4724	M. Caldara	20061101	P4XB2	M9	5g/L 100ug/mL 100ug/mL	glucose L-methionine arginine	mid-exponential phase			r3	-1	1	0	0	0.65	1
1225	GSM106759	GSE4724	M. Caldara	20061101	P4XB2	M9	5g/L 100ug/mL 100ug/mL	glucose L-methionine arginine	mid-exponential phase			r3	-1	1	0	0	0.65	1
1226	GSM129073	GSE5552	T. Bansal	20070709	O157:H7	LB	0.2% 0.1%	biofilm glucose DMF	420			r1	0	0	0	0	1.35	1
1227	GSM129074	GSE5552	T. Bansal	20070709	O157:H7	LB	0.2% 50uM	biofilm glucose epinephrine	420			r2	0	0	0	0	1.35	1
1228	GSM129075	GSE5552	T. Bansal	20070709	O157:H7	LB	0.2% 50uM	biofilm glucose norepinephrine	420			r3	0	0	0	0	1.33	1
1229	GSM129076	GSE5552	T. Bansal	20070709	O157:H7	LB	0.2% 500uM	biofilm glucose indole	420			r4	0	0	0	0	1	0
1230	GSM143158	GSE6195	J. Lee	20070426	EHEC	LB	0.001	biofilm DMF	420			r1	0	0	0	0	1.43	1
1231	GSM143159	GSE6195	J. Lee	20070426	EHEC	LB	0.001	biofilm DMF	420			r2	0	0	0	0	1.43	1
1232	GSM143160	GSE6195	J. Lee	20070426	EHEC	LB	0.1% 1000uM	biofilm DMF hydroxyindole	420			r3	0	0	0	0	1.14	1
1233	GSM143161	GSE6195	J. Lee	20070426	EHEC	LB	0.1% 250uM	biofilm DMF isatin	420			r4	0	0	0	0	1.44	1
1234	GSM161201	GSE6992	J. Blanchard	20070210	MG1655	EZ Rich Defined Medium	1g/L	glucose	0	soxR	D	r1	1	0	1	0	1	0
1235	GSM161202	GSE6992	J. Blanchard	20070210	MG1655	EZ Rich Defined Medium	1g/L	glucose	2	soxR	D	r1	1	0	1	0	1	0
1236	GSM161203	GSE6992	J. Blanchard	20070210	MG1655	EZ Rich Defined Medium	1g/L	glucose	4	soxR	D	r1	1	0	1	0	1	0
1237	GSM161204	GSE6992	J. Blanchard	20070210	MG1655	EZ Rich Defined Medium	1g/L	glucose	6	soxR	D	r1	1	0	1	0	1	0
1238	GSM161205	GSE6992	J. Blanchard	20070210	MG1655	EZ Rich Defined Medium	1g/L	glucose	8	soxR	D	r1	1	0	1	0	1	0
1239	GSM161206	GSE6992	J. Blanchard	20070210	MG1655	EZ Rich Defined Medium	1g/L	glucose	10	soxR	D	r1	1	0	1	0	1	0
1240	GSM161207	GSE6992	J. Blanchard	20070210	MG1655	EZ Rich Defined Medium	1g/L	glucose	0	WT		r1	-1	1	0	0	1	0
1241	GSM161208	GSE6992	J. Blanchard	20070210	MG1655	EZ Rich Defined Medium	1g/L	glucose	2	WT		r1	-1	1	0	0	1	0
1242	GSM161209	GSE6992	J. Blanchard	20070210	MG1655	EZ Rich Defined Medium	1g/L	glucose	4	WT		r1	-1	1	0	0	1	0
1243	GSM161210	GSE6992	J. Blanchard	20070210	MG1655	EZ Rich Defined Medium	1g/L	glucose	6	WT		r1	-1	1	0	0	1	0
1244	GSM161211	GSE6992	J. Blanchard	20070210	MG1655	EZ Rich Defined Medium	1g/L	glucose	8	WT		r1	-1	1	0	0	1	0
1245	GSM161212	GSE6992	J. Blanchard	20070210	MG1655	EZ Rich Defined Medium	1g/L	glucose	10	WT		r1	-1	1	0	0	1	0
1246	GSM161213	GSE6992	J. Blanchard	20070210	MG1655	EZ Rich Defined Medium	1g/L	glucose	0	WT		r2	-1	1	0	0	1	0
1247	GSM161214	GSE6992	J. Blanchard	20070210	MG1655	EZ Rich Defined Medium	1g/L	glucose	2	WT		r2	-1	1	0	0	1	0
1248	GSM161215	GSE6992	J. Blanchard	20070210	MG1655	EZ Rich Defined Medium	1g/L	glucose	4	WT		r2	-1	1	0	0	1	0
1249	GSM161216	GSE6992	J. Blanchard	20070210	MG1655	EZ Rich Defined Medium	1g/L	glucose	6	WT		r2	-1	1	0	0	1	0
1250	GSM161217	GSE6992	J. Blanchard	20070210	MG1655	EZ Rich Defined Medium	1g/L	glucose	8	WT		r2	-1	1	0	0	1	0
1251	GSM161218	GSE6992	J. Blanchard	20070210	MG1655	EZ Rich Defined Medium	1g/L	glucose	10	WT		r2	-1	1	0	0	1	0
1252	GSM174666	GSE7243	Y. Li	20070501	W3110	M9	4g/L 9g/L	glucose saline	exponential	WT		r1	-1	1	0	0	1	0
1253	GSM174667	GSE7243	Y. Li	20070501	W3110	M9	4g/L 9g/L	glucose saline	exponential	WT		r2	-1	1	0	0	1	0
1254	GSM174668	GSE7243	Y. Li	20070501	W3110	M9	4g/L 9g/L	glucose saline	exponential	WT		r3	-1	1	0	0	1	0
1255	GSM174669	GSE7243	Y. Li	20070501	W3110	M9	4g/L 9g/L	glucose saline	exponential	PhoU	D	r1	1	0	1	0	1	0
1256	GSM174670	GSE7243	Y. Li	20070501	W3110	M9	4g/L 9g/L	glucose saline	exponential	PhoU	D	r2	1	0	1	0	1	0
1257	GSM174671	GSE7243	Y. Li	20070501	W3110	M9	4g/L 9g/L	glucose saline	exponential	PhoU	D	r3	1	0	1	0	1	0
1260	GSM180102	GSE7439	M. Kendall	20070920	VS94	DMEM			exponential			r1	0	0	0	0	1	0
1261	GSM180104	GSE7439	M. Kendall	20070920	86-24	DMEM			exponential			r2	0	0	0	0	1	0
1262	GSM180106	GSE7439	M. Kendall	20070920	VS94	DMEM	100uM	DPD	exponential			r3	0	0	0	0	1	0
1263	GSM180110	GSE7439	M. Kendall	20070920	VS94	DMEM	50uM	epinephrine	exponential			r4	0	0	0	0	1	0
1264	GSM180112	GSE7439	M. Kendall	20070920	VS94	DMEM	30uM	AI-3	exponential			r5	0	0	0	0	1	0
1258	GSM175728	GSE7656	T. Gunasekera	20090101	NCM3722	K medium	2.7g/L	glucose	mid-log phase	WT		r1	-1	1	0	0	1	0
1259	GSM175737	GSE7656	T. Gunasekera	20090101	NCM3722	K medium	2.7g/L	glucose	mid-log phase	WT		r2	-1	1	0	0	1	0
1265	GSM183470	GSE7656	T. Gunasekera	20090101	NCM3722	K medium	2.7g/L	glucose	mid-log phase	WT		r3	-1	1	0	0	1	0
1266	GSM183471	GSE7656	T. Gunasekera	20090101	NCM3722	K medium	2.7g/L	glucose	mid-log phase	WT		r4	-1	1	0	0	1	0
1267	GSM183472	GSE7656	T. Gunasekera	20090101	NCM3722	K medium	2.7g/L	glucose	mid-log phase	WT		r5	-1	1	0	0	1	0
1268	GSM183473	GSE7656	T. Gunasekera	20090101	NCM3722	K medium	2.7g/L	glucose	mid-log phase	WT		r6	-1	1	0	0	1	0
1269	GSM183488	GSE7656	T. Gunasekera	20090101	NCM3722	K medium	2.7g/L	glucose	mid-log phase	WT		r1	-1	1	0	0	1	0
1270	GSM183489	GSE7656	T. Gunasekera	20090101	NCM3722	K medium	2.7g/L	glucose	mid-log phase	WT		r2	-1	1	0	0	1	0
1271	GSM183490	GSE7656	T. Gunasekera	20090101	NCM3722	K medium	2.7g/L	glucose	mid-log phase	WT		r3	-1	1	0	0	1	0
1272	GSM183491	GSE7656	T. Gunasekera	20090101	NCM3722	K medium	2.7g/L	glucose	mid-log phase	WT		r4	-1	1	0	0	1	0
1273	GSM183492	GSE7656	T. Gunasekera	20090101	NCM3722	K medium	2.7g/L	glucose	mid-log phase	WT		r5	-1	1	0	0	1	0
1274	GSM183493	GSE7656	T. Gunasekera	20090101	NCM3722	K medium	2.7g/L	glucose	mid-log phase	WT		r6	-1	1	0	0	1	0
1275	GSM183494	GSE7656	T. Gunasekera	20090101	NCM3722	K medium	2.7g/L	glucose	mid-log phase	WT		r1	-1	1	0	0	1	0
1276	GSM183495	GSE7656	T. Gunasekera	20090101	NCM3722	K medium	2.7g/L	glucose	mid-log phase	WT		r2	-1	1	0	0	1	0
1277	GSM183496	GSE7656	T. Gunasekera	20090101	NCM3722	K medium	2.7g/L	glucose	mid-log phase	WT		r3	-1	1	0	0	1	0
1278	GSM183497	GSE7656	T. Gunasekera	20090101	NCM3722	K medium	2.7g/L	glucose	mid-log phase	WT		r4	-1	1	0	0	1	0
1279	GSM183498	GSE7656	T. Gunasekera	20090101	NCM3722	K medium	2.7g/L	glucose	mid-log phase	WT		r5	-1	1	0	0	1	0
1280	GSM183499	GSE7656	T. Gunasekera	20090101	NCM3722	K medium	2.7g/L	glucose	mid-log phase	WT		r6	-1	1	0	0	1	0
1289	GSM252012	GSE8706	X. Zhang	20080222	MG1655	LB			900	WT		r2	-1	1	0	0	0.25	1
1290	GSM252013	GSE8706	X. Zhang	20080222	MG1655	LB			900	yncC	D	r2	1	0	1	0	0.1	1
1281	GSM247664	GSE9923	X. Zhang	20080605	BW25113	LB			exponential	WT		r1	0	0	0	0	1.05	1
1282	GSM247665	GSE9923	X. Zhang	20080605	BW25113	LB			exponential	sdiA	D	r1	0	0	0	0	1.05	1
1283	GSM247666	GSE9923	X. Zhang	20080605	BW25113	LB			180	luxS	D	r1	0	0	0	0	1.05	1
1284	GSM247667	GSE9923	X. Zhang	20080605	BW25113	LB			180	luxS	D	r2	0	0	0	0	1.05	1
1285	GSM247668	GSE9923	X. Zhang	20080605	BW25113	LB			180	luxS	D	r3	0	0	0	0	1.46	1
1286	GSM247669	GSE9923	X. Zhang	20080605	BW25113	LB			180	luxS	D	r4	0	0	0	0	1.46	1
1287	GSM247861	GSE9923	X. Zhang	20080605	BW25113	LB		temperature biofilm DMF	420	tnaA	D	r2	0	0	0	0	1.46	1
1288	GSM247867	GSE9923	X. Zhang	20080605	BW25113	LB	100uM	temperature biofilm indole	420	tnaA	D	r4	0	0	0	0	1.38	1
1313	GSM264625	GSE9923	X. Zhang	20080605	BW25113	LB	1mM	temperature indole biofilm	420	sdiA	D	r2	0	0	0	0	1.03	1
1314	GSM264626	GSE9923	X. Zhang	20080605	BW25113	LB		temperature DMF biofilm	420	sdiA	D	r3	0	0	0	0	1.05	1
1291	GSM255759	GSE10116	R. Garcia-Contreras	20080617	BW25113	LB	2 mM	IPTG biofilm	exponential			r1	0	0	0	0	1	0
1292	GSM255761	GSE10116	R. Garcia-Contreras	20080617	BW25113	LB	2 mM	IPTG biofilm	exponential			r2	0	0	0	0	1	0
1293	GSM261482	GSE10345	C. Cardinale	20080516	MG1655	MOPS	4g/L 0.5%	glucose casamino acids	exponential	WT		r1	-1	1	0	0	1	0
1294	GSM261483	GSE10345	C. Cardinale	20080516	MG1655	MOPS	4g/L 0.5%	glucose casamino acids	exponential	WT		r2	-1	1	0	0	1	0
1295	GSM261484	GSE10345	C. Cardinale	20080516	MG1655	MOPS	4g/L 0.5% 10mcg/mL	glucose casamino acids bicyclomycin	20	WT		r1	-1	1	0	0	1	0
1296	GSM261485	GSE10345	C. Cardinale	20080516	MG1655	MOPS	4g/L 0.5% 10mcg/mL	glucose casamino acids bicyclomycin	20	WT		r2	-1	1	0	0	1	0
1297	GSM261486	GSE10345	C. Cardinale	20080516	MG1655	MOPS	4g/L 0.5% 25mcg/mL	glucose casamino acids bicyclomycin	20	WT		r1	-1	1	0	0	1	0
1298	GSM261487	GSE10345	C. Cardinale	20080516	MG1655	MOPS	4g/L 0.5% 25mcg/mL	glucose casamino acids bicyclomycin	20	WT		r2	-1	1	0	0	1	0
1299	GSM261488	GSE10345	C. Cardinale	20080516	MG1655	MOPS	4g/L 0.5% 100mcg/mL	glucose casamino acids bicyclomycin	20	WT		r1	-1	1	0	0	1	0
1300	GSM261489	GSE10345	C. Cardinale	20080516	MG1655	MOPS	4g/L 0.5% 100mcg/mL	glucose casamino acids bicyclomycin	20	WT		r2	-1	1	0	0	1	0
1301	GSM261490	GSE10345	C. Cardinale	20080516	O157H7	MOPS	4g/L 0.5%	glucose casamino acids	exponential	WT		r1	-1	1	0	0	1	0
1302	GSM261491	GSE10345	C. Cardinale	20080516	O157H7	MOPS	4g/L 0.5%	glucose casamino acids	exponential	WT		r2	-1	1	0	0	1	0
1303	GSM261492	GSE10345	C. Cardinale	20080516	O157H7	MOPS	4g/L 0.5% 100mcg/mL	glucose casamino acids bicyclomycin	20	WT		r1	-1	1	0	0	1	0
1304	GSM261493	GSE10345	C. Cardinale	20080516	O157H7	MOPS	4g/L 0.5% 100mcg/mL	glucose casamino acids bicyclomycin	20	WT		r2	-1	1	0	0	1	0
1305	GSM261494	GSE10345	C. Cardinale	20080516	MDS42	MOPS	4g/L 0.5%	glucose casamino acids	exponential	WT		r1	-1	1	0	0	1	0
1306	GSM261495	GSE10345	C. Cardinale	20080516	MDS42	MOPS	4g/L 0.5%	glucose casamino acids	exponential	WT		r2	-1	1	0	0	1	0
1307	GSM261496	GSE10345	C. Cardinale	20080516	MDS42	MOPS	4g/L 0.5% 100mcg/mL	glucose casamino acids bicyclomycin	20	WT		r1	-1	1	0	0	1	0
1308	GSM261497	GSE10345	C. Cardinale	20080516	MDS42	MOPS	4g/L 0.5% 100mcg/mL	glucose casamino acids bicyclomycin	20	WT		r2	-1	1	0	0	1	0
1309	GSM261498	GSE10345	C. Cardinale	20080516	MDS42	MOPS	4g/L 0.5%	glucose casamino acids		nusA	D	r1	1	0	1	0	1	0
1310	GSM261499	GSE10345	C. Cardinale	20080516	MDS42	MOPS	4g/L 0.5%	glucose casamino acids		nusA	D	r2	1	0	1	0	1	0
1311	GSM261500	GSE10345	C. Cardinale	20080516	MDS42	MOPS	4g/L 0.5%	glucose casamino acids		nusG	D	r1	1	0	1	0	1	0
1312	GSM261501	GSE10345	C. Cardinale	20080516	MDS42	MOPS	4g/L 0.5%	glucose casamino acids		nusG	D	r2	1	0	1	0	1	0
1315	GSM272059	GSE11303	T. Gunasekera	20081231	BW25113	M9	10mM	glycerol	mid log phase			r1	-1	1	0	0	1	0
1316	GSM272060	GSE11303	T. Gunasekera	20081231	BW25113	M9	10mM	glycerol	mid log phase			r2	-1	1	0	0	1	0
1317	GSM272063	GSE11303	T. Gunasekera	20081231	BW25113	M9	10mM	glycerol	mid log phase			r3	-1	1	0	0	1	0
1318	GSM272064	GSE11303	T. Gunasekera	20081231	BW25113	M9	10mM 10uM	glycerol TPEN	30			r1	-1	1	0	0	1	0
1319	GSM272065	GSE11303	T. Gunasekera	20081231	BW25113	M9	10mM 10uM	glycerol TPEN	30			r2	-1	1	0	0	1	0
1320	GSM272066	GSE11303	T. Gunasekera	20081231	BW25113	M9	10mM 10uM	glycerol TPEN	30			r3	-1	1	0	0	1	0
1321	GSM298124	GSE11779	J. Lee	20090128	BW25113	LB	1mM 30uM	IPTG Cm biofilm	720	WT		r1	0	0	0	0	0.76	1
1322	GSM298125	GSE11779	J. Lee	20090128	BW25113	LB	1mM 30uM	IPTG Cm biofilm	720	sdiA	U	r2	0	0	0	0	0.87	1
1343	GSM341044	GSE11779	J. Lee	20090128	BW25113	LB	1mM 30uM	IPTG Cm biofilm	720	sdiA	D	r3	0	0	0	0	1	0
1323	GSM301485	GSE11932	T. Wood	20090128	MG1655	LB		biofilm	900			r1	0	0	0	0	1	0
1324	GSM301486	GSE11932	T. Wood	20090128	LVM100	LB		biofilm	900			r2	0	0	0	0	1	0
1325	GSM303526	GSE12006	J. Soini	20080708	W3110	LB	10g/L	glucose	15			r1	-1	1	0	0	0.1	1
1326	GSM303527	GSE12006	J. Soini	20080708	W3110	LB	10g/L	glucose	15			r2	-1	1	0	0	0.1	1
1327	GSM303528	GSE12006	J. Soini	20080708	W3110	LB	10g/L	glucose	45			r3	-1	1	0	0	0.1	1
1328	GSM303529	GSE12006	J. Soini	20080708	W3110	LB	10g/L	glucose	75			r4	-1	1	0	0	0.1	1
1329	GSM306856	GSE12190	S. Shabala	20080725	Frag1	M9	10g/L	glucose	exponential			r1	-1	1	0	0	1	0
1330	GSM306857	GSE12190	S. Shabala	20080725	Frag1	M9	10g/L	glucose	exponential			r2	-1	1	0	0	1	0
1331	GSM306858	GSE12190	S. Shabala	20080725	Frag1	M9	10g/L 1.25M	glucose sucrose	exponential			r1	-1	1	0	0	1	0
1332	GSM306859	GSE12190	S. Shabala	20080725	Frag1	M9	10g/L 1.25M	glucose sucrose	exponential			r2	-1	1	0	0	1	0
1333	GSM306860	GSE12190	S. Shabala	20080725	Frag1	M9	10g/L 1.25M	glucose NaCl	exponential			r1	-1	1	0	0	1	0
1334	GSM306861	GSE12190	S. Shabala	20080725	Frag1	M9	10g/L 1.25M	glucose NaCl	exponential			r2	-1	1	0	0	1	0
1335	GSM318714	GSE12701	W. Thomas	20090128	BW25113	LB		biofilm	480	WT		r1	0	0	0	0	1	0
1336	GSM318715	GSE12701	W. Thomas	20090128	BW25113	LB		biofilm	480	yjgK	D	r2	0	0	0	0	1	0
1337	GSM319951	GSE12750	C. Attila	20090102	BW25113	LB		biofilm DMF	420			r1	0	0	0	0	1.66	1
1338	GSM319952	GSE12750	C. Attila	20090102	BW25113	LB	10uM	biofilm 5-fluorouracil	420			r1	0	0	0	0	1.24	1
1369	GSM356794	GSE12750	C. Attila	20090102	BW25113	LB		biofilm DMF	420			r2	0	0	0	0	1.66	1
1370	GSM356795	GSE12750	C. Attila	20090102	BW25113	LB	10uM	biofilm 5-fluorouracil	420			r2	0	0	0	0	1.24	1
1339	GSM322121	GSE12831	N. Reading	20100405	86-24	DMEM			exponential	qseE	D	r1	1	0	1	0	1	0
1340	GSM322122	GSE12831	N. Reading	20100405	86-24	DMEM			exponential	qseF	D	r2	1	0	1	0	1	0
1341	GSM322123	GSE12831	N. Reading	20100405	86-24	DMEM			exponential	qseG	D	r3	1	0	1	0	1	0
1342	GSM322124	GSE13562	D. Hughes	20100409	86-24	DMEM			exponential	WT		r1	0	0	0	0	1	0
1344	GSM341492	GSE13562	D. Hughes	20100409	86-24	DMEM			exponential	WT		r2	0	0	0	0	1	0
1345	GSM341493	GSE13562	D. Hughes	20100409	86-24	DMEM			exponential	sidA	D	r3	1	0	0	0	1	0
1346	GSM341494	GSE13562	D. Hughes	20100409	86-24	DMEM			exponential	sidA	D	r4	1	0	0	0	1	0
1347	GSM341911	GSE13589	A. Ito	20090401	MG1655	MOPS	2g/L	glucose biofilm	exponential			r1	0	0	0	0	1	0
1348	GSM341912	GSE13589	A. Ito	20090401	MG1655	MOPS	2g/L	glucose biofilm	exponential			r2	0	0	0	0	1	0
1349	GSM341913	GSE13589	A. Ito	20090401	MG1655	MOPS	2g/L	glucose biofilm	exponential			r3	0	0	0	0	1	0
1350	GSM341914	GSE13589	A. Ito	20090401	MG1655	MOPS	2g/L	glucose biofilm	exponential			r1	0	0	0	0	1	0
1351	GSM341915	GSE13589	A. Ito	20090401	MG1655	MOPS	2g/L	glucose biofilm	exponential			r2	0	0	0	0	1	0
1352	GSM341916	GSE13589	A. Ito	20090401	MG1655	MOPS	2g/L	glucose biofilm	exponential			r3	0	0	0	0	1	0
1353	GSM341917	GSE13589	A. Ito	20090401	MG1655	MOPS	2g/L	glucose	exponential			r1	0	0	0	0	1	0
1354	GSM341918	GSE13589	A. Ito	20090401	MG1655	MOPS	2g/L	glucose	exponential			r2	0	0	0	0	1	0
1355	GSM341919	GSE13589	A. Ito	20090401	MG1655	MOPS	2g/L	glucose	exponential			r3	0	0	0	0	1	0
1356	GSM341920	GSE13589	A. Ito	20090401	MG1655	MOPS	2g/L	glucose	stationary			r1	0	0	0	0	1	0
1357	GSM341921	GSE13589	A. Ito	20090401	MG1655	MOPS	2g/L	glucose	stationary			r2	0	0	0	0	1	0
1358	GSM341922	GSE13589	A. Ito	20090401	MG1655	MOPS	2g/L	glucose	stationary			r3	0	0	0	0	1	0
1359	GSM350095	GSE13902	V. Sanchez-Torres	20091209	BW25113	modified complex	20mM	formate	30	fhlA	U	r1	1	0	1	0	1	0
1360	GSM350102	GSE13902	V. Sanchez-Torres	20091209	BW25113	modified complex	20mM	formate	30	fhlA	U	r1	1	0	1	0	1	0
1361	GSM351280	GSE13982	L. Nobre	20081217	MG1655	M9			15			r2	0	0	0	0	1	0
1362	GSM351281	GSE13982	L. Nobre	20081217	MG1655	M9	250uM	CORM-2	15			r2	0	0	0	0	1	0
1363	GSM351282	GSE13982	L. Nobre	20081217	MG1655	M9			15			r1	0	0	0	0	1	0
1364	GSM351294	GSE13982	L. Nobre	20081217	MG1655	M9	250uM	CORM-2	15			r1	0	0	0	0	1	0
1365	GSM351295	GSE13982	L. Nobre	20081217	MG1655	M9			15			r2	0	0	0	0	1	0
1366	GSM351296	GSE13982	L. Nobre	20081217	MG1655	M9	250uM	CORM-2	15			r2	0	0	0	0	1	0
1367	GSM351297	GSE13982	L. Nobre	20081217	MG1655	M9			15			r1	0	0	0	0	1	0
1368	GSM351304	GSE13982	L. Nobre	20081217	MG1655	M9	250uM	CORM-2	15			r1	0	0	0	0	1	0
1371	GSM361555	GSE14472	X. Wang	20090427	BW25113	LB	2g/L	glucose biofilm	exponential	WT		r1	0	0	0	0	1.4	1
1372	GSM361556	GSE14472	X. Wang	20090427	BW25113	LB	2g/L	glucose biofilm	exponential	CP4	D	r2	0	0	0	0	1.67	1
1373	GSM370094	GSE14796	Y. Yang	20100201	W3110	BHI Agar			300			r1	0	0	0	0	1	0
1374	GSM370095	GSE14796	Y. Yang	20100201	W3110	BHI Agar			300			r2	0	0	0	0	1	0
1375	GSM370096	GSE14796	Y. Yang	20100201	W3110	BHI Agar			300			r3	0	0	0	0	1	0
1376	GSM370097	GSE14796	Y. Yang	20100201	W3110	BHI Agar	Not found	sucrose MgSO4	300			r1	-1	1	0	0	1	0
1377	GSM370098	GSE14796	Y. Yang	20100201	W3110	BHI Agar	Not found	sucrose MgSO4	300			r2	-1	1	0	0	1	0
1378	GSM370099	GSE14796	Y. Yang	20100201	W3110	BHI Agar	Not found	sucrose MgSO4	300			r3	-1	1	0	0	1	0
1379	GSM370100	GSE14796	Y. Yang	20100201	W3110	BHI Agar	Not found	sucrose MgSO4 PenG	300			r1	-1	1	0	0	1	0
1380	GSM370101	GSE14796	Y. Yang	20100201	W3110	BHI Agar	Not found	sucrose MgSO4 PenG	300			r2	-1	1	0	0	1	0
1381	GSM370102	GSE14796	Y. Yang	20100201	W3110	BHI Agar	Not found	sucrose MgSO4 PenG	300			r3	-1	1	0	0	1	0
1382	GSM375831	GSE15050	D. Hughes	20090915	86-24	DMEM			exponential	WT		r2	0	0	0	0	1	0
1383	GSM375832	GSE15050	D. Hughes	20090915	86-24	DMEM	50uM	epinephrine	exponential	WT		r3	0	0	0	0	1	0
1384	GSM375833	GSE15050	D. Hughes	20090915	86-24	DMEM			exponential	kdpE	D	r1	1	0	1	0	1	0
1385	GSM375834	GSE15050	D. Hughes	20090915	86-24	LB			exponential	WT		r4	0	0	0	0	1	0
1386	GSM375836	GSE15050	D. Hughes	20090915	86-24	DMEM			exponential	qseB	D	r1	1	0	1	0	1	0
1387	GSM375837	GSE15050	D. Hughes	20090915	86-24	DMEM			exponential	qseC	D	r1	1	0	1	0	1	0
1388	GSM375838	GSE15050	D. Hughes	20090915	86-24	DMEM			exponential	qseC	D	r2	1	0	1	0	1	0
1389	GSM375839	GSE15050	D. Hughes	20090915	86-24	DMEM	50uM	epinephrine	exponential	qseC	D	r3	1	0	1	0	1	0
1390	GSM375840	GSE15050	D. Hughes	20090915	86-24	LB			exponential	qseC	D	r4	1	0	1	0	1	0
1391	GSM384835	GSE15319	M. Mulvey	20090321	UTI89	MES-LB			exponential			r1	0	0	0	0	1	0
1392	GSM384836	GSE15319	M. Mulvey	20090321	UTI89	MES-LB			exponential			r2	0	0	0	0	1	0
1393	GSM384837	GSE15319	M. Mulvey	20090321	UTI89	MES-LB	3mM	ASN	exponential			r1	-1	1	0	0	1	0
1394	GSM384838	GSE15319	M. Mulvey	20090321	UTI89	MES-LB	3mM	ASN	exponential			r2	-1	1	0	0	1	0
1395	GSM386644	GSE15404	K. Potrykus	20091209	MG1655	LB			15	WT		r1	-1	1	0	0	1	0
1396	GSM386645	GSE15404	K. Potrykus	20091209	MG1655	LB			15	WT		r2	-1	1	0	0	1	0
1397	GSM386646	GSE15404	K. Potrykus	20091209	MG1655	LB			15	WT		r3	-1	1	0	0	1	0
1398	GSM386647	GSE15404	K. Potrykus	20091209	MG1655	LB			15	WT		r1	-1	1	0	0	1	0
1399	GSM386648	GSE15404	K. Potrykus	20091209	MG1655	LB			15	WT		r2	-1	1	0	0	1	0
1400	GSM386649	GSE15404	K. Potrykus	20091209	MG1655	LB			15	WT		r3	-1	1	0	0	1	0
1401	GSM386650	GSE15404	K. Potrykus	20091209	MG1655	LB			15	GraL	U	r1	1	0	0	0	1	0
1402	GSM386651	GSE15404	K. Potrykus	20091209	MG1655	LB			15	GraL	U	r2	1	0	0	0	1	0
1403	GSM386652	GSE15404	K. Potrykus	20091209	MG1655	LB			15	GraL	U	r3	1	0	0	0	1	0
1404	GSM386653	GSE15404	K. Potrykus	20091209	MG1655	LB			15	GraL	U	r1	1	0	0	0	1	0
1405	GSM386654	GSE15404	K. Potrykus	20091209	MG1655	LB			15	GraL	U	r2	1	0	0	0	1	0
1406	GSM386655	GSE15404	K. Potrykus	20091209	MG1655	LB			15	GraL	U	r3	1	0	0	0	1	0
1407	GSM386656	GSE15405	K. Potrykus	20091209	MG1655	LB			15	WT		r1	0	0	0	0	1	0
1408	GSM386657	GSE15405	K. Potrykus	20091209	MG1655	LB			15	WT		r2	0	0	0	0	1	0
1409	GSM386658	GSE15405	K. Potrykus	20091209	MG1655	LB			15	WT		r3	0	0	0	0	1	0
1410	GSM386659	GSE15405	K. Potrykus	20091209	MG1655	LB			15	WT		r1	0	0	0	0	1	0
1411	GSM386660	GSE15405	K. Potrykus	20091209	MG1655	LB			15	WT		r2	0	0	0	0	1	0
1412	GSM386661	GSE15405	K. Potrykus	20091209	MG1655	LB			15	WT		r3	0	0	0	0	1	0
1413	GSM386662	GSE15405	K. Potrykus	20091209	MG1655	LB			15	GraL	U	r1	1	0	0	0	1	0
1414	GSM386663	GSE15405	K. Potrykus	20091209	MG1655	LB			15	GraL	U	r2	1	0	0	0	1	0
1415	GSM386664	GSE15405	K. Potrykus	20091209	MG1655	LB			15	GraL	U	r3	1	0	0	0	1	0
1416	GSM386665	GSE15405	K. Potrykus	20091209	MG1655	LB			15	GraL	U	r1	1	0	0	0	1	0
1417	GSM386666	GSE15405	K. Potrykus	20091209	MG1655	LB			15	GraL	U	r2	1	0	0	0	1	0
1418	GSM386667	GSE15405	K. Potrykus	20091209	MG1655	LB			15	GraL	U	r3	1	0	0	0	1	0
1419	GSM388696	GSE15500	T. Conrad	20100401	MG1655	M9	2g/L	glycerol	mid-log phase	rpoC	D	r1	1	0	1	0	0.37	1
1420	GSM388697	GSE15500	T. Conrad	20100401	MG1655	M9	2g/L	glycerol	mid-log phase	rpoC	D	r2	1	0	1	0	0.37	1
1421	GSM388698	GSE15500	T. Conrad	20100401	MG1655	M9	2g/L	glycerol	mid-log phase	rpoC	D	r3	1	0	1	0	0.37	1
1422	GSM388700	GSE15500	T. Conrad	20100401	MG1655	M9	2g/L	glycerol	mid-log phase	rpoC	D	r1	1	0	1	0	0.37	1
1423	GSM388701	GSE15500	T. Conrad	20100401	MG1655	M9	2g/L	glycerol	mid-log phase	rpoC	D	r2	1	0	1	0	0.37	1
1424	GSM388702	GSE15500	T. Conrad	20100401	MG1655	M9	2g/L	glycerol	mid-log phase	rpoC	D	r3	1	0	1	0	0.37	1
1425	GSM388704	GSE15500	T. Conrad	20100401	MG1655	M9	2g/L	glycerol	mid-log phase	rpoC	D	r1	1	0	1	0	0.37	1
1426	GSM388705	GSE15500	T. Conrad	20100401	MG1655	M9	2g/L	glycerol	mid-log phase	rpoC	D	r2	1	0	1	0	0.37	1
1427	GSM388712	GSE15500	T. Conrad	20100401	MG1655	M9	2g/L	glycerol	mid-log phase	rpoC	D	r3	1	0	1	0	0.37	1
1428	GSM388713	GSE15500	T. Conrad	20100401	MG1655	M9	2g/L	glycerol	mid-log phase	WT		r1	-1	1	0	0	0.23	1
1429	GSM388714	GSE15500	T. Conrad	20100401	MG1655	M9	2g/L	glycerol	mid-log phase	WT		r2	-1	1	0	0	0.23	1
1430	GSM388715	GSE15500	T. Conrad	20100401	MG1655	M9	2g/L	glycerol	mid-log phase	WT		r3	-1	1	0	0	0.23	1
1431	GSM389279	GSE15533	W. Zhang	20090404	O157:H7	BHI	5ul/mL	chlorine	log phase			r1	0	0	0	0	1	0
1432	GSM389280	GSE15533	W. Zhang	20090404	O157:H7	BHI	5ul/mL	chlorine	log phase			r1	0	0	0	0	1	0
1433	GSM389281	GSE15533	W. Zhang	20090404	O157:H7	BHI	1.1uL	H2O2	log phase			r1	0	0	0	0	1	0
1434	GSM389282	GSE15533	W. Zhang	20090404	O157:H7	BHI	1.1uL	H2O2	log phase			r1	0	0	0	0	1	0
1435	GSM389283	GSE15533	W. Zhang	20090404	O157:H7	BHI			log phase			r1	0	0	0	0	1	0
1436	GSM389284	GSE15533	W. Zhang	20090404	O157:H7	BHI			log phase			r1	0	0	0	0	1	0
1437	GSM389285	GSE15533	W. Zhang	20090404	O157:H7	BHI	5ul/mL	chlorine	log phase			r2	0	0	0	0	1	0
1438	GSM389286	GSE15533	W. Zhang	20090404	O157:H7	BHI	5ul/mL	chlorine	log phase			r2	0	0	0	0	1	0
1439	GSM389287	GSE15533	W. Zhang	20090404	O157:H7	BHI	1.1uL	H2O2	log phase			r2	0	0	0	0	1	0
1440	GSM389288	GSE15533	W. Zhang	20090404	O157:H7	BHI	1.1uL	H2O2	log phase			r2	0	0	0	0	1	0
1441	GSM389289	GSE15533	W. Zhang	20090404	O157:H7	BHI			log phase			r2	0	0	0	0	1	0
1442	GSM389290	GSE15533	W. Zhang	20090404	O157:H7	BHI			log phase			r2	0	0	0	0	1	0
1443	GSM434734	GSE17420	T. Dong	20090803	O157:H7	LB			exponential	WT		r1	0	0	0	0	1	0
1444	GSM434735	GSE17420	T. Dong	20090803	O157:H7	LB			exponential	WT		r2	0	0	0	0	1	0
1445	GSM434736	GSE17420	T. Dong	20090803	O157:H7	LB			exponential	WT		r3	0	0	0	0	1	0
1446	GSM434737	GSE17420	T. Dong	20090803	O157:H7	LB			exponential	rpoS	U	r1	1	0	1	0	1	0
1447	GSM434738	GSE17420	T. Dong	20090803	O157:H7	LB			exponential	rpoS	U	r2	1	0	1	0	1	0
1448	GSM434739	GSE17420	T. Dong	20090803	O157:H7	LB			exponential	rpoS	U	r3	1	0	1	0	1	0
1449	GSM434740	GSE17420	T. Dong	20090803	O157:H7	LB			stationary	WT		r1	0	0	0	0	1	0
1450	GSM434741	GSE17420	T. Dong	20090803	O157:H7	LB			stationary	WT		r2	0	0	0	0	1	0
1451	GSM434742	GSE17420	T. Dong	20090803	O157:H7	LB			stationary	WT		r3	0	0	0	0	1	0
1452	GSM434743	GSE17420	T. Dong	20090803	O157:H7	LB			stationary	rpoS	U	r1	1	0	1	0	1	0
1453	GSM434744	GSE17420	T. Dong	20090803	O157:H7	LB			stationary	rpoS	U	r2	1	0	1	0	1	0
1454	GSM434745	GSE17420	T. Dong	20090803	O157:H7	LB			stationary	rpoS	U	r3	1	0	1	0	1	0
1455	GSM435772	GSE17465	M. Lin	20100729	JM109	LB			0	WT		r1	0	0	0	0	1	0
1456	GSM435773	GSE17465	M. Lin	20100729	JM109	LB			0	WT		r2	0	0	0	0	1	0
1457	GSM435774	GSE17465	M. Lin	20100729	JM109	LB			0	WT		r3	0	0	0	0	1	0
1458	GSM435775	GSE17465	M. Lin	20100729	JM109	LB			10	WT		r1	0	0	0	0	1	0
1459	GSM435776	GSE17465	M. Lin	20100729	JM109	LB			10	WT		r2	0	0	0	0	1	0
1460	GSM435777	GSE17465	M. Lin	20100729	JM109	LB			10	WT		r3	0	0	0	0	1	0
1461	GSM435778	GSE17465	M. Lin	20100729	JM109	LB			60	WT		r1	0	0	0	0	1	0
1462	GSM435779	GSE17465	M. Lin	20100729	JM109	LB			60	WT		r2	0	0	0	0	1	0
1463	GSM435780	GSE17465	M. Lin	20100729	JM109	LB			60	WT		r3	0	0	0	0	1	0
1464	GSM435781	GSE17465	M. Lin	20100729	JM109	LB			0	IrrE	U	r1	1	0	0	0	1	0
1465	GSM435782	GSE17465	M. Lin	20100729	JM109	LB			0	IrrE	U	r2	1	0	0	0	1	0
1466	GSM435783	GSE17465	M. Lin	20100729	JM109	LB			0	IrrE	U	r3	1	0	0	0	1	0
1467	GSM435784	GSE17465	M. Lin	20100729	JM109	LB			10	IrrE	U	r1	1	0	0	0	1	0
1468	GSM435785	GSE17465	M. Lin	20100729	JM109	LB			10	IrrE	U	r2	1	0	0	0	1	0
1469	GSM435786	GSE17465	M. Lin	20100729	JM109	LB			10	IrrE	U	r3	1	0	0	0	1	0
1470	GSM435787	GSE17465	M. Lin	20100729	JM109	LB			60	IrrE	U	r1	1	0	0	0	1	0
1471	GSM435788	GSE17465	M. Lin	20100729	JM109	LB			60	IrrE	U	r2	1	0	0	0	1	0
1472	GSM435789	GSE17465	M. Lin	20100729	JM109	LB			60	IrrE	U	r3	1	0	0	0	1	0
1473	GSM436542	GSE17519	F. Critzer	20091005	O157:H7	LB			0			r1	0	0	0	0	1	0
1474	GSM436549	GSE17519	F. Critzer	20091005	O157:H7	LB			0			r2	0	0	0	0	1	0
1475	GSM436569	GSE17519	F. Critzer	20091005	O157:H7	LB	0.005	sodiumbenzoate	0			r1	0	0	0	0	1	0
1476	GSM436572	GSE17519	F. Critzer	20091005	O157:H7	LB	0.005	sodiumbenzoate	0			r2	0	0	0	0	1	0
1477	GSM436574	GSE17519	F. Critzer	20091005	O157:H7	LB			5			r1	0	0	0	0	1	0
1478	GSM436577	GSE17519	F. Critzer	20091005	O157:H7	LB			5			r2	0	0	0	0	1	0
1479	GSM436588	GSE17519	F. Critzer	20091005	O157:H7	LB	0.005	sodiumbenzoate	5			r1	0	0	0	0	1	0
1480	GSM436617	GSE17519	F. Critzer	20091005	O157:H7	LB	0.005	sodiumbenzoate	5			r2	0	0	0	0	1	0
1481	GSM436618	GSE17519	F. Critzer	20091005	O157:H7	LB			15			r1	0	0	0	0	1	0
1482	GSM436619	GSE17519	F. Critzer	20091005	O157:H7	LB			15			r2	0	0	0	0	1	0
1483	GSM436620	GSE17519	F. Critzer	20091005	O157:H7	LB	0.005	sodiumbenzoate	15			r1	0	0	0	0	1	0
1484	GSM436621	GSE17519	F. Critzer	20091005	O157:H7	LB	0.005	sodiumbenzoate	15			r2	0	0	0	0	1	0
1485	GSM436622	GSE17519	F. Critzer	20091005	O157:H7	LB			30			r1	0	0	0	0	1	0
1486	GSM436623	GSE17519	F. Critzer	20091005	O157:H7	LB			30			r2	0	0	0	0	1	0
1487	GSM436624	GSE17519	F. Critzer	20091005	O157:H7	LB	0.005	sodiumbenzoate	30			r1	0	0	0	0	1	0
1488	GSM436625	GSE17519	F. Critzer	20091005	O157:H7	LB	0.005	sodiumbenzoate	30			r2	0	0	0	0	1	0
1489	GSM436626	GSE17519	F. Critzer	20091005	O157:H7	LB			60			r1	0	0	0	0	1	0
1490	GSM436627	GSE17519	F. Critzer	20091005	O157:H7	LB			60			r2	0	0	0	0	1	0
1491	GSM436628	GSE17519	F. Critzer	20091005	O157:H7	LB	0.005	sodiumbenzoate	60			r1	0	0	0	0	1	0
1492	GSM436629	GSE17519	F. Critzer	20091005	O157:H7	LB	0.005	sodiumbenzoate	60			r2	0	0	0	0	1	0
1493	GSM436883	GSE17526	M. Lin	20100720	BW25113	M9	150g/L	ethanol	15	rpoS	D	r1	1	0	1	0	1	0
1494	GSM436884	GSE17526	M. Lin	20100720	BW25113	M9	150g/L	ethanol	15	rpoS	D	r2	1	0	1	0	1	0
1495	GSM436885	GSE17526	M. Lin	20100720	BW25113	M9	150g/L	ethanol	15	rpoS	D	r3	1	0	1	0	1	0
1496	GSM436886	GSE17526	M. Lin	20100720	BW25113	M9	150g/L	ethanol	15	rpoS	D	r1	1	0	1	0	1	0
1497	GSM436887	GSE17526	M. Lin	20100720	BW25113	M9	150g/L	ethanol	15	rpoS	D	r2	1	0	1	0	1	0
1498	GSM436888	GSE17526	M. Lin	20100720	BW25113	M9	150g/L	ethanol	15	rpoS	D	r3	1	0	1	0	1	0
1499	GSM436889	GSE17526	M. Lin	20100720	BW25113	M9	150g/L	ethanol	15	WT		r1	-1	1	0	0	1	0
1500	GSM436890	GSE17526	M. Lin	20100720	BW25113	M9	150g/L	ethanol	15	WT		r2	-1	1	0	0	1	0
1501	GSM436891	GSE17526	M. Lin	20100720	BW25113	M9	150g/L	ethanol	15	WT		r3	-1	1	0	0	1	0
1502	GSM436892	GSE17526	M. Lin	20100720	BW25113	M9	150g/L	ethanol	15	WT		r1	-1	1	0	0	1	0
1503	GSM436893	GSE17526	M. Lin	20100720	BW25113	M9	150g/L	ethanol	15	WT		r2	-1	1	0	0	1	0
1504	GSM436894	GSE17526	M. Lin	20100720	BW25113	M9	150g/L	ethanol	15	WT		r3	-1	1	0	0	1	0
1505	GSM436895	GSE17526	M. Lin	20100720	BW25113	M9	150g/L	ethanol	15	rpoS	D	r1	1	0	1	0	1	0
1506	GSM436896	GSE17526	M. Lin	20100720	BW25113	M9	150g/L	ethanol	15	rpoS	D	r2	1	0	1	0	1	0
1507	GSM436897	GSE17526	M. Lin	20100720	BW25113	M9	150g/L	ethanol	15	rpoS	D	r3	1	0	1	0	1	0
1508	GSM436898	GSE17526	M. Lin	20100720	BW25113	M9	150g/L	ethanol	15	WT		r1	-1	1	0	0	1	0
1509	GSM436899	GSE17526	M. Lin	20100720	BW25113	M9	150g/L	ethanol	15	WT		r2	-1	1	0	0	1	0
1510	GSM436900	GSE17526	M. Lin	20100720	BW25113	M9	150g/L	ethanol	15	WT		r3	-1	1	0	0	1	0
1511	GSM436901	GSE17526	M. Lin	20100720	BW25113	M9	150g/L	ethanol	15	WT		r1	-1	1	0	0	1	0
1512	GSM436902	GSE17526	M. Lin	20100720	BW25113	M9	150g/L	ethanol	15	WT		r2	-1	1	0	0	1	0
1513	GSM436903	GSE17526	M. Lin	20100720	BW25113	M9	150g/L	ethanol	15	WT		r3	-1	1	0	0	1	0
1514	GSM436904	GSE17526	M. Lin	20100720	BW25113	M9	150g/L	ethanol	15	WT		r1	-1	1	0	0	1	0
1515	GSM436905	GSE17526	M. Lin	20100720	BW25113	M9	150g/L	ethanol	15	WT		r2	-1	1	0	0	1	0
1516	GSM436906	GSE17526	M. Lin	20100720	BW25113	M9	150g/L	ethanol	15	WT		r3	-1	1	0	0	1	0
1517	GSM438111	GSE17584	R. Khankal	20090812	W3110	LB	4g/L	glucose	exponential	WT		r1	-1	1	0	0	1	0
1518	GSM438112	GSE17584	R. Khankal	20090812	W3110	LB	4g/L	glucose	exponential	WT		r2	-1	1	0	0	1	0
1519	GSM438113	GSE17584	R. Khankal	20090812	W3110	LB	4g/L	glucose	exponential	WT		r3	-1	1	0	0	1	0
1520	GSM438114	GSE17584	R. Khankal	20090812	W3110	LB			exponential	WT		r1	0	0	0	0	1	0
1521	GSM438115	GSE17584	R. Khankal	20090812	W3110	LB			exponential	WT		r2	0	0	0	0	1	0
1522	GSM438116	GSE17584	R. Khankal	20090812	W3110	LB			exponential	WT		r3	0	0	0	0	1	0
1523	GSM438117	GSE17584	R. Khankal	20090812	W3110	LB	4g/L	glucose	exponential	CRP	D	r1	1	0	1	0	1	0
1524	GSM438118	GSE17584	R. Khankal	20090812	W3110	LB	4g/L	glucose	exponential	CRP	D	r2	1	0	1	0	1	0
1525	GSM438119	GSE17584	R. Khankal	20090812	W3110	LB	4g/L	glucose	exponential	CRP	D	r3	1	0	1	0	1	0
1526	GSM438120	GSE17584	R. Khankal	20090812	W3110	LB	4g/L	glucose	exponential	CRP	D	r4	1	0	1	0	1	0
1527	GSM438121	GSE17584	R. Khankal	20090812	W3110	LB	4g/L	glucose	exponential	CRP	D	r5	1	0	1	0	1	0
1528	GSM438122	GSE17584	R. Khankal	20090812	W3110	LB			exponential	CRP	D	r1	0	0	1	0	1	0
1529	GSM438123	GSE17584	R. Khankal	20090812	W3110	LB			exponential	CRP	D	r2	0	0	1	0	1	0
1530	GSM438124	GSE17584	R. Khankal	20090812	W3110	LB			exponential	CRP	D	r3	0	0	1	0	1	0
1531	GSM445914	GSE17853	S. Hong	20100222	BW25113	LB		biofilm	420			r1	0	0	0	0	1	0
1532	GSM445915	GSE17853	S. Hong	20100222	BW25113	LB		biofilm	420			r2	0	0	0	0	1	0
1533	GSM452795	GSE18118	M. Kendall	20100907	86-24	DMEM			420	qseA	D	r1	1	0	1	0	1	0
1534	GSM452798	GSE18118	M. Kendall	20100907	86-24	DMEM			420	WT		r2	0	0	0	0	1	0
1535	GSM460022	GSE18474	Y. Nakanishi	20111001	O157:H7	LB			mid-exponential phase			r1	0	0	0	0	1	0
1536	GSM460023	GSE18474	Y. Nakanishi	20111001	O157:H7	LB			mid-exponential phase			r2	0	0	0	0	1	0
1537	GSM460024	GSE18474	Y. Nakanishi	20111001	O157:H7 and B. longum	LB			mid-exponential phase			r1	0	0	0	0	1	0
1538	GSM460025	GSE18474	Y. Nakanishi	20111001	O157:H7 and B. longum	LB			mid-exponential phase			r2	0	0	0	0	1	0
1539	GSM462878	GSE18623	K. Zhu	20091020	MG1655	LB	1ug/mL	DMSO	mid-log phase			r1	0	0	0	0	1	0
1540	GSM462879	GSE18623	K. Zhu	20091020	MG1655	LB	1ug/mL	DMSO	mid-log phase			r2	0	0	0	0	1	0
1541	GSM462880	GSE18623	K. Zhu	20091020	MG1655	LB	1ug/mL	DMSO	mid-log phase			r3	0	0	0	0	1	0
1542	GSM462881	GSE18623	K. Zhu	20091020	MG1655	LB	1ug/mL	CHIR-090	mid-log phase			r1	0	0	0	0	1	0
1543	GSM462882	GSE18623	K. Zhu	20091020	MG1655	LB	1ug/mL	CHIR-090	mid-log phase			r2	0	0	0	0	1	0
1544	GSM462883	GSE18623	K. Zhu	20091020	MG1655	LB	1ug/mL	CHIR-090	mid-log phase			r3	0	0	0	0	1	0
1545	GSM467152	GSE18852	Y.Kim	20091108	BW25113	LB			120	WT		r1	0	0	0	0	1	0
1546	GSM467153	GSE18852	Y.Kim	20091109	BW25114	LB			120	hfq	D	r2	1	0	1	0	1	0
1547	GSM469137	GSE18935	K. Moon	20091110	MG1655	LB	100uM	IPTG	15	WT		r1	0	0	0	1	1	0
1548	GSM469138	GSE18935	K. Moon	20091110	MG1655	LB	100uM	IPTG	15	WT		r2	0	0	0	1	1	0
1549	GSM469139	GSE18935	K. Moon	20091110	MG1655	LB	100uM	IPTG	15	mgrR	D	r1	1	0	0	0	1	0
1550	GSM469140	GSE18935	K. Moon	20091110	MG1655	LB	100uM	IPTG	15	mgrR	D	r2	1	0	0	0	1	0
1551	GSM469141	GSE18935	K. Moon	20091110	MG1655	LB	100uM	IPTG	15	mgrR	D	r1	1	0	0	0	1	0
1552	GSM469142	GSE18935	K. Moon	20091110	MG1655	LB	100uM	IPTG	15	mgrR	D	r2	1	0	0	0	1	0
1553	GSM469143	GSE18935	K. Moon	20091110	MG1655	LB	100uM	IPTG	15	mgrR	D	r1	1	0	0	0	1	0
1554	GSM469144	GSE18935	K. Moon	20091110	MG1655	LB	100uM	IPTG	15	mgrR	D	r2	1	0	0	0	1	0
1555	GSM469641	GSE18972	H. Hu	20101031	BW25113	LB			300	frdC	D	r1	-1	1	1	0	1	0
1556	GSM469642	GSE18972	H. Hu	20101031	BW25113	LB			300	HW2	D	r2	-1	1	0	0	1	0
1557	GSM490261	GSE19655	S. Durand	20091230	MG1655	LB	50ug/mL 0.2%	ampicillin arabinose	exponential	WT		r1	0	0	0	0	1	0
1558	GSM490262	GSE19655	S. Durand	20091230	MG1655	LB	50ug/mL 0.2%	ampicillin arabinose	exponential	fnrS	D	r1	1	0	0	0	1	0
1559	GSM490263	GSE19655	S. Durand	20091230	MG1655	LB	50ug/mL 0.2%	ampicillin arabinose	exponential	WT		r2	0	0	0	0	1	0
1560	GSM490264	GSE19655	S. Durand	20091230	MG1655	LB	50ug/mL 0.2%	ampicillin arabinose	exponential	fnrS	D	r2	1	0	0	0	1	0
1561	GSM490265	GSE19655	S. Durand	20091230	MG1655	LB	50ug/mL 0.2%	ampicillin arabinose	exponential	WT		r3	0	0	0	0	1	0
1562	GSM490266	GSE19655	S. Durand	20091230	MG1655	LB	50ug/mL 0.2%	ampicillin arabinose	exponential	fnrS	D	r3	1	0	0	0	1	0
1563	GSM502093	GSE20095	T. Dong	20101204	MG1655	M9	2g/L	glucose	exponential	WT		r1	0	0	0	1	1	0
1564	GSM502094	GSE20095	T. Dong	20101204	MG1655	M9	2g/L	glucose	exponential	WT		r2	0	0	0	1	1	0
1565	GSM502095	GSE20095	T. Dong	20101204	MG1655	M9	2g/L	glucose	exponential	WT		r3	0	0	0	1	1	0
1566	GSM502096	GSE20095	T. Dong	20101204	MG1655	M9	2g/L	glucose	exponential	rpoS	D	r1	1	0	1	0	1	0
1567	GSM502097	GSE20095	T. Dong	20101204	MG1655	M9	2g/L	glucose	exponential	rpoS	D	r2	1	0	1	0	1	0
1568	GSM502098	GSE20095	T. Dong	20101204	MG1655	M9	2g/L	glucose	exponential	rpoS	D	r3	1	0	1	0	1	0
1569	GSM502099	GSE20095	T. Dong	20101204	MG1655	M9	2g/L	glucose	exponential	rpoN	D	r1	1	0	1	0	1	0
1570	GSM502100	GSE20095	T. Dong	20101204	MG1655	M9	2g/L	glucose	exponential	rpoN	D	r2	1	0	1	0	1	0
1571	GSM502101	GSE20095	T. Dong	20101204	MG1655	M9	2g/L	glucose	exponential	rpoN	D	r3	1	0	1	0	1	0
1572	GSM510322	GSE20374	G. Vemuri	20100218	MG1655	MOPS	1g/L 200ug/mL	glucose erythromycin	mid-exponential phase			r1	-1	1	0	0	1	0
1573	GSM510323	GSE20374	G. Vemuri	20100218	MG1655	MOPS	1g/L 200ug/mL	glucose erythromycin	mid-exponential phase			r2	-1	1	0	0	1	0
1574	GSM510324	GSE20374	G. Vemuri	20100218	MG1655	MOPS	1g/L 200ug/mL	glucose erythromycin	mid-exponential phase			r3	-1	1	0	0	1	0
1575	GSM510325	GSE20374	G. Vemuri	20100218	MG1655	MOPS	1g/L 200ug/mL	glucose erythromycin	mid-exponential phase			r1	-1	1	0	0	1	0
1576	GSM510326	GSE20374	G. Vemuri	20100218	MG1655	MOPS	1g/L 200ug/mL	glucose erythromycin	mid-exponential phase			r2	-1	1	0	0	1	0
1577	GSM510327	GSE20374	G. Vemuri	20100218	MG1655	MOPS	1g/L 200ug/mL	glucose erythromycin	mid-exponential phase			r3	-1	1	0	0	1	0
1578	GSM510328	GSE20374	G. Vemuri	20100218	MG1655	MOPS	1g/L 200ug/mL	glucose erythromycin	mid-exponential phase			r1	-1	1	0	0	1	0
1579	GSM510329	GSE20374	G. Vemuri	20100218	MG1655	MOPS	1g/L 200ug/mL	glucose erythromycin	mid-exponential phase			r2	-1	1	0	0	1	0
1580	GSM510330	GSE20374	G. Vemuri	20100218	MG1655	MOPS	1g/L 200ug/mL	glucose erythromycin	mid-exponential phase			r3	-1	1	0	0	1	0
1581	GSM510398	GSE20380	S. Hamner	20120731	O157:H7	LB			mid-log phase			r1	0	0	0	0	1	0
1582	GSM510399	GSE20380	S. Hamner	20120731	O157:H7	LB			mid-log phase			r2	0	0	0	0	1	0
1583	GSM510400	GSE20380	S. Hamner	20120731	O157:H7	LB			mid-log phase			r3	0	0	0	0	1	0
1584	GSM510401	GSE20380	S. Hamner	20120731	O157:H7	LB	0.008	bile	mid-log phase			r1	0	0	0	0	1	0
1585	GSM510402	GSE20380	S. Hamner	20120731	O157:H7	LB	0.008	bile	mid-log phase			r2	0	0	0	0	1	0
1586	GSM510403	GSE20380	S. Hamner	20120731	O157:H7	LB	0.008	bile	mid-log phase			r3	0	0	0	0	1	0
1587	GSM538619	GSE21551	I. Patel	20100507	MG1655	LB			mid-log phase	WT		r1	0	0	0	1	1	0
1588	GSM538620	GSE21551	I. Patel	20100507	MG1655	LB			mid-log phase	WT		r2	0	0	0	1	1	0
1589	GSM538621	GSE21551	I. Patel	20100507	MG1655	LB			mid-log phase	rimO	D	r1	1	0	1	0	1	0
1590	GSM538622	GSE21551	I. Patel	20100507	MG1655	LB			mid-log phase	rimO	D	r2	1	0	1	0	1	0
1591	GSM538623	GSE21551	I. Patel	20100507	MG1655	LB			mid-log phase	rimO	D	r1	1	0	1	0	1	0
1592	GSM538624	GSE21551	I. Patel	20100507	MG1655	LB			mid-log phase	rimO	D	r2	1	0	1	0	1	0
1593	GSM538625	GSE21551	I. Patel	20100507	MG1655	LB			mid-log phase	ycaO	D	r1	1	0	1	0	1	0
1594	GSM538626	GSE21551	I. Patel	20100507	MG1655	LB			mid-log phase	ycaO	D	r2	1	0	1	0	1	0
1595	GSM539342	GSE21604	T. Wood	20101031	BW25113	LB	1mM 2g/L	IPTG glucose biofilm	1020			r1	0	0	0	0	1	0
1596	GSM539343	GSE21604	T. Wood	20101031	BW25114	LB	1mM 2g/L	IPTG glucose biofilm	1020			r2	0	0	0	0	1	0
1597	GSM539344	GSE21604	T. Wood	20101031	BW25115	LB	1mM 2g/L	IPTG glucose biofilm	1020			r3	0	0	0	0	1	0
1598	GSM539345	GSE21604	T. Wood	20101031	BW25116	LB	1mM 2g/L	IPTG glucose biofilm	1020			r4	0	0	0	0	1	0
1599	GSM540096	GSE21652	CN. Santos	20120901	MG1655	MOPS	5g/L	glucose	exponential			r1	0	0	0	0	0.62	1
1600	GSM540097	GSE21652	CN. Santos	20120901	MG1643	MOPS	5g/L	glucose	exponential			r2	0	0	0	0	0.62	1
1601	GSM540098	GSE21652	CN. Santos	20120901	MG1644	MOPS	5g/L	glucose	exponential			r3	0	0	0	0	0.62	1
1602	GSM540099	GSE21652	CN. Santos	20120901	MG1645	MOPS	5g/L	glucose	exponential			r1	0	0	0	0	0.29	1
1603	GSM540100	GSE21652	CN. Santos	20120901	MG1646	MOPS	5g/L	glucose	exponential			r2	0	0	0	0	0.29	1
1604	GSM540101	GSE21652	CN. Santos	20120901	MG1647	MOPS	5g/L	glucose	exponential			r3	0	0	0	0	0.29	1
1605	GSM540102	GSE21652	CN. Santos	20120901	MG1648	MOPS	5g/L	glucose	exponential			r1	0	0	0	0	0.3	1
1606	GSM540103	GSE21652	CN. Santos	20120901	MG1649	MOPS	5g/L	glucose	exponential			r2	0	0	0	0	0.3	1
1607	GSM540104	GSE21652	CN. Santos	20120901	MG1650	MOPS	5g/L	glucose	exponential			r3	0	0	0	0	0.3	1
1608	GSM540105	GSE21652	CN. Santos	20120901	MG1651	MOPS	5g/L	glucose	exponential			r1	0	0	0	0	0.25	1
1609	GSM540106	GSE21652	CN. Santos	20120901	MG1652	MOPS	5g/L	glucose	exponential			r2	0	0	0	0	0.25	1
1610	GSM540107	GSE21652	CN. Santos	20120901	MG1653	MOPS	5g/L	glucose	exponential			r3	0	0	0	0	0.25	1
1615	GSM543453	GSE21839	V. Portnoy	20101015	MG1654	M9	4g/L	glu +O2	Adaptive evolution	WT		r1	0	0	0	0	1	0
1616	GSM543454	GSE21839	V. Portnoy	20101015	MG1655	M9	4g/L	glu +O2	Adaptive evolution	WT		r2	0	0	0	0	1	0
1617	GSM543455	GSE21839	V. Portnoy	20101015	MG1655	M9	4g/L	glu +O2	Adaptive evolution	WT		r3	0	0	0	0	1	0
1618	GSM543456	GSE21839	V. Portnoy	20101015	MG1655	M9	4g/L	glu -O2	Adaptive evolution	WT		r1	0	0	0	0	1	0
1619	GSM543457	GSE21839	V. Portnoy	20101015	MG1655	M9	4g/L	glu -O2	Adaptive evolution	WT		r2	0	0	0	0	1	0
1620	GSM543458	GSE21839	V. Portnoy	20101015	MG1655	M9	4g/L	glu -O2	Adaptive evolution	WT		r3	0	0	0	0	1	0
1621	GSM543459	GSE21839	V. Portnoy	20101015	MG1655	M9	4g/L	glu +O2	Adaptive evolution	cydAB cyoABCD cbdAB ygiN	D	r1	0	0	0	0	1	0
1622	GSM543460	GSE21839	V. Portnoy	20101015	MG1655	M9	4g/L	glu +O2	Adaptive evolution	cydAB cyoABCD cbdAB ygiN	D	r2	0	0	0	0	1	0
1623	GSM543461	GSE21839	V. Portnoy	20101015	MG1655	M9	4g/L	glu +O2	Adaptive evolution	cydAB cyoABCD cbdAB ygiN	D	r3	0	0	0	0	1	0
1624	GSM543462	GSE21839	V. Portnoy	20101015	MG1655	M9	4g/L	glu -O2	Adaptive evolution	cydAB cyoABCD cbdAB ygiN	D	r1	0	0	0	0	1	0
1625	GSM543463	GSE21839	V. Portnoy	20101015	MG1655	M9	4g/L	glu -O2	Adaptive evolution	cydAB cyoABCD cbdAB ygiN	D	r2	0	0	0	0	1	0
1626	GSM543464	GSE21839	V. Portnoy	20101015	MG1655	M9	4g/L	glu -O2	Adaptive evolution	cydAB cyoABCD cbdAB ygiN	D	r3	0	0	0	0	1	0
1611	GSM543291	GSE21857	C. Yang	20121021	MG1655	MOPS + M9	4g/L 200uM	glu K2HPO4	480	WT		r1	-1	1	0	0	1	0
1612	GSM543292	GSE21857	C. Yang	20121021	MG1655	MOPS + M9	4g/L 200uM	glu K2HPO4	480	phoB	D	r1	1	0	1	0	1	0
1613	GSM543293	GSE21857	C. Yang	20121021	MG1655	MOPS + M9	4g/L 200uM	glu K2HPO4	480	WT		r2	-1	1	0	0	1	0
1614	GSM543294	GSE21857	C. Yang	20121021	MG1655	MOPS + M9	4g/L 200uM	glu K2HPO4	480	phoB	D	r2	1	0	1	0	1	0
1627	GSM544425	GSE21893	F. Pace	20100910	APEC	LB or DMEM			exponential	clpV	D	r1	1	0	0	0	1	0
1628	GSM544426	GSE21893	F. Pace	20100910	APEC	LB or DMEM			exponential	hcp	D	r1	1	0	1	0	1	0
1629	GSM544427	GSE21893	F. Pace	20100910	APEC	LB or DMEM			exponential	icmF	D	r1	1	0	0	0	1	0
1630	GSM544428	GSE21893	F. Pace	20100910	APEC	LB or DMEM			exponential	WT		r1	-1	1	0	0	1	0
1631	GSM548528	GSE22057	T. Wood	20110529	BW25113	LB			900	WT		r1	-1	1	0	0	1	0
1632	GSM548529	GSE22057	T. Wood	20110529	BW25113	LB			900	bdcA	D	r1	1	0	1	0	1	0
1633	GSM552709	GSE22207	C. Peano	20110531	MG1655	LB			45	sigma70	U	r1	0	0	0	0	1	0
1634	GSM552710	GSE22207	C. Peano	20110531	MG1655	LB			45	sigma70	U	r2	0	0	0	0	1	0
1635	GSM552711	GSE22207	C. Peano	20110531	MG1655	LB			45	sigmaS	U	r1	0	0	0	0	1	0
1636	GSM552712	GSE22207	C. Peano	20110531	MG1655	LB			45	sigmaS	U	r2	0	0	0	0	1	0
1637	GSM554443	GSE22285	T. Bansal	20121004	EDL933	LB			60	WT		r1	0	0	0	0	0.7	1
1638	GSM554444	GSE22285	T. Bansal	20121004	EDL933	LB			60	WT		r1	0	0	0	0	0.7	1
1639	GSM554445	GSE22285	T. Bansal	20121004	EDL933	LB			180	WT		r1	0	0	0	0	0.7	1
1640	GSM554446	GSE22285	T. Bansal	20121004	EDL933	LB			180	WT		r1	0	0	0	0	0.7	1
1641	GSM573253	GSE23359	T. Wood	20110730	BW25113	LB	2ug/ml	nalidixic acid	90	WT		r1	0	0	0	0	1.5	1
1642	GSM573254	GSE23359	T. Wood	20110730	BW25113	LB			90	WT		r1	0	0	0	0	1.5	1
1643	GSM573255	GSE23359	T. Wood	20110730	BW25113	LB	10ug/ml	azlocillin	90	WT		r1	0	0	0	0	1.5	1
1644	GSM574246	GSE23417	D. Warner	20101001	KMD	LB			2880	WT		r1	0	0	0	0	1	0
1645	GSM574247	GSE23417	D. Warner	20101001	KMD	LB			2880	WT		r2	0	0	0	0	1	0
1646	GSM574248	GSE23417	D. Warner	20101001	KMD	LB			2880	WT		r3	0	0	0	0	1	0
1647	GSM574249	GSE23417	D. Warner	20101001	KMD	LB			2880	marA rob SoxS	D	r1	1	0	1	0	1	0
1648	GSM574250	GSE23417	D. Warner	20101001	KMD	LB			2880	marA rob SoxS	D	r2	1	0	1	0	1	0
1649	GSM574251	GSE23417	D. Warner	20101001	KMD	LB			2880	marA rob SoxS	D	r3	1	0	1	0	1	0
1650	GSM604756	GSE24524	D. Seth	20120503	MG1655	MOPS + M9	2g/L 10mM	glu fumarate -O2	exponential	WT		r1	-1	1	0	0	1	0
1651	GSM604757	GSE24524	D. Seth	20120503	MG1655	MOPS + M9	2g/L 10mM	glu fumarate -O2	exponential	WT		r2	-1	1	0	0	1	0
1652	GSM604758	GSE24524	D. Seth	20120503	MG1655	MOPS + M9	2g/L 10mM	glu nitrate -O2	exponential	WT		r1	-1	1	0	0	1	0
1653	GSM604759	GSE24524	D. Seth	20120503	MG1655	MOPS + M9	2g/L 10mM	glu nitrate -O2	exponential	WT		r2	-1	1	0	0	1	0
1654	GSM604760	GSE24524	D. Seth	20120503	MG1655	MOPS + M9	2g/L 10mM	glu fumarate -O2	exponential	oxyR	D	r1	1	0	1	0	1	0
1655	GSM604761	GSE24524	D. Seth	20120503	MG1655	MOPS + M9	2g/L 10mM	glu fumarate -O2	exponential	oxyR	D	r2	1	0	1	0	1	0
1656	GSM604762	GSE24524	D. Seth	20120503	MG1655	MOPS + M9	2g/L 10mM	glu nitrate -O2	exponential	oxyR	D	r1	1	0	1	0	1	0
1657	GSM604763	GSE24524	D. Seth	20120503	MG1655	MOPS + M9	2g/L 10mM	glu nitrate -O2	exponential	oxyR	D	r2	1	0	1	0	1	0
1658	GSM611680	GSE24875	C. Beisel	20110101	MG1655	LB	1mM	IPTG	7	WT		r1	0	0	0	0	1	0
1659	GSM611681	GSE24875	C. Beisel	20110101	MG1655	LB	1mM	IPTG	7	spf	U	r2	1	0	1	0	1	0
1660	GSM611682	GSE24875	C. Beisel	20110101	MG1655	LB	1mM	IPTG	7	WT		r1	0	0	0	0	1	0
1661	GSM611683	GSE24875	C. Beisel	20110101	MG1655	LB	1mM	IPTG	7	spf	U	r2	1	0	1	0	1	0
1662	GSM611684	GSE24875	C. Beisel	20110101	MG1655	LB	1mM	IPTG	7	WT		r1	0	0	0	0	1	0
1663	GSM611685	GSE24875	C. Beisel	20110101	MG1655	LB	1mM	IPTG	7	spf	U	r2	1	0	1	0	1	0
1664	GSM622787	GSE25318	L. Waters	20111208	MG1655	M9	10mM	MnCl2	60			r1	0	0	0	0	1	0
1665	GSM622788	GSE25318	L. Waters	20111208	MG1655	M9	10mM	MnCl2	60	mntR	D	r1	1	0	1	0	1	0
1666	GSM622789	GSE25318	L. Waters	20111208	MG1655	M9	10mM	MnCl2	10			r1	0	0	0	0	1	0
1667	GSM622790	GSE25318	L. Waters	20111208	MG1655	M9	10mM	MnCl2	10	mntR	D	r1	1	0	1	0	1	0
1668	GSM654474	GSE26591	B. Palsson	20120112	MG1655	M9	2g/L	glu	exponential	WT		r1	0	0	0	1	1	0
1669	GSM654475	GSE26591	B. Palsson	20120112	MG1655	M9	2g/L	glu	exponential	WT		r2	0	0	0	1	1	0
1670	GSM654476	GSE26591	B. Palsson	20120112	MG1655	M9	2g/L	glu	exponential	purR	D	r1	1	0	1	0	1	0
1671	GSM654477	GSE26591	B. Palsson	20120112	MG1655	M9	2g/L	glu	exponential	purR	D	r2	1	0	1	0	1	0
1672	GSM654478	GSE26591	B. Palsson	20120112	MG1655	M9	2g/L 100 ug/ml	glu adenine	exponential	WT		r1	-1	1	0	0	1	0
1673	GSM654479	GSE26591	B. Palsson	20120112	MG1655	M9	2g/L 100 ug/ml	glu adenine	exponential	WT		r2	-1	1	0	0	1	0
1674	GSM654480	GSE26591	B. Palsson	20120112	MG1655	M9	2g/L 100 ug/ml	glu adenine	exponential	purR	D	r1	1	0	1	0	1	0
1675	GSM654481	GSE26591	B. Palsson	20120112	MG1655	M9	2g/L 100 ug/ml	glu adenine	exponential	purR	D	r2	1	0	1	0	1	0
1676	GSM713186	GSE28795	D. Vinella	20111027	MG1655	M9	0.1mM 15ug/ml	IPTG spectinomycin	exponential	relA spoT pGB2	D D	r1	1	0	1	0	1	0
1677	GSM713187	GSE28795	D. Vinella	20111027	MG1655	M9	0.1mM 15ug/ml	IPTG spectinomycin	exponential	relA spoT pGB2	D D	r2	1	0	1	0	1	0
1678	GSM713188	GSE28795	D. Vinella	20111027	MG1655	M9	0.1mM 15ug/ml	IPTG spectinomycin	exponential	relA spoT greA	D D U	r1	1	0	1	0	1	0
1679	GSM713189	GSE28795	D. Vinella	20111027	MG1655	M9	0.1mM 15ug/ml	IPTG spectinomycin	exponential	relA spoT greA	D D U	r2	1	0	1	0	1	0
1680	GSM713190	GSE28795	D. Vinella	20111027	MG1655	M9	0.1mM 15ug/ml	IPTG spectinomycin	exponential	relA spoT greB	D D U	r1	1	0	1	0	1	0
1681	GSM713191	GSE28795	D. Vinella	20111027	MG1655	M9	0.1mM 15ug/ml	IPTG spectinomycin	exponential	relA spoT greB	D D U	r2	1	0	1	0	1	0
1682	GSM713192	GSE28795	D. Vinella	20111027	MG1655	M9	0.1mM 15ug/ml	IPTG spectinomycin	exponential	relA spoT dksA pGB2	D D D	r1	1	0	0	0	1	0
1683	GSM713193	GSE28795	D. Vinella	20111027	MG1655	M9	0.1mM 15ug/ml	IPTG spectinomycin	exponential	relA spoT dksA pGB2	D D D	r2	1	0	0	0	1	0
1684	GSM713194	GSE28795	D. Vinella	20111027	MG1655	M9	0.1mM 15ug/ml	IPTG spectinomycin	exponential	relA spoT dksA greA	D D D U	r1	1	0	1	0	1	0
1685	GSM713195	GSE28795	D. Vinella	20111027	MG1655	M9	0.1mM 15ug/ml	IPTG spectinomycin	exponential	relA spoT dksA greA	D D D U	r2	1	0	1	0	1	0
1686	GSM713196	GSE28795	D. Vinella	20111027	MG1655	M9	0.1mM 15ug/ml	IPTG spectinomycin	exponential	relA spoT dksA greB	D D D U	r1	1	0	1	0	1	0
1687	GSM713197	GSE28795	D. Vinella	20111027	MG1655	M9	0.1mM 15ug/ml	IPTG spectinomycin	exponential	relA spoT dksA greB	D D D U	r2	1	0	1	0	1	0
1688	GSM723369	GSE29266	P. Gupta	20110525	B41	M10			exponential	WT		r1	0	0	0	0	1	0
1689	GSM723370	GSE29266	P. Gupta	20110525	B41	M11			exponential	WT		r2	0	0	0	0	1	0
1690	GSM723371	GSE29266	P. Gupta	20110525	B41	M12			exponential	WT		r3	0	0	0	0	1	0
1691	GSM723372	GSE29266	P. Gupta	20110525	B41	M13			exponential	ycdC	D	r1	1	0	1	0	1	0
1692	GSM723373	GSE29266	P. Gupta	20110525	B41	M14			exponential	ycdC	D	r2	1	0	1	0	1	0
1693	GSM723374	GSE29266	P. Gupta	20110525	B41	M15			exponential	ycdC	D	r3	1	0	1	0	1	0
1694	GSM728703	GSE29439	K. Mukherjee	20110524	MG1655	TB	1mM	IPTG	120	xylanase	U	r1	1	0	1	0	0.3	1
1695	GSM728704	GSE29439	K. Mukherjee	20110524	MG1655	TB	1mM	IPTG	240	xylanase	U	r1	1	0	1	0	0.3	1
1696	GSM728731	GSE29439	K. Mukherjee	20110524	MG1655	TB	1mM	IPTG	360	xylanase	U	r1	1	0	1	0	0.3	1
1697	GSM728732	GSE29440	C. Ghosh	20110524	DH5α	LB			0	WT		r1	0	0	0	0	0.3	1
1698	GSM728733	GSE29440	C. Ghosh	20110524	DH5α	LB			120	WT		r1	0	0	0	0	0.3	1
1699	GSM728734	GSE29440	C. Ghosh	20110524	DH5α	LB			240	WT		r1	0	0	0	0	0.3	1
1700	GSM728735	GSE29440	C. Ghosh	20110524	DH5α	LB			360	WT		r1	0	0	0	0	0.3	1
1701	GSM728736	GSE29440	C. Ghosh	20110524	DH5α	LB			0	vhb ribB	U D	r1	1	0	0	0	0.3	1
1702	GSM728737	GSE29440	C. Ghosh	20110524	DH5α	LB			120	vhb ribB	U D	r1	1	0	0	0	0.3	1
1703	GSM728738	GSE29440	C. Ghosh	20110524	DH5α	LB			240	vhb ribB	U D	r1	1	0	0	0	0.3	1
1704	GSM728739	GSE29440	C. Ghosh	20110524	DH5α	LB			360	vhb ribB	U D	r1	1	0	0	0	0.3	1
1705	GSM728740	GSE29440	C. Ghosh	20110524	DH5α	LB			0	vhb ribB	U D	r1	1	0	0	0	0.6	1
1706	GSM728741	GSE29440	C. Ghosh	20110524	DH5α	LB			120	vhb ribB	U D	r1	1	0	0	0	0.6	1
1707	GSM728742	GSE29440	C. Ghosh	20110524	DH5α	LB			240	vhb ribB	U D	r1	1	0	0	0	0.6	1
1708	GSM728743	GSE29440	C. Ghosh	20110524	DH5α	LB			360	vhb ribB	U D	r1	1	0	0	0	0.6	1
1709	GSM729401	GSE29486	S. Mahalik	20110601	MG1655	LB	1M	IPTG	0	ansB	U	r1	1	0	1	0	0.5	1
1710	GSM729406	GSE29486	S. Mahalik	20110601	MG1655	LB	1M	IPTG	360	ansB	U	r1	1	0	1	0	0.5	1
1711	GSM729407	GSE29486	S. Mahalik	20110601	MG1655	LB	1M	IPTG	480	ansB	U	r1	1	0	1	0	0.5	1
1712	GSM729408	GSE29486	S. Mahalik	20110601	MG1655	LB	1M	IPTG	600	ansB	U	r1	1	0	1	0	0.5	1
1713	GSM729409	GSE29486	S. Mahalik	20110601	MG1655	LB	1M	IPTG	960	ansB	U	r1	1	0	1	0	0.5	1
1714	GSM729410	GSE29486	S. Mahalik	20110601	MG1655	LB	1M	IPTG	1200	ansB	U	r1	1	0	1	0	0.5	1
1715	GSM729411	GSE29486	S. Mahalik	20110601	MG1655	LB	1M 0.5M	IPTG indole	0	ansB	U	r1	1	0	1	0	0.5	1
1716	GSM729424	GSE29486	S. Mahalik	20110601	MG1655	LB	1M 0.5M	IPTG indole	360	ansB	U	r1	1	0	1	0	0.5	1
1717	GSM729425	GSE29486	S. Mahalik	20110601	MG1655	LB	1M 0.5M	IPTG indole	480	ansB	U	r1	1	0	1	0	0.5	1
1718	GSM729426	GSE29486	S. Mahalik	20110601	MG1655	LB	1M 0.5M	IPTG indole	600	ansB	U	r1	1	0	1	0	0.5	1
1719	GSM729427	GSE29486	S. Mahalik	20110601	MG1655	LB	1M 0.5M	IPTG indole	960	ansB	U	r1	1	0	1	0	0.5	1
1720	GSM738726	GSE29803	Q. Ma	20120606	BW25113	LB	.1mM 20mM	IPTG H202	130	WT		r1	0	0	0	0	1	0
1721	GSM738735	GSE29803	Q. Ma	20120606	BW25113	LB	.1mM 20mM	IPTG H202	130	cobB	D	r1	0	0	1	0	1	0
1722	GSM754675	GSE30424	J. Lee	20120705	O157:H7	LB			420	WT		r1	0	0	0	0	1	0
1723	GSM754676	GSE30424	J. Lee	20120705	O157:H7	LB			420	WT		r1	0	0	0	0	1	0
1724	GSM754995	GSE30441	T. Chen	20120501	MG1655	LB	15g/L	ethanol	exponential	IrrE	U	r1	1	0	0	0	1	0
1725	GSM754996	GSE30441	T. Chen	20120501	MG1655	LB	15g/L	ethanol	exponential	IrrE	U	r2	1	0	0	0	1	0
1726	GSM754997	GSE30441	T. Chen	20120501	MG1655	LB	15g/L	ethanol	exponential	IrrE	U	r3	1	0	0	0	1	0
1727	GSM754998	GSE30441	T. Chen	20120501	MG1655	LB	15g/L	ethanol	exponential	WT		r1	-1	1	0	0	1	0
1728	GSM754999	GSE30441	T. Chen	20120501	MG1655	LB	15g/L	ethanol	exponential	WT		r2	-1	1	0	0	1	0
1729	GSM755000	GSE30441	T. Chen	20120501	MG1655	LB	15g/L	ethanol	exponential	WT		r3	-1	1	0	0	1	0
1730	GSM759814	GSE30639	M. Le Gac	20120101	strain evolved	DM	1g/L	glucose	exponential			r1	0	0	0	0	1	0
1731	GSM759815	GSE30639	M. Le Gac	20120101	strain evolved	DM	1g/L	glucose	exponential			r1	0	0	0	0	1	0
1732	GSM759816	GSE30639	M. Le Gac	20120101	strain evolved	DM	1g/L	glucose	exponential			r1	0	0	0	0	1	0
1733	GSM759817	GSE30639	M. Le Gac	20120101	strain evolved	DM	1g/L	glucose	exponential			r1	0	0	0	0	1	0
1734	GSM759818	GSE30639	M. Le Gac	20120101	strain evolved	DM	1g/L	glucose	exponential			r1	0	0	0	0	1	0
1735	GSM759819	GSE30639	M. Le Gac	20120101	strain evolved	DM	1g/L	glucose	exponential			r1	0	0	0	0	1	0
1736	GSM759820	GSE30639	M. Le Gac	20120101	strain evolved	DM	1g/L	glucose	exponential			r1	0	0	0	0	1	0
1737	GSM759821	GSE30639	M. Le Gac	20120101	strain evolved	DM	1g/L	glucose	exponential			r1	0	0	0	0	1	0
1738	GSM759822	GSE30639	M. Le Gac	20120101	strain evolved	DM	1g/L	glucose	exponential			r1	0	0	0	0	1	0
1739	GSM759823	GSE30639	M. Le Gac	20120101	strain evolved	DM	1g/L	glucose	exponential			r1	0	0	0	0	1	0
1740	GSM759824	GSE30639	M. Le Gac	20120101	strain evolved	DM	1g/L	glucose	exponential			r1	0	0	0	0	1	0
1741	GSM759825	GSE30639	M. Le Gac	20120101	strain evolved	DM	1g/L	glucose	exponential			r1	0	0	0	0	1	0
1742	GSM759826	GSE30639	M. Le Gac	20120101	strain evolved	DM	1g/L	glucose	exponential			r1	0	0	0	0	1	0
1743	GSM759827	GSE30639	M. Le Gac	20120101	strain evolved	DM	1g/L	glucose	exponential			r1	0	0	0	0	1	0
1744	GSM759828	GSE30639	M. Le Gac	20120101	strain evolved	DM	1g/L	glucose	exponential			r1	0	0	0	0	1	0
1745	GSM759829	GSE30639	M. Le Gac	20120101	strain evolved	DM	1g/L	glucose	exponential			r1	0	0	0	0	1	0
1746	GSM759830	GSE30639	M. Le Gac	20120101	strain evolved	DM	1g/L	glucose	exponential			r1	0	0	0	0	1	0
1747	GSM759831	GSE30639	M. Le Gac	20120101	strain evolved	DM	1g/L	glucose	exponential			r1	0	0	0	0	1	0
1748	GSM759832	GSE30639	M. Le Gac	20120101	strain evolved	DM	1g/L	glucose	exponential			r1	0	0	0	0	1	0
1749	GSM759833	GSE30639	M. Le Gac	20120101	strain evolved	DM	1g/L	glucose	exponential			r1	0	0	0	0	1	0
1750	GSM759834	GSE30639	M. Le Gac	20120101	strain evolved	DM	1g/L	glucose	exponential			r1	0	0	0	0	1	0
1751	GSM759835	GSE30639	M. Le Gac	20120101	strain evolved	DM	1g/L	glucose	exponential			r1	0	0	0	0	1	0
1752	GSM759836	GSE30639	M. Le Gac	20120101	strain evolved	DM	1g/L	glucose	exponential			r1	0	0	0	0	1	0
1753	GSM759837	GSE30639	M. Le Gac	20120101	strain evolved	DM	1g/L	glucose	exponential			r1	0	0	0	0	1	0
1754	GSM759838	GSE30639	M. Le Gac	20120101	strain evolved	DM	1g/L	glucose	exponential			r1	0	0	0	0	1	0
1755	GSM759839	GSE30639	M. Le Gac	20120101	strain evolved	DM	1g/L	glucose	exponential			r1	0	0	0	0	1	0
1756	GSM759840	GSE30639	M. Le Gac	20120101	strain evolved	DM	1g/L	glucose	exponential			r1	0	0	0	0	1	0
1757	GSM759841	GSE30639	M. Le Gac	20120101	strain evolved	DM	1g/L	glucose	exponential			r1	0	0	0	0	1	0
1758	GSM759842	GSE30639	M. Le Gac	20120101	strain evolved	DM	1g/L	glucose	exponential			r1	0	0	0	0	1	0
1759	GSM759843	GSE30639	M. Le Gac	20120101	strain evolved	DM	1g/L	glucose	exponential			r1	0	0	0	0	1	0
1760	GSM759844	GSE30639	M. Le Gac	20120101	strain evolved	DM	1g/L	glucose	exponential			r1	0	0	0	0	1	0
1761	GSM759845	GSE30639	M. Le Gac	20120101	strain evolved	DM	1g/L	glucose	exponential			r1	0	0	0	0	1	0
1762	GSM759846	GSE30639	M. Le Gac	20120101	strain evolved	DM	1g/L	glucose	exponential			r1	0	0	0	0	1	0
1763	GSM759847	GSE30639	M. Le Gac	20120101	strain evolved	DM	1g/L	glucose	exponential			r1	0	0	0	0	1	0
1764	GSM759848	GSE30639	M. Le Gac	20120101	strain evolved	DM	1g/L	glucose	exponential			r1	0	0	0	0	1	0
1765	GSM759849	GSE30639	M. Le Gac	20120101	strain evolved	DM	1g/L	glucose	exponential			r1	0	0	0	0	1	0
1766	GSM759850	GSE30639	M. Le Gac	20120101	strain evolved	DM	1g/L	glucose	exponential			r1	0	0	0	0	1	0
1767	GSM759851	GSE30639	M. Le Gac	20120101	strain evolved	DM	1g/L	glucose	exponential			r1	0	0	0	0	1	0
1768	GSM759852	GSE30639	M. Le Gac	20120101	strain evolved	DM	1g/L	glucose	exponential			r1	0	0	0	0	1	0
1769	GSM761209	GSE30692	Y. HU	20120708	MG1654	LB low salt			130	WT		r1	0	0	0	0	1	0
1770	GSM761210	GSE30692	Y. HU	20120709	MG1655	LB low salt			130	WT		r1	0	0	0	0	1	0
1771	GSM765279	GSE30838	M. Lin	20110722	JM109	LB			240			r1	0	0	0	0	1	0
1772	GSM765280	GSE30838	M. Lin	20110722	JM109	LB			240			r2	0	0	0	0	1	0
1773	GSM765281	GSE30838	M. Lin	20110722	JM109	LB			240			r3	0	0	0	0	1	0
1774	GSM765282	GSE30838	M. Lin	20110722	JM109	LB	200mM	glyphosate	60			r1	0	0	0	0	1	0
1775	GSM765283	GSE30838	M. Lin	20110722	JM109	LB	200mM	glyphosate	60			r2	0	0	0	0	1	0
1776	GSM765284	GSE30838	M. Lin	20110722	JM109	LB	200mM	glyphosate	60			r3	0	0	0	0	1	0
1777	GSM768837	GSE31029	C. Alteri	20110729	CFT073	LB			exponential	WT		r1	0	0	0	0	1	0
1778	GSM768838	GSE31029	C. Alteri	20110729	CFT073	LB			exponential	WT		r2	0	0	0	0	1	0
1779	GSM768839	GSE31029	C. Alteri	20110729	CFT073	LB			exponential	WT		r3	0	0	0	0	1	0
1780	GSM768840	GSE31029	C. Alteri	20110729	CFT073	LB			exponential	phoP	D	r1	1	0	1	0	1	0
1781	GSM768841	GSE31029	C. Alteri	20110729	CFT073	LB			exponential	phoP	D	r2	1	0	1	0	1	0
1782	GSM768842	GSE31029	C. Alteri	20110729	CFT073	LB			exponential	phoP	D	r3	1	0	1	0	1	0
1783	GSM769217	GSE31054	S. Hong	20120403	BW25113	LB			60	WT		r1	0	0	0	0	1	0
1784	GSM769219	GSE31054	S. Hong	20120403	BW25113	LB			60	K3N N31Y	U/D?	r1	0	0	0	0	1	0
1785	GSM770862	GSE31140	B. Mensa	20110803	D31	LB			20			r1	0	0	0	0	1	0
1786	GSM770863	GSE31140	B. Mensa	20110803	D31	LB			20			r2	0	0	0	0	1	0
1787	GSM770864	GSE31140	B. Mensa	20110803	D31	LB			20			r3	0	0	0	0	1	0
1788	GSM770865	GSE31140	B. Mensa	20110803	D31	LB	8.75ug/ml	PMX10070	20			r1	0	0	0	0	1	0
1789	GSM770866	GSE31140	B. Mensa	20110803	D31	LB	8.75ug/ml	PMX10070	20			r2	0	0	0	0	1	0
1790	GSM770867	GSE31140	B. Mensa	20110803	D31	LB	8.75ug/ml	PMX10070	20			r3	0	0	0	0	1	0
1791	GSM770868	GSE31140	B. Mensa	20110803	D31	LB	0.39ug/ml	polymyxin B	20			r1	0	0	0	0	1	0
1792	GSM770869	GSE31140	B. Mensa	20110803	D31	LB	0.39ug/ml	polymyxin B	20			r2	0	0	0	0	1	0
1793	GSM770870	GSE31140	B. Mensa	20110803	D31	LB	0.39ug/ml	polymyxin B	20			r3	0	0	0	0	1	0
1794	GSM770871	GSE31140	B. Mensa	20110803	D31	LB			60			r1	0	0	0	0	1	0
1795	GSM770872	GSE31140	B. Mensa	20110803	D31	LB			60			r2	0	0	0	0	1	0
1796	GSM770873	GSE31140	B. Mensa	20110803	D31	LB			60			r3	0	0	0	0	1	0
1797	GSM770874	GSE31140	B. Mensa	20110803	D31	LB	8.75ug/ml	PMX10070	60			r1	0	0	0	0	1	0
1798	GSM770875	GSE31140	B. Mensa	20110803	D31	LB	8.75ug/ml	PMX10070	60			r2	0	0	0	0	1	0
1799	GSM770876	GSE31140	B. Mensa	20110803	D31	LB	8.75ug/ml	PMX10070	60			r3	0	0	0	0	1	0
1800	GSM770877	GSE31140	B. Mensa	20110803	D31	LB	0.39ug/ml	polymyxin B	60			r1	0	0	0	0	1	0
1801	GSM770878	GSE31140	B. Mensa	20110803	D31	LB	0.39ug/ml	polymyxin B	60			r2	0	0	0	0	1	0
1802	GSM770879	GSE31140	B. Mensa	20110803	D31	LB	0.39ug/ml	polymyxin B	60			r3	0	0	0	0	1	0
1803	GSM840545	GSE34023	T. Stratmann	20120208	T75	LB			exponential	BglJ	U	r1	1	0	1	0	1	0
1804	GSM840546	GSE34023	T. Stratmann	20120208	T75	LB			exponential	BglJ	U	r2	1	0	1	0	1	0
1805	GSM840547	GSE34023	T. Stratmann	20120208	T75	LB			exponential	BglJ	U	r3	1	0	1	0	1	0
1806	GSM840548	GSE34023	T. Stratmann	20120208	T75	LB			exponential	BglJ	U	r4	1	0	1	0	1	0
1807	GSM840549	GSE34023	T. Stratmann	20120208	T75	LB			exponential	pKESK22		r1	0	0	0	0	1	0
1808	GSM840550	GSE34023	T. Stratmann	20120208	T75	LB			exponential	pKESK22		r2	0	0	0	0	1	0
1809	GSM840551	GSE34023	T. Stratmann	20120208	T75	LB			exponential	pKESK22		r3	0	0	0	0	1	0
1810	GSM840552	GSE34023	T. Stratmann	20120208	T75	LB			exponential	pKESK22		r4	0	0	0	0	1	0
1811	GSM840553	GSE34023	T. Stratmann	20120208	T75	LB			exponential	LeuO	U	r1	1	0	1	0	1	0
1812	GSM840554	GSE34023	T. Stratmann	20120208	T75	LB			exponential	LeuO	U	r2	1	0	1	0	1	0
1813	GSM840555	GSE34023	T. Stratmann	20120208	T75	LB			exponential	LeuO	U	r3	1	0	1	0	1	0
1814	GSM840556	GSE34023	T. Stratmann	20120208	T75	LB			exponential	LeuO	U	r4	1	0	1	0	1	0
1815	GSM840557	GSE34023	T. Stratmann	20120208	T75	LB			exponential	rcsB BglJ	D U	r1	1	0	1	0	1	0
1816	GSM840558	GSE34023	T. Stratmann	20120208	T75	LB			exponential	rcsB BglJ	D U	r2	1	0	1	0	1	0
1817	GSM840559	GSE34023	T. Stratmann	20120208	T75	LB			exponential	rcsB BglJ	D U	r3	1	0	1	0	1	0
1818	GSM840560	GSE34023	T. Stratmann	20120208	T75	LB			exponential	rcsB BglJ	D U	r4	1	0	1	0	1	0
1819	GSM840561	GSE34023	T. Stratmann	20120208	T75	LB			exponential	rcsB	D	r1	1	0	1	0	1	0
1820	GSM840562	GSE34023	T. Stratmann	20120208	T75	LB			exponential	rcsB	D	r2	1	0	1	0	1	0
1821	GSM840563	GSE34023	T. Stratmann	20120208	T75	LB			exponential	rcsB	D	r3	1	0	1	0	1	0
1822	GSM840564	GSE34023	T. Stratmann	20120208	T75	LB			exponential	rcsB	D	r4	1	0	1	0	1	0
1823	GSM840565	GSE34023	T. Stratmann	20120208	T75	LB			exponential	leuO BglJ	D U	r1	1	0	1	0	1	0
1824	GSM840566	GSE34023	T. Stratmann	20120208	T75	LB			exponential	leuO BglJ	D U	r2	1	0	1	0	1	0
1825	GSM840567	GSE34023	T. Stratmann	20120208	T75	LB			exponential	leuO BglJ	D U	r3	1	0	1	0	1	0
1826	GSM840568	GSE34023	T. Stratmann	20120208	T75	LB			exponential	leuO BglJ	D U	r4	1	0	1	0	1	0
1827	GSM840569	GSE34023	T. Stratmann	20120208	T75	LB			exponential	leuO	D	r1	1	0	1	0	1	0
1828	GSM840570	GSE34023	T. Stratmann	20120208	T75	LB			exponential	leuO	D	r2	1	0	1	0	1	0
1829	GSM840571	GSE34023	T. Stratmann	20120208	T75	LB			exponential	leuO	D	r3	1	0	1	0	1	0
1830	GSM840572	GSE34023	T. Stratmann	20120208	T75	LB			exponential	leuO	D	r4	1	0	1	0	1	0
1831	GSM840577	GSE34028	H. O'Connor	20120403	BW25113	LB			300	rpoS	D	r1	1	0	1	0	1	0
1832	GSM840609	GSE34028	H. O'Connor	20120404	BW25114	LB			310	WT		r1	0	0	0	0	1	0
1833	GSM840625	GSE34028	H. O'Connor	20120405	BW25115	LB			30	WT		r1	0	0	0	0	1	0
1834	GSM846190	GSE34275	S. Shivaji	20111209	MG1655	LB			exponential			r1	0	0	0	0	1	0
1835	GSM846191	GSE34275	S. Shivaji	20111209	MG1655	LB			exponential			r1	0	0	0	0	1	0
1836	GSM846192	GSE34275	S. Shivaji	20111209	MG1655	LB			exponential			r1	0	0	0	0	1	0
1837	GSM846193	GSE34275	S. Shivaji	20111209	MG1655	LB			exponential			r1	0	0	0	0	1	0
1838	GSM846194	GSE34275	S. Shivaji	20111209	MG1655	LB			exponential			r1	0	0	0	0	1	0
1839	GSM846195	GSE34275	S. Shivaji	20111209	MG1655	LB			exponential			r1	0	0	0	0	1	0
1840	GSM846196	GSE34275	S. Shivaji	20111209	MG1655	LB	Not found	glycerol	exponential			r1	0	0	0	0	1	0
1841	GSM846197	GSE34275	S. Shivaji	20111209	MG1655	LB	Not found	glycerol	exponential			r1	0	0	0	0	1	0
1842	GSM846198	GSE34275	S. Shivaji	20111209	MG1655	LB	Not found	glycerol	exponential			r1	0	0	0	0	1	0
1843	GSM846199	GSE34275	S. Shivaji	20111209	MG1655	LB	Not found	glycerol	exponential			r1	0	0	0	0	1	0
1844	GSM846200	GSE34275	S. Shivaji	20111209	MG1655	LB	Not found	glycerol	exponential			r1	0	0	0	0	1	0
1845	GSM846201	GSE34275	S. Shivaji	20111209	MG1655	LB	Not found	glycerol	exponential			r1	0	0	0	0	1	0
1846	GSM852195	GSE34631	D. Lee	20120601	MG1655	M9	2g/L	propylene glycol	exponential	WT		r1	-1	1	0	0	1	0
1847	GSM852196	GSE34631	D. Lee	20120601	MG1655	M9	2g/L	propylene glycol	exponential	WT		r2	-1	1	0	0	1	0
1848	GSM852197	GSE34631	D. Lee	20120601	MG1655	M9	2g/L	propylene glycol	exponential	WT		r3	-1	1	0	0	1	0
1849	GSM852198	GSE34631	D. Lee	20120601	MG1655	M9	2g/L	glycerol	exponential	WT		r1	-1	1	0	0	1	0
1850	GSM852199	GSE34631	D. Lee	20120601	MG1655	M9	2g/L	glycerol	exponential	WT		r2	-1	1	0	0	1	0
1851	GSM852200	GSE34631	D. Lee	20120601	MG1655	M9	2g/L	glycerol	exponential	WT		r3	-1	1	0	0	1	0
1852	GSM859955	GSE34991	A. Pacheco	20121130	O157:H7	DMEM			exponential	fusK	D	r1	1	0	0	0	1	0
1853	GSM859956	GSE34991	A. Pacheco	20121130	O157:H7	DMEM			exponential	fusR	D	r1	1	0	0	0	1	0
1854	GSM862032	GSE35100	J. Wang	20120128	MG1655	LB			exponential	Irre		r1	1	0	0	0	1	0
1855	GSM862033	GSE35100	J. Wang	20120128	MG1655	LB			exponential	Irre		r2	0	0	0	0	1	0
1856	GSM862034	GSE35100	J. Wang	20120128	MG1655	LB			exponential	Irre		r3	0	0	0	0	1	0
1857	GSM862035	GSE35100	J. Wang	20120128	MG1655	LB			exponential			r1	0	0	0	0	1	0
1858	GSM862036	GSE35100	J. Wang	20120128	MG1655	LB			exponential			r2	0	0	0	0	1	0
1859	GSM862037	GSE35100	J. Wang	20120128	MG1655	LB			exponential			r3	0	0	0	0	1	0
1860	GSM866995	GSE35371	S. Huwiler	20120128	MG1655	glucose-limited minimal media	50Hz + 1mT	magnetic field - sinusoidal continuous	8	WT		r1	0	0	0	0	0.4	1
1861	GSM866996	GSE35371	S. Huwiler	20120128	MG1655	glucose-limited minimal media	50Hz + 1mT	magnetic field - sinusoidal continuous	8	WT		r2	0	0	0	0	0.4	1
1862	GSM866997	GSE35371	S. Huwiler	20120128	MG1655	glucose-limited minimal media	50Hz + 1mT	magnetic field - sinusoidal continuous	8	WT		r3	0	0	0	0	0.4	1
1863	GSM866998	GSE35371	S. Huwiler	20120128	MG1655	glucose-limited minimal media		control	8	WT		r1	0	0	0	0	0.4	1
1864	GSM866999	GSE35371	S. Huwiler	20120128	MG1655	glucose-limited minimal media		control	8	WT		r2	0	0	0	0	0.4	1
1865	GSM867000	GSE35371	S. Huwiler	20120128	MG1655	glucose-limited minimal media		control	8	WT		r3	0	0	0	0	0.4	1
1866	GSM867001	GSE35371	S. Huwiler	20120128	MG1655	glucose-limited minimal media	50Hz + 1mT	magnetic field - sinusoidal continuous	150	WT		r1	0	0	0	0	0.4	1
1867	GSM867002	GSE35371	S. Huwiler	20120128	MG1655	glucose-limited minimal media	50Hz + 1mT	magnetic field - sinusoidal continuous	150	WT		r2	0	0	0	0	0.4	1
1868	GSM867003	GSE35371	S. Huwiler	20120128	MG1655	glucose-limited minimal media	50Hz + 1mT	magnetic field - sinusoidal continuous	150	WT		r3	0	0	0	0	0.4	1
1869	GSM867004	GSE35371	S. Huwiler	20120128	MG1655	glucose-limited minimal media		control	150	WT		r1	0	0	0	0	0.4	1
1870	GSM867005	GSE35371	S. Huwiler	20120128	MG1655	glucose-limited minimal media		control	150	WT		r2	0	0	0	0	0.4	1
1871	GSM867006	GSE35371	S. Huwiler	20120128	MG1655	glucose-limited minimal media		control	150	WT		r3	0	0	0	0	0.4	1
1872	GSM867007	GSE35371	S. Huwiler	20120128	MG1655	glucose-limited minimal media	50Hz + 1mT	magnetic field - sinusoidal continuous	900	WT		r1	0	0	0	0	0.4	1
1873	GSM867008	GSE35371	S. Huwiler	20120128	MG1655	glucose-limited minimal media	50Hz + 1mT	magnetic field - sinusoidal continuous	900	WT		r2	0	0	0	0	0.4	1
1874	GSM867009	GSE35371	S. Huwiler	20120128	MG1655	glucose-limited minimal media	50Hz + 1mT	magnetic field - sinusoidal continuous	900	WT		r3	0	0	0	0	0.4	1
1875	GSM867010	GSE35371	S. Huwiler	20120128	MG1655	glucose-limited minimal media		control	900	WT		r1	0	0	0	0	0.4	1
1876	GSM867011	GSE35371	S. Huwiler	20120128	MG1655	glucose-limited minimal media		control	900	WT		r2	0	0	0	0	0.4	1
1877	GSM867012	GSE35371	S. Huwiler	20120128	MG1655	glucose-limited minimal media		control	900	WT		r3	0	0	0	0	0.4	1
1878	GSM867013	GSE35371	S. Huwiler	20120128	MG1655	glucose-limited minimal media	50Hz + 1mT	magnetic field - sinusoidal intermittent	150	WT		r1	0	0	0	0	0.4	1
1879	GSM867014	GSE35371	S. Huwiler	20120128	MG1655	glucose-limited minimal media	50Hz + 1mT	magnetic field - sinusoidal intermittent	150	WT		r2	0	0	0	0	0.4	1
1880	GSM867015	GSE35371	S. Huwiler	20120128	MG1655	glucose-limited minimal media	50Hz + 1mT	magnetic field - sinusoidal intermittent	150	WT		r3	0	0	0	0	0.4	1
1881	GSM867016	GSE35371	S. Huwiler	20120128	MG1655	glucose-limited minimal media		control	150	WT		r1	0	0	0	0	0.4	1
1882	GSM867017	GSE35371	S. Huwiler	20120128	MG1655	glucose-limited minimal media		control	150	WT		r2	0	0	0	0	0.4	1
1883	GSM867018	GSE35371	S. Huwiler	20120128	MG1655	glucose-limited minimal media		control	150	WT		r3	0	0	0	0	0.4	1
1884	GSM867019	GSE35371	S. Huwiler	20120128	MG1655	glucose-limited minimal media	50Hz + 1mT	magnetic field - sinusoidal intermittent	900	WT		r1	0	0	0	0	0.4	1
1885	GSM867020	GSE35371	S. Huwiler	20120128	MG1655	glucose-limited minimal media	50Hz + 1mT	magnetic field - sinusoidal intermittent	900	WT		r2	0	0	0	0	0.4	1
1886	GSM867021	GSE35371	S. Huwiler	20120128	MG1655	glucose-limited minimal media	50Hz + 1mT	magnetic field - sinusoidal intermittent	900	WT		r3	0	0	0	0	0.4	1
1887	GSM867022	GSE35371	S. Huwiler	20120128	MG1655	glucose-limited minimal media		control	900	WT		r1	0	0	0	0	0.4	1
1888	GSM867023	GSE35371	S. Huwiler	20120128	MG1655	glucose-limited minimal media		control	900	WT		r2	0	0	0	0	0.4	1
1889	GSM867024	GSE35371	S. Huwiler	20120128	MG1655	glucose-limited minimal media		control	900	WT		r3	0	0	0	0	0.4	1
1890	GSM867025	GSE35371	S. Huwiler	20120128	MG1655	glucose-limited minimal media	50Hz + 1mT	magnetic field - powerline intermittent	8	WT		r1	0	0	0	0	0.4	1
1891	GSM867026	GSE35371	S. Huwiler	20120128	MG1655	glucose-limited minimal media	50Hz + 1mT	magnetic field - powerline intermittent	8	WT		r2	0	0	0	0	0.4	1
1892	GSM867027	GSE35371	S. Huwiler	20120128	MG1655	glucose-limited minimal media	50Hz + 1mT	magnetic field - powerline intermittent	8	WT		r3	0	0	0	0	0.4	1
1893	GSM867028	GSE35371	S. Huwiler	20120128	MG1655	glucose-limited minimal media		control	8	WT		r1	0	0	0	0	0.4	1
1894	GSM867029	GSE35371	S. Huwiler	20120128	MG1655	glucose-limited minimal media		control	8	WT		r2	0	0	0	0	0.4	1
1895	GSM867030	GSE35371	S. Huwiler	20120128	MG1655	glucose-limited minimal media		control	8	WT		r3	0	0	0	0	0.4	1
1896	GSM867031	GSE35371	S. Huwiler	20120128	MG1655	glucose-limited minimal media	50Hz + 1mT	magnetic field - powerline intermittent	150	WT		r1	0	0	0	0	0.4	1
1897	GSM867032	GSE35371	S. Huwiler	20120128	MG1655	glucose-limited minimal media	50Hz + 1mT	magnetic field - powerline intermittent	150	WT		r2	0	0	0	0	0.4	1
1898	GSM867033	GSE35371	S. Huwiler	20120128	MG1655	glucose-limited minimal media	50Hz + 1mT	magnetic field - powerline intermittent	150	WT		r3	0	0	0	0	0.4	1
1899	GSM867034	GSE35371	S. Huwiler	20120128	MG1655	glucose-limited minimal media		control	150	WT		r1	0	0	0	0	0.4	1
1900	GSM867035	GSE35371	S. Huwiler	20120128	MG1655	glucose-limited minimal media		control	150	WT		r2	0	0	0	0	0.4	1
1901	GSM867036	GSE35371	S. Huwiler	20120128	MG1655	glucose-limited minimal media		control	150	WT		r3	0	0	0	0	0.4	1
1902	GSM867037	GSE35371	S. Huwiler	20120128	MG1655	glucose-limited minimal media	50Hz + 1mT	magnetic field - powerline intermittent	900	WT		r1	0	0	0	0	0.4	1
1903	GSM867038	GSE35371	S. Huwiler	20120128	MG1655	glucose-limited minimal media	50Hz + 1mT	magnetic field - powerline intermittent	900	WT		r2	0	0	0	0	0.4	1
1904	GSM867039	GSE35371	S. Huwiler	20120128	MG1655	glucose-limited minimal media	50Hz + 1mT	magnetic field - powerline intermittent	900	WT		r3	0	0	0	0	0.4	1
1905	GSM867040	GSE35371	S. Huwiler	20120128	MG1655	glucose-limited minimal media		control	900	WT		r1	0	0	0	0	0.4	1
1906	GSM867041	GSE35371	S. Huwiler	20120128	MG1655	glucose-limited minimal media		control	900	WT		r2	0	0	0	0	0.4	1
1907	GSM867042	GSE35371	S. Huwiler	20120128	MG1655	glucose-limited minimal media		control	900	WT		r3	0	0	0	0	0.4	1
1908	GSM867043	GSE35371	S. Huwiler	20120128	MG1655	glucose-limited minimal media		negative control	exponential	WT		r1	0	0	0	0	0.4	1
1909	GSM867044	GSE35371	S. Huwiler	20120128	MG1655	glucose-limited minimal media		negative control	exponential	WT		r2	0	0	0	0	0.4	1
1910	GSM867045	GSE35371	S. Huwiler	20120128	MG1655	glucose-limited minimal media		negative control	exponential	WT		r3	0	0	0	0	0.4	1
1911	GSM867046	GSE35371	S. Huwiler	20120128	MG1655	glucose-limited minimal media		negative control	exponential	WT		r1	0	0	0	0	0.4	1
1912	GSM867047	GSE35371	S. Huwiler	20120128	MG1655	glucose-limited minimal media		negative control	exponential	WT		r2	0	0	0	0	0.4	1
1913	GSM867048	GSE35371	S. Huwiler	20120128	MG1655	glucose-limited minimal media		negative control	exponential	WT		r3	0	0	0	0	0.4	1
1914	GSM867049	GSE35371	S. Huwiler	20120128	MG1655	glucose-limited minimal media		response control - water added	exponential	WT		r1	0	0	0	0	0.4	1
1915	GSM867050	GSE35371	S. Huwiler	20120128	MG1655	glucose-limited minimal media		response control - water added	exponential	WT		r2	0	0	0	0	0.4	1
1916	GSM867051	GSE35371	S. Huwiler	20120128	MG1655	glucose-limited minimal media		response control - water added	exponential	WT		r3	0	0	0	0	0.4	1
1917	GSM867052	GSE35371	S. Huwiler	20120128	MG1655	glucose-limited minimal media	1mM	response control - H2O2	exponential	WT		r1	0	0	0	0	0.4	1
1918	GSM867053	GSE35371	S. Huwiler	20120128	MG1655	glucose-limited minimal media	1mM	response control - H2O2	exponential	WT		r2	0	0	0	0	0.4	1
1919	GSM867054	GSE35371	S. Huwiler	20120128	MG1655	glucose-limited minimal media	1mM	response control - H2O2	exponential	WT		r3	0	0	0	0	0.4	1
1920	GSM909095	GSE37026	D. Žgur-Bertok	20121126	MG1655	LB			30	WT		r1	0	0	0	0	1	0
1921	GSM909096	GSE37026	D. Žgur-Bertok	20121126	MG1655	LB			30	WT		r1	0	0	0	0	1	0
1922	GSM909097	GSE37026	D. Žgur-Bertok	20121126	MG1655	LB			60	WT		r1	0	0	0	0	1	0
1923	GSM909098	GSE37026	D. Žgur-Bertok	20121126	MG1655	LB			60	WT		r1	0	0	0	0	1	0
1924	GSM909099	GSE37026	D. Žgur-Bertok	20121126	MG1655	LB			30	WT		r2	0	0	0	0	1	0
1925	GSM909100	GSE37026	D. Žgur-Bertok	20121126	MG1655	LB			30	WT		r2	0	0	0	0	1	0
1926	GSM909101	GSE37026	D. Žgur-Bertok	20121126	MG1655	LB			60	WT		r2	0	0	0	0	1	0
1927	GSM909102	GSE37026	D. Žgur-Bertok	20121126	MG1655	LB			60	WT		r2	0	0	0	0	1	0
1928	GSM998832	GSE40648	S. Shivaji	20120906	MG1655	LB + glycerol		control	exponential	WT		r1	0	0	0	0	1	0
1929	GSM998833	GSE40648	S. Shivaji	20120906	MG1655	LB + glycerol		control	exponential	WT		r2	0	0	0	0	1	0
1930	GSM998834	GSE40648	S. Shivaji	20120906	MG1655	LB + glycerol		control	exponential	WT		r3	0	0	0	0	1	0
1931	GSM998835	GSE40648	S. Shivaji	20120906	MG1655	LB + glycerol		control	exponential	WT		r4	0	0	0	0	1	0
1932	GSM998836	GSE40648	S. Shivaji	20120906	MG1655	LB + glycerol		clinostat - microgravity	exponential	WT		r1	0	0	0	0	1	0
1933	GSM998837	GSE40648	S. Shivaji	20120906	MG1655	LB + glycerol		clinostat - microgravity	exponential	WT		r2	0	0	0	0	1	0
1934	GSM998838	GSE40648	S. Shivaji	20120906	MG1655	LB + glycerol		clinostat - microgravity	exponential	WT		r3	0	0	0	0	1	0
1935	GSM998839	GSE40648	S. Shivaji	20120906	MG1655	LB + glycerol		clinostat - microgravity	exponential	WT		r4	0	0	0	0	1	0
1936	GSM999245	GSE40693	J. Visvalingam	20120912	O157:H7	BHIB		control	120	WT		r1	0	0	0	0	1	0
1937	GSM999246	GSE40693	J. Visvalingam	20120912	O157:H7	BHIB		control	120	WT		r2	0	0	0	0	1	0
1938	GSM999247	GSE40693	J. Visvalingam	20120912	O157:H7	BHIB		control	240	WT		r1	0	0	0	0	1	0
1939	GSM999248	GSE40693	J. Visvalingam	20120912	O157:H7	BHIB		control	240	WT		r2	0	0	0	0	1	0
1940	GSM999249	GSE40693	J. Visvalingam	20120912	O157:H7	BHIB	200mg/L	cinnamaldehyde	120	WT		r1	0	0	0	0	1	0
1941	GSM999250	GSE40693	J. Visvalingam	20120912	O157:H7	BHIB	200mg/L	cinnamaldehyde	120	WT		r2	0	0	0	0	1	0
1942	GSM999251	GSE40693	J. Visvalingam	20120912	O157:H7	BHIB	200mg/L	cinnamaldehyde	240	WT		r1	0	0	0	0	1	0
1943	GSM999252	GSE40693	J. Visvalingam	20120912	O157:H7	BHIB	200mg/L	cinnamaldehyde	240	WT		r2	0	0	0	0	1	0
1944	2a_(E_coli_2)	Baumstark et al., 2013 – in submission	M. Isalan	20130101	MG1655	LB			exponential	hns	yhdG	r1	1	0	1	0	0.53	1
1945	2b_(E_coli_2)	Baumstark et al., 2013 – in submission	M. Isalan	20130101	MG1655	LB			exponential	hns	yhdG	r2	1	0	1	0	0.53	1
1946	2c_(E_coli_2)	Baumstark et al., 2013 – in submission	M. Isalan	20130101	MG1655	LB			exponential	hns	yhdG	r3	1	0	1	0	0.53	1
1947	3a_(E_coli_2)	Baumstark et al., 2013 – in submission	M. Isalan	20130101	MG1655	LB			exponential	GFP	lrp	r1	1	0	0	0	0.58	1
1948	3c_(E_coli_2)	Baumstark et al., 2013 – in submission	M. Isalan	20130101	MG1655	LB			exponential	GFP	lrp	r2	1	0	0	0	0.58	1
1949	3e_(E_coli_2)	Baumstark et al., 2013 – in submission	M. Isalan	20130101	MG1655	LB			exponential	GFP	lrp	r3	1	0	0	0	0.58	1
1950	4b_(E_coli_2)	Baumstark et al., 2013 – in submission	M. Isalan	20130101	MG1655	LB			exponential	fis	lrp	r1	1	0	1	0	0.54	1
1951	4c_(E_coli_2)	Baumstark et al., 2013 – in submission	M. Isalan	20130101	MG1655	LB			exponential	fis	lrp	r2	1	0	1	0	0.54	1
1952	4e_(E_coli_2)	Baumstark et al., 2013 – in submission	M. Isalan	20130101	MG1655	LB			exponential	fis	lrp	r3	1	0	1	0	0.54	1
1953	5b_(E_coli_2)	Baumstark et al., 2013 – in submission	M. Isalan	20130101	MG1655	LB			exponential	arcA	lrp	r1	1	0	1	0	0.52	1
1954	5c_(E_coli_2)	Baumstark et al., 2013 – in submission	M. Isalan	20130101	MG1655	LB			exponential	arcA	lrp	r2	1	0	1	0	0.52	1
1955	5e_(E_coli_2)	Baumstark et al., 2013 – in submission	M. Isalan	20130101	MG1655	LB			exponential	arcA	lrp	r3	1	0	1	0	0.52	1
1956	6a_(E_coli_2)	Baumstark et al., 2013 – in submission	M. Isalan	20130101	MG1655	LB			exponential	crp	lrp	r1	1	0	1	0	0.49	1
1957	6d_(E_coli_2)	Baumstark et al., 2013 – in submission	M. Isalan	20130101	MG1655	LB			exponential	crp	lrp	r2	1	0	1	0	0.49	1
1958	6e_(E_coli_2)	Baumstark et al., 2013 – in submission	M. Isalan	20130101	MG1655	LB			exponential	crp	lrp	r3	1	0	1	0	0.49	1
1959	7b_(E_coli_2)	Baumstark et al., 2013 – in submission	M. Isalan	20130101	MG1655	LB			exponential	araC	lrp	r1	1	0	1	0	0.45	1
1960	7c_(E_coli_2)	Baumstark et al., 2013 – in submission	M. Isalan	20130101	MG1655	LB			exponential	araC	lrp	r2	1	0	1	0	0.45	1
1961	7d_(E_coli_2)	Baumstark et al., 2013 – in submission	M. Isalan	20130101	MG1655	LB			exponential	araC	lrp	r3	1	0	1	0	0.45	1
1962	8b_(E_coli_2)	Baumstark et al., 2013 – in submission	M. Isalan	20130101	MG1655	LB			exponential	GFP	rpoE	r1	1	0	0	0	0.54	1
1963	8c_(E_coli_2)	Baumstark et al., 2013 – in submission	M. Isalan	20130101	MG1655	LB			exponential	GFP	rpoE	r2	1	0	0	0	0.54	1
1964	8d_(E_coli_2)	Baumstark et al., 2013 – in submission	M. Isalan	20130101	MG1655	LB			exponential	GFP	rpoE	r3	1	0	0	0	0.54	1
1965	9b_(E_coli_2)	Baumstark et al., 2013 – in submission	M. Isalan	20130101	MG1655	LB			exponential	fis	rpoE	r1	1	0	1	0	0.52	1
1966	9c_(E_coli_2)	Baumstark et al., 2013 – in submission	M. Isalan	20130101	MG1655	LB			exponential	fis	rpoE	r2	1	0	1	0	0.52	1
1967	9e_(E_coli_2)	Baumstark et al., 2013 – in submission	M. Isalan	20130101	MG1655	LB			exponential	fis	rpoE	r3	1	0	1	0	0.52	1
1968	10a_(E_coli_2)	Baumstark et al., 2013 – in submission	M. Isalan	20130101	MG1655	LB			exponential	fecI	rpoE	r1	1	0	1	0	0.46	1
1969	10b_(E_coli_2)	Baumstark et al., 2013 – in submission	M. Isalan	20130101	MG1655	LB			exponential	fecI	rpoE	r2	1	0	1	0	0.46	1
1970	10c_(E_coli_2)	Baumstark et al., 2013 – in submission	M. Isalan	20130101	MG1655	LB			exponential	fecI	rpoE	r3	1	0	1	0	0.46	1
1971	11c_(E_coli_2)	Baumstark et al., 2013 – in submission	M. Isalan	20130101	MG1655	LB			exponential	hns	rpoE	r1	1	0	1	0	0.47	1
1972	11d_(E_coli_2)	Baumstark et al., 2013 – in submission	M. Isalan	20130101	MG1655	LB			exponential	hns	rpoE	r2	1	0	1	0	0.47	1
1973	11e_(E_coli_2)	Baumstark et al., 2013 – in submission	M. Isalan	20130101	MG1655	LB			exponential	hns	rpoE	r3	1	0	1	0	0.47	1
1974	12b_(E_coli_2)	Baumstark et al., 2013 – in submission	M. Isalan	20130101	MG1655	LB			exponential	fliA	rpoE	r1	1	0	1	0	0.52	1
1975	12c_(E_coli_2)	Baumstark et al., 2013 – in submission	M. Isalan	20130101	MG1655	LB			exponential	fliA	rpoE	r2	1	0	1	0	0.52	1
1976	12e_(E_coli_2)	Baumstark et al., 2013 – in submission	M. Isalan	20130101	MG1655	LB			exponential	fliA	rpoE	r3	1	0	1	0	0.52	1
1977	13a_(E_coli_2)	Baumstark et al., 2013 – in submission	M. Isalan	20130101	MG1655	LB			exponential	ompR	rpoE	r1	1	0	1	0	0.32	1
1978	13b_(E_coli_2)	Baumstark et al., 2013 – in submission	M. Isalan	20130101	MG1655	LB			exponential	ompR	rpoE	r2	1	0	1	0	0.32	1
1979	13c_(E_coli_2)	Baumstark et al., 2013 – in submission	M. Isalan	20130101	MG1655	LB			exponential	ompR	rpoE	r3	1	0	1	0	0.32	1
1980	14a_(E_coli_2)	Baumstark et al., 2013 – in submission	M. Isalan	20130101	MG1655	LB			exponential	ihfAB	fliA	r1	1	0	1	0	0.34	1
1981	14b_(E_coli_2)	Baumstark et al., 2013 – in submission	M. Isalan	20130101	MG1655	LB			exponential	ihfAB	fliA	r2	1	0	1	0	0.34	1
1982	14c_(E_coli_2)	Baumstark et al., 2013 – in submission	M. Isalan	20130101	MG1655	LB			exponential	ihfAB	fliA	r3	1	0	1	0	0.34	1
1983	15a_(E_coli_2)	Baumstark et al., 2013 – in submission	M. Isalan	20130101	MG1655	LB			exponential	fis	crp	r1	1	0	1	0	0.47	1
1984	15b_(E_coli_2)	Baumstark et al., 2013 – in submission	M. Isalan	20130101	MG1655	LB			exponential	fis	crp	r2	1	0	1	0	0.47	1
1985	15c_(E_coli_2)	Baumstark et al., 2013 – in submission	M. Isalan	20130101	MG1655	LB			exponential	fis	crp	r3	1	0	1	0	0.47	1
1986	16a_(E_coli_2)	Baumstark et al., 2013 – in submission	M. Isalan	20130101	MG1655	LB			exponential	GFP	pheS	r1	1	0	0	0	0.5	1
1987	16b_(E_coli_2)	Baumstark et al., 2013 – in submission	M. Isalan	20130101	MG1655	LB			exponential	GFP	pheS	r2	1	0	0	0	0.5	1
1988	16c_(E_coli_2)	Baumstark et al., 2013 – in submission	M. Isalan	20130101	MG1655	LB			exponential	GFP	pheS	r3	1	0	0	0	0.5	1
1989	17a_(E_coli_2)	Baumstark et al., 2013 – in submission	M. Isalan	20130101	MG1655	LB			exponential	fis	pheS	r1	1	0	1	0	0.37	1
1990	17b_(E_coli_2)	Baumstark et al., 2013 – in submission	M. Isalan	20130101	MG1655	LB			exponential	fis	pheS	r2	1	0	1	0	0.37	1
1991	17c_(E_coli_2)	Baumstark et al., 2013 – in submission	M. Isalan	20130101	MG1655	LB			exponential	fis	pheS	r3	1	0	1	0	0.37	1
1992	18a_(E_coli_2)	Baumstark et al., 2013 – in submission	M. Isalan	20130101	MG1655	LB			exponential	fecI	pheS	r1	1	0	1	0	0.09	1
1993	18b_(E_coli_2)	Baumstark et al., 2013 – in submission	M. Isalan	20130101	MG1655	LB			exponential	fecI	pheS	r2	1	0	1	0	0.09	1
1994	18c_(E_coli_2)	Baumstark et al., 2013 – in submission	M. Isalan	20130101	MG1655	LB			exponential	fecI	pheS	r3	1	0	1	0	0.09	1
1995	19a_(E_coli_2)	Baumstark et al., 2013 – in submission	M. Isalan	20130101	MG1655	LB			exponential	hns	pheS	r1	1	0	1	0	0.11	1
1996	19b_(E_coli_2)	Baumstark et al., 2013 – in submission	M. Isalan	20130101	MG1655	LB			exponential	hns	pheS	r2	1	0	1	0	0.11	1
1997	19c_(E_coli_2)	Baumstark et al., 2013 – in submission	M. Isalan	20130101	MG1655	LB			exponential	hns	pheS	r3	1	0	1	0	0.11	1
1998	20a_(E_coli_2)	Baumstark et al., 2013 – in submission	M. Isalan	20130101	MG1655	LB			exponential	ompR	pheS	r1	1	0	1	0	0.36	1
1999	20b_(E_coli_2)	Baumstark et al., 2013 – in submission	M. Isalan	20130101	MG1655	LB			exponential	ompR	pheS	r2	1	0	1	0	0.36	1
[truncated: 199 more rows]
