# Supplementary material for: An integrative, multi-scale, genome-wide model reveals the phenotypic landscape of Escherichia coli
Source: Mol Syst Biol. 2014 Jul 1;10(7):735. doi: 10.15252/msb.20145108 (PMC4299492; doi:10.15252/msb.20145108)
Supplement: Supplementary file 7 — Supplementary Dataset S4 [file msb0010-0735-sd7.xlsx]

## Sheet: Description
Information
"RegulobDB 8.1 Confirmed Golden" sheet contains the 566 connections that have 2 or more types of strong evidence in RegulonDB 8.1 and were used as the "confirmed" golden standard
"RegulobDB 8.1 Strong Golden" sheet contains the 3083 connections that have 1 or more types of strong evidence in RegulonDB 8.1 and were used as the "strong" golden standard
"RegulonDB 6.8 DREAM5 Golden" sheet contains the Golden standard (2066 interactions) used in DREAM5 competition and is based on RegulonDB6.8
All connections that were not in the "positive" set, were assumed as part of the negative set (i.e. connection is absent). The positive and negative set are denoted with 1 and 2, respectively.
"EcoMAC Inference - 3M" sheet contains the consensus result from 3 inference methods (Inferelator, TIGRESS,GENIE3) applied to EcoMAC (2,189 arrays)
"DREAM5 Inference - 3M" sheet contains the consensus result from the 3 inference methods (Inferelator, TIGRESS,GENIE3) by using the DREAM5 dataset (809 arrays)
"DREAM5 Inference - All" sheet contains the consensus result from all 35 inference methods by using the DREAM5 dataset (809 arrays)
"New interactions" sheet contains the top putative inferred connections from EcoMAC Inference (From the 365 top interactions, which corresponds to 0.5 precision, 116 were present in the strong golden standard marked as 1-true positive and 2-false positive and 249 are newly found).

## Sheet: RegulobDB 8.1 Confirmed Golden
TF	Target gene	Positive(1)/Negative(2)
ada	alkA	1
ada	alkB	1
ada	ada	1
allR	allA	1
allR	allB	1
allR	allS	1
allR	gcl	1
allR	glxK	1
allR	glxR	1
allR	hyi	1
allR	ybbW	1
allR	ybbY	1
araC	araA	1
araC	araB	1
araC	araC	1
araC	araD	1
araC	araF	1
araC	araG	1
arcA	aldA	1
argP	lysP	1
argR	argB	1
argR	argC	1
argR	argE	1
argR	argF	1
argR	argH	1
argR	artI	1
argR	artJ	1
argR	artM	1
argR	artP	1
argR	artQ	1
argR	carA	1
argR	carB	1
argR	hisJ	1
argR	hisM	1
argR	hisP	1
argR	hisQ	1
atoC	atoA	1
atoC	atoB	1
atoC	atoD	1
atoC	atoE	1
basR	dgkA	1
cra	aceA	1
cra	aceB	1
cra	aceK	1
cra	csgD	1
cra	csgE	1
cra	csgF	1
cra	csgG	1
cra	eda	1
cra	edd	1
cra	epd	1
cra	fbaA	1
cra	pck	1
cra	pgk	1
crp	araA	1
crp	araB	1
crp	araC	1
crp	araD	1
crp	araF	1
crp	araG	1
crp	acs	1
crp	actP	1
crp	aer	1
crp	argG	1
crp	bglB	1
crp	bglF	1
crp	bglG	1
crp	cdd	1
crp	crp	1
crp	cspE	1
crp	deoA	1
crp	deoB	1
crp	deoC	1
crp	deoD	1
crp	envZ	1
crp	fucI	1
crp	fucK	1
crp	fucP	1
crp	fucR	1
crp	fucU	1
crp	gcd	1
crp	gcvH	1
crp	gcvP	1
crp	gcvT	1
crp	gltB	1
crp	gltD	1
crp	gltF	1
crp	gntT	1
crp	guaA	1
crp	guaB	1
crp	hlyE	1
crp	hpt	1
crp	infB	1
crp	lacA	1
crp	lacZ	1
crp	lamB	1
crp	lsrA	1
crp	lsrB	1
crp	lsrC	1
crp	lsrD	1
crp	lsrF	1
crp	lsrG	1
crp	lsrK	1
crp	lsrR	1
crp	malE	1
crp	malF	1
crp	malG	1
crp	malI	1
crp	malK	1
crp	malM	1
crp	malX	1
crp	malY	1
crp	mazE	1
crp	mazF	1
crp	mglA	1
crp	mglB	1
crp	mglC	1
crp	nupG	1
crp	nusA	1
crp	ompR	1
crp	paaA	1
crp	paaB	1
crp	paaC	1
crp	paaD	1
crp	paaE	1
crp	paaF	1
crp	paaG	1
crp	paaH	1
crp	paaI	1
crp	paaJ	1
crp	paaK	1
crp	paaZ	1
crp	pnp	1
crp	prpB	1
crp	prpC	1
crp	prpD	1
crp	prpE	1
crp	prpR	1
crp	rbfA	1
crp	relA	1
crp	rhaR	1
crp	rhaS	1
crp	rimP	1
crp	rpsO	1
crp	tam	1
crp	tdcA	1
crp	tdcB	1
crp	tdcC	1
crp	tdcD	1
crp	tdcE	1
crp	tdcF	1
crp	truB	1
crp	tsx	1
crp	udp	1
crp	uhpT	1
crp	xseA	1
crp	yhfA	1
crp	yjcH	1
csgD	adrA	1
csgD	csgA	1
csgD	csgB	1
csgD	csgC	1
cueR	copA	1
cytR	cdd	1
cytR	deoA	1
cytR	deoB	1
cytR	deoC	1
cytR	deoD	1
cytR	udp	1
dinJ	cspE	1
dnaA	nrdA	1
dnaA	nrdB	1
dnaA	yfaE	1
fadR	iclR	1
fis	acs	1
fis	actP	1
fis	guaA	1
fis	guaB	1
fis	mazE	1
fis	mazF	1
fis	yjcH	1
fis	nrdA	1
fis	nrdB	1
fis	yfaE	1
fis	dusB	1
fis	fis	1
fis	gltX	1
fis	marA	1
fis	marB	1
fis	marR	1
fis	mazG	1
fis	ndh	1
fis	proP	1
flhC	fliA	1
flhC	fliY	1
flhC	fliZ	1
fliZ	gadE	1
fliZ	gmr	1
fliZ	mdtE	1
fliZ	mdtF	1
fliZ	mlrA	1
fnr	cysG	1
fnr	dmsA	1
fnr	dmsB	1
fnr	dmsC	1
fnr	dmsD	1
fnr	grcA	1
fnr	hcp	1
fnr	hcr	1
fnr	hmp	1
fnr	narG	1
fnr	narH	1
fnr	narI	1
fnr	narJ	1
fnr	narK	1
fnr	nirB	1
fnr	nirC	1
fnr	nirD	1
fnr	nrdD	1
fnr	nrdG	1
fnr	ydhT	1
fnr	ydhU	1
fnr	ydhV	1
fnr	ydhW	1
fnr	ydhX	1
fnr	ydhY	1
fnr	ynfE	1
fnr	ynfF	1
fnr	ynfG	1
fnr	ynfH	1
fur	fecI	1
fur	fecR	1
fur	fepB	1
fur	glyU	1
fur	sufA	1
fur	sufB	1
fur	sufC	1
fur	sufE	1
fur	sufS	1
gadE	flhC	1
gadE	flhD	1
gadE	gadA	1
gadE	gadX	1
gadE	osmC	1
gadE	rcsA	1
gadE	wcaA	1
gadE	wcaB	1
gadE	wza	1
gadE	wzb	1
gadE	wzc	1
galR	galE	1
galR	galK	1
galR	galM	1
galR	galP	1
galR	galT	1
galS	galP	1
glnG	glnA	1
glnG	glnG	1
glnG	glnL	1
glpR	glpA	1
glpR	glpB	1
glpR	glpC	1
glpR	glpD	1
glpR	glpQ	1
glpR	glpT	1
gntR	eda	1
gntR	edd	1
gntR	gntK	1
ihfA	carA	1
ihfA	carB	1
ihfA	acs	1
ihfA	actP	1
ihfA	envZ	1
ihfA	ompR	1
ihfA	paaA	1
ihfA	paaB	1
ihfA	paaC	1
ihfA	paaD	1
ihfA	paaE	1
ihfA	paaF	1
ihfA	paaG	1
ihfA	paaH	1
ihfA	paaI	1
ihfA	paaJ	1
ihfA	paaK	1
ihfA	paaZ	1
ihfA	tdcA	1
ihfA	tdcB	1
ihfA	tdcC	1
ihfA	tdcD	1
ihfA	tdcE	1
ihfA	tdcF	1
ihfA	yjcH	1
ihfA	dusB	1
ihfA	fis	1
ihfA	glyU	1
ihfA	sufA	1
ihfA	sufB	1
ihfA	sufC	1
ihfA	sufE	1
ihfA	sufS	1
ihfA	fimB	1
ihfA	fnr	1
ihfA	focA	1
ihfA	glnH	1
ihfA	glnP	1
ihfA	glnQ	1
ihfA	ilvA	1
ihfA	ilvD	1
ihfA	ilvE	1
ihfA	ilvG_1	1
ihfA	ilvL	1
ihfA	ilvM	1
ihfA	lyxK	1
ihfA	nrfA	1
ihfA	nrfB	1
ihfA	nrfC	1
ihfA	nrfD	1
ihfA	nrfE	1
ihfA	nrfF	1
ihfA	nrfG	1
ihfA	nuoA	1
ihfA	nuoB	1
ihfA	nuoC	1
ihfA	nuoE	1
ihfA	nuoF	1
ihfA	nuoG	1
ihfA	nuoH	1
ihfA	nuoI	1
ihfA	nuoJ	1
ihfA	nuoK	1
ihfA	nuoL	1
ihfA	nuoM	1
ihfA	nuoN	1
ihfA	pflB	1
ihfA	sgbE	1
ihfA	sgbH	1
ihfA	sgbU	1
ihfA	yiaK	1
ihfA	yiaL	1
ihfA	yiaM	1
ihfA	yiaN	1
ihfA	yiaO	1
iscR	glyU	1
iscR	sufA	1
iscR	sufB	1
iscR	sufC	1
iscR	sufE	1
iscR	sufS	1
iscR	iscA	1
iscR	iscR	1
iscR	iscS	1
iscR	iscU	1
kdpE	kdpA	1
kdpE	kdpB	1
kdpE	kdpC	1
lldR	lldD	1
lldR	lldP	1
lldR	lldR	1
lrp	gltB	1
lrp	gltD	1
lrp	gltF	1
lrp	osmC	1
lrp	dadA	1
lrp	dadX	1
lrp	fimA	1
lrp	fimC	1
lrp	fimD	1
lrp	fimF	1
lrp	fimG	1
lrp	fimH	1
lrp	fimI	1
lrp	ilvH	1
lrp	ilvI	1
lrp	livJ	1
lsrR	lsrA	1
lsrR	lsrB	1
lsrR	lsrC	1
lsrR	lsrD	1
lsrR	lsrF	1
lsrR	lsrG	1
lsrR	lsrK	1
lsrR	lsrR	1
lsrR	tam	1
malT	lamB	1
malT	malE	1
malT	malF	1
malT	malG	1
malT	malK	1
malT	malM	1
malT	malP	1
malT	malQ	1
marA	hdeA	1
marA	hdeB	1
marA	purA	1
marA	rob	1
marA	yhiD	1
marR	marA	1
marR	marB	1
marR	marR	1
melR	melA	1
melR	melB	1
melR	melR	1
metR	hmp	1
metR	glyA	1
modE	dmsA	1
modE	dmsB	1
modE	dmsC	1
modE	ccmA	1
modE	ccmB	1
modE	ccmC	1
modE	ccmD	1
modE	ccmE	1
modE	ccmF	1
modE	ccmG	1
modE	ccmH	1
modE	modA	1
modE	modB	1
modE	modC	1
modE	napA	1
modE	napB	1
modE	napC	1
modE	napD	1
modE	napF	1
modE	napG	1
modE	napH	1
mqsA	rpoS	1
nac	codA	1
nac	codB	1
nagC	galP	1
nagC	fimB	1
nagC	chbA	1
nagC	chbB	1
nagC	chbC	1
nagC	chbF	1
nagC	chbG	1
nagC	chbR	1
nagC	glmS	1
nagC	glmU	1
nagC	nagA	1
nagC	nagB	1
nagC	nagC	1
nagC	nagD	1
nagC	nagE	1
nagC	nanC	1
nagC	nanM	1
nanR	fimB	1
nanR	nanC	1
nanR	nanM	1
narL	cysG	1
narL	narG	1
narL	narH	1
narL	narI	1
narL	narJ	1
narL	narK	1
narL	nirB	1
narL	nirC	1
narL	nirD	1
narL	ydhT	1
narL	ydhU	1
narL	ydhV	1
narL	ydhW	1
narL	ydhX	1
narL	ydhY	1
narL	nrfA	1
narL	nrfB	1
narL	nrfC	1
narL	nrfD	1
narL	nrfE	1
narL	nrfF	1
narL	nrfG	1
narL	fdnG	1
narL	fdnH	1
narL	fdnI	1
narP	cysG	1
narP	nirB	1
narP	nirC	1
narP	nirD	1
narP	ydhT	1
narP	ydhU	1
narP	ydhV	1
narP	ydhW	1
narP	ydhX	1
narP	ydhY	1
narP	nrfA	1
narP	nrfB	1
narP	nrfC	1
narP	nrfD	1
narP	nrfE	1
narP	nrfF	1
narP	nrfG	1
nrdR	nrdA	1
nrdR	nrdB	1
nrdR	yfaE	1
ompR	ompC	1
oxyR	glyU	1
oxyR	sufA	1
oxyR	sufB	1
oxyR	sufC	1
oxyR	sufE	1
oxyR	sufS	1
oxyR	flu	1
oxyR	oxyR	1
phoP	mgtA	1
phoP	treR	1
purR	glyA	1
purR	cvpA	1
purR	purF	1
purR	purR	1
purR	pyrC	1
purR	ubiX	1
putA	putA	1
putA	putP	1
rhaS	rhaA	1
rhaS	rhaB	1
rhaS	rhaD	1
rhaS	rhaT	1
rob	marA	1
rob	marB	1
rob	marR	1
rutR	carA	1
rutR	carB	1
sgrR	setA	1
sgrR	sgrR	1
sgrR	tbpA	1
sgrR	thiP	1
sgrR	thiQ	1
soxS	pqiA	1
soxS	pqiB	1
soxS	zwf	1
torR	torA	1
torR	torC	1
torR	torD	1
torR	torR	1
trpR	aroL	1
trpR	aroM	1
trpR	trpA	1
trpR	trpB	1
trpR	trpC	1
trpR	trpD	1
trpR	trpE	1
trpR	trpL	1
trpR	yaiA	1
tyrR	aroL	1
tyrR	aroM	1
tyrR	yaiA	1
tyrR	aroG	1
tyrR	aroP	1
tyrR	folA	1
tyrR	mtr	1
tyrR	tyrB	1
tyrR	tyrP	1
uhpA	uhpT	1
ulaR	ulaA	1
ulaR	ulaB	1
ulaR	ulaC	1
ulaR	ulaD	1
ulaR	ulaE	1
ulaR	ulaF	1
uxuR	gntP	1
uxuR	uxuA	1
uxuR	uxuB	1
yehT	yjiY	1
yqhC	dkgA	1
yqhC	yqhD	1
zntR	zntA	1
ada	allA	2
ada	allB	2
ada	allS	2
ada	gcl	2
ada	glxK	2
ada	glxR	2
ada	hyi	2
ada	ybbW	2
ada	ybbY	2
ada	araA	2
ada	araB	2
ada	araC	2
ada	araD	2
ada	araF	2
ada	araG	2
ada	aldA	2
ada	lysP	2
ada	argB	2
ada	argC	2
ada	argE	2
ada	argF	2
ada	argH	2
ada	artI	2
ada	artJ	2
ada	artM	2
ada	artP	2
ada	artQ	2
ada	carA	2
ada	carB	2
ada	hisJ	2
ada	hisM	2
ada	hisP	2
ada	hisQ	2
ada	atoA	2
ada	atoB	2
ada	atoD	2
ada	atoE	2
ada	dgkA	2
ada	aceA	2
ada	aceB	2
ada	aceK	2
ada	csgD	2
ada	csgE	2
ada	csgF	2
ada	csgG	2
ada	eda	2
ada	edd	2
ada	epd	2
ada	fbaA	2
ada	pck	2
ada	pgk	2
ada	acs	2
ada	actP	2
ada	aer	2
ada	argG	2
ada	bglB	2
ada	bglF	2
ada	bglG	2
ada	cdd	2
ada	crp	2
ada	cspE	2
ada	deoA	2
ada	deoB	2
ada	deoC	2
ada	deoD	2
ada	envZ	2
ada	fucI	2
ada	fucK	2
ada	fucP	2
ada	fucR	2
ada	fucU	2
ada	gcd	2
ada	gcvH	2
ada	gcvP	2
ada	gcvT	2
ada	gltB	2
ada	gltD	2
ada	gltF	2
ada	gntT	2
ada	guaA	2
ada	guaB	2
ada	hlyE	2
ada	hpt	2
ada	infB	2
ada	lacA	2
ada	lacZ	2
ada	lamB	2
ada	lsrA	2
ada	lsrB	2
ada	lsrC	2
ada	lsrD	2
ada	lsrF	2
ada	lsrG	2
ada	lsrK	2
ada	lsrR	2
ada	malE	2
ada	malF	2
ada	malG	2
ada	malI	2
ada	malK	2
ada	malM	2
ada	malX	2
ada	malY	2
ada	mazE	2
ada	mazF	2
ada	mglA	2
ada	mglB	2
ada	mglC	2
ada	nupG	2
ada	nusA	2
ada	ompR	2
ada	paaA	2
ada	paaB	2
ada	paaC	2
ada	paaD	2
ada	paaE	2
ada	paaF	2
ada	paaG	2
ada	paaH	2
ada	paaI	2
ada	paaJ	2
ada	paaK	2
ada	paaZ	2
ada	pnp	2
ada	prpB	2
ada	prpC	2
ada	prpD	2
ada	prpE	2
ada	prpR	2
ada	rbfA	2
ada	relA	2
ada	rhaR	2
ada	rhaS	2
ada	rimP	2
ada	rpsO	2
ada	tam	2
ada	tdcA	2
ada	tdcB	2
ada	tdcC	2
ada	tdcD	2
ada	tdcE	2
ada	tdcF	2
ada	truB	2
ada	tsx	2
ada	udp	2
ada	uhpT	2
ada	xseA	2
ada	yhfA	2
ada	yjcH	2
ada	adrA	2
ada	csgA	2
ada	csgB	2
ada	csgC	2
ada	copA	2
ada	nrdA	2
ada	nrdB	2
ada	yfaE	2
ada	iclR	2
ada	dusB	2
ada	fis	2
ada	gltX	2
ada	marA	2
ada	marB	2
ada	marR	2
ada	mazG	2
ada	ndh	2
ada	proP	2
ada	fliA	2
ada	fliY	2
ada	fliZ	2
ada	gadE	2
ada	gmr	2
ada	mdtE	2
ada	mdtF	2
ada	mlrA	2
ada	cysG	2
ada	dmsA	2
ada	dmsB	2
ada	dmsC	2
ada	dmsD	2
ada	grcA	2
ada	hcp	2
ada	hcr	2
ada	hmp	2
ada	narG	2
ada	narH	2
ada	narI	2
ada	narJ	2
ada	narK	2
ada	nirB	2
ada	nirC	2
ada	nirD	2
ada	nrdD	2
ada	nrdG	2
ada	ydhT	2
ada	ydhU	2
ada	ydhV	2
ada	ydhW	2
ada	ydhX	2
ada	ydhY	2
ada	ynfE	2
ada	ynfF	2
ada	ynfG	2
ada	ynfH	2
ada	fecI	2
ada	fecR	2
ada	fepB	2
ada	glyU	2
ada	sufA	2
ada	sufB	2
ada	sufC	2
ada	sufE	2
ada	sufS	2
ada	flhC	2
ada	flhD	2
ada	gadA	2
ada	gadX	2
ada	osmC	2
ada	rcsA	2
ada	wcaA	2
ada	wcaB	2
ada	wza	2
ada	wzb	2
ada	wzc	2
ada	galE	2
ada	galK	2
ada	galM	2
ada	galP	2
ada	galT	2
ada	glnA	2
ada	glnG	2
ada	glnL	2
ada	glpA	2
ada	glpB	2
ada	glpC	2
ada	glpD	2
ada	glpQ	2
ada	glpT	2
ada	gntK	2
ada	fimB	2
ada	fnr	2
ada	focA	2
ada	glnH	2
ada	glnP	2
ada	glnQ	2
ada	ilvA	2
ada	ilvD	2
ada	ilvE	2
ada	ilvG_1	2
ada	ilvL	2
ada	ilvM	2
ada	lyxK	2
ada	nrfA	2
ada	nrfB	2
ada	nrfC	2
ada	nrfD	2
ada	nrfE	2
ada	nrfF	2
ada	nrfG	2
ada	nuoA	2
ada	nuoB	2
ada	nuoC	2
ada	nuoE	2
ada	nuoF	2
ada	nuoG	2
ada	nuoH	2
ada	nuoI	2
ada	nuoJ	2
ada	nuoK	2
ada	nuoL	2
ada	nuoM	2
ada	nuoN	2
ada	pflB	2
ada	sgbE	2
ada	sgbH	2
ada	sgbU	2
ada	yiaK	2
ada	yiaL	2
ada	yiaM	2
ada	yiaN	2
ada	yiaO	2
ada	iscA	2
ada	iscR	2
ada	iscS	2
ada	iscU	2
ada	kdpA	2
ada	kdpB	2
ada	kdpC	2
ada	lldD	2
ada	lldP	2
ada	lldR	2
ada	dadA	2
ada	dadX	2
ada	fimA	2
ada	fimC	2
ada	fimD	2
ada	fimF	2
ada	fimG	2
ada	fimH	2
ada	fimI	2
ada	ilvH	2
ada	ilvI	2
ada	livJ	2
ada	malP	2
ada	malQ	2
ada	hdeA	2
ada	hdeB	2
ada	purA	2
ada	rob	2
ada	yhiD	2
ada	melA	2
ada	melB	2
ada	melR	2
ada	glyA	2
ada	ccmA	2
ada	ccmB	2
ada	ccmC	2
ada	ccmD	2
ada	ccmE	2
ada	ccmF	2
ada	ccmG	2
ada	ccmH	2
ada	modA	2
ada	modB	2
ada	modC	2
ada	napA	2
ada	napB	2
ada	napC	2
ada	napD	2
ada	napF	2
ada	napG	2
ada	napH	2
ada	rpoS	2
ada	codA	2
ada	codB	2
ada	chbA	2
ada	chbB	2
ada	chbC	2
ada	chbF	2
ada	chbG	2
ada	chbR	2
ada	glmS	2
ada	glmU	2
ada	nagA	2
ada	nagB	2
ada	nagC	2
ada	nagD	2
ada	nagE	2
ada	nanC	2
ada	nanM	2
ada	fdnG	2
ada	fdnH	2
ada	fdnI	2
ada	ompC	2
ada	flu	2
ada	oxyR	2
ada	mgtA	2
ada	treR	2
ada	cvpA	2
ada	purF	2
ada	purR	2
ada	pyrC	2
ada	ubiX	2
ada	putA	2
ada	putP	2
ada	rhaA	2
ada	rhaB	2
ada	rhaD	2
ada	rhaT	2
ada	setA	2
ada	sgrR	2
ada	tbpA	2
ada	thiP	2
ada	thiQ	2
ada	pqiA	2
ada	pqiB	2
ada	zwf	2
ada	torA	2
ada	torC	2
ada	torD	2
ada	torR	2
ada	aroL	2
ada	aroM	2
ada	trpA	2
ada	trpB	2
ada	trpC	2
ada	trpD	2
ada	trpE	2
ada	trpL	2
ada	yaiA	2
ada	aroG	2
ada	aroP	2
ada	folA	2
ada	mtr	2
ada	tyrB	2
ada	tyrP	2
ada	ulaA	2
ada	ulaB	2
ada	ulaC	2
ada	ulaD	2
ada	ulaE	2
ada	ulaF	2
ada	gntP	2
ada	uxuA	2
ada	uxuB	2
ada	yjiY	2
ada	dkgA	2
ada	yqhD	2
ada	zntA	2
ada	allR	2
ada	arcA	2
ada	argP	2
ada	argR	2
ada	atoC	2
ada	basR	2
ada	cra	2
ada	cueR	2
ada	cytR	2
ada	dinJ	2
ada	dnaA	2
ada	fadR	2
ada	fur	2
ada	galR	2
ada	galS	2
ada	glpR	2
ada	gntR	2
ada	ihfA	2
ada	kdpE	2
ada	lrp	2
ada	malT	2
ada	metR	2
ada	modE	2
ada	mqsA	2
ada	nac	2
ada	nanR	2
ada	narL	2
ada	narP	2
ada	nrdR	2
ada	phoP	2
ada	rutR	2
ada	soxS	2
ada	trpR	2
ada	tyrR	2
ada	uhpA	2
ada	ulaR	2
ada	uxuR	2
ada	yehT	2
ada	yqhC	2
ada	zntR	2
allR	alkA	2
allR	alkB	2
allR	araA	2
allR	araB	2
allR	araC	2
allR	araD	2
allR	araF	2
allR	araG	2
allR	aldA	2
allR	lysP	2
allR	argB	2
allR	argC	2
allR	argE	2
allR	argF	2
allR	argH	2
allR	artI	2
allR	artJ	2
allR	artM	2
allR	artP	2
allR	artQ	2
allR	carA	2
allR	carB	2
allR	hisJ	2
allR	hisM	2
allR	hisP	2
allR	hisQ	2
allR	atoA	2
allR	atoB	2
allR	atoD	2
allR	atoE	2
allR	dgkA	2
allR	aceA	2
allR	aceB	2
allR	aceK	2
allR	csgD	2
allR	csgE	2
allR	csgF	2
allR	csgG	2
allR	eda	2
allR	edd	2
allR	epd	2
allR	fbaA	2
allR	pck	2
allR	pgk	2
allR	acs	2
allR	actP	2
allR	aer	2
allR	argG	2
allR	bglB	2
allR	bglF	2
allR	bglG	2
allR	cdd	2
allR	crp	2
allR	cspE	2
allR	deoA	2
allR	deoB	2
allR	deoC	2
allR	deoD	2
allR	envZ	2
allR	fucI	2
allR	fucK	2
allR	fucP	2
allR	fucR	2
allR	fucU	2
allR	gcd	2
allR	gcvH	2
allR	gcvP	2
allR	gcvT	2
allR	gltB	2
allR	gltD	2
allR	gltF	2
allR	gntT	2
allR	guaA	2
allR	guaB	2
allR	hlyE	2
allR	hpt	2
allR	infB	2
allR	lacA	2
allR	lacZ	2
allR	lamB	2
allR	lsrA	2
allR	lsrB	2
allR	lsrC	2
allR	lsrD	2
allR	lsrF	2
allR	lsrG	2
allR	lsrK	2
allR	lsrR	2
allR	malE	2
allR	malF	2
allR	malG	2
allR	malI	2
allR	malK	2
allR	malM	2
allR	malX	2
allR	malY	2
allR	mazE	2
allR	mazF	2
allR	mglA	2
allR	mglB	2
allR	mglC	2
allR	nupG	2
allR	nusA	2
allR	ompR	2
allR	paaA	2
allR	paaB	2
allR	paaC	2
allR	paaD	2
allR	paaE	2
allR	paaF	2
allR	paaG	2
allR	paaH	2
allR	paaI	2
allR	paaJ	2
allR	paaK	2
allR	paaZ	2
allR	pnp	2
allR	prpB	2
allR	prpC	2
allR	prpD	2
allR	prpE	2
allR	prpR	2
allR	rbfA	2
allR	relA	2
allR	rhaR	2
allR	rhaS	2
allR	rimP	2
allR	rpsO	2
allR	tam	2
allR	tdcA	2
allR	tdcB	2
allR	tdcC	2
allR	tdcD	2
allR	tdcE	2
allR	tdcF	2
allR	truB	2
allR	tsx	2
allR	udp	2
allR	uhpT	2
allR	xseA	2
allR	yhfA	2
allR	yjcH	2
allR	adrA	2
allR	csgA	2
allR	csgB	2
allR	csgC	2
allR	copA	2
allR	nrdA	2
allR	nrdB	2
allR	yfaE	2
allR	iclR	2
allR	dusB	2
allR	fis	2
allR	gltX	2
allR	marA	2
allR	marB	2
allR	marR	2
allR	mazG	2
allR	ndh	2
allR	proP	2
allR	fliA	2
allR	fliY	2
allR	fliZ	2
allR	gadE	2
allR	gmr	2
allR	mdtE	2
allR	mdtF	2
allR	mlrA	2
allR	cysG	2
allR	dmsA	2
allR	dmsB	2
allR	dmsC	2
allR	dmsD	2
allR	grcA	2
allR	hcp	2
allR	hcr	2
allR	hmp	2
allR	narG	2
allR	narH	2
allR	narI	2
allR	narJ	2
allR	narK	2
allR	nirB	2
allR	nirC	2
allR	nirD	2
allR	nrdD	2
allR	nrdG	2
allR	ydhT	2
allR	ydhU	2
allR	ydhV	2
allR	ydhW	2
allR	ydhX	2
allR	ydhY	2
allR	ynfE	2
allR	ynfF	2
allR	ynfG	2
allR	ynfH	2
allR	fecI	2
allR	fecR	2
allR	fepB	2
allR	glyU	2
allR	sufA	2
allR	sufB	2
allR	sufC	2
allR	sufE	2
allR	sufS	2
allR	flhC	2
allR	flhD	2
allR	gadA	2
allR	gadX	2
allR	osmC	2
allR	rcsA	2
allR	wcaA	2
allR	wcaB	2
allR	wza	2
allR	wzb	2
allR	wzc	2
allR	galE	2
allR	galK	2
allR	galM	2
allR	galP	2
allR	galT	2
allR	glnA	2
allR	glnG	2
allR	glnL	2
allR	glpA	2
allR	glpB	2
allR	glpC	2
allR	glpD	2
allR	glpQ	2
allR	glpT	2
allR	gntK	2
allR	fimB	2
allR	fnr	2
allR	focA	2
allR	glnH	2
allR	glnP	2
allR	glnQ	2
allR	ilvA	2
allR	ilvD	2
allR	ilvE	2
allR	ilvG_1	2
allR	ilvL	2
allR	ilvM	2
allR	lyxK	2
allR	nrfA	2
allR	nrfB	2
allR	nrfC	2
allR	nrfD	2
allR	nrfE	2
allR	nrfF	2
allR	nrfG	2
allR	nuoA	2
allR	nuoB	2
allR	nuoC	2
allR	nuoE	2
allR	nuoF	2
allR	nuoG	2
allR	nuoH	2
allR	nuoI	2
allR	nuoJ	2
allR	nuoK	2
allR	nuoL	2
allR	nuoM	2
allR	nuoN	2
allR	pflB	2
allR	sgbE	2
allR	sgbH	2
allR	sgbU	2
allR	yiaK	2
allR	yiaL	2
allR	yiaM	2
allR	yiaN	2
allR	yiaO	2
allR	iscA	2
allR	iscR	2
allR	iscS	2
allR	iscU	2
allR	kdpA	2
allR	kdpB	2
allR	kdpC	2
allR	lldD	2
allR	lldP	2
allR	lldR	2
allR	dadA	2
allR	dadX	2
allR	fimA	2
allR	fimC	2
allR	fimD	2
allR	fimF	2
allR	fimG	2
allR	fimH	2
allR	fimI	2
allR	ilvH	2
allR	ilvI	2
allR	livJ	2
allR	malP	2
allR	malQ	2
allR	hdeA	2
allR	hdeB	2
allR	purA	2
allR	rob	2
allR	yhiD	2
allR	melA	2
allR	melB	2
allR	melR	2
allR	glyA	2
allR	ccmA	2
allR	ccmB	2
allR	ccmC	2
allR	ccmD	2
allR	ccmE	2
allR	ccmF	2
allR	ccmG	2
allR	ccmH	2
allR	modA	2
allR	modB	2
allR	modC	2
allR	napA	2
allR	napB	2
allR	napC	2
allR	napD	2
allR	napF	2
allR	napG	2
allR	napH	2
allR	rpoS	2
allR	codA	2
allR	codB	2
allR	chbA	2
allR	chbB	2
allR	chbC	2
allR	chbF	2
allR	chbG	2
allR	chbR	2
allR	glmS	2
allR	glmU	2
allR	nagA	2
allR	nagB	2
allR	nagC	2
allR	nagD	2
allR	nagE	2
allR	nanC	2
allR	nanM	2
allR	fdnG	2
allR	fdnH	2
allR	fdnI	2
allR	ompC	2
allR	flu	2
allR	oxyR	2
allR	mgtA	2
allR	treR	2
allR	cvpA	2
allR	purF	2
allR	purR	2
allR	pyrC	2
allR	ubiX	2
allR	putA	2
allR	putP	2
allR	rhaA	2
allR	rhaB	2
allR	rhaD	2
allR	rhaT	2
allR	setA	2
allR	sgrR	2
allR	tbpA	2
allR	thiP	2
allR	thiQ	2
allR	pqiA	2
allR	pqiB	2
allR	zwf	2
allR	torA	2
allR	torC	2
allR	torD	2
allR	torR	2
allR	aroL	2
allR	aroM	2
allR	trpA	2
allR	trpB	2
allR	trpC	2
allR	trpD	2
allR	trpE	2
allR	trpL	2
allR	yaiA	2
allR	aroG	2
allR	aroP	2
allR	folA	2
allR	mtr	2
allR	tyrB	2
allR	tyrP	2
allR	ulaA	2
allR	ulaB	2
allR	ulaC	2
allR	ulaD	2
allR	ulaE	2
allR	ulaF	2
allR	gntP	2
allR	uxuA	2
allR	uxuB	2
allR	yjiY	2
allR	dkgA	2
allR	yqhD	2
allR	zntA	2
allR	ada	2
allR	allR	2
allR	arcA	2
allR	argP	2
allR	argR	2
allR	atoC	2
allR	basR	2
allR	cra	2
allR	cueR	2
allR	cytR	2
allR	dinJ	2
allR	dnaA	2
allR	fadR	2
allR	fur	2
allR	galR	2
allR	galS	2
allR	glpR	2
allR	gntR	2
allR	ihfA	2
allR	kdpE	2
allR	lrp	2
allR	malT	2
allR	metR	2
allR	modE	2
allR	mqsA	2
allR	nac	2
allR	nanR	2
allR	narL	2
allR	narP	2
allR	nrdR	2
allR	phoP	2
allR	rutR	2
allR	soxS	2
allR	trpR	2
allR	tyrR	2
allR	uhpA	2
allR	ulaR	2
allR	uxuR	2
allR	yehT	2
allR	yqhC	2
allR	zntR	2
araC	alkA	2
araC	alkB	2
araC	allA	2
araC	allB	2
araC	allS	2
araC	gcl	2
araC	glxK	2
araC	glxR	2
araC	hyi	2
araC	ybbW	2
araC	ybbY	2
araC	aldA	2
araC	lysP	2
araC	argB	2
araC	argC	2
araC	argE	2
araC	argF	2
araC	argH	2
araC	artI	2
araC	artJ	2
araC	artM	2
araC	artP	2
araC	artQ	2
araC	carA	2
araC	carB	2
araC	hisJ	2
araC	hisM	2
araC	hisP	2
araC	hisQ	2
araC	atoA	2
araC	atoB	2
araC	atoD	2
araC	atoE	2
araC	dgkA	2
araC	aceA	2
araC	aceB	2
araC	aceK	2
araC	csgD	2
araC	csgE	2
araC	csgF	2
araC	csgG	2
araC	eda	2
araC	edd	2
araC	epd	2
araC	fbaA	2
araC	pck	2
araC	pgk	2
araC	acs	2
araC	actP	2
araC	aer	2
araC	argG	2
araC	bglB	2
araC	bglF	2
araC	bglG	2
araC	cdd	2
araC	crp	2
araC	cspE	2
araC	deoA	2
araC	deoB	2
araC	deoC	2
araC	deoD	2
araC	envZ	2
araC	fucI	2
araC	fucK	2
araC	fucP	2
araC	fucR	2
araC	fucU	2
araC	gcd	2
araC	gcvH	2
araC	gcvP	2
araC	gcvT	2
araC	gltB	2
araC	gltD	2
araC	gltF	2
araC	gntT	2
araC	guaA	2
araC	guaB	2
araC	hlyE	2
araC	hpt	2
araC	infB	2
araC	lacA	2
araC	lacZ	2
araC	lamB	2
araC	lsrA	2
araC	lsrB	2
araC	lsrC	2
araC	lsrD	2
araC	lsrF	2
araC	lsrG	2
araC	lsrK	2
araC	lsrR	2
araC	malE	2
araC	malF	2
araC	malG	2
araC	malI	2
araC	malK	2
araC	malM	2
araC	malX	2
araC	malY	2
araC	mazE	2
araC	mazF	2
araC	mglA	2
araC	mglB	2
araC	mglC	2
araC	nupG	2
araC	nusA	2
araC	ompR	2
araC	paaA	2
araC	paaB	2
araC	paaC	2
araC	paaD	2
araC	paaE	2
araC	paaF	2
araC	paaG	2
araC	paaH	2
araC	paaI	2
araC	paaJ	2
araC	paaK	2
araC	paaZ	2
araC	pnp	2
araC	prpB	2
araC	prpC	2
araC	prpD	2
araC	prpE	2
araC	prpR	2
araC	rbfA	2
araC	relA	2
araC	rhaR	2
araC	rhaS	2
araC	rimP	2
araC	rpsO	2
araC	tam	2
araC	tdcA	2
araC	tdcB	2
araC	tdcC	2
araC	tdcD	2
araC	tdcE	2
araC	tdcF	2
araC	truB	2
araC	tsx	2
araC	udp	2
araC	uhpT	2
araC	xseA	2
araC	yhfA	2
araC	yjcH	2
araC	adrA	2
araC	csgA	2
araC	csgB	2
araC	csgC	2
araC	copA	2
araC	nrdA	2
araC	nrdB	2
araC	yfaE	2
araC	iclR	2
araC	dusB	2
araC	fis	2
araC	gltX	2
araC	marA	2
araC	marB	2
araC	marR	2
araC	mazG	2
araC	ndh	2
araC	proP	2
araC	fliA	2
araC	fliY	2
araC	fliZ	2
araC	gadE	2
araC	gmr	2
araC	mdtE	2
araC	mdtF	2
araC	mlrA	2
araC	cysG	2
araC	dmsA	2
araC	dmsB	2
araC	dmsC	2
araC	dmsD	2
araC	grcA	2
araC	hcp	2
araC	hcr	2
araC	hmp	2
araC	narG	2
araC	narH	2
araC	narI	2
araC	narJ	2
araC	narK	2
araC	nirB	2
araC	nirC	2
araC	nirD	2
araC	nrdD	2
araC	nrdG	2
araC	ydhT	2
araC	ydhU	2
araC	ydhV	2
araC	ydhW	2
araC	ydhX	2
araC	ydhY	2
araC	ynfE	2
araC	ynfF	2
araC	ynfG	2
araC	ynfH	2
araC	fecI	2
araC	fecR	2
araC	fepB	2
araC	glyU	2
araC	sufA	2
araC	sufB	2
araC	sufC	2
araC	sufE	2
araC	sufS	2
araC	flhC	2
araC	flhD	2
araC	gadA	2
araC	gadX	2
araC	osmC	2
araC	rcsA	2
araC	wcaA	2
araC	wcaB	2
araC	wza	2
araC	wzb	2
araC	wzc	2
araC	galE	2
araC	galK	2
araC	galM	2
araC	galP	2
araC	galT	2
araC	glnA	2
araC	glnG	2
araC	glnL	2
araC	glpA	2
araC	glpB	2
araC	glpC	2
araC	glpD	2
araC	glpQ	2
araC	glpT	2
araC	gntK	2
araC	fimB	2
araC	fnr	2
araC	focA	2
araC	glnH	2
araC	glnP	2
araC	glnQ	2
araC	ilvA	2
araC	ilvD	2
araC	ilvE	2
araC	ilvG_1	2
araC	ilvL	2
araC	ilvM	2
araC	lyxK	2
araC	nrfA	2
araC	nrfB	2
araC	nrfC	2
araC	nrfD	2
araC	nrfE	2
araC	nrfF	2
araC	nrfG	2
araC	nuoA	2
araC	nuoB	2
araC	nuoC	2
araC	nuoE	2
araC	nuoF	2
araC	nuoG	2
araC	nuoH	2
araC	nuoI	2
araC	nuoJ	2
araC	nuoK	2
araC	nuoL	2
araC	nuoM	2
araC	nuoN	2
araC	pflB	2
araC	sgbE	2
araC	sgbH	2
araC	sgbU	2
araC	yiaK	2
araC	yiaL	2
araC	yiaM	2
araC	yiaN	2
araC	yiaO	2
araC	iscA	2
araC	iscR	2
araC	iscS	2
araC	iscU	2
araC	kdpA	2
araC	kdpB	2
araC	kdpC	2
araC	lldD	2
araC	lldP	2
araC	lldR	2
araC	dadA	2
araC	dadX	2
araC	fimA	2
araC	fimC	2
araC	fimD	2
araC	fimF	2
araC	fimG	2
araC	fimH	2
araC	fimI	2
araC	ilvH	2
araC	ilvI	2
araC	livJ	2
araC	malP	2
araC	malQ	2
araC	hdeA	2
araC	hdeB	2
araC	purA	2
araC	rob	2
araC	yhiD	2
araC	melA	2
araC	melB	2
araC	melR	2
araC	glyA	2
araC	ccmA	2
araC	ccmB	2
araC	ccmC	2
araC	ccmD	2
araC	ccmE	2
araC	ccmF	2
araC	ccmG	2
araC	ccmH	2
araC	modA	2
araC	modB	2
araC	modC	2
araC	napA	2
araC	napB	2
araC	napC	2
araC	napD	2
araC	napF	2
araC	napG	2
araC	napH	2
araC	rpoS	2
araC	codA	2
araC	codB	2
araC	chbA	2
araC	chbB	2
araC	chbC	2
araC	chbF	2
araC	chbG	2
araC	chbR	2
araC	glmS	2
araC	glmU	2
araC	nagA	2
araC	nagB	2
araC	nagC	2
araC	nagD	2
araC	nagE	2
araC	nanC	2
araC	nanM	2
araC	fdnG	2
araC	fdnH	2
araC	fdnI	2
araC	ompC	2
araC	flu	2
araC	oxyR	2
araC	mgtA	2
araC	treR	2
araC	cvpA	2
araC	purF	2
araC	purR	2
araC	pyrC	2
araC	ubiX	2
araC	putA	2
araC	putP	2
araC	rhaA	2
araC	rhaB	2
araC	rhaD	2
araC	rhaT	2
araC	setA	2
araC	sgrR	2
araC	tbpA	2
araC	thiP	2
araC	thiQ	2
araC	pqiA	2
araC	pqiB	2
araC	zwf	2
araC	torA	2
araC	torC	2
araC	torD	2
araC	torR	2
araC	aroL	2
araC	aroM	2
araC	trpA	2
araC	trpB	2
araC	trpC	2
araC	trpD	2
araC	trpE	2
araC	trpL	2
araC	yaiA	2
araC	aroG	2
araC	aroP	2
araC	folA	2
araC	mtr	2
araC	tyrB	2
araC	tyrP	2
araC	ulaA	2
araC	ulaB	2
araC	ulaC	2
araC	ulaD	2
araC	ulaE	2
araC	ulaF	2
araC	gntP	2
araC	uxuA	2
araC	uxuB	2
araC	yjiY	2
araC	dkgA	2
araC	yqhD	2
araC	zntA	2
araC	ada	2
araC	allR	2
araC	arcA	2
araC	argP	2
araC	argR	2
araC	atoC	2
araC	basR	2
araC	cra	2
araC	cueR	2
araC	cytR	2
araC	dinJ	2
araC	dnaA	2
araC	fadR	2
araC	fur	2
araC	galR	2
araC	galS	2
araC	glpR	2
araC	gntR	2
araC	ihfA	2
araC	kdpE	2
araC	lrp	2
araC	malT	2
araC	metR	2
araC	modE	2
araC	mqsA	2
araC	nac	2
araC	nanR	2
araC	narL	2
araC	narP	2
araC	nrdR	2
araC	phoP	2
araC	rutR	2
araC	soxS	2
araC	trpR	2
araC	tyrR	2
araC	uhpA	2
araC	ulaR	2
araC	uxuR	2
araC	yehT	2
araC	yqhC	2
araC	zntR	2
arcA	alkA	2
arcA	alkB	2
arcA	allA	2
arcA	allB	2
arcA	allS	2
arcA	gcl	2
arcA	glxK	2
arcA	glxR	2
arcA	hyi	2
arcA	ybbW	2
arcA	ybbY	2
arcA	araA	2
arcA	araB	2
arcA	araC	2
arcA	araD	2
arcA	araF	2
arcA	araG	2
arcA	lysP	2
arcA	argB	2
arcA	argC	2
arcA	argE	2
arcA	argF	2
arcA	argH	2
arcA	artI	2
arcA	artJ	2
arcA	artM	2
arcA	artP	2
arcA	artQ	2
arcA	carA	2
arcA	carB	2
arcA	hisJ	2
arcA	hisM	2
arcA	hisP	2
arcA	hisQ	2
arcA	atoA	2
arcA	atoB	2
arcA	atoD	2
arcA	atoE	2
arcA	dgkA	2
arcA	aceA	2
arcA	aceB	2
arcA	aceK	2
arcA	csgD	2
arcA	csgE	2
arcA	csgF	2
arcA	csgG	2
arcA	eda	2
arcA	edd	2
arcA	epd	2
arcA	fbaA	2
arcA	pck	2
arcA	pgk	2
arcA	acs	2
arcA	actP	2
arcA	aer	2
arcA	argG	2
arcA	bglB	2
arcA	bglF	2
arcA	bglG	2
arcA	cdd	2
arcA	crp	2
arcA	cspE	2
arcA	deoA	2
arcA	deoB	2
arcA	deoC	2
arcA	deoD	2
arcA	envZ	2
arcA	fucI	2
arcA	fucK	2
arcA	fucP	2
arcA	fucR	2
arcA	fucU	2
arcA	gcd	2
arcA	gcvH	2
arcA	gcvP	2
arcA	gcvT	2
arcA	gltB	2
arcA	gltD	2
arcA	gltF	2
arcA	gntT	2
arcA	guaA	2
arcA	guaB	2
arcA	hlyE	2
arcA	hpt	2
arcA	infB	2
arcA	lacA	2
arcA	lacZ	2
arcA	lamB	2
arcA	lsrA	2
arcA	lsrB	2
arcA	lsrC	2
arcA	lsrD	2
arcA	lsrF	2
arcA	lsrG	2
arcA	lsrK	2
[truncated: 27,381 more rows]

## Sheet: Regulon 8.1 Strong Golden
TF	Target gene	Positive(1)/Negative(2)
acrR	acrB	1
acrR	acrR	1
acrR	acrA	1
ada	ada	1
ada	aidB	1
ada	alkA	1
ada	alkB	1
adiY	gadX	1
adiY	adiA	1
adiY	gadA	1
adiY	gadB	1
adiY	gadC	1
adiY	gltB	1
adiY	gltD	1
adiY	gltF	1
agaR	agaR	1
agaR	agaA	1
agaR	agaB	1
agaR	agaC	1
agaR	agaD	1
agaR	agaI	1
agaR	agaS	1
agaR	agaV	1
agaR	agaW	1
agaR	kbaY	1
agaR	kbaZ	1
aidB	aidB	1
alaS	alaS	1
allR	allS	1
allR	allA	1
allR	allB	1
allR	gcl	1
allR	glxK	1
allR	glxR	1
allR	hyi	1
allR	ybbW	1
allR	ybbY	1
allS	allC	1
allS	allD	1
allS	allE	1
araC	araC	1
araC	araA	1
araC	araB	1
araC	araD	1
araC	araE	1
araC	araF	1
araC	araG	1
araC	araJ	1
araC	xylA	1
araC	xylB	1
arcA	betI	1
arcA	gadX	1
arcA	lldR	1
arcA	xylR	1
arcA	gadA	1
arcA	acnA	1
arcA	acnB	1
arcA	aldA	1
arcA	betA	1
arcA	betB	1
arcA	betT	1
arcA	cadA	1
arcA	cadB	1
arcA	caiA	1
arcA	caiB	1
arcA	caiC	1
arcA	caiD	1
arcA	caiE	1
arcA	caiT	1
arcA	cydA	1
arcA	cydB	1
arcA	cyoA	1
arcA	cyoB	1
arcA	cyoC	1
arcA	cyoD	1
arcA	cyoE	1
arcA	dcuC	1
arcA	fadA	1
arcA	fadB	1
arcA	fadD	1
arcA	fadE	1
arcA	fadH	1
arcA	fadI	1
arcA	fadJ	1
arcA	fadL	1
arcA	focA	1
arcA	gatA	1
arcA	gatB	1
arcA	gatC	1
arcA	gatD	1
arcA	gatY	1
arcA	gatZ	1
arcA	glcA	1
arcA	glcB	1
arcA	glcD	1
arcA	glcF	1
arcA	glcG	1
arcA	gltA	1
arcA	grcA	1
arcA	hyaA	1
arcA	hyaB	1
arcA	hyaC	1
arcA	hyaD	1
arcA	hyaE	1
arcA	hyaF	1
arcA	hybA	1
arcA	hybB	1
arcA	hybC	1
arcA	hybD	1
arcA	hybE	1
arcA	hybF	1
arcA	hybG	1
arcA	hybO	1
arcA	icd	1
arcA	lldD	1
arcA	lldP	1
arcA	lpd	1
arcA	mdh	1
arcA	moeA	1
arcA	moeB	1
arcA	ndh	1
arcA	nuoA	1
arcA	nuoB	1
arcA	nuoC	1
arcA	nuoE	1
arcA	nuoF	1
arcA	nuoG	1
arcA	nuoH	1
arcA	nuoI	1
arcA	nuoJ	1
arcA	nuoK	1
arcA	nuoL	1
arcA	nuoM	1
arcA	nuoN	1
arcA	oppA	1
arcA	oppB	1
arcA	oppC	1
arcA	oppD	1
arcA	oppF	1
arcA	pflB	1
arcA	ptsG	1
arcA	puuA	1
arcA	puuD	1
arcA	puuR	1
arcA	rhaT	1
arcA	rplB	1
arcA	rplC	1
arcA	rplD	1
arcA	rplP	1
arcA	rplV	1
arcA	rplW	1
arcA	rpmC	1
arcA	rpoS	1
arcA	rpsC	1
arcA	rpsJ	1
arcA	rpsQ	1
arcA	rpsS	1
arcA	rutA	1
arcA	rutB	1
arcA	rutC	1
arcA	rutD	1
arcA	rutE	1
arcA	rutF	1
arcA	rutG	1
arcA	sdhA	1
arcA	sdhB	1
arcA	sdhC	1
arcA	sdhD	1
arcA	sodA	1
arcA	ssb	1
arcA	sucA	1
arcA	sucB	1
arcA	sucC	1
arcA	sucD	1
arcA	tpx	1
arcA	treB	1
arcA	treC	1
arcA	uvrA	1
arcA	ydeA	1
argP	argP	1
argP	dnaA	1
argP	argO	1
argP	dapB	1
argP	dapD	1
argP	dnaN	1
argP	gdhA	1
argP	lysA	1
argP	lysC	1
argP	lysP	1
argP	nrdA	1
argP	nrdB	1
argP	recF	1
argP	yfaE	1
argR	argR	1
argR	gltB	1
argR	gltD	1
argR	gltF	1
argR	argA	1
argR	argB	1
argR	argC	1
argR	argD	1
argR	argE	1
argR	argF	1
argR	argG	1
argR	argH	1
argR	argI	1
argR	artI	1
argR	artJ	1
argR	artM	1
argR	artP	1
argR	artQ	1
argR	astA	1
argR	astB	1
argR	astC	1
argR	astD	1
argR	astE	1
argR	carA	1
argR	carB	1
argR	hisJ	1
argR	hisM	1
argR	hisP	1
argR	hisQ	1
argR	infB	1
argR	nusA	1
argR	pnp	1
argR	rbfA	1
argR	rimP	1
argR	rpsO	1
argR	truB	1
arsR	arsR	1
arsR	arsB	1
arsR	arsC	1
ascG	prpR	1
ascG	ascB	1
ascG	ascF	1
ascG	htpG	1
ascG	ybiT	1
atoC	atoA	1
atoC	atoB	1
atoC	atoD	1
atoC	atoE	1
baeR	baeR	1
baeR	acrD	1
baeR	baeS	1
baeR	mdtA	1
baeR	mdtB	1
baeR	mdtC	1
baeR	mdtD	1
baeR	spy	1
basR	csgD	1
basR	putA	1
basR	csgE	1
basR	csgF	1
basR	csgG	1
basR	cspI	1
basR	dgkA	1
basR	fimB	1
basR	hha	1
basR	tomB	1
basR	yrbL	1
betI	betI	1
betI	betA	1
betI	betB	1
betI	betT	1
bglJ	leuO	1
bglJ	bglB	1
bglJ	bglF	1
bglJ	bglG	1
birA	bioA	1
birA	bioB	1
birA	bioC	1
birA	bioD	1
birA	bioF	1
bluR	ariR	1
bluR	ycgZ	1
bluR	ymgA	1
bluR	ymgC	1
bolA	ampC	1
bolA	dacC	1
cadC	cadA	1
cadC	cadB	1
caiF	caiA	1
caiF	caiB	1
caiF	caiC	1
caiF	caiD	1
caiF	caiE	1
caiF	caiT	1
caiF	fixA	1
caiF	fixB	1
caiF	fixC	1
caiF	fixX	1
cbl	ssuA	1
cbl	ssuB	1
cbl	ssuC	1
cbl	ssuD	1
cbl	ssuE	1
cbl	tauA	1
cbl	tauB	1
cbl	tauC	1
cbl	tauD	1
chbR	chbR	1
chbR	chbA	1
chbR	chbB	1
chbR	chbC	1
chbR	chbF	1
chbR	chbG	1
cpxR	baeR	1
cpxR	cpxR	1
cpxR	csgD	1
cpxR	acrD	1
cpxR	baeS	1
cpxR	mdtA	1
cpxR	mdtB	1
cpxR	mdtC	1
cpxR	mdtD	1
cpxR	spy	1
cpxR	csgE	1
cpxR	csgF	1
cpxR	csgG	1
cpxR	hha	1
cpxR	tomB	1
cpxR	aroG	1
cpxR	cheA	1
cpxR	cheW	1
cpxR	cpxA	1
cpxR	csgA	1
cpxR	csgB	1
cpxR	csgC	1
cpxR	degP	1
cpxR	dsbA	1
cpxR	dsbC	1
cpxR	efeU_1	1
cpxR	efeU_2	1
cpxR	fabZ	1
cpxR	ftnB	1
cpxR	hlpA	1
cpxR	lpxA	1
cpxR	lpxD	1
cpxR	motA	1
cpxR	motB	1
cpxR	mzrA	1
cpxR	ompC	1
cpxR	ompF	1
cpxR	ppiA	1
cpxR	ppiD	1
cpxR	rdoA	1
cpxR	rpoE	1
cpxR	rseA	1
cpxR	rseB	1
cpxR	rseC	1
cpxR	tsr	1
cpxR	ung	1
cpxR	yccA	1
cpxR	ycfS	1
cpxR	ydeH	1
cpxR	yebE	1
cpxR	yidQ	1
cpxR	yqjA	1
cra	csgD	1
cra	glcC	1
cra	marA	1
cra	marR	1
cra	pdhR	1
cra	cydA	1
cra	cydB	1
cra	cyoA	1
cra	cyoB	1
cra	cyoC	1
cra	cyoD	1
cra	cyoE	1
cra	icd	1
cra	lpd	1
cra	csgE	1
cra	csgF	1
cra	csgG	1
cra	aceA	1
cra	aceB	1
cra	aceE	1
cra	aceF	1
cra	aceK	1
cra	adhE	1
cra	aroP	1
cra	crr	1
cra	cysG	1
cra	eda	1
cra	edd	1
cra	eno	1
cra	envC	1
cra	epd	1
cra	fbaA	1
cra	fbaB	1
cra	fruA	1
cra	fruB	1
cra	fruK	1
cra	gapA	1
cra	glk	1
cra	gpmM	1
cra	hypF	1
cra	manX	1
cra	manY	1
cra	manZ	1
cra	marB	1
cra	mpl	1
cra	mtlA	1
cra	mtlD	1
cra	mtlR	1
cra	nirB	1
cra	nirC	1
cra	nirD	1
cra	pck	1
cra	pfkA	1
cra	pgk	1
cra	ppc	1
cra	ppsA	1
cra	prpB	1
cra	prpC	1
cra	prpD	1
cra	prpE	1
cra	ptsH	1
cra	ptsI	1
cra	pykF	1
cra	setA	1
cra	tpiA	1
cra	yahA	1
cra	yeaD	1
cra	yibQ	1
cra	zwf	1
creB	alaT	1
creB	creD	1
creB	malE	1
creB	malF	1
creB	malG	1
crp	araC	1
crp	caiF	1
crp	chbR	1
crp	crp	1
crp	csgD	1
crp	cytR	1
crp	dcuR	1
crp	fis	1
crp	flhC	1
crp	fucR	1
crp	fur	1
crp	gadE	1
crp	gadX	1
crp	galS	1
crp	glcC	1
crp	glnG	1
crp	glpR	1
crp	hupA	1
crp	hyfR	1
crp	idnR	1
crp	lacI	1
crp	lsrR	1
crp	malI	1
crp	malT	1
crp	marA	1
crp	marR	1
crp	melR	1
crp	mhpR	1
crp	mlc	1
crp	nagC	1
crp	ompR	1
crp	oxyR	1
crp	pdhR	1
crp	prpR	1
crp	rbsR	1
crp	rhaR	1
crp	rhaS	1
crp	tdcA	1
crp	uxuR	1
crp	xylR	1
crp	ycfQ	1
crp	yiaJ	1
crp	zraR	1
crp	gadA	1
crp	gadB	1
crp	gadC	1
crp	gltB	1
crp	gltD	1
crp	gltF	1
crp	agaA	1
crp	agaV	1
crp	agaW	1
crp	kbaZ	1
crp	araA	1
crp	araB	1
crp	araD	1
crp	araE	1
crp	araF	1
crp	araG	1
crp	araJ	1
crp	xylA	1
crp	xylB	1
crp	acnA	1
crp	acnB	1
crp	aldA	1
crp	caiA	1
crp	caiB	1
crp	caiC	1
crp	caiD	1
crp	caiE	1
crp	caiT	1
crp	cyoA	1
crp	cyoB	1
crp	cyoC	1
crp	cyoD	1
crp	cyoE	1
crp	fadD	1
crp	fadH	1
crp	focA	1
crp	gatA	1
crp	gatB	1
crp	gatC	1
crp	gatD	1
crp	gatY	1
crp	gatZ	1
crp	gltA	1
crp	grcA	1
crp	lpd	1
crp	mdh	1
crp	pflB	1
crp	ptsG	1
crp	rhaT	1
crp	sdhA	1
crp	sdhB	1
crp	sdhC	1
crp	sdhD	1
crp	sodA	1
crp	sucA	1
crp	sucB	1
crp	sucC	1
crp	sucD	1
crp	treB	1
crp	treC	1
crp	nrdA	1
crp	nrdB	1
crp	yfaE	1
crp	argG	1
crp	infB	1
crp	nusA	1
crp	pnp	1
crp	rbfA	1
crp	rimP	1
crp	rpsO	1
crp	truB	1
crp	ascB	1
crp	ascF	1
crp	ybiT	1
crp	csgE	1
crp	csgF	1
crp	csgG	1
crp	bglB	1
crp	bglF	1
crp	bglG	1
crp	fixA	1
crp	fixB	1
crp	fixC	1
crp	fixX	1
crp	chbA	1
crp	chbB	1
crp	chbC	1
crp	chbF	1
crp	chbG	1
crp	ompF	1
crp	ppiA	1
crp	aceA	1
crp	aceB	1
crp	aceE	1
crp	aceF	1
crp	aceK	1
crp	crr	1
crp	cysG	1
crp	epd	1
crp	fbaA	1
crp	gapA	1
crp	manX	1
crp	manY	1
crp	manZ	1
crp	marB	1
crp	mtlA	1
crp	mtlD	1
crp	mtlR	1
crp	nirB	1
crp	nirC	1
crp	nirD	1
crp	pgk	1
crp	prpB	1
crp	prpC	1
crp	prpD	1
crp	prpE	1
crp	ptsH	1
crp	ptsI	1
crp	malE	1
crp	malF	1
crp	malG	1
crp	aaeA	1
crp	aaeB	1
crp	aaeR	1
crp	aaeX	1
crp	acs	1
crp	actP	1
crp	aer	1
crp	agp	1
crp	aldB	1
crp	ampD	1
crp	ampE	1
crp	ansB	1
crp	arfB	1
crp	aroA	1
crp	aspA	1
crp	bhsA	1
crp	cdd	1
crp	cirA	1
crp	cpdB	1
crp	csiD	1
crp	cspE	1
crp	cstA	1
crp	cyaA	1
crp	dadA	1
crp	dadX	1
crp	dctA	1
crp	dcuA	1
crp	dcuB	1
crp	deoA	1
crp	deoB	1
crp	deoC	1
crp	deoD	1
crp	dsdA	1
crp	dusB	1
crp	entA	1
crp	entB	1
crp	entC	1
crp	entD	1
crp	entE	1
crp	entH	1
crp	envZ	1
crp	exuT	1
crp	feaR	1
crp	fepA	1
crp	fiu	1
crp	flhD	1
crp	focB	1
crp	fucA	1
crp	fucI	1
crp	fucK	1
crp	fucO	1
crp	fucP	1
crp	fucU	1
crp	fumA	1
crp	fumB	1
crp	fumC	1
crp	gabD	1
crp	gabP	1
crp	gabT	1
crp	galE	1
crp	galK	1
crp	galM	1
crp	galP	1
crp	galT	1
crp	gcd	1
crp	gcvH	1
crp	gcvP	1
crp	gcvT	1
crp	glgA	1
crp	glgC	1
crp	glgP	1
crp	glgS	1
crp	glnA	1
crp	glnL	1
crp	glpA	1
crp	glpB	1
crp	glpC	1
crp	glpD	1
crp	glpE	1
crp	glpF	1
crp	glpG	1
crp	glpK	1
crp	glpQ	1
crp	glpT	1
crp	glpX	1
crp	gntK	1
crp	gntP	1
crp	gntT	1
crp	grpE	1
crp	guaA	1
crp	guaB	1
crp	gutM	1
crp	gutQ	1
crp	hflC	1
crp	hflK	1
crp	hflX	1
crp	hfq	1
crp	hlyE	1
crp	hofB	1
crp	hofC	1
crp	hofM	1
crp	hofN	1
crp	hofO	1
crp	hofP	1
crp	hpt	1
crp	hupB	1
crp	hyfA	1
crp	hyfB	1
crp	hyfC	1
crp	hyfD	1
crp	hyfE	1
crp	hyfF	1
crp	hyfG	1
crp	hyfH	1
crp	hyfI	1
crp	hyfJ	1
crp	idnD	1
crp	idnK	1
crp	idnO	1
crp	idnT	1
crp	ilvB	1
crp	ilvN	1
crp	ivbL	1
crp	lacA	1
crp	lacZ	1
crp	lamB	1
crp	lhgO	1
crp	lsrA	1
crp	lsrB	1
crp	lsrC	1
crp	lsrD	1
crp	lsrF	1
crp	lsrG	1
crp	lsrK	1
crp	lyxK	1
crp	malK	1
crp	malM	1
crp	malX	1
crp	malY	1
crp	mazE	1
crp	mazF	1
crp	mdtE	1
crp	mdtF	1
crp	melA	1
crp	melB	1
crp	metK	1
crp	mglA	1
crp	mglB	1
crp	mglC	1
crp	mhpA	1
crp	mhpB	1
crp	mhpC	1
crp	mhpD	1
crp	mhpE	1
crp	mhpF	1
crp	modA	1
crp	modB	1
crp	modC	1
crp	murP	1
crp	murQ	1
crp	nadC	1
crp	nagA	1
crp	nagB	1
crp	nagD	1
crp	nagE	1
crp	nanA	1
crp	nanC	1
crp	nanE	1
crp	nanK	1
crp	nanM	1
crp	nanT	1
crp	narQ	1
crp	nlpE	1
crp	nmpC	1
crp	nupC	1
crp	nupG	1
crp	ompA	1
crp	osmY	1
crp	paaA	1
crp	paaB	1
crp	paaC	1
crp	paaD	1
crp	paaE	1
crp	paaF	1
crp	paaG	1
crp	paaH	1
crp	paaI	1
crp	paaJ	1
crp	paaK	1
crp	paaZ	1
crp	pka	1
crp	pncB	1
crp	ppdD	1
crp	proP	1
crp	psiE	1
crp	putP	1
crp	rbsA	1
crp	rbsB	1
crp	rbsC	1
crp	rbsD	1
crp	rbsK	1
crp	relA	1
crp	rhaA	1
crp	rhaB	1
crp	rhaD	1
crp	rof	1
crp	rpoH	1
crp	sbmC	1
crp	serA	1
crp	serC	1
crp	sgbE	1
crp	sgbH	1
crp	sgbU	1
crp	sodB	1
crp	speC	1
crp	srlA	1
crp	srlB	1
crp	srlD	1
crp	srlE	1
crp	srlR	1
crp	tam	1
crp	tdcB	1
crp	tdcC	1
crp	tdcD	1
crp	tdcE	1
crp	tdcF	1
crp	tnaA	1
crp	tnaB	1
crp	tnaC	1
crp	trg	1
crp	trxA	1
crp	tsx	1
crp	udp	1
crp	ugpA	1
crp	ugpB	1
crp	ugpC	1
crp	ugpE	1
crp	ugpQ	1
crp	uhpT	1
crp	uidA	1
crp	uidB	1
crp	uidC	1
crp	ulaA	1
crp	ulaB	1
crp	ulaC	1
crp	ulaD	1
crp	ulaE	1
crp	ulaF	1
crp	uxuA	1
crp	uxuB	1
crp	xseA	1
crp	xylF	1
crp	xylG	1
crp	xylH	1
crp	yaeQ	1
crp	ybiS	1
crp	ychH	1
crp	yeiP	1
crp	yhcH	1
crp	yhfA	1
crp	yiaK	1
crp	yiaL	1
crp	yiaM	1
crp	yiaN	1
crp	yiaO	1
crp	yjcH	1
crp	yjiY	1
crp	ynfK	1
crp	zraS	1
csgD	csgD	1
csgD	csgE	1
csgD	csgF	1
csgD	csgG	1
csgD	csgA	1
csgD	csgB	1
csgD	csgC	1
csgD	adrA	1
csgD	fliE	1
csgD	fliF	1
csgD	fliG	1
csgD	fliH	1
csgD	fliI	1
csgD	fliJ	1
csgD	fliK	1
csgD	nlpA	1
csgD	pepD	1
csgD	wrbA	1
csgD	yccJ	1
csgD	yccT	1
csgD	yhbS	1
csgD	yhbT	1
cspA	hns	1
cueR	copA	1
cueR	cueO	1
cueR	moaA	1
cueR	moaB	1
cueR	moaC	1
cueR	moaD	1
cueR	moaE	1
cusR	cusR	1
cusR	cusA	1
cusR	cusB	1
cusR	cusC	1
cusR	cusF	1
cusR	cusS	1
cynR	cynR	1
cynR	cynS	1
cynR	cynT	1
cynR	cynX	1
cysB	cbl	1
cysB	ssuA	1
cysB	ssuB	1
cysB	ssuC	1
cysB	ssuD	1
cysB	ssuE	1
cysB	tauA	1
cysB	tauB	1
cysB	tauC	1
cysB	tauD	1
cysB	cysA	1
cysB	cysK	1
cysB	cysM	1
cysB	cysP	1
cysB	cysU	1
cysB	cysW	1
cysB	hslJ	1
cytR	cytR	1
cytR	ppiA	1
cytR	cdd	1
cytR	deoA	1
cytR	deoB	1
cytR	deoC	1
cytR	deoD	1
cytR	nupG	1
cytR	rpoH	1
cytR	tsx	1
cytR	udp	1
dcuR	dpiA	1
dcuR	dctA	1
dcuR	dcuB	1
dcuR	fumB	1
dcuR	dpiB	1
dcuR	frdA	1
dcuR	frdB	1
dcuR	frdC	1
dcuR	frdD	1
deoR	deoA	1
deoR	deoB	1
deoR	deoC	1
deoR	deoD	1
deoR	nupG	1
deoR	tsx	1
dinJ	dinJ	1
dinJ	cspE	1
dinJ	yafQ	1
dnaA	dnaA	1
dnaA	aldA	1
dnaA	dnaN	1
dnaA	nrdA	1
dnaA	nrdB	1
dnaA	recF	1
dnaA	yfaE	1
dnaA	guaA	1
dnaA	guaB	1
dnaA	rpoH	1
dnaA	polA	1
dpiA	dpiA	1
dpiA	mdh	1
dpiA	exuT	1
dpiA	dpiB	1
dpiA	appY	1
dpiA	citC	1
dpiA	citD	1
dpiA	citE	1
dpiA	citF	1
dpiA	citG	1
dpiA	citX	1
ecpR	ecpR	1
ecpR	flhC	1
ecpR	fliZ	1
ecpR	flhD	1
ecpR	ecpA	1
ecpR	fliA	1
ecpR	fliC	1
ecpR	fliY	1
envR	acrB	1
envR	acrA	1
evgA	evgA	1
evgA	gadE	1
evgA	ydeO	1
evgA	acrD	1
evgA	mdtE	1
evgA	mdtF	1
evgA	emrK	1
evgA	emrY	1
evgA	evgS	1
evgA	frc	1
evgA	safA	1
evgA	ydeP	1
evgA	yegR	1
evgA	yegZ	1
evgA	yfdX	1
exuR	exuR	1
exuR	uxuR	1
exuR	exuT	1
exuR	uxuA	1
exuR	uxuB	1
exuR	uxaA	1
exuR	uxaB	1
exuR	uxaC	1
fabR	fabA	1
fabR	fabB	1
fadR	iclR	1
fadR	fadA	1
fadR	fadB	1
fadR	fadD	1
fadR	fadE	1
fadR	fadH	1
fadR	fadI	1
fadR	fadJ	1
fadR	fadL	1
fadR	fabA	1
fadR	fabB	1
fadR	uspA	1
fhlA	fhlA	1
fhlA	hypF	1
fhlA	fdhF	1
fhlA	hycA	1
fhlA	hycB	1
fhlA	hycC	1
fhlA	hycD	1
fhlA	hycE	1
fhlA	hycF	1
fhlA	hycG	1
fhlA	hycH	1
fhlA	hycI	1
fhlA	hydN	1
fhlA	hypA	1
fhlA	hypB	1
fhlA	hypC	1
fhlA	hypD	1
fhlA	hypE	1
fis	crp	1
fis	fis	1
fis	gadX	1
fis	glcC	1
fis	glnG	1
fis	hns	1
fis	hupA	1
fis	marA	1
fis	marR	1
fis	xylR	1
fis	gadA	1
fis	gadB	1
fis	gadC	1
fis	acnB	1
fis	fadA	1
fis	fadB	1
fis	grcA	1
fis	hyaA	1
fis	hyaB	1
fis	hyaC	1
fis	hyaD	1
fis	hyaE	1
fis	hyaF	1
fis	lpd	1
fis	ndh	1
fis	nuoA	1
fis	nuoB	1
fis	nuoC	1
fis	nuoE	1
fis	nuoF	1
fis	nuoG	1
fis	nuoH	1
fis	nuoI	1
fis	nuoJ	1
fis	nuoK	1
fis	nuoL	1
fis	nuoM	1
fis	nuoN	1
fis	pflB	1
fis	ptsG	1
fis	nrdA	1
fis	nrdB	1
fis	yfaE	1
fis	carA	1
fis	carB	1
fis	cspI	1
fis	bglB	1
fis	bglF	1
fis	bglG	1
fis	adhE	1
fis	cysG	1
fis	marB	1
fis	mtlA	1
fis	mtlD	1
fis	mtlR	1
fis	nirB	1
fis	nirC	1
fis	nirD	1
fis	alaT	1
fis	malE	1
fis	malF	1
fis	malG	1
fis	acs	1
fis	actP	1
fis	aldB	1
fis	ansB	1
fis	deoA	1
fis	deoB	1
fis	deoC	1
fis	deoD	1
fis	dusB	1
fis	glnA	1
fis	glnL	1
fis	glpA	1
fis	glpB	1
fis	glpC	1
fis	glpQ	1
fis	glpT	1
fis	guaA	1
fis	guaB	1
fis	hlyE	1
fis	hupB	1
fis	mazE	1
fis	mazF	1
fis	nanA	1
fis	nanE	1
fis	nanK	1
fis	nanT	1
fis	osmY	1
fis	proP	1
fis	trg	1
fis	xylF	1
fis	xylG	1
fis	xylH	1
fis	yhcH	1
fis	yjcH	1
fis	dmsA	1
fis	dmsB	1
fis	dmsC	1
fis	dps	1
fis	flxA	1
fis	gltX	1
fis	gyrA	1
fis	gyrB	1
fis	katE	1
fis	mazG	1
fis	msrA	1
fis	narG	1
fis	narH	1
fis	narI	1
fis	narJ	1
fis	narK	1
fis	nrfA	1
fis	nrfB	1
fis	nrfC	1
fis	nrfD	1
fis	nrfE	1
fis	nrfF	1
fis	nrfG	1
fis	ogt	1
fis	osmE	1
fis	pyrD	1
fis	queA	1
fis	rnpB	1
fis	rplM	1
fis	rpsI	1
fis	rrfH	1
fis	rrlG	1
fis	rrsG	1
fis	rrsH	1
fis	topA	1
fis	tpr	1
fis	yeaR	1
fis	yoaG	1
flhC	fliZ	1
flhC	fliA	1
flhC	fliY	1
flhC	flgA	1
flhC	flgB	1
flhC	flgC	1
flhC	flgD	1
flhC	flgE	1
flhC	flgF	1
flhC	flgG	1
flhC	flgH	1
flhC	flgI	1
flhC	flgJ	1
flhC	flgM	1
flhC	flgN	1
flhC	flhA	1
flhC	flhB	1
flhC	flhE	1
flhC	fliL	1
flhC	fliM	1
flhC	fliN	1
flhC	fliO	1
flhC	fliP	1
flhC	fliQ	1
flhC	fliR	1
flhC	gltI	1
flhC	gltJ	1
flhC	gltK	1
flhC	gltL	1
flhC	yecR	1
fliZ	csgD	1
fliZ	flhC	1
fliZ	gadE	1
fliZ	mlrA	1
fliZ	gadB	1
fliZ	gadC	1
fliZ	csgE	1
fliZ	csgF	1
fliZ	csgG	1
fliZ	flhD	1
fliZ	mdtE	1
fliZ	mdtF	1
fliZ	osmY	1
fliZ	gmr	1
fliZ	hdeA	1
fliZ	hdeB	1
fliZ	yhiD	1
fnr	arcA	1
fnr	cadC	1
fnr	caiF	1
fnr	dcuR	1
fnr	fhlA	1
fnr	fnr	1
fnr	gadW	1
fnr	gadX	1
fnr	hyfR	1
fnr	narL	1
fnr	nikR	1
fnr	pdhR	1
fnr	tdcA	1
fnr	yqjI	1
fnr	gadA	1
fnr	gltB	1
fnr	gltD	1
fnr	gltF	1
fnr	acnA	1
fnr	aldA	1
fnr	caiA	1
fnr	caiB	1
fnr	caiC	1
fnr	caiD	1
fnr	caiE	1
fnr	caiT	1
fnr	cydA	1
fnr	cydB	1
fnr	cyoA	1
fnr	cyoB	1
fnr	cyoC	1
fnr	cyoD	1
fnr	cyoE	1
fnr	dcuC	1
fnr	focA	1
fnr	grcA	1
fnr	lpd	1
fnr	moeA	1
fnr	moeB	1
fnr	ndh	1
fnr	nuoA	1
fnr	nuoB	1
fnr	nuoC	1
fnr	nuoE	1
fnr	nuoF	1
fnr	nuoG	1
fnr	nuoH	1
fnr	nuoI	1
fnr	nuoJ	1
fnr	nuoK	1
fnr	nuoL	1
fnr	nuoM	1
fnr	nuoN	1
fnr	pflB	1
fnr	puuA	1
fnr	sodA	1
fnr	sucA	1
fnr	sucB	1
fnr	sucC	1
fnr	sucD	1
fnr	tpx	1
fnr	fixA	1
fnr	fixB	1
fnr	fixC	1
fnr	fixX	1
fnr	ssuA	1
fnr	ssuB	1
fnr	ssuC	1
fnr	ssuD	1
fnr	ssuE	1
fnr	aceE	1
fnr	aceF	1
fnr	adhE	1
fnr	cysG	1
fnr	nirB	1
fnr	nirC	1
fnr	nirD	1
fnr	aer	1
fnr	ansB	1
fnr	aspA	1
fnr	dcuA	1
fnr	dcuB	1
fnr	focB	1
fnr	fumB	1
fnr	gcvH	1
fnr	gcvP	1
fnr	gcvT	1
fnr	glpA	1
fnr	glpB	1
fnr	glpC	1
fnr	glpQ	1
fnr	glpT	1
fnr	hlyE	1
fnr	hyfA	1
fnr	hyfB	1
fnr	hyfC	1
fnr	hyfD	1
fnr	hyfE	1
fnr	hyfF	1
fnr	hyfG	1
fnr	hyfH	1
fnr	hyfI	1
fnr	hyfJ	1
fnr	tdcB	1
fnr	tdcC	1
fnr	tdcD	1
fnr	tdcE	1
fnr	tdcF	1
fnr	moaA	1
fnr	moaB	1
fnr	moaC	1
fnr	moaD	1
fnr	moaE	1
fnr	frdA	1
fnr	frdB	1
fnr	frdC	1
fnr	frdD	1
fnr	emrK	1
fnr	emrY	1
fnr	uxaA	1
fnr	uxaC	1
fnr	hypB	1
fnr	hypC	1
fnr	hypD	1
fnr	hypE	1
fnr	dmsA	1
fnr	dmsB	1
fnr	dmsC	1
fnr	narG	1
fnr	narH	1
fnr	narI	1
fnr	narJ	1
fnr	narK	1
fnr	nrfA	1
fnr	nrfB	1
fnr	nrfC	1
fnr	nrfD	1
fnr	nrfE	1
fnr	nrfF	1
fnr	nrfG	1
fnr	rnpB	1
fnr	rplM	1
fnr	rpsI	1
fnr	yecR	1
fnr	acrE	1
fnr	acrF	1
fnr	bcsB	1
fnr	bcsZ	1
fnr	ccmA	1
fnr	ccmB	1
fnr	ccmC	1
fnr	ccmD	1
fnr	ccmE	1
fnr	ccmF	1
fnr	ccmG	1
fnr	ccmH	1
fnr	cheB	1
fnr	cheR	1
fnr	cheY	1
fnr	cheZ	1
fnr	cydC	1
fnr	cydD	1
fnr	dcuS	1
fnr	dmsD	1
fnr	dppA	1
fnr	dppB	1
fnr	dppC	1
fnr	dppD	1
fnr	dppF	1
fnr	entF	1
fnr	fdnG	1
fnr	fdnH	1
fnr	fdnI	1
fnr	feoA	1
fnr	feoB	1
fnr	feoC	1
fnr	fepE	1
fnr	fes	1
fnr	garK	1
fnr	garL	1
fnr	garP	1
fnr	garR	1
fnr	hcp	1
fnr	hcr	1
fnr	hemA	1
fnr	hmp	1
fnr	iraD	1
fnr	katG	1
fnr	malP	1
fnr	malQ	1
fnr	napA	1
fnr	napB	1
fnr	napC	1
fnr	napD	1
fnr	napF	1
fnr	napG	1
fnr	napH	1
fnr	narX	1
fnr	nikA	1
fnr	nikB	1
fnr	nikC	1
fnr	nikD	1
fnr	nikE	1
fnr	norV	1
fnr	norW	1
fnr	nrdD	1
fnr	nrdG	1
fnr	ompW	1
fnr	ompX	1
fnr	pepT	1
fnr	phoU	1
fnr	pitA	1
fnr	prfA	1
fnr	prmC	1
fnr	pstA	1
fnr	pstB	1
fnr	pstC	1
fnr	pstS	1
fnr	purM	1
fnr	purN	1
fnr	tap	1
fnr	tar	1
fnr	ubiA	1
fnr	ubiC	1
fnr	upp	1
fnr	uraA	1
fnr	xdhA	1
fnr	xdhB	1
fnr	xdhC	1
fnr	ychO	1
fnr	ydhT	1
fnr	ydhU	1
fnr	ydhV	1
fnr	ydhW	1
fnr	ydhX	1
fnr	ydhY	1
fnr	yeiL	1
fnr	yfgF	1
fnr	ygbA	1
fnr	yhjA	1
fnr	ynfE	1
fnr	ynfF	1
fnr	ynfG	1
fnr	ynfH	1
fnr	ysgA	1
fucR	fucA	1
fucR	fucO	1
fur	fur	1
fur	cyoA	1
fur	cyoB	1
fur	cyoC	1
fur	cyoD	1
fur	cyoE	1
fur	oppA	1
fur	oppB	1
fur	oppC	1
fur	oppD	1
fur	oppF	1
fur	rpoS	1
fur	sdhA	1
fur	sdhB	1
fur	sdhC	1
fur	sdhD	1
fur	sodA	1
fur	sucA	1
fur	sucB	1
fur	sucC	1
fur	sucD	1
fur	cirA	1
fur	entA	1
fur	entB	1
fur	entC	1
fur	entD	1
fur	entE	1
fur	entH	1
fur	fepA	1
fur	sodB	1
fur	rnpB	1
fur	entF	1
fur	feoA	1
fur	feoB	1
fur	feoC	1
fur	fepE	1
fur	fes	1
fur	garK	1
fur	garL	1
fur	garP	1
fur	garR	1
fur	hmp	1
fur	entS	1
fur	exbB	1
fur	exbD	1
fur	fecA	1
fur	fecB	1
fur	fecC	1
fur	fecD	1
fur	fecE	1
fur	fecI	1
fur	fecR	1
fur	fepB	1
fur	fepC	1
fur	fepD	1
fur	fepG	1
fur	fhuA	1
fur	fhuB	1
fur	fhuC	1
fur	fhuD	1
fur	fhuE	1
fur	fhuF	1
fur	ftnA	1
fur	glyU	1
fur	gpmA	1
fur	gspC	1
fur	gspD	1
fur	gspE	1
fur	gspF	1
fur	gspG	1
fur	gspH	1
fur	gspI	1
fur	gspJ	1
fur	gspK	1
fur	gspL	1
fur	gspM	1
fur	gspO	1
fur	mntH	1
fur	nohA	1
fur	nrdE	1
fur	nrdF	1
fur	nrdH	1
fur	nrdI	1
fur	pyrC	1
fur	rcnA	1
fur	rcnB	1
fur	sufA	1
fur	sufB	1
fur	sufC	1
fur	sufE	1
fur	sufS	1
fur	tfaQ	1
fur	tonB	1
fur	ydfN	1
fur	ygaC	1
fur	yhhY	1
fur	yqjH	1
gadE	flhC	1
gadE	gadE	1
gadE	gadW	1
gadE	gadX	1
gadE	gadA	1
gadE	gadB	1
gadE	gadC	1
gadE	gltB	1
gadE	gltD	1
gadE	gltF	1
gadE	cadA	1
gadE	cadB	1
gadE	flhD	1
gadE	mdtE	1
gadE	mdtF	1
gadE	hdeA	1
gadE	hdeB	1
gadE	yhiD	1
gadE	adiC	1
gadE	aslB	1
gadE	bdm	1
gadE	dctR	1
gadE	ftsA	1
gadE	ftsZ	1
gadE	hdeD	1
gadE	lolA	1
gadE	osmB	1
gadE	osmC	1
gadE	rarA	1
gadE	rcsA	1
gadE	slp	1
gadE	sra	1
gadE	wcaA	1
gadE	wcaB	1
gadE	wza	1
gadE	wzb	1
gadE	wzc	1
gadE	yhiM	1
gadE	yjbE	1
gadE	yjbF	1
gadE	yjbG	1
gadE	yjbH	1
gadW	gadE	1
gadW	gadX	1
gadW	gadA	1
gadW	gadB	1
gadW	gadC	1
gadW	mdtE	1
gadW	mdtF	1
gadW	hdeA	1
gadW	hdeB	1
gadW	yhiD	1
gadW	dctR	1
gadW	slp	1
gadX	gadE	1
gadX	gadX	1
gadX	gadA	1
gadX	gadB	1
gadX	gadC	1
gadX	mdtE	1
gadX	mdtF	1
gadX	hdeA	1
gadX	hdeB	1
gadX	yhiD	1
gadX	dctR	1
gadX	hdeD	1
gadX	slp	1
gadX	btuB	1
gadX	murI	1
galR	galR	1
galR	galS	1
galR	galE	1
galR	galK	1
galR	galM	1
galR	galP	1
galR	galT	1
galR	mglA	1
galR	mglB	1
galR	mglC	1
galS	galR	1
galS	galS	1
galS	galE	1
galS	galK	1
galS	galM	1
galS	galP	1
galS	galT	1
galS	mglA	1
galS	mglB	1
galS	mglC	1
gcvA	gcvA	1
gcvA	gcvH	1
gcvA	gcvP	1
gcvA	gcvT	1
glcC	glcC	1
glcC	glcA	1
glcC	glcB	1
glcC	glcD	1
glcC	glcF	1
glcC	glcG	1
glnG	glnG	1
glnG	rutA	1
glnG	rutB	1
glnG	rutC	1
glnG	rutD	1
glnG	rutE	1
glnG	rutF	1
glnG	rutG	1
glnG	astA	1
glnG	astB	1
glnG	astC	1
glnG	astD	1
glnG	astE	1
glnG	hisJ	1
glnG	hisM	1
glnG	hisP	1
glnG	hisQ	1
glnG	glnA	1
glnG	glnL	1
glnG	argT	1
glnG	ddpA	1
glnG	ddpB	1
glnG	ddpC	1
glnG	ddpD	1
glnG	ddpF	1
glnG	ddpX	1
glnG	glnH	1
glnG	glnP	1
glnG	glnQ	1
glnG	yhdW	1
glnG	yhdX	1
glnG	yhdY	1
glnG	yhdZ	1
glpR	glpA	1
glpR	glpB	1
glpR	glpC	1
glpR	glpD	1
glpR	glpF	1
glpR	glpK	1
glpR	glpQ	1
glpR	glpT	1
glpR	glpX	1
gntR	idnR	1
gntR	eda	1
gntR	edd	1
gntR	gntK	1
gntR	gntT	1
gntR	idnD	1
gntR	idnK	1
gntR	idnO	1
gntR	idnT	1
hcaR	hcaR	1
hcaR	hcaB	1
hcaR	hcaC	1
hcaR	hcaD	1
hcaR	hcaE	1
hcaR	hcaF	1
hdfR	flhC	1
hdfR	gltB	1
hdfR	gltD	1
hdfR	gltF	1
hdfR	flhD	1
hipB	hipB	1
hipB	hipA	1
hns	adiY	1
hns	bglJ	1
hns	cadC	1
hns	evgA	1
hns	flhC	1
hns	fliZ	1
hns	gadE	1
hns	gadW	1
hns	gadX	1
hns	hdfR	1
hns	hns	1
hns	leuO	1
hns	lrp	1
hns	ydeO	1
hns	gadA	1
hns	cadA	1
hns	cadB	1
hns	cydA	1
hns	cydB	1
hns	fimB	1
hns	bglB	1
hns	bglF	1
hns	bglG	1
hns	cysG	1
hns	nirB	1
hns	nirC	1
hns	nirD	1
hns	flhD	1
hns	galE	1
hns	galK	1
hns	galM	1
hns	galT	1
hns	hlyE	1
hns	lacA	1
hns	lacZ	1
hns	mdtE	1
hns	mdtF	1
hns	appY	1
hns	fliA	1
hns	fliY	1
hns	evgS	1
hns	ydeP	1
hns	dps	1
hns	rrlG	1
hns	rrsG	1
hns	hdeA	1
hns	hdeB	1
hns	yhiD	1
hns	ftnA	1
hns	gspC	1
hns	gspD	1
hns	gspE	1
hns	gspF	1
hns	gspG	1
hns	gspH	1
hns	gspI	1
hns	gspJ	1
hns	gspK	1
hns	gspL	1
hns	gspM	1
hns	gspO	1
hns	dctR	1
hns	hdeD	1
hns	slp	1
hns	yhiM	1
hns	asr	1
hns	cas1	1
hns	cas2	1
hns	casA	1
hns	casB	1
hns	casC	1
hns	casD	1
hns	casE	1
hns	chiA	1
hns	fimA	1
hns	fimC	1
hns	fimD	1
hns	fimE	1
hns	fimF	1
hns	fimG	1
hns	fimH	1
hns	fimI	1
hns	gspA	1
hns	gspB	1
hns	hchA	1
hns	proK	1
hns	proW	1
hns	proX	1
hns	rcsB	1
hns	rcsD	1
hns	stpA	1
hns	yciE	1
hns	yciF	1
hns	yciG	1
hns	yjjP	1
hns	yjjQ	1
hupA	galE	1
hupA	galK	1
hupA	galM	1
hupA	galT	1
hyfR	hyfR	1
hyfR	focB	1
hyfR	hyfA	1
hyfR	hyfB	1
hyfR	hyfC	1
hyfR	hyfD	1
hyfR	hyfE	1
hyfR	hyfF	1
hyfR	hyfG	1
hyfR	hyfH	1
hyfR	hyfI	1
hyfR	hyfJ	1
iclR	iclR	1
iclR	aceA	1
iclR	aceB	1
iclR	aceK	1
idnR	idnR	1
idnR	idnD	1
idnR	idnK	1
idnR	idnO	1
idnR	idnT	1
ihfA	csgD	1
ihfA	fhlA	1
ihfA	fis	1
ihfA	fnr	1
ihfA	ihfA	1
ihfA	ompR	1
ihfA	tdcA	1
ihfA	yiaJ	1
ihfA	adiA	1
ihfA	gltB	1
ihfA	gltD	1
ihfA	gltF	1
ihfA	focA	1
ihfA	glcA	1
ihfA	glcB	1
ihfA	glcD	1
ihfA	glcF	1
ihfA	glcG	1
ihfA	gltA	1
ihfA	ndh	1
ihfA	nuoA	1
ihfA	nuoB	1
ihfA	nuoC	1
ihfA	nuoE	1
ihfA	nuoF	1
ihfA	nuoG	1
ihfA	nuoH	1
ihfA	nuoI	1
ihfA	nuoJ	1
ihfA	nuoK	1
ihfA	nuoL	1
ihfA	nuoM	1
ihfA	nuoN	1
ihfA	pflB	1
ihfA	sodA	1
ihfA	sucA	1
ihfA	sucB	1
ihfA	sucC	1
ihfA	sucD	1
ihfA	carA	1
ihfA	carB	1
ihfA	atoA	1
ihfA	atoB	1
ihfA	atoD	1
ihfA	atoE	1
ihfA	csgE	1
ihfA	csgF	1
ihfA	csgG	1
ihfA	fimB	1
ihfA	ssuA	1
ihfA	ssuB	1
ihfA	ssuC	1
ihfA	ssuD	1
ihfA	ssuE	1
ihfA	ompC	1
ihfA	ompF	1
ihfA	aceA	1
ihfA	aceB	1
ihfA	aceK	1
ihfA	cysG	1
ihfA	nirB	1
ihfA	nirC	1
ihfA	nirD	1
ihfA	acs	1
ihfA	actP	1
ihfA	dusB	1
ihfA	envZ	1
ihfA	gcd	1
ihfA	glpQ	1
ihfA	glpT	1
ihfA	hpt	1
ihfA	lyxK	1
ihfA	nmpC	1
ihfA	osmY	1
ihfA	paaA	1
ihfA	paaB	1
ihfA	paaC	1
ihfA	paaD	1
ihfA	paaE	1
ihfA	paaF	1
ihfA	paaG	1
ihfA	paaH	1
ihfA	paaI	1
ihfA	paaJ	1
ihfA	paaK	1
ihfA	paaZ	1
ihfA	rpoH	1
ihfA	sgbE	1
ihfA	sgbH	1
ihfA	sgbU	1
ihfA	sodB	1
ihfA	tdcB	1
ihfA	tdcC	1
ihfA	tdcD	1
ihfA	tdcE	1
ihfA	tdcF	1
ihfA	ulaA	1
ihfA	ulaB	1
ihfA	ulaC	1
ihfA	ulaD	1
ihfA	ulaE	1
ihfA	ulaF	1
ihfA	yiaK	1
ihfA	yiaL	1
ihfA	yiaM	1
ihfA	yiaN	1
ihfA	yiaO	1
ihfA	yjcH	1
ihfA	uspA	1
ihfA	hycA	1
ihfA	hycB	1
ihfA	hycC	1
ihfA	hycD	1
ihfA	hycE	1
ihfA	hycF	1
ihfA	hycG	1
ihfA	hycH	1
ihfA	hycI	1
ihfA	hypA	1
ihfA	hypB	1
ihfA	hypC	1
ihfA	hypD	1
ihfA	hypE	1
ihfA	dmsA	1
ihfA	dmsB	1
ihfA	dmsC	1
ihfA	narG	1
ihfA	narH	1
ihfA	narI	1
ihfA	narJ	1
ihfA	narK	1
ihfA	nrfA	1
ihfA	nrfB	1
ihfA	nrfC	1
ihfA	nrfD	1
ihfA	nrfE	1
ihfA	nrfF	1
ihfA	nrfG	1
ihfA	osmE	1
ihfA	norV	1
ihfA	norW	1
ihfA	phoU	1
ihfA	pstA	1
ihfA	pstB	1
ihfA	pstC	1
ihfA	pstS	1
ihfA	ubiA	1
ihfA	ubiC	1
ihfA	yeiL	1
ihfA	glyU	1
ihfA	sufA	1
ihfA	sufB	1
[truncated: 234,035+ more rows]

## Sheet: RegulonDB 6.8 DREAM5 Golden
TF	Target gene	Positive(1)/Negative(2)
fnr	nikR	1
argP	dnaA	1
crp	tdcA	1
tdcR	tdcA	1
ihfB	tdcA	1
ihfA	tdcA	1
rutR	nemR	1
metJ	metR	1
gadE	rcsA	1
rcsB	rcsA	1
crp	araC	1
fis	marR	1
marA	marR	1
rob	marR	1
crp	fis	1
ihfB	fis	1
ihfA	fis	1
fis	crp	1
hipA	hipB	1
crp	glpR	1
crp	mtlR	1
fruR	mtlR	1
fnr	pdhR	1
pspF	pspB	1
ihfB	pspB	1
ihfA	pspB	1
arcA	betI	1
hipB	hipA	1
crp	dcuR	1
narL	dcuR	1
marR	marA	1
fis	marA	1
rob	marA	1
fis	osmE	1
crp	lsrR	1
fnr	fhlA	1
ihfB	fhlA	1
ihfA	fhlA	1
crp	rhaR	1
rhaS	rhaR	1
rcsA	flhD	1
lrhA	flhD	1
crp	flhD	1
hdfR	flhD	1
rcsB	flhD	1
hns	flhD	1
fis	hupB	1
crp	hupB	1
crp	chbR	1
nagC	chbR	1
cpxR	baeR	1
crp	malT	1
dgsA	malT	1
cpxR	csgD	1
rstA	csgD	1
ompR	csgD	1
crp	caiF	1
fnr	caiF	1
ascG	prpR	1
crp	prpR	1
crp	fucR	1
crp	melR	1
fis	hupA	1
crp	hupA	1
arcA	lldR	1
rutR	gadW	1
gadX	gadW	1
gadE	gadW	1
hns	gadW	1
phoP	treR	1
fnr	narL	1
modE	narL	1
cysB	cbl	1
lexA	rpoD	1
ompR	bolA	1
dnaA	rpoH	1
crp	rpoH	1
ihfB	rpoH	1
cytR	rpoH	1
ihfA	rpoH	1
fadR	iclR	1
phoP	rstA	1
marA	rob	1
yoeB	yefM	1
rcsA	flhC	1
lrhA	flhC	1
crp	flhC	1
hdfR	flhC	1
rcsB	flhC	1
hns	flhC	1
crp	rhaS	1
rhaR	rhaS	1
fur	fecI	1
fur	fecR	1
crp	yiaJ	1
ihfB	yiaJ	1
ihfA	yiaJ	1
gadW	gadX	1
rutR	gadX	1
gadE	gadX	1
hns	gadX	1
crp	gadE	1
evgA	gadE	1
gadW	gadE	1
gadX	gadE	1
ydeO	gadE	1
crp	nagC	1
allR	allS	1
ihfA	ihfB	1
crp	malI	1
evgA	ydeO	1
leuO	bglJ	1
hns	bglJ	1
crp	cytR	1
hns	leuO	1
cspA	hns	1
fis	hns	1
crp	ompR	1
ihfB	ompR	1
ihfA	ompR	1
relB	relE	1
fur	rcnR	1
yefM	yoeB	1
fis	glnG	1
crp	glnG	1
crp	fur	1
oxyR	fur	1
soxS	fur	1
pspF	pspC	1
ihfB	pspC	1
ihfA	pspC	1
soxR	soxS	1
crp	galS	1
crp	rpoS	1
arcA	rpoS	1
hns	appY	1
flhD	fliA	1
nsrR	fliA	1
flhC	fliA	1
lrp	stpA	1
hns	stpA	1
relE	relB	1
ihfB	ihfA	1
iscR	sufC	1
oxyR	sufC	1
ihfB	sufC	1
fur	sufC	1
ihfA	sufC	1
lrp	ilvE	1
ihfB	ilvE	1
ihfA	ilvE	1
crp	paaK	1
paaX	paaK	1
ihfB	paaK	1
ihfA	paaK	1
fnr	ccmA	1
narL	ccmA	1
narP	ccmA	1
modE	ccmA	1
flhD	flgF	1
flhC	flgF	1
argR	argD	1
cueR	copA	1
crp	yiaO	1
yiaJ	yiaO	1
ihfB	yiaO	1
ihfA	yiaO	1
dnaA	polA	1
modE	modB	1
fis	leuX	1
fur	entD	1
flhD	flhA	1
flhC	flhA	1
cusR	cusC	1
cysB	tauB	1
cbl	tauB	1
norR	norV	1
ihfB	norV	1
ihfA	norV	1
modE	modA	1
flhD	flgC	1
flhC	flgC	1
acrR	acrA	1
envR	acrA	1
rob	acrA	1
crp	ilvB	1
cpxR	mdtD	1
baeR	mdtD	1
crp	mtlD	1
fruR	mtlD	1
argR	argC	1
araC	araE	1
crp	araE	1
rcsA	wzb	1
rcsB	wzb	1
lexA	uvrB	1
lrhA	fimE	1
hns	fimE	1
cysB	cysA	1
cadC	cadA	1
ihfB	glnQ	1
glnG	glnQ	1
ihfA	glnQ	1
trpR	trpC	1
fis	nuoG	1
fnr	nuoG	1
ihfB	nuoG	1
arcA	nuoG	1
ihfA	nuoG	1
lexA	ftsK	1
crp	ulaD	1
ulaR	ulaD	1
ihfB	ulaD	1
ihfA	ulaD	1
crp	tnaC	1
torR	tnaC	1
cysB	hslJ	1
marA	purA	1
purR	purA	1
crp	gatZ	1
iclR	aceB	1
ihfB	aceB	1
fruR	aceB	1
ihfA	aceB	1
rcsA	wcaB	1
rcsB	wcaB	1
crp	lsrF	1
fnr	ydhT	1
narL	ydhT	1
narP	ydhT	1
fhlA	hypF	1
fruR	hypF	1
cpxR	acrD	1
baeR	acrD	1
phoB	phoE	1
trpR	aroL	1
tyrR	aroL	1
fis	rrfA	1
soxS	rimK	1
agaR	kbaY	1
cpxR	mdtB	1
baeR	mdtB	1
crp	xseA	1
modE	moaA	1
cpxR	ompF	1
lrp	ompF	1
ihfB	ompF	1
ompR	ompF	1
ihfA	ompF	1
lrp	lysU	1
cadC	cadB	1
cpxR	ftnB	1
rcnR	rcnA	1
fur	rcnA	1
lrp	livJ	1
purR	hflD	1
oxyR	ahpF	1
fnr	cydA	1
hns	cydA	1
fruR	cydA	1
arcA	cydA	1
phoP	phoQ	1
gadE	hdeD	1
hns	hdeD	1
gcvA	gcvT	1
lrp	gcvT	1
fnr	napB	1
iscR	napB	1
narL	napB	1
narP	napB	1
modE	napB	1
crp	fucU	1
fis	nuoH	1
fnr	nuoH	1
ihfB	nuoH	1
arcA	nuoH	1
ihfA	nuoH	1
nikR	nikC	1
fnr	nikC	1
crp	chbB	1
chbR	chbB	1
nagC	chbB	1
metR	metE	1
metJ	metE	1
crp	sdhC	1
arcA	sdhC	1
argR	hisP	1
oxyR	dsbG	1
fis	cysG	1
fnr	cysG	1
narL	cysG	1
narP	cysG	1
ihfB	cysG	1
hns	cysG	1
fruR	cysG	1
ihfA	cysG	1
iscR	sufS	1
oxyR	sufS	1
ihfB	sufS	1
fur	sufS	1
ihfA	sufS	1
xylR	xylF	1
fadR	uspA	1
fis	gyrA	1
argR	astA	1
glnG	astA	1
trpR	yaiA	1
tyrR	yaiA	1
marA	micF	1
rob	micF	1
lrp	micF	1
ihfB	micF	1
soxS	micF	1
ihfA	micF	1
crp	argG	1
argR	argG	1
fadR	fabA	1
fabR	fabA	1
argR	hisQ	1
cysB	cysM	1
rutR	fepB	1
fur	fepB	1
cysB	tauD	1
cbl	tauD	1
cpxR	motB	1
lexA	recX	1
nrdR	nrdH	1
fnr	sodA	1
ihfB	sodA	1
fur	sodA	1
soxS	sodA	1
arcA	sodA	1
ihfA	sodA	1
metR	glyA	1
purR	glyA	1
narL	dcuS	1
modE	moaC	1
fnr	hcp	1
narL	hcp	1
fnr	ynfE	1
narL	ynfE	1
fis	thrV	1
fis	nirD	1
fnr	nirD	1
narL	nirD	1
narP	nirD	1
ihfB	nirD	1
hns	nirD	1
fruR	nirD	1
ihfA	nirD	1
gntR	edd	1
fruR	edd	1
hns	proX	1
fis	acs	1
crp	acs	1
ihfB	acs	1
ihfA	acs	1
fis	leuW	1
ada	aidB	1
lrp	aidB	1
argR	hisJ	1
fis	rbfA	1
crp	rbfA	1
argR	rbfA	1
tdcA	tdcE	1
crp	tdcE	1
tdcR	tdcE	1
ihfB	tdcE	1
ihfA	tdcE	1
flhD	flhB	1
flhC	flhB	1
lexA	ruvB	1
nhaR	pgaB	1
fnr	ydhV	1
narL	ydhV	1
narP	ydhV	1
lexA	symE	1
lexA	dinI	1
cysB	cysU	1
dnaA	aldA	1
crp	aldA	1
arcA	aldA	1
malT	malS	1
purR	purH	1
crp	cyaR	1
crp	kbaZ	1
agaR	kbaZ	1
fadR	fabB	1
fabR	fabB	1
metR	metH	1
evgA	emrK	1
crp	sdhA	1
arcA	sdhA	1
crp	chbG	1
chbR	chbG	1
nagC	chbG	1
marA	nfsB	1
crp	dsdA	1
evgA	yegR	1
fis	dusB	1
crp	dusB	1
ihfB	dusB	1
ihfA	dusB	1
lrp	oppC	1
caiF	fixA	1
fis	thrU	1
cysB	cysW	1
hns	proV	1
ascG	htpG	1
lrp	ilvL	1
ihfB	ilvL	1
ihfA	ilvL	1
oxyR	uof	1
soxS	uof	1
ilvY	ilvC	1
tdcA	tdcD	1
crp	tdcD	1
tdcR	tdcD	1
ihfB	tdcD	1
ihfA	tdcD	1
crp	uxuB	1
uxuR	uxuB	1
tdcA	tdcF	1
crp	tdcF	1
tdcR	tdcF	1
ihfB	tdcF	1
ihfA	tdcF	1
fruR	icd	1
arcA	icd	1
crp	tnaB	1
torR	tnaB	1
arcA	betT	1
nikR	nikB	1
fnr	nikB	1
fis	rpsO	1
crp	rpsO	1
argR	rpsO	1
crp	malK	1
malT	malK	1
hns	yciG	1
rutR	rutF	1
crp	ppiA	1
cpxR	ppiA	1
cytR	ppiA	1
crp	gatY	1
crp	ilvN	1
soxS	pqiB	1
crp	gatD	1
cpxR	ppiD	1
cpxR	csgE	1
rstA	csgE	1
ompR	csgE	1
fur	entA	1
phoP	mgtA	1
nemR	nemA	1
rutR	nemA	1
fruR	eno	1
gadW	slp	1
gadX	slp	1
fis	chpA	1
crp	chpA	1
marA	yhiD	1
gadW	yhiD	1
gadX	yhiD	1
gadE	yhiD	1
hns	yhiD	1
crp	melB	1
melR	melB	1
hns	yjjP	1
lexA	rpsU	1
dcuR	dcuB	1
fhlA	fdhF	1
narL	fdhF	1
sdiA	ydiV	1
tyrR	tyrP	1
crp	cstA	1
nadR	nadB	1
lexA	ruvA	1
crp	mhpA	1
mhpR	mhpA	1
crp	ppdD	1
iscR	ydiU	1
nhaR	pgaD	1
crp	lacA	1
lacI	lacA	1
hns	lacA	1
lldR	lldP	1
arcA	lldP	1
dnaA	recF	1
argP	recF	1
evgA	frc	1
atoC	atoB	1
ihfB	atoB	1
ihfA	atoB	1
cpxR	baeS	1
baeR	baeS	1
atoC	atoD	1
ihfB	atoD	1
ihfA	atoD	1
purR	purL	1
oxyR	grxA	1
marA	fumC	1
rob	fumC	1
soxS	fumC	1
soxR	fumC	1
allS	allC	1
crp	hlyE	1
fnr	hlyE	1
hns	hlyE	1
slyA	hlyE	1
zur	znuA	1
argR	argA	1
acrR	acrB	1
envR	acrB	1
rob	acrB	1
nsrR	ytfE	1
rutR	rutC	1
iscR	iscA	1
ihfB	glnH	1
glnG	glnH	1
ihfA	glnH	1
iscR	erpA	1
lrp	tdh	1
nagC	glmU	1
pdhR	cyoE	1
arcA	cyoE	1
rbsR	rbsC	1
rutR	rutD	1
purR	glnB	1
flhD	gltK	1
flhC	gltK	1
metR	hmp	1
fnr	hmp	1
crp	ugpA	1
phoB	ugpA	1
crp	ulaF	1
ulaR	ulaF	1
ihfB	ulaF	1
ihfA	ulaF	1
purR	purN	1
argR	argH	1
ihfB	yjbF	1
ihfA	yjbF	1
allR	glxR	1
nanR	fimB	1
nagC	fimB	1
ihfB	fimB	1
hns	fimB	1
ihfA	fimB	1
fhlA	hycC	1
modE	hycC	1
ihfB	hycC	1
ihfA	hycC	1
norR	norW	1
ihfB	norW	1
ihfA	norW	1
crp	melA	1
melR	melA	1
crp	gltB	1
argR	gltB	1
lrp	gltB	1
gadE	gltB	1
ihfB	gltB	1
ihfA	gltB	1
flhD	flgE	1
flhC	flgE	1
flhD	gltL	1
flhC	gltL	1
crp	fucP	1
cysB	ssuB	1
cbl	ssuB	1
ihfB	ssuB	1
ihfA	ssuB	1
nac	codB	1
zntR	zntA	1
dnaA	dnaN	1
argP	dnaN	1
flhD	flgD	1
flhC	flgD	1
crp	gabD	1
lrp	gabD	1
nhaR	pgaC	1
flhD	fliN	1
flhC	fliN	1
crp	epd	1
fruR	epd	1
agaR	agaC	1
rutR	rutA	1
cpxR	dsbA	1
trpR	trpA	1
nagC	glmS	1
crp	malX	1
malI	malX	1
fnr	narJ	1
narL	narJ	1
ihfB	narJ	1
ihfA	narJ	1
zur	znuC	1
pspF	pspD	1
ihfB	pspD	1
ihfA	pspD	1
crp	gntP	1
uxuR	gntP	1
crp	gatA	1
tdcA	tdcB	1
crp	tdcB	1
tdcR	tdcB	1
ihfB	tdcB	1
ihfA	tdcB	1
allR	hyi	1
zraR	zraS	1
crp	pflB	1
fnr	pflB	1
narL	pflB	1
ihfB	pflB	1
arcA	pflB	1
ihfA	pflB	1
fur	fepE	1
fur	fepG	1
pepA	carA	1
purR	carA	1
argR	carA	1
rutR	carA	1
ihfB	carA	1
ihfA	carA	1
crp	mtlA	1
fruR	mtlA	1
lexA	dinG	1
crp	yiaN	1
yiaJ	yiaN	1
ihfB	yiaN	1
ihfA	yiaN	1
phoB	phoA	1
rcsA	ftsA	1
sdiA	ftsA	1
rcsB	ftsA	1
hcaR	hcaC	1
crp	nanE	1
nanR	nanE	1
crp	fucI	1
fhlA	hycG	1
modE	hycG	1
ihfB	hycG	1
ihfA	hycG	1
fnr	dmsD	1
narL	dmsD	1
fur	entF	1
lrp	serA	1
dcuR	frdA	1
fnr	frdA	1
narL	frdA	1
sgrR	thiQ	1
crp	uhpT	1
uhpA	uhpT	1
phoB	phoU	1
ihfB	phoU	1
ihfA	phoU	1
oxyR	ahpC	1
glcC	glcB	1
ihfB	glcB	1
arcA	glcB	1
ihfA	glcB	1
soxS	rfaZ	1
fis	yjcH	1
crp	yjcH	1
ihfB	yjcH	1
ihfA	yjcH	1
fis	ptsG	1
crp	ptsG	1
dgsA	ptsG	1
soxS	ptsG	1
arcA	ptsG	1
ihfB	yjbE	1
ihfA	yjbE	1
ompR	tppB	1
fur	entS	1
fis	nrfD	1
fnr	nrfD	1
narL	nrfD	1
narP	nrfD	1
ihfB	nrfD	1
ihfA	nrfD	1
agaR	agaD	1
putA	putP	1
cpxR	cpxA	1
crp	lsrC	1
fis	nrfC	1
fnr	nrfC	1
narL	nrfC	1
narP	nrfC	1
ihfB	nrfC	1
ihfA	nrfC	1
rcsA	bdm	1
rcsB	bdm	1
rcsA	wcaA	1
rcsB	wcaA	1
agaR	agaB	1
crp	nanA	1
nanR	nanA	1
fis	nuoL	1
fnr	nuoL	1
ihfB	nuoL	1
arcA	nuoL	1
ihfA	nuoL	1
soxS	fldA	1
glcC	glcF	1
ihfB	glcF	1
arcA	glcF	1
ihfA	glcF	1
fis	proM	1
fur	tonB	1
crp	prpB	1
crp	gatB	1
fnr	ydhW	1
narL	ydhW	1
narP	ydhW	1
torR	torA	1
rcsA	wzc	1
rcsB	wzc	1
ihfB	glnP	1
glnG	glnP	1
ihfA	glnP	1
crp	ptsI	1
dgsA	ptsI	1
fruR	ptsI	1
araC	araH	1
crp	araH	1
crp	gatC	1
argR	hisM	1
xylR	xylG	1
crp	murQ	1
mntR	mntH	1
oxyR	mntH	1
fur	mntH	1
fis	bglB	1
crp	bglB	1
hns	bglB	1
fis	thrT	1
crp	ugpC	1
phoB	ugpC	1
fhlA	hycB	1
modE	hycB	1
ihfB	hycB	1
ihfA	hycB	1
atoC	atoA	1
ihfB	atoA	1
ihfA	atoA	1
hns	gspO	1
narL	aspA	1
fhlA	hycD	1
modE	hycD	1
ihfB	hycD	1
ihfA	hycD	1
flhD	flgI	1
flhC	flgI	1
birA	bioF	1
hcaR	hcaF	1
rhaS	rhaT	1
crp	mhpE	1
mhpR	mhpE	1
iscR	hyaA	1
leuO	yjjQ	1
hns	yjjQ	1
fur	fecB	1
ascG	ascF	1
crp	ascF	1
crp	tnaA	1
torR	tnaA	1
lrp	oppF	1
cpxR	ycfS	1
argR	argI	1
allR	ybbY	1
flhD	flhE	1
flhC	flhE	1
lexA	dnaG	1
phoB	phoR	1
metJ	metA	1
argR	argF	1
fis	dps	1
hns	dps	1
phoB	asr	1
rstA	asr	1
lexA	dinF	1
crp	glpG	1
cpxR	csgF	1
rstA	csgF	1
ompR	csgF	1
fis	mazG	1
evgA	emrY	1
fis	nuoK	1
fnr	nuoK	1
ihfB	nuoK	1
arcA	nuoK	1
ihfA	nuoK	1
rcsA	osmC	1
lrp	osmC	1
nhaR	osmC	1
rcsB	osmC	1
cusR	cusA	1
crp	mhpF	1
mhpR	mhpF	1
trpR	aroM	1
tyrR	aroM	1
fis	queA	1
lrp	ilvH	1
crp	paaI	1
paaX	paaI	1
ihfB	paaI	1
ihfA	paaI	1
crp	mhpB	1
mhpR	mhpB	1
evgA	yneN	1
cysB	tauA	1
cbl	tauA	1
agaR	agaS	1
argR	astB	1
glnG	astB	1
crp	sgbU	1
yiaJ	sgbU	1
ihfB	sgbU	1
ihfA	sgbU	1
fis	rnpB	1
crp	yhcH	1
nanR	yhcH	1
crp	hofP	1
cusR	cusS	1
phoP	slyB	1
cynR	cynX	1
caiF	fixB	1
pdhR	cyoB	1
arcA	cyoB	1
araC	araA	1
crp	araA	1
fis	proK	1
crp	malF	1
malT	malF	1
allR	ybbW	1
fnr	dmsA	1
narL	dmsA	1
modE	dmsA	1
ihfB	dmsA	1
ihfA	dmsA	1
fnr	napD	1
iscR	napD	1
narL	napD	1
narP	napD	1
modE	napD	1
purR	purE	1
nrdR	nrdE	1
fadR	fadA	1
arcA	fadA	1
fnr	ccmF	1
narL	ccmF	1
narP	ccmF	1
modE	ccmF	1
flhD	fliQ	1
flhC	fliQ	1
fnr	yfiD	1
fur	fepC	1
fis	bglF	1
crp	bglF	1
hns	bglF	1
pspF	pspG	1
crp	manY	1
dgsA	manY	1
nagC	manY	1
phoP	rstB	1
fur	fecD	1
cpxR	mdtA	1
baeR	mdtA	1
modE	moaD	1
crp	hofN	1
rcsA	wza	1
rcsB	wza	1
narL	dcuA	1
evgA	ydeP	1
crp	ulaE	1
ulaR	ulaE	1
ihfB	ulaE	1
ihfA	ulaE	1
crp	caiT	1
caiF	caiT	1
crp	chbA	1
chbR	chbA	1
nagC	chbA	1
cpxR	ung	1
fnr	moeA	1
arcA	moeA	1
allR	gcl	1
cpxR	rdoA	1
lrp	fimG	1
hns	fimG	1
fnr	ccmH	1
narL	ccmH	1
narP	ccmH	1
modE	ccmH	1
crp	serC	1
lrp	serC	1
fur	fes	1
sdiA	ftsQ	1
crp	sucB	1
arcA	sucB	1
crp	paaC	1
paaX	paaC	1
ihfB	paaC	1
ihfA	paaC	1
cpxR	csgG	1
rstA	csgG	1
ompR	csgG	1
fnr	ccmD	1
narL	ccmD	1
narP	ccmD	1
modE	ccmD	1
crp	tsx	1
deoR	tsx	1
cytR	tsx	1
crp	paaJ	1
paaX	paaJ	1
ihfB	paaJ	1
ihfA	paaJ	1
iscR	sufB	1
oxyR	sufB	1
ihfB	sufB	1
fur	sufB	1
ihfA	sufB	1
ihfB	dppF	1
ihfA	dppF	1
fnr	ynfH	1
narL	ynfH	1
flhD	gltJ	1
flhC	gltJ	1
flhD	gltI	1
flhC	gltI	1
crp	dctA	1
dcuR	dctA	1
fhlA	hycE	1
modE	hycE	1
ihfB	hycE	1
ihfA	hycE	1
araC	araJ	1
crp	araJ	1
gadW	gadA	1
gadX	gadA	1
gadE	gadA	1
hns	gadA	1
phoB	pstS	1
ihfB	pstS	1
ihfA	pstS	1
glcC	glcD	1
ihfB	glcD	1
arcA	glcD	1
ihfA	glcD	1
trpR	trpB	1
crp	rhaB	1
rhaS	rhaB	1
fis	nuoN	1
fnr	nuoN	1
ihfB	nuoN	1
arcA	nuoN	1
ihfA	nuoN	1
glpR	glpX	1
lexA	umuC	1
flhD	fliZ	1
nsrR	fliZ	1
flhC	fliZ	1
crp	nagA	1
phoP	nagA	1
nagC	nagA	1
cysB	cysP	1
cpxR	spy	1
baeR	spy	1
crp	dadA	1
lrp	dadA	1
cysB	cysK	1
caiF	fixX	1
fis	nusA	1
crp	nusA	1
argR	nusA	1
fruR	pfkA	1
crp	sucC	1
arcA	sucC	1
lexA	polB	1
fur	fepA	1
crp	relA	1
agaR	agaI	1
lrp	fimC	1
hns	fimC	1
crp	paaA	1
paaX	paaA	1
ihfB	paaA	1
ihfA	paaA	1
crp	csiD	1
lrp	csiD	1
fnr	cydB	1
hns	cydB	1
fruR	cydB	1
arcA	cydB	1
malT	malP	1
gcvA	gcvP	1
lrp	gcvP	1
iscR	hyaD	1
argR	argB	1
crp	ptsH	1
dgsA	ptsH	1
fruR	ptsH	1
flhD	flgJ	1
flhC	flgJ	1
crp	mdh	1
arcA	mdh	1
glcC	glcG	1
ihfB	glcG	1
arcA	glcG	1
ihfA	glcG	1
argR	artI	1
lexA	uvrA	1
arcA	uvrA	1
fnr	hypB	1
fhlA	hypB	1
ihfB	hypB	1
ihfA	hypB	1
crp	glpQ	1
glpR	glpQ	1
ihfB	glpQ	1
ihfA	glpQ	1
crp	sbmC	1
crp	cyaA	1
fur	fepD	1
sgrR	thiP	1
crp	ulaC	1
ulaR	ulaC	1
ihfB	ulaC	1
ihfA	ulaC	1
allR	allB	1
dnaA	guaB	1
fis	guaB	1
crp	guaB	1
purR	guaB	1
crp	malG	1
malT	malG	1
fis	nuoB	1
fnr	nuoB	1
ihfB	nuoB	1
arcA	nuoB	1
ihfA	nuoB	1
argR	argE	1
fis	nuoE	1
fnr	nuoE	1
ihfB	nuoE	1
arcA	nuoE	1
ihfA	nuoE	1
mprA	emrA	1
mngR	mngB	1
fis	thrW	1
marA	zwf	1
rob	zwf	1
soxS	zwf	1
lrp	fimH	1
hns	fimH	1
iscR	hyaE	1
crp	uxuA	1
uxuR	uxuA	1
crp	ulaB	1
ulaR	ulaB	1
ihfB	ulaB	1
ihfA	ulaB	1
ihfB	cysI	1
ihfA	cysI	1
crp	mglA	1
araC	araG	1
crp	araG	1
ihfB	adiA	1
ihfA	adiA	1
iscR	hyaB	1
fur	entE	1
dnaA	nrdB	1
fis	nrdB	1
nrdR	nrdB	1
argP	nrdB	1
dcuR	fumB	1
fnr	fumB	1
trpR	trpL	1
araC	araD	1
crp	araD	1
soxS	ybjN	1
purR	cvpA	1
nikR	nikE	1
fnr	nikE	1
crp	lacY	1
lacI	lacY	1
hns	lacY	1
fis	nuoI	1
fnr	nuoI	1
ihfB	nuoI	1
arcA	nuoI	1
ihfA	nuoI	1
crp	hofM	1
crp	envZ	1
ihfB	envZ	1
ihfA	envZ	1
hns	proW	1
creB	creD	1
evgA	evgS	1
cusR	cusF	1
crp	ivbL	1
birA	bioA	1
crp	focA	1
fnr	focA	1
narL	focA	1
ihfB	focA	1
arcA	focA	1
ihfA	focA	1
crp	mdtF	1
evgA	mdtF	1
gadW	mdtF	1
gadX	mdtF	1
gadE	mdtF	1
ydeO	mdtF	1
metJ	metC	1
cpxR	cpxP	1
fis	topA	1
metJ	yeiB	1
rcsA	sra	1
rcsB	sra	1
tyrR	folA	1
ihfB	dppC	1
ihfA	dppC	1
argR	artQ	1
fis	nuoJ	1
fnr	nuoJ	1
ihfB	nuoJ	1
arcA	nuoJ	1
ihfA	nuoJ	1
crp	prpD	1
gadW	gadC	1
gadX	gadC	1
gadE	gadC	1
flhD	flgG	1
flhC	flgG	1
crp	lsrA	1
modE	modC	1
fis	gltX	1
marR	marB	1
fis	marB	1
marA	marB	1
rob	marB	1
fnr	yhjA	1
oxyR	yhjA	1
cpxR	cheW	1
fadR	fadB	1
arcA	fadB	1
purR	pyrD	1
dcuR	frdB	1
fnr	frdB	1
narL	frdB	1
fnr	napH	1
iscR	napH	1
narL	napH	1
narP	napH	1
modE	napH	1
cpxR	motA	1
lrp	ilvD	1
ihfB	ilvD	1
ihfA	ilvD	1
pdhR	cyoA	1
arcA	cyoA	1
fis	tyrU	1
rob	inaA	1
crp	glpA	1
glpR	glpA	1
crp	gntT	1
gntR	gntT	1
fnr	narX	1
modE	narX	1
pspF	pspE	1
ihfB	pspE	1
ihfA	pspE	1
hns	yciF	1
crp	paaE	1
paaX	paaE	1
ihfB	paaE	1
ihfA	paaE	1
caiF	fixC	1
phoP	hemL	1
crp	psiE	1
phoB	psiE	1
rutR	rutG	1
iscR	nfuA	1
crp	nupG	1
cytR	nupG	1
cueR	cueO	1
crp	nanM	1
nanR	nanM	1
nagC	nanM	1
fnr	ydhX	1
narL	ydhX	1
narP	ydhX	1
flhD	flgB	1
flhC	flgB	1
cpxR	degP	1
lrp	oppA	1
crp	trxA	1
crp	mdtE	1
evgA	mdtE	1
gadW	mdtE	1
gadX	mdtE	1
gadE	mdtE	1
ydeO	mdtE	1
rbsR	rbsA	1
fnr	ydhY	1
narL	ydhY	1
narP	ydhY	1
fnr	fdnH	1
narL	fdnH	1
narP	fdnH	1
crp	fbaA	1
fruR	fbaA	1
flhD	yecR	1
flhC	yecR	1
soxS	pqiA	1
fis	truB	1
crp	truB	1
argR	truB	1
crp	caiD	1
caiF	caiD	1
fnr	nrdG	1
nrdR	nrdG	1
trpR	aroH	1
kdpE	kdpF	1
fis	glyT	1
lexA	sulA	1
fhlA	hycI	1
modE	hycI	1
ihfB	hycI	1
ihfA	hycI	1
crp	caiA	1
caiF	caiA	1
lrp	kbl	1
allR	allA	1
crp	deoC	1
deoR	deoC	1
modE	deoC	1
cytR	deoC	1
phoB	eda	1
gntR	eda	1
kdgR	eda	1
fruR	eda	1
crp	dadX	1
lrp	dadX	1
crp	nanC	1
nanR	nanC	1
nagC	nanC	1
flhD	fliY	1
nsrR	fliY	1
flhC	fliY	1
fis	aldB	1
crp	aldB	1
marA	hdeA	1
gadW	hdeA	1
gadX	hdeA	1
gadE	hdeA	1
hns	hdeA	1
fis	rrsG	1
ihfB	yjbH	1
ihfA	yjbH	1
argR	artJ	1
araC	araF	1
crp	araF	1
crp	cdd	1
cytR	cdd	1
fhlA	hypA	1
ihfB	hypA	1
ihfA	hypA	1
glpR	glpK	1
fhlA	hycA	1
modE	hycA	1
ihfB	hycA	1
ihfA	hycA	1
argR	astD	1
glnG	astD	1
fur	entB	1
lldR	lldD	1
arcA	lldD	1
iscR	iscS	1
araC	araB	1
crp	araB	1
crp	yiaK	1
yiaJ	yiaK	1
ihfB	yiaK	1
ihfA	yiaK	1
sgrR	setA	1
fadR	fadE	1
arcA	fadE	1
fnr	ccmE	1
narL	ccmE	1
narP	ccmE	1
modE	ccmE	1
fnr	hcr	1
narL	hcr	1
oxyR	katG	1
crp	malM	1
malT	malM	1
crp	fadL	1
fadR	fadL	1
ompR	fadL	1
arcA	fadL	1
tdcA	tdcC	1
crp	tdcC	1
tdcR	tdcC	1
ihfB	tdcC	1
ihfA	tdcC	1
fnr	ccmC	1
narL	ccmC	1
narP	ccmC	1
modE	ccmC	1
fis	argW	1
crp	aer	1
flhD	fliO	1
flhC	fliO	1
hcaR	hcaD	1
fnr	napA	1
iscR	napA	1
narL	napA	1
narP	napA	1
modE	napA	1
fnr	prfA	1
fruR	pykF	1
zur	znuB	1
fadR	fadI	1
arcA	fadI	1
fis	rrlA	1
crp	paaB	1
paaX	paaB	1
ihfB	paaB	1
ihfA	paaB	1
crp	yiaM	1
yiaJ	yiaM	1
ihfB	yiaM	1
ihfA	yiaM	1
fis	nuoC	1
fnr	nuoC	1
ihfB	nuoC	1
arcA	nuoC	1
ihfA	nuoC	1
fis	glyU	1
cysB	ssuE	1
cbl	ssuE	1
ihfB	ssuE	1
ihfA	ssuE	1
cpxR	hha	1
crp	mhpD	1
mhpR	mhpD	1
crp	rhaA	1
rhaS	rhaA	1
ihfB	cysJ	1
ihfA	cysJ	1
cpxR	csgC	1
csgD	csgC	1
flhD	fliR	1
flhC	fliR	1
marA	hdeB	1
gadW	hdeB	1
gadX	hdeB	1
gadE	hdeB	1
hns	hdeB	1
tyrR	tyrA	1
cynR	cynS	1
crp	paaD	1
paaX	paaD	1
ihfB	paaD	1
ihfA	paaD	1
fur	fecC	1
crp	ugpB	1
phoB	ugpB	1
fadR	fadJ	1
arcA	fadJ	1
rcsA	rprA	1
rcsB	rprA	1
iclR	aceA	1
ihfB	aceA	1
fruR	aceA	1
ihfA	aceA	1
crp	glpC	1
glpR	glpC	1
fis	nirC	1
fnr	nirC	1
narL	nirC	1
narP	nirC	1
ihfB	nirC	1
hns	nirC	1
fruR	nirC	1
ihfA	nirC	1
crp	manX	1
dgsA	manX	1
nagC	manX	1
oxyR	trxC	1
kdpE	kdpB	1
flhD	flgH	1
flhC	flgH	1
tyrR	tyrB	1
crp	tam	1
fis	nrfF	1
fnr	nrfF	1
narL	nrfF	1
narP	nrfF	1
ihfB	nrfF	1
ihfA	nrfF	1
lrp	oppB	1
ada	alkA	1
cpxR	ompC	1
lrp	ompC	1
ihfB	ompC	1
ompR	ompC	1
ihfA	ompC	1
torR	torC	1
hns	hchA	1
sgrR	sgrS	1
crp	deoD	1
deoR	deoD	1
modE	deoD	1
cytR	deoD	1
crp	hofC	1
crp	crr	1
dgsA	crr	1
fruR	crr	1
fruR	pck	1
fis	gyrB	1
crp	murP	1
crp	ulaA	1
ulaR	ulaA	1
ihfB	ulaA	1
ihfA	ulaA	1
fis	proL	1
lrp	oppD	1
rbsR	rbsK	1
crp	agaV	1
agaR	agaV	1
fnr	dmsB	1
narL	dmsB	1
modE	dmsB	1
ihfB	dmsB	1
ihfA	dmsB	1
rbsR	rbsD	1
cpxR	csgB	1
csgD	csgB	1
crp	ansB	1
fnr	ansB	1
iscR	sufA	1
oxyR	sufA	1
ihfB	sufA	1
fur	sufA	1
ihfA	sufA	1
fis	nrfA	1
fnr	nrfA	1
narL	nrfA	1
narP	nrfA	1
ihfB	nrfA	1
ihfA	nrfA	1
metJ	folE	1
oxyR	fhuF	1
crp	prpC	1
fadR	fadD	1
arcA	fadD	1
cpxR	csgA	1
csgD	csgA	1
crp	galT	1
hupB	galT	1
hupA	galT	1
galR	galT	1
hns	galT	1
galS	galT	1
fnr	napF	1
iscR	napF	1
narL	napF	1
narP	napF	1
modE	napF	1
cynR	cynT	1
fis	nrfB	1
fnr	nrfB	1
narL	nrfB	1
narP	nrfB	1
ihfB	nrfB	1
ihfA	nrfB	1
phoB	psiF	1
crp	glpB	1
glpR	glpB	1
fnr	hypD	1
fhlA	hypD	1
ihfB	hypD	1
ihfA	hypD	1
lrp	fimA	1
hns	fimA	1
lexA	ssb	1
arcA	ssb	1
fis	actP	1
crp	actP	1
ihfB	actP	1
ihfA	actP	1
fnr	fdnG	1
narL	fdnG	1
narP	fdnG	1
crp	glpE	1
hns	yciE	1
iscR	sufD	1
oxyR	sufD	1
ihfB	sufD	1
fur	sufD	1
ihfA	sufD	1
crp	gltA	1
ihfB	gltA	1
arcA	gltA	1
ihfA	gltA	1
purR	purB	1
crp	lsrG	1
crp	pgk	1
fruR	pgk	1
relE	hokD	1
relB	hokD	1
hcaR	hcaE	1
crp	gabP	1
lrp	gabP	1
fnr	narH	1
narL	narH	1
ihfB	narH	1
ihfA	narH	1
crp	yhfA	1
ascG	ascB	1
crp	ascB	1
crp	hofB	1
glpR	glpF	1
fnr	moeB	1
arcA	moeB	1
crp	mglC	1
crp	galM	1
hupB	galM	1
hupA	galM	1
galR	galM	1
hns	galM	1
galS	galM	1
pdhR	aceE	1
fnr	aceE	1
crp	deoB	1
deoR	deoB	1
modE	deoB	1
cytR	deoB	1
argR	artM	1
pdhR	aceF	1
fnr	aceF	1
crp	chbC	1
chbR	chbC	1
nagC	chbC	1
iscR	hyaC	1
fis	rrsH	1
crp	gabT	1
lrp	gabT	1
crp	paaH	1
paaX	paaH	1
ihfB	paaH	1
ihfA	paaH	1
crp	aroA	1
lrp	aroA	1
ihfB	dppD	1
ihfA	dppD	1
fis	serT	1
nac	codA	1
oxyR	flu	1
fhlA	hydN	1
crp	udp	1
cytR	udp	1
crp	lacZ	1
lacI	lacZ	1
hns	lacZ	1
allR	glxK	1
fnr	hypE	1
fhlA	hypE	1
ihfB	hypE	1
ihfA	hypE	1
gcvA	gcvH	1
lrp	gcvH	1
fnr	ynfG	1
narL	ynfG	1
fis	nrfG	1
fnr	nrfG	1
narL	nrfG	1
narP	nrfG	1
ihfB	nrfG	1
ihfA	nrfG	1
soxS	nfsA	1
crp	rhaD	1
rhaS	rhaD	1
qseB	qseC	1
araC	xylB	1
xylR	xylB	1
phoB	pstC	1
ihfB	pstC	1
ihfA	pstC	1
dcuR	frdD	1
fnr	frdD	1
narL	frdD	1
crp	sdhD	1
arcA	sdhD	1
crp	paaF	1
paaX	paaF	1
ihfB	paaF	1
ihfA	paaF	1
ihfB	yjbG	1
ihfA	yjbG	1
fis	pnp	1
crp	pnp	1
argR	pnp	1
nikR	nikA	1
fnr	nikA	1
cysB	ssuD	1
cbl	ssuD	1
ihfB	ssuD	1
ihfA	ssuD	1
arcA	betB	1
cpxR	yccA	1
fnr	ydhU	1
narL	ydhU	1
narP	ydhU	1
torR	torD	1
fnr	napC	1
iscR	napC	1
narL	napC	1
narP	napC	1
modE	napC	1
nrdR	nrdF	1
rbsR	rbsB	1
ihfB	cysH	1
ihfA	cysH	1
arsR	arsB	1
fnr	ccmB	1
narL	ccmB	1
narP	ccmB	1
modE	ccmB	1
fis	ogt	1
narL	ogt	1
hns	gspB	1
cpxR	cheA	1
crp	maoC	1
paaX	maoC	1
ihfB	maoC	1
ihfA	maoC	1
crp	caiC	1
caiF	caiC	1
araC	xylA	1
xylR	xylA	1
lrp	ilvM	1
ihfB	ilvM	1
ihfA	ilvM	1
phoP	borD	1
soxS	rfaY	1
hns	ftnA	1
fur	ftnA	1
evgA	yfdX	1
flhD	fliP	1
flhC	fliP	1
crp	lsrK	1
fis	argX	1
rcsA	ftsZ	1
sdiA	ftsZ	1
rcsB	ftsZ	1
kdpE	kdpA	1
cpxR	yqjA	1
ada	alkB	1
fnr	ccmG	1
narL	ccmG	1
narP	ccmG	1
modE	ccmG	1
crp	hpt	1
ihfB	hpt	1
ihfA	hpt	1
fur	fecE	1
crp	hofO	1
fnr	hypC	1
fhlA	hypC	1
ihfB	hypC	1
ihfA	hypC	1
atoC	atoE	1
ihfB	atoE	1
ihfA	atoE	1
crp	gntK	1
gntR	gntK	1
fnr	fdnI	1
narL	fdnI	1
narP	fdnI	1
argP	dapB	1
fnr	napG	1
iscR	napG	1
narL	napG	1
narP	napG	1
modE	napG	1
crp	galK	1
hupB	galK	1
hupA	galK	1
galR	galK	1
hns	galK	1
galS	galK	1
galR	galP	1
nagC	galP	1
galS	galP	1
crp	glpD	1
glpR	glpD	1
crp	osmY	1
lrp	osmY	1
ihfB	osmY	1
ihfA	osmY	1
pepA	carB	1
purR	carB	1
argR	carB	1
rutR	carB	1
ihfB	carB	1
ihfA	carB	1
birA	bioD	1
crp	manZ	1
dgsA	manZ	1
nagC	manZ	1
crp	nanK	1
nanR	nanK	1
fis	yoaG	1
narL	yoaG	1
fis	chpR	1
crp	chpR	1
fnr	narI	1
narL	narI	1
ihfB	narI	1
ihfA	narI	1
argR	astE	1
glnG	astE	1
modE	moaE	1
lexA	umuD	1
crp	sucD	1
arcA	sucD	1
glcC	glcA	1
ihfB	glcA	1
arcA	glcA	1
ihfA	glcA	1
crp	gltD	1
argR	gltD	1
lrp	gltD	1
gadE	gltD	1
ihfB	gltD	1
ihfA	gltD	1
fnr	hemA	1
lrp	fimI	1
hns	fimI	1
fis	hisR	1
crp	lamB	1
malT	lamB	1
fis	nuoF	1
fnr	nuoF	1
ihfB	nuoF	1
arcA	nuoF	1
ihfA	nuoF	1
phoB	phoH	1
crp	paaG	1
paaX	paaG	1
ihfB	paaG	1
ihfA	paaG	1
fis	nuoA	1
fnr	nuoA	1
ihfB	nuoA	1
arcA	nuoA	1
ihfA	nuoA	1
xylR	xylH	1
crp	glpT	1
glpR	glpT	1
ihfB	glpT	1
ihfA	glpT	1
crp	trg	1
allS	allD	1
purR	purK	1
crp	nagE	1
nagC	nagE	1
soxS	ybjC	1
crp	nagD	1
nagC	nagD	1
tyrR	aroF	1
fhlA	hycH	1
modE	hycH	1
ihfB	hycH	1
ihfA	hycH	1
phoB	pstB	1
ihfB	pstB	1
ihfA	pstB	1
iclR	aceK	1
ihfB	aceK	1
fruR	aceK	1
ihfA	aceK	1
fnr	prmC	1
crp	galE	1
hupB	galE	1
hupA	galE	1
galR	galE	1
hns	galE	1
galS	galE	1
argR	astC	1
glnG	astC	1
sgrR	tbpA	1
phoP	mgrB	1
iscR	sufE	1
oxyR	sufE	1
ihfB	sufE	1
fur	sufE	1
ihfA	sufE	1
pspF	pspA	1
ihfB	pspA	1
ihfA	pspA	1
cpxR	ydeH	1
cysB	cysD	1
cpxR	tomB	1
fis	yeaR	1
narL	yeaR	1
dnaA	nrdA	1
fis	nrdA	1
nrdR	nrdA	1
argP	nrdA	1
hcaR	hcaB	1
csgD	adrA	1
crp	gcd	1
ihfB	gcd	1
ihfA	gcd	1
mprA	emrB	1
fnr	dmsC	1
narL	dmsC	1
modE	dmsC	1
ihfB	dmsC	1
ihfA	dmsC	1
crp	sgbE	1
yiaJ	sgbE	1
ihfB	sgbE	1
ihfA	sgbE	1
crp	ugpE	1
phoB	ugpE	1
lrp	ilvI	1
crp	sdhB	1
arcA	sdhB	1
lexA	recA	1
fis	leuP	1
crp	caiB	1
caiF	caiB	1
fnr	narK	1
narL	narK	1
ihfB	narK	1
ihfA	narK	1
purR	purC	1
cysB	tauC	1
cbl	tauC	1
treR	treC	1
fhlA	hycF	1
modE	hycF	1
ihfB	hycF	1
ihfA	hycF	1
dcuR	frdC	1
fnr	frdC	1
narL	frdC	1
fnr	narG	1
narL	narG	1
ihfB	narG	1
ihfA	narG	1
fis	argU	1
birA	bioC	1
lrp	fimD	1
hns	fimD	1
phoB	pstA	1
ihfB	pstA	1
ihfA	pstA	1
fur	cirA	1
oxyR	hemH	1
ihfB	dppA	1
ihfA	dppA	1
tyrR	aroP	1
purR	ubiX	1
fis	glnL	1
crp	glnL	1
glnG	glnL	1
crp	lsrD	1
crp	mhpC	1
mhpR	mhpC	1
lrp	ilvA	1
ihfB	ilvA	1
ihfA	ilvA	1
argP	argO	1
lrp	argO	1
cysB	ssuC	1
cbl	ssuC	1
ihfB	ssuC	1
ihfA	ssuC	1
fis	proP	1
crp	proP	1
flhD	fliM	1
flhC	fliM	1
birA	bioB	1
fis	nirB	1
fnr	nirB	1
narL	nirB	1
narP	nirB	1
ihfB	nirB	1
hns	nirB	1
fruR	nirB	1
ihfA	nirB	1
zraR	zraP	1
dgsA	ynfK	1
treR	treB	1
purR	pyrC	1
crp	nagB	1
nagC	nagB	1
fis	glnA	1
crp	glnA	1
glnG	glnA	1
crp	malY	1
malI	malY	1
crp	yiaL	1
yiaJ	yiaL	1
ihfB	yiaL	1
ihfA	yiaL	1
tdcA	tdcG	1
crp	tdcG	1
tdcR	tdcG	1
ihfB	tdcG	1
ihfA	tdcG	1
fnr	nrdD	1
nrdR	nrdD	1
fnr	ynfF	1
narL	ynfF	1
malT	malQ	1
crp	mglB	1
crp	prpE	1
kdpE	kdpC	1
fur	ybdZ	1
mngR	mngA	1
fis	adhE	1
fruR	adhE	1
iscR	iscU	1
phoP	yrbL	1
fruR	gapA	1
gcvA	gcvB	1
crp	gltF	1
argR	gltF	1
lrp	gltF	1
gadE	gltF	1
ihfB	gltF	1
ihfA	gltF	1
trpR	mtr	1
tyrR	mtr	1
crp	cpdB	1
cpxR	mdtC	1
baeR	mdtC	1
fis	nrfE	1
fnr	nrfE	1
narL	nrfE	1
narP	nrfE	1
ihfB	nrfE	1
ihfA	nrfE	1
cpxR	aroG	1
tyrR	aroG	1
nikR	nikD	1
fnr	nikD	1
purR	purM	1
ihfB	dppB	1
ihfA	dppB	1
soxS	ribA	1
fruR	yahA	1
crp	nanT	1
nanR	nanT	1
gadW	gadB	1
gadX	gadB	1
gadE	gadB	1
ulaR	ulaG	1
ihfB	ulaG	1
ihfA	ulaG	1
cusR	cusB	1
nrdR	nrdI	1
crp	ychH	1
rutR	rutE	1
crp	fucK	1
arsR	arsC	1
pdhR	cyoD	1
arcA	cyoD	1
dnaA	guaA	1
fis	guaA	1
crp	guaA	1
purR	guaA	1
crp	sucA	1
arcA	sucA	1
crp	gntU	1
gntR	gntU	1
cpxR	tsr	1
gadW	dctR	1
gadX	dctR	1
soxS	nfo	1
fis	rrsC	1
fis	infB	1
crp	infB	1
argR	infB	1
hns	chiA	1
crp	chbF	1
chbR	chbF	1
nagC	chbF	1
[truncated: 150,281 more rows]

## Sheet: EcoMAC Inference - 3M
TF	Target gene	Score
flhC	flhD	0.99996
flhD	flhC	0.99996
pspB	pspA	0.99991
fliZ	fliA	0.99991
iscR	iscS	0.9999
iscR	iscU	0.99989
nac	glnK	0.99986
lldR	lldP	0.99982
lldR	lldD	0.99982
flgM	flgN	0.9998
pspC	pspB	0.9998
gadE	hdeA	0.99979
fliA	fliZ	0.99979
gadE	slp	0.99978
pspB	pspC	0.99975
gadE	hdeB	0.99972
gadE	gadB	0.99967
gutM	srlD	0.99966
fecR	fecI	0.9996
flgM	flgK	0.99955
iscR	iscA	0.99955
gutM	srlB	0.99953
marR	marA	0.99953
fecI	fecR	0.99953
flgM	fliA	0.99951
gadE	hdeD	0.9995
mqsA	mqsR	0.99949
lsrR	lsrB	0.99949
fecI	fhuF	0.99948
fliZ	flgM	0.99943
fliA	fliN	0.99942
gadE	gadA	0.99939
lsrR	lsrK	0.99938
flgM	fliD	0.99935
gadE	gadC	0.99934
tdcA	tdcB	0.99934
nac	amtB	0.99931
cspA	lpxP	0.99931
fnr	ogt	0.99928
csgD	csgF	0.99927
pspC	pspA	0.99922
flgM	fliZ	0.99913
rpoE	rseA	0.99913
puuR	puuD	0.99908
hycA	hycF	0.99905
gadX	gadE	0.99904
fliZ	fliL	0.99904
ymfL	ymfJ	0.99903
cspC	yobF	0.99903
rstA	rstB	0.99903
cbl	nac	0.99903
fliA	fliD	0.99902
flgM	flgL	0.99902
fliA	fliO	0.99902
ymfL	xisE	0.99901
fnr	ynaJ	0.99901
lsrR	lsrF	0.999
fliZ	fliJ	0.99899
fnr	uspE	0.99898
relB	relE	0.99895
fliZ	fliN	0.99885
fliZ	flgE	0.99883
csgD	csgE	0.9988
marA	marR	0.99872
tdcA	tdcD	0.99872
osmE	ybaY	0.99871
iscR	nfuA	0.9987
metR	metF	0.9987
betI	betB	0.99867
yehT	yehU	0.99866
fliA	fliL	0.99865
dctR	yhiD	0.99863
ymfN	ymfL	0.99863
flgM	fliS	0.99857
osmE	yeaQ	0.99852
osmE	osmC	0.9985
flgM	motA	0.9985
hcaR	aldA	0.99848
osmE	sra	0.99845
cynR	cynT	0.99841
paaX	paaY	0.99841
cspA	nlpI	0.99841
osmE	elaB	0.99837
tdcA	tdcC	0.99835
flgM	cheW	0.99834
nac	cbl	0.99833
yheO	tusD	0.99832
fliZ	fliO	0.99832
fabR	yijD	0.99831
cspB	cspF	0.9983
fliZ	fliS	0.99824
yagI	yagH	0.99823
fliZ	flgG	0.99823
puuR	puuA	0.99821
fliA	flgB	0.99821
gutM	srlE	0.99819
fliA	fliP	0.99819
fliZ	flgH	0.99818
flgM	cheA	0.99818
fliZ	fliQ	0.99815
yagI	argF	0.99814
flgM	cheB	0.99814
phnF	phnE_1	0.99813
ymfL	ymfM	0.99812
ymfL	intE	0.99812
aidB	gadC	0.99805
lexA	yebG	0.99801
osmE	yccJ	0.998
lexA	recA	0.99796
fliZ	cheA	0.99794
fliZ	fliD	0.99794
flgM	tar	0.99793
fliZ	flgN	0.99792
fliA	fliI	0.99788
frmR	frmB	0.99785
flgM	ycgR	0.99785
cspB	cspI	0.99781
fliA	flgC	0.99781
fliA	fliH	0.99781
fliZ	ymdA	0.99779
flgM	flgC	0.99779
flgM	yhjH	0.99777
fliA	fliK	0.99777
osmE	yqjD	0.99774
flgM	flgA	0.99773
fliA	flgH	0.99773
abgR	ogt	0.99772
fliZ	cheZ	0.9977
hycA	hycE	0.9977
cynR	prpC	0.99769
betI	betT	0.99763
gadE	gadX	0.99758
phnF	phnH	0.99755
gadE	yhiD	0.99755
cbl	yciW	0.99752
aidB	ybaT	0.99752
fliA	fliS	0.99751
tdcA	tdcF	0.9975
gadE	ybaS	0.99749
phnF	phnG	0.99747
hycA	fdhF	0.99746
dnaA	dnaN	0.99745
phnF	phnL	0.99744
betI	betA	0.99741
abgR	abgB	0.99738
dnaA	recF	0.99737
osmE	osmY	0.99735
fliA	cheA	0.99728
fliA	fliJ	0.99723
fnr	abgB	0.99722
relB	yefM	0.99722
ygaV	ygaP	0.99721
fliA	cheY	0.9972
gadW	gadX	0.99718
cynR	yahJ	0.99717
yjiE	yjiG	0.99717
fliA	ycgR	0.99717
lrp	serC	0.99715
cspA	cspG	0.99713
yagA	yagH	0.99711
aidB	yhiM	0.99711
yefM	relB	0.99707
yiaG	yeaG	0.99706
aidB	gadA	0.99701
aidB	cbpM	0.99701
fliA	flgM	0.997
gadE	ybaT	0.99697
yiaG	ygaU	0.99696
fliZ	fliP	0.99696
fecI	bfd	0.9969
bolA	csrA	0.99685
fliZ	yecR	0.99684
osmE	dps	0.99683
chbR	chbA	0.99678
nac	yedL	0.99676
gadE	mdtE	0.99669
yiaG	osmY	0.99669
fliA	motA	0.99662
yjdC	yiaG	0.99661
flgM	flgB	0.99659
lrp	pntA	0.99659
aidB	gadE	0.99657
cbl	cysK	0.99656
yiaG	yjbJ	0.99655
yiaG	yhcO	0.99654
osmE	ynhG	0.99649
osmE	wrbA	0.99645
bolA	yhfG	0.99645
fliZ	flgA	0.99643
flgM	flxA	0.99641
yagA	afuC	0.9964
ydcI	yeaC	0.9964
ymfN	ycfK	0.99638
fliA	flgN	0.99637
osmE	otsB	0.99635
putA	dadX	0.99632
hycA	hydN	0.99632
bolA	yqaE	0.99628
lexA	sulA	0.99628
osmE	yqjK	0.99626
fliZ	fliK	0.99625
flhC	flhA	0.99625
cdaR	garP	0.99625
fliZ	motA	0.99617
rpoN	ptsN	0.99614
flgM	cheZ	0.99614
yiaG	fic	0.99609
osmE	ygdI	0.99606
lexA	dinI	0.99601
gadE	aidB	0.99593
fliA	flxA	0.99592
cynR	yahK	0.99588
rho	yidC	0.99584
hycA	hycC	0.99583
abgR	fnr	0.99582
mlc	manX	0.99579
fnr	abgR	0.99571
osmE	yqjC	0.99569
yiaG	elaB	0.99566
flgM	ymdA	0.9956
osmE	fic	0.9956
yjhI	yjhH	0.99557
galS	mglA	0.99556
yagI	yagB	0.99556
fliZ	fliE	0.99555
flhC	motA	0.99546
fliA	tar	0.99538
fliA	fliM	0.99529
fliA	flhA	0.99528
fliA	fliQ	0.99527
lsrR	lsrG	0.99525
yjiE	kptA	0.99524
ibaG	yqgB	0.99521
phoB	phoR	0.99518
relB	mqsA	0.99516
cbl	gsiD	0.99514
flhC	flgB	0.9951
flgM	cheY	0.99509
aidB	ybaS	0.99508
bolA	mscL	0.99504
flgM	motB	0.99501
fliZ	fliC	0.995
fis	rpsT	0.99499
fis	rpsI	0.99497
lrp	metQ	0.99496
ygeV	yqeC	0.9949
fliZ	flgB	0.9949
lrp	asd	0.99489
lexA	recN	0.99486
fliA	motB	0.99486
yiaG	otsB	0.9948
yjiR	yjiU	0.99478
flgM	tap	0.99478
fliA	cheZ	0.99477
flgM	aer	0.99477
rho	rnpA	0.99477
yjiE	yjiK	0.99475
perR	yafY	0.99475
ymfT	ycfK	0.99474
flgM	ynjH	0.99469
nac	rutF	0.99467
flgM	fliC	0.99466
ydcI	hcaR	0.99464
relB	mqsR	0.99461
yiaG	yebV	0.99458
hyfR	eutE	0.99453
nac	glnA	0.99452
fliZ	fliT	0.99446
fliZ	fliM	0.99445
yiaG	ygiW	0.99445
flgM	flgH	0.99444
ydcN	ydhJ	0.99443
lexA	umuD	0.99436
yiaG	ycaC	0.99436
rbsR	rbsK	0.99433
ymfT	ymfK	0.99432
fecI	sodB	0.9943
sfsA	bsmA	0.99427
galS	mglB	0.99425
ykgD	ykgB	0.99422
osmE	pfkB	0.99422
flhC	cheA	0.99422
bolA	sfsA	0.99417
adiY	adiC	0.99416
fucR	tnaA	0.99412
osmE	fbaB	0.99411
fliZ	ynjH	0.9941
osmE	ydiZ	0.9941
mlrA	ycaC	0.99408
feoC	feoA	0.99407
flgM	yjcZ	0.99406
yjiE	iadA	0.99402
ibaG	rpmA	0.994
fliZ	cheB	0.994
yiaG	yegP	0.99399
fecI	exbD	0.99392
phnF	phnN	0.99388
osmE	ygaU	0.99381
nsrR	sugE	0.99379
sfsA	sbmC	0.99378
fliZ	flxA	0.99375
flgM	flgG	0.99375
aidB	gadB	0.99371
osmE	psiF	0.9937
yjiE	yjiH	0.99369
yagP	yahB	0.99365
bolA	ynfD	0.99363
osmE	bolA	0.99359
ymfN	ymfP	0.99359
flgM	cheR	0.99357
feaR	hcaR	0.99357
fliZ	flhA	0.99351
mlrA	adhP	0.99349
bolA	yccU	0.99345
dicC	ydfX	0.99344
ibaG	tatA	0.99344
hycA	hycH	0.99344
yiaG	yhbO	0.99344
osmE	yhfG	0.99343
osmE	ybhL	0.99337
cbl	ydjN	0.99335
fliA	flgK	0.99335
glcC	msrB	0.99332
cpxR	yieE	0.99329
rho	rhoL	0.99328
ymfN	ymfM	0.99328
cusR	cusF	0.99323
lrp	aroG	0.99321
yiaG	yhjY	0.99319
fecR	fhuC	0.99319
flgM	flhA	0.99318
rho	damX	0.99317
fliZ	yhjH	0.99317
osmE	ybgS	0.99315
ibaG	rplI	0.99314
fliA	flgJ	0.9931
fliA	ynjH	0.99308
flhC	flgH	0.99303
rhaS	frwB	0.99302
rbsR	rbsC	0.993
osmE	ygiW	0.99294
yiaG	ycgB	0.99288
glcC	yeaC	0.99287
bolA	osmE	0.99285
yahD	yahG	0.99285
fliZ	tar	0.99276
osmE	hchA	0.99274
bolA	ymgE	0.99273
fliA	flgA	0.99272
dctR	mdtF	0.9927
osmE	ybjP	0.99267
glcC	sthA	0.99266
flgM	flgD	0.99266
lexA	dinB	0.99265
pspB	pspG	0.99262
iscR	grcA	0.99261
gadE	yhiM	0.99257
lexA	yebF	0.99256
fliA	flgL	0.99256
mqsA	relE	0.99252
osmE	ygaM	0.99252
ibaG	yggU	0.99248
gadE	yjbQ	0.99243
cynR	codB	0.99243
osmE	ynfD	0.99241
nac	rutA	0.99238
fliZ	cheY	0.99234
fliA	fliE	0.99231
yjiR	yjiP	0.99231
mlrA	yeaG	0.9923
osmE	msyB	0.9923
ygiV	ygiW	0.99227
ibaG	rplJ	0.99223
ytfH	bdcA	0.99217
ibaG	tgt	0.99216
yheO	yhbJ	0.99214
fliZ	ycgR	0.99212
putA	dadA	0.99209
feaR	paaK	0.99208
hcaR	ydcI	0.99206
ygeV	atoS	0.99203
fucR	pck	0.99202
yiaG	ygdI	0.99201
fliA	flgG	0.99201
fnr	abgT	0.99199
srlR	gutM	0.99195
fliZ	fliH	0.99191
aidB	hdeD	0.99191
cusR	cusA	0.99187
aidB	yjbQ	0.99187
relB	rnlA	0.99185
lrp	aspC	0.99184
fliA	yhjH	0.99178
yjfJ	yjfK	0.99177
fis	rplQ	0.99174
cspB	ynaE	0.99173
alaS	mukE	0.99171
ydcI	fumA	0.9917
fliZ	flgK	0.99169
puuR	puuC	0.99167
abgR	ydaM	0.99159
lsrR	lsrD	0.99152
osmE	ycgB	0.99149
fliZ	flgC	0.99146
flgM	fliL	0.99144
rho	typA	0.99142
nrdR	holC	0.99142
yjjM	yjjL	0.99141
yjiE	mdtM	0.99128
cusR	cusC	0.99125
ibaG	hpt	0.99121
gadE	appA	0.99118
flhC	motB	0.99114
sfsA	bolA	0.99113
gcvR	bcp	0.99111
yiaG	msyB	0.99109
fecR	fhuF	0.99103
ihfA	csrA	0.99103
fis	rplI	0.99103
fis	rpmB	0.99103
tdcR	b3975	0.99097
yiaG	yfcG	0.99095
bolA	uspB	0.99092
ydcI	fumC	0.99091
flgM	yecR	0.99091
fis	rpsR	0.9909
frlR	acpT	0.99087
glcC	fadA	0.99083
dnaA	yhbE	0.99083
cynR	yahM	0.9908
osmE	tktB	0.99079
yiaG	katE	0.99078
yiaG	bfr	0.99078
purR	yjcD	0.99076
pspB	pspD	0.99075
yiaG	yjdJ	0.99075
nac	rutG	0.99074
cbl	cysN	0.99073
yjiE	fimH	0.99072
yiaG	yeaH	0.99066
ibaG	pyrH	0.99065
flgM	flgE	0.99065
frvR	frvA	0.99064
fliA	cheB	0.99064
hyfR	hyfC	0.99062
fis	rplS	0.9906
yiaG	blc	0.99059
fliA	flhB	0.99058
nadR	pmbA	0.99055
osmE	yhhA	0.99052
yahB	ykgD	0.9905
glcC	sdhD	0.99049
fliZ	flgJ	0.99047
osmE	yjbJ	0.99038
mlrA	yegS	0.99029
yiaG	yjdC	0.99029
ydaS	ynaA	0.99028
mlrA	yeaH	0.99027
ibaG	prfC	0.99026
osmE	osmB	0.99022
ydeO	safA	0.99021
bolA	psiF	0.99018
gadX	gadA	0.99017
srlR	srlD	0.99016
ydcI	yqeF	0.99014
ymfT	xisE	0.99011
ymfL	umuC	0.99008
prpR	prpB	0.99008
alpA	yfdK	0.99004
yghO	pitB	0.99004
rho	mreC	0.99002
yheO	yggD	0.98999
flgM	modA	0.98997
galS	mglC	0.98995
yiaG	adhP	0.98993
ymfT	ymfM	0.98989
mlrA	ydcK	0.98985
ymfT	mcrA	0.98984
yiaG	yjdN	0.98983
aidB	katE	0.9898
metR	metI	0.98976
fliA	flgE	0.98976
osmE	uspB	0.98975
yiaG	uspB	0.98974
rho	infB	0.98973
mhpR	glcC	0.98971
cynR	yahO	0.98971
birA	ftsX	0.98969
yjdC	blc	0.98969
rseB	ygiM	0.98966
ymfN	ymfH	0.98964
hcaR	acs	0.98963
mlrA	ybhO	0.98959
fis	rpmA	0.98957
ymfN	ymfO	0.98954
hycA	hycD	0.98953
lsrR	ydbC	0.98952
yiaG	dkgA	0.9895
feaR	ydcI	0.98946
dnaA	nusA	0.98941
ymfT	stfE	0.98941
fecI	nrdH	0.98938
yahD	yahF	0.98937
fliZ	cheW	0.98936
ydcN	ydhI	0.98929
cbl	metF	0.98927
cynR	codA	0.98924
bolA	blc	0.98921
yghO	sdsQ	0.9892
ibaG	murA	0.98919
cynR	prpE	0.98914
gadX	hdeB	0.98912
yiaG	yegS	0.98911
mlrA	ydcJ	0.989
aidB	mdtE	0.98899
bolA	dsrB	0.98898
aidB	yjjV	0.98897
ibaG	rplM	0.98895
bolA	yccX	0.98894
ibaG	tig	0.98892
ibaG	yhbY	0.98892
gcvA	ygdD	0.98891
gadE	cbpM	0.98887
sfsA	yoaC	0.98884
yiaG	ycaP	0.9888
iscR	hscB	0.9888
flgM	flgI	0.98875
uhpA	bioH	0.98872
tdcA	tdcE	0.98864
hycA	hycG	0.98862
fis	rpmG	0.98862
fis	typA	0.9886
osmE	yjdI	0.98859
yahD	ecpD	0.98856
fliZ	fliI	0.98855
fliZ	tap	0.98854
fliZ	flgD	0.98853
csiR	gabD	0.98845
yegW	yegX	0.98836
fecR	fiu	0.98831
osmE	yegP	0.9883
alaS	atpF	0.98828
cbl	cysJ	0.98826
fnr	abgA	0.98823
aidB	otsA	0.98823
yiaG	yodD	0.98822
lrp	thrB	0.9882
ychA	ycdX	0.9882
fis	rpsQ	0.98819
bolA	glgS	0.98819
fliA	cheR	0.98817
yiaG	osmE	0.98815
fliZ	flgL	0.98809
osmE	blc	0.98807
sfsA	ydhF	0.98802
ymfL	ymfN	0.98801
kdpE	kdpC	0.98797
ymfL	umuD	0.98796
cusR	cusS	0.98795
aidB	yjbR	0.98795
nagC	artQ	0.98794
yiaG	mlrA	0.98793
lrp	serA	0.98792
ibaG	map	0.98789
bolA	ihfA	0.98788
prpR	prpD	0.98779
ymfT	ymfL	0.98777
ibaG	accB	0.98769
ykgD	yahB	0.98767
mlrA	otsB	0.98765
fliZ	flhB	0.98764
gadX	yhiM	0.98763
mlc	manZ	0.98761
osmE	yodD	0.98757
csiR	yliI	0.98756
ybhN	yncG	0.98754
ibaG	rpsT	0.98754
ydeO	ydeR	0.98752
mlrA	yegP	0.9875
yghO	yfcT	0.98747
fliA	cheW	0.98746
ychA	mtlA	0.98743
ychA	proQ	0.9874
yjhU	wbbH	0.98734
yjdC	dkgA	0.98732
gutM	srlA	0.98731
ibaG	yggT	0.98729
sgcR	sgcE	0.98729
lrp	yciI	0.98724
aidB	yhiD	0.98723
csiR	dut	0.98718
sdiA	rcnB	0.98716
mlrA	ydcS	0.98715
phnF	phnK	0.98715
ibaG	ispU	0.98711
yiaG	osmC	0.98706
fliA	tap	0.98704
ychA	ychJ	0.98703
cbl	cysW	0.98699
ymfL	recN	0.98694
flhD	flhA	0.98694
lrp	dapD	0.9869
ibaG	mlaE	0.98688
pspB	spy	0.98687
ymfT	ymfD	0.98686
ygbI	yhfY	0.98686
yjhU	waaK	0.98683
uhpA	yiiX	0.98681
ychA	era	0.98681
purR	purM	0.9868
ygiV	qseB	0.98676
ydiP	ptrB	0.98676
yefM	relE	0.98672
flhD	fliZ	0.9867
yneL	yeeL_2	0.98666
ykgA	intF	0.98661
rcnR	yoaH	0.98657
ygeH	ygeK	0.98657
prpR	mhpD	0.98656
yiaG	dps	0.98653
fabR	pmrD	0.98653
sfsA	yajO	0.98647
flgM	modB	0.98641
ttdR	nirB	0.98638
fliA	fliT	0.98636
melR	tdcA	0.98634
yiaG	yqjD	0.98631
fliA	yjcZ	0.98631
mlrA	yiaG	0.98628
purR	deoA	0.98628
gadX	hdeD	0.98627
uxuR	fimE	0.98627
narL	narX	0.98624
ygeH	yqeK	0.98624
xapR	yfcO	0.98622
ychQ	ychA	0.98621
fliZ	fliG	0.98621
phoP	ynfB	0.9862
fliZ	motB	0.9862
iscR	dmsA	0.98618
yiaG	ydcK	0.98615
yagA	mmuM	0.98609
yfeC	ucpA	0.98605
csiR	gabT	0.98605
yihL	yicR	0.98602
bolA	yeaQ	0.98599
rfaH	yhiN	0.98598
aidB	appA	0.98597
rho	rpmH	0.98597
ygeV	yghZ	0.98597
yiaG	yhfG	0.9859
yiaG	aidB	0.98588
sfsB	fau	0.98584
mprA	ygaZ	0.98583
ttdR	ydhY	0.9858
cynR	yahL	0.9857
ymfN	ymfT	0.98565
yjiE	yjiL	0.98564
ychQ	prfA	0.98563
purR	purK	0.98561
adiY	yjdK	0.9856
mlrA	ymgE	0.98559
rhaS	ygeP	0.98558
flgM	fliI	0.98557
yneL	yfbL	0.98554
gadX	aidB	0.98553
cusR	cusB	0.98552
yggD	yheO	0.98549
lrp	cysK	0.98544
yjdC	mlrA	0.98543
yjdC	sodC	0.98537
ibaG	mioC	0.98533
gadE	mdtF	0.98527
fis	rpmH	0.98524
rseB	yfgC	0.98519
glcC	sdhC	0.98516
osmE	yqaE	0.98514
glcC	yjcH	0.98513
yjhU	rfbC	0.98509
glcC	mglB	0.98508
aidB	yhbO	0.98507
ygeK	ygeM	0.98507
flgM	modC	0.98505
osmE	cfa	0.98504
ykgA	yagJ	0.98503
gcvR	yfbU	0.98502
yjiE	fimG	0.98499
fis	rplU	0.98497
fecI	nrdI	0.98494
nrdR	ribE	0.98492
gadX	gadB	0.98482
hupB	hupA	0.9848
yjdC	dps	0.98476
rpoH	lpxC	0.98475
rhaS	yegK	0.98473
cra	ygdH	0.98472
gcvR	dapD	0.98471
bolA	ygaU	0.9847
flgM	flgJ	0.98468
hipB	hipA	0.98467
flgM	fliT	0.98466
yjiE	fimE	0.98465
ymfT	tfaE	0.98463
ymfT	ymfJ	0.9845
ymfL	sulA	0.98448
sfsA	yqjC	0.98448
mlrA	katE	0.98448
flgM	fliE	0.98444
yjiE	uxuR	0.98443
lrp	metC	0.98433
uxuR	uxuA	0.9843
uxuR	setA	0.98426
ydiP	zinT	0.98424
nac	rutD	0.98421
ygeH	ygeI	0.9842
nrdR	ffh	0.98419
ibaG	tsf	0.98413
fucR	fucO	0.98413
lldR	nanA	0.98413
yjiE	yjjL	0.98413
osmE	curA	0.98408
sgrR	yjiT	0.98405
hupB	yajC	0.98397
yghO	alsA	0.98395
nagC	gfcA	0.98394
fis	gpt	0.98392
purR	purC	0.9839
yjhU	waaJ	0.9839
yneL	ycfT	0.98369
fecR	fecA	0.98363
ibaG	adk	0.98362
frvR	topA	0.98362
rcnR	rcsB	0.98361
aidB	appB	0.98359
rtcR	sdsQ	0.98358
aidB	yeaH	0.98355
gadX	yhcO	0.98354
uxuR	fimG	0.98353
hyfR	hyfG	0.98346
yjdC	yegP	0.9834
bolA	ychH	0.98339
ygeH	yqeH	0.98338
yheO	yieP	0.98335
osmE	yaiA	0.98334
aidB	yhhT	0.98331
yidP	yiaY	0.98328
cbl	cysC	0.98325
fliA	flhC	0.98319
fecI	ydiE	0.98318
ydiP	ybhN	0.98313
ymfT	ymfI	0.98308
yiaG	yohC	0.98306
ydcI	focA	0.98302
purR	purE	0.98301
yfaX	yfaW	0.983
lrp	gdhA	0.98299
rhaS	murP	0.98298
csiR	ybbJ	0.98298
ydiP	malY	0.98297
yjjJ	yabP	0.98289
mlrA	csiE	0.98288
ibaG	yajC	0.98283
rhaR	yijF	0.9828
hcaR	fumA	0.98278
fliZ	cheR	0.98271
gadX	hdeA	0.98266
ykgA	yagL	0.98262
fucR	dmlR	0.98257
ycjZ	yddG	0.98257
osmE	yhbO	0.98256
feaR	aldA	0.98254
cynR	prpD	0.98253
ibaG	ychJ	0.98253
aidB	cfa	0.9825
yjdC	yeaG	0.98249
ymfN	tfaE	0.98248
flhD	flgC	0.98248
ydcI	aldA	0.98237
lrp	yjeI	0.98235
mlrA	sodC	0.9822
fecR	fhuA	0.98218
yefM	rnlA	0.98215
gadE	appB	0.98211
cbl	glnK	0.9821
ibaG	mreD	0.9821
mlrA	ycgB	0.98206
mqsA	relB	0.98204
yjhU	yfdH	0.98204
ymfL	stfE	0.98197
uxuR	mcrD	0.98192
osmE	yjdJ	0.98191
fis	plaP	0.98188
ibaG	rmf	0.98184
ychA	holB	0.98179
lrp	pntB	0.98176
allS	hyi	0.98175
appY	yfjW	0.98173
cspA	yrdD	0.9817
lrp	hisF	0.98165
dnaA	mreB	0.98161
rhaR	yifB	0.9816
alpA	yfbN	0.98158
ydiP	ydiI	0.98157
ydeM	yddB	0.9815
argP	solA	0.9815
fecI	fecA	0.98147
yiaG	aldB	0.98144
ychA	ibaG	0.9814
fis	efp	0.98136
alaS	glyS	0.98136
mlrA	yohC	0.98133
yagA	ecpD	0.9813
osmE	poxB	0.98125
rpiR	btuB	0.98121
eutR	yaeI	0.98115
hupA	yraP	0.98111
yiaG	yfiL	0.98109
fimZ	csgC	0.98102
hcaR	actP	0.981
csiR	phnJ	0.98096
yciT	aroD	0.98092
eutR	ychG_1	0.98088
nikR	nikE	0.98085
lrp	gsiC	0.98085
cynR	yahN	0.9808
hycA	hypA	0.98077
lrp	gsiA	0.98077
alaS	rseP	0.98075
yidL	yidJ	0.98073
rbsR	rbsA	0.98072
kdgR	nlpC	0.98071
yiaG	mcbA	0.98071
mlrA	ydaM	0.98069
yneJ	yneG	0.98069
alaS	atpG	0.98068
frmR	mnaT	0.98068
dmlR	mtfA	0.98067
fis	rpmE	0.98067
yiaG	yciF	0.98066
glcC	sdhA	0.98064
murR	hrpA	0.98064
adiY	cadB	0.9806
hcaR	glcC	0.9806
yjjJ	mnmE	0.98058
yfeR	torY	0.98052
ychA	pqiA	0.98052
dnaA	rnhB	0.98049
mlrA	yodD	0.98047
iscR	hypA	0.98044
ydeM	ydiP	0.98043
bolA	yoaC	0.98041
cbl	trpL	0.98036
uxuR	cynR	0.98034
yiaG	yjgR	0.98033
uxuR	yjiE	0.98033
aidB	mdtF	0.98033
gadX	yhiD	0.98033
gcvR	ptsH	0.98031
phnF	sdsP	0.98029
cdaR	gudX	0.98024
ydiP	argP	0.98024
rfaH	ppiC	0.98016
bolA	ydcS	0.98016
fliA	fliC	0.98013
yjiE	hsdM	0.9801
ydiP	leuE	0.98005
yjhI	idnD	0.98003
dnaA	recJ	0.97998
flhC	fliM	0.97997
dnaA	dnaG	0.97995
csiR	rtcB	0.97989
yiaG	yodC	0.97982
yjiR	yjiT	0.97982
yjiE	thiP	0.97981
aidB	yohF	0.97977
rtcR	lyxK	0.97975
yidP	xylH	0.97975
yjiE	yjiJ	0.97974
nagC	smpB	0.9797
lrp	ribC	0.97969
ycaN	ycaK	0.97967
flhC	fliP	0.97956
yagP	paoD	0.97955
birA	murB	0.97954
aidB	gadX	0.97954
relB	paaY	0.97949
dnaA	lpxB	0.97948
aidB	otsB	0.97945
leuO	fruL	0.97943
ibaG	yeiP	0.9794
ychQ	holB	0.97939
lrp	icd	0.97934
abgR	smrA	0.97934
ihfB	hdhA	0.97933
uxuR	gntP	0.97927
gadE	cfa	0.97927
mlrA	ygdI	0.97926
asnC	pgpC	0.97921
ychQ	ydgK	0.9792
ydiP	ydcX	0.97919
yiaG	sodC	0.97918
yiaG	yqjC	0.97914
zraR	gutQ	0.97914
yefM	hybD	0.9791
ydaS	ydaG	0.97909
srlR	gshB	0.97907
rcsA	fliR	0.97902
yhcF	yjhU	0.97894
cdaR	gudP	0.9789
flhC	cheY	0.97889
dctR	mdtE	0.97888
sgrR	symE	0.97888
yjiR	fimH	0.97886
ychA	yecN	0.97884
dnaA	holD	0.97882
sfsA	raiA	0.97881
csiR	astB	0.97878
flgM	fliN	0.97877
dinJ	yddM	0.97876
fis	rplM	0.97876
yggD	nudF	0.97875
eutR	rlmB	0.97872
csiR	kefC	0.9787
ydiP	mltF	0.97866
eutR	yegI	0.97863
yidP	dgoT	0.97861
yjiR	thiP	0.97854
uxuR	fimH	0.97854
hcaR	dadX	0.97852
ttdR	yhbT	0.97851
osmE	mcbA	0.97851
bolA	ynhG	0.9785
yjiE	yjjM	0.9785
ibaG	secG	0.97846
eutR	fixB	0.97845
ibaG	rpmH	0.97841
aidB	dps	0.97838
yahD	ykgB	0.97834
ibaG	ychA	0.97834
ybeF	dpiA	0.97832
cusR	rnk	0.97831
ydcI	msrB	0.97829
fliA	yecR	0.97823
dicA	relB	0.97822
ibaG	waaP	0.97821
csiR	rlmL	0.97819
hcaR	yqeF	0.97816
ydiP	yceO	0.97814
ihfA	crr	0.97812
mlrA	yodC	0.97811
appY	yfjH	0.97806
glrR	yahF	0.97804
ychA	prmC	0.97803
ykgA	ybcL	0.978
uxuR	yjiR	0.97799
mlrA	yjdN	0.97797
yagA	paoC	0.97788
dnaA	nusG	0.97787
ychA	yccF	0.97786
ymfL	dinI	0.97782
yfeC	frdC	0.97774
bolA	yohC	0.97772
fliA	flgI	0.97767
osmE	katE	0.97763
melR	ygjR	0.97762
gadW	dctR	0.97761
osmE	yfcG	0.97759
osmE	acnA	0.97758
dnaA	rimP	0.97756
fecR	nrdI	0.97749
uxuR	yjjL	0.97749
ychA	deoR	0.97743
aidB	yccJ	0.97741
fecR	entF	0.9774
osmE	ycdF	0.9774
fis	rplT	0.97739
aidB	sufC	0.97737
ydiP	yedZ	0.97736
fis	infA	0.97734
ymfT	ymfN	0.97734
marA	frmR	0.9773
yghO	ttdA	0.97723
yehT	nuoJ	0.97723
yjdC	osmY	0.97713
yahB	yagP	0.9771
yidP	yjfC	0.9771
rho	truB	0.97709
yiaG	gadA	0.97704
aidB	wrbA	0.97703
mlrA	yoaD	0.97702
aidB	yqjK	0.97698
frvR	yjgZ	0.97697
cadC	trkA	0.97694
ydeM	ydeN	0.97693
ttdR	nrfD	0.97692
gutM	treB	0.97683
rhaS	b3254	0.97682
rseB	ybeX	0.97676
yhcF	yfcO	0.97671
yqhC	yqhD	0.97668
ygbI	ygbJ	0.97665
ycjZ	ycgN	0.97664
csiR	rutF	0.97664
ibaG	aroK	0.97657
xapR	yjjJ	0.97652
ibaG	pth	0.97649
csiR	rfe	0.97645
rhaR	ygjI	0.97644
ydiP	yghE	0.97644
yidP	yiaL	0.97643
cbl	treB	0.97638
ttdR	dmsB	0.97634
dgoR	yhfS	0.97633
yghO	gspJ	0.97632
frvR	yihP	0.97628
ychA	rnc	0.97625
ydcI	sdhB	0.97624
rhaR	mdtL	0.97622
mlrA	yjdC	0.97619
ttdR	nirC	0.97617
ibaG	rpmB	0.97616
ydeO	yfdE	0.97615
iscR	hybO	0.97615
argP	tyrB	0.97613
ydiP	ydjG	0.97612
tdcA	melR	0.97612
fliA	fliG	0.97609
csiR	hcaF	0.97608
yjjJ	zraS	0.97607
yjiE	yjiX	0.976
gcvR	pepQ	0.97595
fis	yhbY	0.97589
fecI	ybaN	0.97586
ascG	nikR	0.97579
lrp	trpC	0.97577
yjiE	fruB	0.97573
srlR	insG	0.97552
gadX	yjdJ	0.97552
ygeH	ygeG	0.97549
fucR	dctA	0.97547
sgcR	rhsB	0.97544
fis	suhB	0.97543
ychQ	era	0.97541
dnaA	gmk	0.9754
dnaA	uvrD	0.97532
fis	rplC	0.97532
ihfA	bolA	0.97531
osmE	yajO	0.9753
rhaS	yeaX	0.9753
yghO	yghQ	0.97527
yfaX	yfaD	0.97525
ibaG	mprA	0.97525
sgcR	sgcQ	0.97518
ibaG	yjaG	0.97518
eutR	eamB	0.97509
fis	rplK	0.97506
bolA	arcA	0.97503
gcvR	grxC	0.97503
xylR	yifO	0.97502
flhD	cheW	0.975
rtcR	yiaO	0.97498
hcaR	yjcH	0.97494
ygeV	sgcX	0.9749
yagA	yahC	0.97488
yfeC	ftnB	0.97486
yiaG	ytfK	0.97483
rhaR	adiA	0.97481
ygbI	idnD	0.97477
ibaG	rplC	0.97477
ygeK	ynbB	0.97477
osmE	ydcK	0.97475
ydeM	ydjG	0.97475
osmE	sodC	0.97474
yghO	alsE	0.97471
fimZ	yjcF	0.97464
zraR	uhpB	0.97463
srlR	rpiR	0.97461
dicA	rfbX	0.97456
yehT	malX	0.97455
fis	rplW	0.9745
yjdC	msrA	0.97449
yeeY	yebW	0.97447
ymfL	recA	0.97446
cspB	cspA	0.97444
fis	rplP	0.97444
ymfN	ymfJ	0.97442
flgM	ves	0.9744
yagA	paoD	0.97439
ydeO	emrK	0.97439
yjiE	fimI	0.97436
dnaA	rpoZ	0.9743
iscR	ansB	0.9743
ymfN	ymfQ	0.97428
ada	menH	0.97427
cspA	tsaC	0.97427
rbsR	yhfK	0.97425
cysB	purU	0.97423
ihfA	yeaQ	0.97419
ibaG	ppa	0.97418
ydiP	gmr	0.97415
ytfA	b3975	0.97406
dgoR	yiaO	0.97404
rfaH	yiaD	0.97401
ymfT	ymfE	0.97399
ygeH	ygaQ_3	0.97397
fis	rplO	0.97392
ydiP	gnsB	0.97392
fliA	flgD	0.9739
yjfJ	yaaI	0.97388
mlrA	cfa	0.97388
rfaH	yigW_2	0.97381
rhaS	allC	0.97379
mprA	emrA	0.97379
csgD	yceF	0.97372
yiaG	ybhO	0.97369
bolA	yodD	0.97366
ygeK	yjgN	0.97366
uxuR	iadA	0.97366
dicA	rnlA	0.97362
nikR	yhbV	0.9736
frvR	arsR	0.97355
ibaG	kdsD	0.97354
hcaR	mglA	0.97352
lexA	ubiA	0.97351
flgM	fliG	0.97348
yagP	paoA	0.97344
yjdC	grxB	0.97344
osmE	yfiL	0.97344
birA	eptB	0.9734
abgR	uspE	0.97339
yebK	nuoA	0.97338
ypdB	ypdA	0.97338
phnF	phnE_2	0.97336
ydeO	yddJ	0.97335
cadC	ygfI	0.97333
cspA	cspB	0.9733
rho	prfC	0.97323
ymfN	umuD	0.97322
mprA	ygaH	0.97319
csiR	mhpT	0.97314
mlrA	wrbA	0.97313
prpR	mhpR	0.97312
mlrA	yebW	0.97311
dgoR	yecN	0.97299
zraR	nikD	0.97296
yjhU	wbbJ	0.9729
osmE	otsA	0.97286
csiR	kup	0.97284
fucR	mtfA	0.97281
yjiE	mhpF	0.97281
ydiP	yfbS	0.97277
aidB	hdeB	0.97277
sgrR	yabI	0.97276
mhpR	ugpB	0.97274
ycjZ	mppA	0.97271
yjiE	fimD	0.97269
osmE	adhP	0.97266
ygeK	pinH	0.97263
yfjR	hyfB	0.97262
yjdC	rseA	0.97261
csiR	ydcT	0.9726
flhC	cheZ	0.97256
rcsA	ugd	0.97255
ychA	prfA	0.97252
yahD	paoD	0.97252
rhaS	malS	0.97249
cynR	mhpD	0.97248
flhC	fliA	0.97248
cpxR	slt	0.97245
cadC	yafO	0.97237
aidB	yeaG	0.97235
osmE	dkgA	0.97234
frvR	molR_3	0.97233
yjjJ	xapR	0.97233
yjiE	setA	0.97231
mlrA	yebV	0.9723
flhD	cheY	0.9723
yhjB	yifB	0.97229
yiaG	gadX	0.97227
gadX	gadW	0.97227
ydiP	allC	0.97227
fucR	rihA	0.97226
yggD	ygeR	0.97225
chbR	ydjI	0.97222
fucR	fucK	0.97219
yjdC	yebV	0.97207
yiaG	sra	0.97202
dctR	hdeD	0.97202
mlrA	btuE	0.97199
yjjJ	tdh	0.97198
yjhU	gatY	0.97198
osmE	amyA	0.97194
gatR_1	wcaD	0.97184
yiaG	yeaQ	0.97179
ygeK	ygaQ_3	0.97178
sfsA	yhfG	0.97176
fucR	ytfJ	0.97172
fecR	yncE	0.97172
rho	rpsD	0.9717
lrp	livJ	0.9717
ihfB	ihfA	0.97169
relB	dicA	0.97167
fadR	rrlG	0.97159
ykgD	b0309	0.97155
ibaG	folB	0.97155
aidB	yciF	0.97154
yagA	paaJ	0.97152
ydiP	dsrA	0.9715
yhcF	rnlB	0.97149
srlR	lspA	0.97146
fis	potC	0.97144
yidP	ygjJ	0.97144
dnaA	mnmG	0.97143
ydeO	frc	0.97143
yiaG	psiF	0.97142
fecR	fecD	0.97141
rseB	surA	0.97139
dicA	hrpA	0.97139
osmE	yiaG	0.97136
csiR	yfhM	0.97135
ybdO	casA	0.97131
abgR	dbpA	0.97122
ygeH	ygaQ_1	0.97122
relB	yagN	0.9712
ihfA	osmE	0.97118
yeeY	tsx	0.97118
ygeK	yibG	0.97117
yheO	secM	0.97115
mlrA	yfdC	0.97111
lrp	trpA	0.97107
alaS	fabD	0.97107
yjhU	glf	0.97103
yjjJ	pepP	0.97099
relB	tfaS	0.97095
zraR	yhhM	0.97095
ibaG	ratB	0.97086
aidB	ybhO	0.97077
iscR	ompW	0.97077
aidB	fic	0.97072
dgoR	yidB	0.9707
yjdC	yjdN	0.97068
yjhU	waaG	0.97068
ulaR	ulaG	0.97066
ydiP	wcaM	0.97066
ydeM	arpB_2	0.97061
envR	acrE	0.97061
ygeK	ygiZ	0.97056
fecR	bfd	0.97053
nagC	yaiW	0.97051
gadE	uspD	0.9705
purR	pyrC	0.9705
aidB	sufB	0.97048
prpR	yahN	0.97044
ecpR	ecpC	0.97039
flgM	fliJ	0.97037
yidP	frlD	0.97036
ydiP	edd	0.97035
lexA	dinF	0.97033
osmE	yghA	0.97025
yidP	xylE	0.97021
fliA	aer	0.97021
ycjW	rsxE	0.97018
ydeM	yddA	0.97014
ibaG	atpI	0.97014
putA	fumA	0.97011
ibaG	rnc	0.9701
osmE	ihfA	0.97008
fis	rpmC	0.97008
yheO	rsmB	0.97005
zraR	yhcC	0.97002
dsdX	yjhB	0.96994
bolA	ycgB	0.96993
marR	marB	0.96991
putA	dctA	0.96988
yjdC	yeaH	0.96987
glrR	ulaC	0.96983
ykgA	yagM	0.96983
glcC	dctA	0.96982
yjdC	ygiW	0.96979
racR	ydaW	0.96979
envR	acrF	0.96978
ydiP	ydeM	0.96975
mhpR	puuA	0.96969
ymfN	ymfR	0.96967
hdfR	xylR	0.96964
fliA	ves	0.96963
aidB	hdeA	0.9696
ygiV	narW	0.96954
yjiE	mcrD	0.96954
bolA	dinJ	0.96952
ybdO	ygeH	0.96952
gadE	gapC_1	0.96951
yhjB	yghD	0.96947
sfsA	ynfD	0.96942
csiR	dfp	0.96941
ibaG	bssR	0.96937
flhD	yecR	0.96934
slyA	sohB	0.96931
fucR	pepE	0.96928
sgrR	polB	0.96927
flhD	cheA	0.96927
glcC	actP	0.96923
yjjM	gntP	0.96919
ydeO	rcbA	0.96919
yhcF	rnlA	0.96917
ydeO	ydiB	0.96916
ydjF	rhsE	0.96912
ibaG	rbfA	0.96907
gcvR	nadE	0.96906
rpoS	katE	0.96904
yheO	tusB	0.96902
ada	moeA	0.96901
flhD	motA	0.96897
appY	ycgH_1	0.96895
ydiP	ynfC	0.96895
frvR	yghE	0.96893
fliZ	yjdA	0.96892
yhaJ	guaC	0.9689
yehT	yebK	0.96889
rhaR	gspF	0.96887
ydiP	b3007	0.96884
sfsA	yccX	0.96881
yneL	b3254	0.96878
ydjF	ydjJ	0.96877
eutR	yfeN	0.96871
fucR	mglB	0.96868
ydiP	dnaE	0.96867
flgM	flgF	0.96863
appY	yibA	0.96861
ydeO	csgC	0.96861
yidZ	rhaT	0.9686
uxuR	leuO	0.96859
yjdC	ybhP	0.96859
fis	rpsF	0.96859
yjiE	iraD	0.96857
uxuR	araC	0.96854
yjdC	osmE	0.96852
yghO	yjgW	0.96851
osmE	hdhA	0.96846
flhD	ymdA	0.96841
ychA	tusE	0.96833
flhD	flgG	0.96833
ydiP	cynS	0.96831
yjfJ	yeeL_2	0.96831
ychA	yehS	0.96828
zraR	yhbP	0.96824
ydeO	pphA	0.96821
ihfA	ihfB	0.96821
hcaR	mdh	0.96821
aidB	slp	0.96819
ybhN	yfdC	0.96819
asnC	smpB	0.96818
ydiP	shiA	0.96816
bolA	elaB	0.9681
aidB	yfiL	0.96807
rfaH	rnpA	0.96807
modE	ribA	0.96806
ygeK	yqeK	0.96806
yjdC	ybhO	0.96803
ygeK	ytfI	0.96803
frmR	frmA	0.96803
mlrA	sufB	0.96801
ychA	ftsW	0.968
iscR	dmsB	0.96797
uxuR	uxuB	0.96792
envR	ygcW	0.96791
ibaG	greA	0.9679
yjdC	yhbO	0.9679
appY	yfdI	0.96788
yiaG	yebW	0.96788
nagC	gor	0.96786
osmE	yccU	0.96785
yidP	yijF	0.96785
yjiR	mcrD	0.96781
hyfR	yphE	0.96781
fecR	exbB	0.96768
hupA	ridA	0.96765
uxuR	fimD	0.96763
rfaH	holD	0.96762
ttdR	nrfA	0.96761
ibaG	rpsR	0.9676
frvR	yfdR	0.96758
relB	ydbA_2	0.96757
ybdO	envY	0.96757
iscR	erpA	0.96747
rpiR	rpiB	0.96745
zraR	zntA	0.96745
frvR	pbl	0.96742
flgM	flhB	0.96742
ydaS	lar	0.96735
yciT	ydcZ	0.96734
yedW	hha	0.96733
lrp	leuL	0.96733
yidZ	agaI	0.96733
ybhD	ybhH	0.96727
yiaG	yhhT	0.96726
ychA	hisS	0.96723
yjiR	yjiE	0.9672
zraR	allA	0.96718
hupA	elbB	0.96716
argP	hemN	0.96715
yjdC	yodD	0.96714
ydiP	yccS	0.96714
yehT	nuoK	0.96713
yagI	yagG	0.96708
rhaS	yneL	0.96705
yjjJ	recG	0.96702
flhC	fliN	0.96701
rpoN	hpf	0.96698
ibaG	ychH	0.96695
envY	ybdO	0.96693
gcvR	yidA	0.96687
argP	ydiP	0.96686
lrp	aroL	0.96686
argP	yidG	0.96685
yiaG	wrbA	0.96679
yhjB	bglJ	0.96678
chbR	ydeH	0.96677
ygeV	mocA	0.96677
yhcF	ychE_1	0.96672
hipB	ogrK	0.96671
yheO	yqiA	0.9667
yhjB	frc	0.96669
yjiE	mcrC	0.96667
ibaG	potA	0.96658
yjiE	yjiN	0.96655
osmE	ydgA	0.96654
fecR	sodB	0.96653
hupB	lrp	0.96647
yhcF	perR	0.96638
hcaR	argT	0.96633
yidZ	yibL	0.96632
ygeV	uxaC	0.96629
ulaR	mobB	0.96629
ygbI	ygbK	0.96628
glcC	sdhB	0.96627
oxyR	yijD	0.96623
yjhU	rfaS	0.96622
yjhI	sgcR	0.9662
csiR	ypjA	0.96619
ydeM	sieB	0.96616
aaeR	b0105	0.96613
csiR	yfaL	0.96612
nadR	ysgA	0.96609
osmE	glgS	0.96606
bolA	ybaY	0.96606
prpR	prpE	0.96606
yiaG	ydcJ	0.96603
csiR	yfcD	0.96601
ydcI	glcC	0.96595
ymfL	yebG	0.96593
mprA	rplM	0.96592
uhpA	livF	0.96587
fimZ	yigG	0.96586
relB	yabP	0.96574
hyfR	hyfB	0.96573
cspC	acpP	0.96571
fliZ	modB	0.96571
rfaH	mnmG	0.96571
ibaG	fis	0.9657
osmE	ydeI	0.9657
cueR	erfK	0.96568
rho	rplS	0.96564
fis	murA	0.96563
rhaR	b3975	0.96562
ada	apbE	0.96562
glcC	aldA	0.96556
hcaR	dadA	0.96551
flhD	flgH	0.96551
xapR	yabP	0.96545
rseB	rhlB	0.96543
ygeK	cobT	0.96543
bluR	insA-1	0.9654
ibaG	ribE	0.96539
yjfJ	kbaY	0.96536
csiR	yehY	0.96536
ygbI	eutR	0.96534
yghO	ybfD	0.96532
cbl	cysI	0.96529
ychQ	udk	0.96528
ychA	yfiH	0.96528
ytfH	scpA	0.96527
ygeK	emrY	0.96527
lexA	umuC	0.96527
yjdC	ycaC	0.96526
yhjB	yhjA	0.96521
frvR	lfhA	0.96521
fliZ	fliR	0.96519
rcnR	ygcR	0.96519
rhaR	yjbH	0.96514
glrR	tfaQ	0.96513
rhaR	agaD	0.96512
fucR	yedR	0.96505
fis	rnpA	0.96505
yjhU	wbbK	0.96493
eutR	gor	0.96492
dcuR	rpe	0.96491
modE	rarA	0.96491
adiY	cadA	0.9649
ibaG	truB	0.9649
fis	yifE	0.96488
ydjF	higB	0.96486
qseB	aas	0.96478
deoR	yebO	0.96475
ydiP	rspB	0.96472
csiR	hcaC	0.9647
gcvR	rppH	0.96468
csiR	yghE	0.96466
perR	yafZ	0.96465
yjdC	fic	0.96461
cynR	yahI	0.96459
gadE	dps	0.96449
yihW	cytR	0.96447
tyrR	recD	0.96447
slyA	pepT	0.96446
xapR	b2084	0.96445
ydeO	ydeQ	0.96444
frvR	yehB	0.96441
ibaG	efp	0.96441
yjhI	casD	0.96438
yijO	nikR	0.96435
slyA	yeeX	0.96434
ilvY	recG	0.96426
ychA	msbA	0.96425
hipB	hslV	0.96423
yahD	yahE	0.96416
ydiP	yraJ	0.96408
hupB	spr	0.96407
ydeO	ygeK	0.96405
nagC	ydjH	0.96405
nsrR	nlpI	0.96404
bluR	cspI	0.96402
asnC	yhgE	0.964
argP	dipZ	0.964
fimZ	moeB	0.964
ydcN	nth	0.96396
ibaG	rpsP	0.96392
dnaA	rpsU	0.96389
uhpA	metL	0.96382
lrp	metE	0.96382
ibaG	yqiA	0.96379
ydiP	pqqL	0.96377
ydiP	phnJ	0.96375
frvR	gntU_1	0.96368
hycA	dcuB	0.96367
yjiE	leuC	0.96366
ibaG	rnpA	0.96362
aidB	ydhS	0.96358
ygeV	sseA	0.96358
gadX	mscS	0.96357
zraR	yhjK	0.96355
yiaG	ycdF	0.96353
cadC	smf_1	0.96347
yheO	rho	0.96345
yjiE	fruK	0.96342
ydcR	yneG	0.9634
ydiP	smf_1	0.96339
yjiE	leuO	0.96337
yefM	mqsR	0.96336
osmE	yjbQ	0.96334
yjhU	wbbI	0.96333
alaS	ispF	0.96332
osmE	rmf	0.96328
csiR	yedP	0.96326
gutM	treC	0.96323
yjhI	cas3	0.96319
sfsA	sseA	0.96317
yjhU	wbbL_1	0.96315
ygbI	sbcC	0.96314
ymfL	ymfT	0.96314
ygeK	ydeO	0.96313
ydeM	ygcE	0.96307
ygeH	ytfI	0.96297
ihfA	yccX	0.96296
nac	rutE	0.96296
mlrA	yfcG	0.96293
csiR	ynfL	0.9629
yheO	damX	0.9629
flhC	fliO	0.96289
ydiP	ycjD	0.96284
ygbI	yaeI	0.96284
lrp	hisC	0.96283
ilvY	gltP	0.96283
frvR	pflC	0.96282
aidB	sufA	0.96282
appY	eutA	0.96279
bolA	sbmC	0.96274
yidP	setC	0.96272
fliZ	flhC	0.96272
aidB	ycaC	0.9627
ilvY	arsR	0.96268
gcvR	ghrB	0.96267
yfeC	pmrD	0.96266
fis	rpsU	0.96264
hupB	priB	0.96264
dctR	gadE	0.96264
yjdC	xylA	0.96264
ada	sufE	0.9626
fucR	aphA	0.96258
rpoN	surA	0.96257
ydfH	dmsD	0.96257
argP	yehB	0.96256
fis	trmD	0.96256
zur	mutL	0.96249
iscR	ydjY	0.96244
ydiP	yneE	0.9624
mlrA	msyB	0.96238
csiR	yehX	0.96238
sfsA	ybjQ	0.96237
uxuR	yjiX	0.96233
ykgA	yahB	0.96231
flhC	fliQ	0.9623
argP	ppc	0.96228
iscR	yjjI	0.96227
uxuR	yjiL	0.96227
yjiE	hsdS	0.96223
aidB	ygiW	0.9622
ydiP	csgE	0.96219
cysB	lrp	0.96215
glcC	fumA	0.96211
tyrR	ybiB	0.9621
ynfL	hcaF	0.96205
fis	yeiP	0.96205
yidP	mobB	0.962
allS	ycjV	0.96197
yafC	clpB	0.96196
perR	ychE_1	0.96191
fis	potA	0.96191
mprA	ratB	0.9619
hupB	yjeI	0.96189
mcbR	yciE	0.96187
ykgD	ykgF	0.96184
ychQ	tolA	0.96178
ydaS	recT	0.96178
cspA	rhoL	0.96177
xapR	sppA	0.96174
yjiE	fruL	0.96174
yidP	yicJ	0.96173
yjhU	yeeL_2	0.96171
asnC	gshB	0.96167
ychQ	yehS	0.96159
aidB	ldcC	0.96153
lrp	ompF	0.96149
ygiV	yjgR	0.96147
yjdC	msyB	0.96144
fis	rlmN	0.96143
rbsR	rbsB	0.96142
ibaG	ispF	0.96142
ibaG	yceD	0.96141
ydeO	oxc	0.9614
glrR	yijE	0.96139
nadR	rep	0.96139
ibaG	rpsF	0.9613
fecR	entH	0.96127
modE	mukF	0.9612
ykgD	ykgC	0.96115
rho	deaD	0.96113
melR	atoS	0.96112
ibaG	priB	0.96109
glrR	ynfL	0.96107
iscR	narG	0.96106
envY	b1437	0.96105
atoC	agp	0.96103
dnaA	rpsN	0.96103
osmE	ytfK	0.96101
dnaA	pitA	0.96101
cysB	ycdX	0.96099
yhcF	yrhB	0.96098
eutR	hyfG	0.96098
yneJ	ydcR	0.96096
ygeK	safA	0.96096
yheO	pldB	0.96093
ydeO	yfdX	0.96093
bolA	yodC	0.96092
yaiW	lspA	0.96089
iscR	ynfK	0.96087
bglJ	yqhG	0.96087
malT	ydeA	0.96086
mcbR	yegS	0.96086
yddM	dinJ	0.96083
csiR	astA	0.96083
fis	rpsP	0.96082
frvR	yqiK	0.96078
cadC	aroE	0.9607
yghO	speF	0.96066
adiY	fdhF	0.96062
zraR	shiA	0.96058
frlR	yicN	0.96056
rfaH	trkH	0.96053
hupA	minD	0.96053
ihfB	ydiZ	0.96053
alaS	rpsH	0.96053
ymfN	ymfS	0.96049
fis	rpsS	0.96048
yjiE	mcrB	0.96046
arsR	ilvY	0.96045
eutR	rtcR	0.96044
ychA	yebO	0.96043
mhpR	fadA	0.96041
fimZ	ydeO	0.96032
ygeK	ygeF	0.96031
dnaA	lptA	0.9603
fis	rplV	0.96028
appY	bioC	0.96023
appY	yigF	0.96017
purR	pyrF	0.96011
argP	lysC	0.96011
lrp	ilvL	0.96011
rhaS	phnI	0.96007
fecR	fepG	0.96004
hyfR	hyfA	0.96
yneJ	ydjZ	0.95998
yjiE	yjiR	0.95997
fimZ	ydiL	0.95996
yagA	ecpC	0.95995
yjiR	fimI	0.95992
yidP	yihF	0.95991
ygeK	ygeG	0.9599
csiR	chaB	0.95985
feaR	dmlR	0.95985
yjjJ	dinD	0.95981
yjhU	yfcO	0.95979
ydeO	fimZ	0.95979
yhjB	cbrA	0.95978
bolA	ytfK	0.95973
ydeO	rsmF	0.95973
ydaS	trkG	0.95969
aidB	yhcO	0.95967
ydiP	solA	0.95965
eutR	ygbJ	0.95962
nrdR	yfgM	0.95962
ygbI	ygbM	0.95958
appY	yggC	0.95954
metJ	metB	0.95953
csiR	tfaQ	0.9595
nac	rutB	0.95944
fimZ	potE	0.95944
csiR	yeeN	0.95944
yjiR	fimD	0.95941
ydeO	yfdV	0.95941
pdhR	yaeB	0.9594
yidP	scpC	0.9594
ydjF	leuE	0.95939
ygeH	ybiB	0.95937
lrp	thrA	0.95925
fucR	rbsB	0.95924
cadC	yqeI	0.95924
rtcR	yhfS	0.95921
rhaS	waaA	0.95918
yhaJ	rlmB	0.95918
hupA	yidA	0.95915
yjfJ	yiiE	0.95913
cysB	yjcS	0.95911
ada	nikA	0.9591
fliZ	aer	0.95905
envR	hrpB	0.95905
ybaQ	ytfP	0.95899
asnC	ribD	0.95898
cusR	nadD	0.95896
envR	cobT	0.95896
ymfL	recX	0.95892
ydeM	b3007	0.95885
fis	rpsJ	0.95885
marA	marB	0.95882
yidP	dcuD	0.95882
fucR	ydeN	0.95881
ibaG	recJ	0.95871
cysB	gsiC	0.95865
yneJ	ycaD	0.95859
cysB	rnb	0.95854
fucR	sseA	0.95848
yjiR	fimC	0.95848
envR	fimZ	0.95845
csiR	ytfT	0.95844
cadC	yfiR	0.95842
glrR	pbpC	0.95841
bglJ	yihF	0.95839
yagA	afuB	0.95837
ydcI	sucD	0.95834
eutR	paaE	0.95834
dcuR	mtgA	0.95833
envR	csgC	0.95832
yfaX	psuK	0.95825
fis	rpmD	0.95824
ychA	ymjA	0.95823
ibaG	glyQ	0.95822
rhaS	rhaD	0.9582
yjdC	yhjY	0.95817
frvR	yhfS	0.95817
rhaR	ytfR	0.95814
ydjF	ydjG	0.95812
yjfJ	bdcA	0.95809
dctR	gadW	0.95809
gadX	slp	0.95808
csiR	yibI	0.95806
zraR	yheS	0.95806
bluR	yjgX_2	0.95804
narL	ydhR	0.95799
frvR	yeaP	0.95799
rseB	cca	0.95797
appY	yfeS	0.95796
aidB	yqjD	0.95792
ydeO	ydeJ	0.95789
rfaH	trmH	0.95785
rseB	ppx	0.95785
mprA	marA	0.95784
yiaU	yiiE	0.95776
csiR	yqfE	0.95776
rhaS	ygeO	0.95776
abgR	abgT	0.95773
ygeK	ygeH	0.95771
zntR	macB	0.9577
hupA	crp	0.95768
aidB	yajG	0.95768
modE	murF	0.95767
gadE	hyaA	0.95766
frvR	aslA	0.95762
envR	ygeK	0.9576
ibaG	upp	0.9576
envR	cmtA	0.9576
aaeR	ygjV	0.95758
csiR	yaiF	0.95758
acrR	ygdG	0.95757
yidP	znuA	0.95757
fis	accB	0.95753
ada	ynjA	0.9575
cdaR	pck	0.95749
modE	rhlE	0.95748
yehT	rihA	0.95748
cbl	yeeD	0.95741
rho	cspD	0.95738
rtcR	sgbE	0.95738
ibaG	atpB	0.95737
ada	eutK	0.95736
ydaS	fnr	0.95734
aidB	yjdJ	0.95732
zraR	nrfC	0.95732
gadW	yhjD	0.95729
glcC	acs	0.95725
gatR_1	yeaI	0.95725
ibaG	mlaD	0.95725
cadC	ydeK	0.95723
galS	yqeF	0.95723
ttdR	yfcC	0.95722
xapR	casE	0.95721
yciT	ycbX	0.95721
ytfH	yjbF	0.95721
ttdR	hypA	0.95719
ymfT	lit	0.95718
ychQ	tmk	0.95717
rcnR	ygjH	0.95714
glrR	fryA	0.95714
yihL	yihM	0.95713
yjdC	yjfY	0.95711
mprA	rplW	0.95708
ytfH	tolC	0.95707
fis	rpoA	0.95706
zur	mdtD	0.95703
ibaG	proQ	0.95703
deoR	dmsD	0.95701
hupA	secB	0.957
fecR	entA	0.95698
aidB	yebV	0.95694
alaS	accB	0.95694
zraR	hofM	0.95693
yafC	tus	0.95692
yefM	mqsA	0.95692
yjfJ	yjcS	0.9569
ydiP	sieB	0.95689
gcvR	mntP	0.95688
fecI	fecE	0.95679
nagC	dxs	0.95677
mlrA	treA	0.95674
allS	hofN	0.95674
cspC	infC	0.95672
hcaR	cycA	0.95671
rfaH	yigW_1	0.95671
mlrA	chaC	0.9567
tdcR	cmtB	0.9567
uxuR	stfE	0.95665
ada	yjbG	0.95665
csiR	ygcQ	0.95663
rhaS	yeiM	0.95662
ychA	ydcN	0.95661
yneL	yfaS_1	0.95659
ybeF	ybdN	0.95655
cysB	znuC	0.9564
feaR	fumA	0.95633
ada	baeS	0.95631
ydiP	yiaN	0.95629
alpA	yedN_1	0.95626
fis	tgt	0.95626
argP	yciV	0.95625
mlc	yeaD	0.95624
lrp	yagU	0.95624
yjjQ	glvB	0.95622
gcvR	yeeX	0.95619
sfsA	blc	0.95617
ibaG	thyA	0.95615
yheO	nanR	0.95613
yjhU	nmpC	0.95613
osmE	ycaC	0.95612
hycA	zraP	0.95607
sgcR	yfjK	0.95606
flhD	flgA	0.95605
ttdR	hypD	0.95601
frvR	mdoD	0.95601
ydaS	recE	0.956
yiiE	yjeM	0.95596
zraR	pflC	0.95596
dmlR	fucR	0.95595
ygeH	cvrA	0.95593
dicA	rfbC	0.95592
ydiP	yedS_2	0.95592
argP	ygcQ	0.95584
ydeO	ydfD	0.95584
cspE	ssrS	0.95579
fecR	entE	0.95577
dnaA	mlaF	0.95576
csiR	phr	0.95573
lsrR	agp	0.95567
mlrA	ygaU	0.9556
cysB	serC	0.9556
ytfH	yahE	0.9556
osmE	bdm	0.95558
rhaS	ytfT	0.95558
rseC	ftsW	0.95556
csiR	hisP	0.95554
fis	queA	0.95554
ybeF	lipB	0.95554
yiaG	ybeL	0.95551
srlR	srlB	0.95545
sfsA	uspF	0.95545
ybeF	rrrD	0.95543
csiR	yacG	0.95543
mlrA	ydhS	0.95541
hyfR	frlB	0.95541
dpiA	ybeF	0.95541
yiaG	ybhP	0.9554
argP	yegK	0.9554
lrp	thrC	0.95539
ydiP	pbpC	0.95536
ygeV	bsmA	0.95522
ychA	rbfA	0.95517
ibaG	era	0.95517
fliA	ymdA	0.95517
yagA	lafU	0.95517
yafC	guaD	0.95515
ecpR	ecpA	0.95513
cusR	rna	0.95512
rcnR	yedR	0.9551
nrdR	seqA	0.95508
yjiR	ymfK	0.95508
mlrA	ybaY	0.95506
fliZ	yjcZ	0.95504
dinJ	bolA	0.95502
slyA	clpA	0.95494
hupB	yoaB	0.95493
ydiP	yaiF	0.95492
zraR	phnJ	0.95487
mlrA	yghX_2	0.95486
sfsB	yigW_2	0.95485
yiiE	yiaU	0.95484
cbl	metA	0.95484
cueR	ybjP	0.95478
ygeK	envR	0.95478
ychQ	aroB	0.95477
ydiP	yqiK	0.95474
gadX	otsA	0.95472
zraR	nrfG	0.9547
ydeO	tus	0.95468
zntR	yhdN	0.95467
ydiP	yggP	0.95464
yiaG	yghX_2	0.95462
glcC	hcaR	0.95459
ihfB	osmB	0.95458
yeeY	chaC	0.95456
frvR	nrfG	0.95453
ecpR	ecpB	0.9545
ydjF	mppA	0.95446
rho	rpoB	0.95445
yhjB	yihF	0.95445
osmE	grxB	0.95444
ydcR	emrB	0.95442
ibaG	yniC	0.9544
zraR	frvR	0.95437
csiR	ppdB	0.95437
rhaS	bioH	0.95429
yneJ	yoaI	0.95428
ydiP	yjgL	0.95427
bolA	osmB	0.9542
ydiP	alkB	0.9542
murR	yfeW	0.95417
bolA	bfr	0.95411
rfaH	suhB	0.95406
alpA	elaD	0.95406
ydeO	yddK	0.95397
yjiE	fruA	0.95396
gcvR	hpf	0.95396
[truncated: 98,001 more rows]

## Sheet: DREAM5 - 3M
TF	Target gene	Score
fliA	flgM	0.99997
flhD	flhC	0.99984
flgM	fliA	0.99973
flgM	flgN	0.9996
csgD	csgF	0.9996
flhC	flhD	0.99959
csgD	csgE	0.99959
flgM	motA	0.99954
flgM	fliC	0.9995
betI	betB	0.99943
fliA	fliZ	0.99942
flgM	flgK	0.99941
flgM	motB	0.99934
pspB	pspA	0.99928
lexA	sulA	0.99926
gatR	gatD	0.99925
pspB	pspC	0.9992
yefM	yoeB	0.9992
flgM	yhjH	0.99919
cusR	cusF	0.99917
nac	glnK	0.99916
fecR	fecI	0.99915
puuR	puuD	0.99914
gatR	gatA	0.99912
flgM	cheA	0.99911
cusR	cusC	0.99908
fecI	fhuF	0.99906
gatR	gatB	0.99905
nac	yedL	0.99905
flgM	flgL	0.99904
pspC	pspB	0.99904
flgM	yjdA	0.99895
frmR	frmA	0.99895
araC	araF	0.99895
iscR	iscU	0.99893
gatR	gatZ	0.99892
csgD	csgG	0.9989
flgM	ycgR	0.99889
yoeB	yefM	0.99889
nac	amtB	0.99887
lexA	yebG	0.99885
gatR	gatC	0.99882
relE	relB	0.99882
mqsR	ygiT	0.99879
iscR	iscS	0.99877
fliA	flgK	0.99873
fecI	exbB	0.99872
lexA	recA	0.99871
flgM	cheW	0.99871
fliA	flgN	0.99871
fliA	flgC	0.99869
fecI	fecR	0.99867
araC	araG	0.9986
lexA	recN	0.99858
fecI	entC	0.99855
flgM	flxA	0.99855
fecR	entA	0.99853
puuR	puuA	0.9985
relB	relE	0.99849
fliA	fliD	0.99844
lexA	dinI	0.99844
fecI	ybdZ	0.99843
flgM	tsr	0.99838
fliA	fliN	0.99837
gatR	gatY	0.99836
fliA	flgL	0.99834
fliA	flgB	0.99834
yjiE	yjiG	0.99833
yjiE	iadA	0.99828
fecI	entB	0.99827
nac	rutF	0.99825
lexA	tisB	0.99823
fliA	flgE	0.99822
fecI	exbD	0.99821
gadE	gadB	0.9982
fliA	fliL	0.99818
fliA	flgG	0.99817
fliA	fliS	0.9981
lsrR	lsrG	0.99807
flgM	tar	0.99807
rpoN	hpf	0.99806
rpoE	rseA	0.99805
flgM	ynjH	0.99805
fecR	cirA	0.99802
araC	araE	0.99801
gadE	hdeD	0.998
fliA	flgD	0.998
flgM	cheB	0.99799
flgM	cheY	0.99796
nac	rutD	0.99796
gadE	hdeB	0.99795
fecI	cirA	0.99792
tdcA	tdcB	0.9979
gadE	hdeA	0.9979
fliA	flgA	0.99783
mtlR	mtlD	0.99782
fecI	yncE	0.99782
tdcA	tdcC	0.99781
lexA	umuD	0.9978
nac	rutA	0.99778
lsrR	lsrB	0.99777
gadE	slp	0.99776
flgM	tap	0.99775
nac	rutB	0.99774
lsrR	lsrF	0.99773
osmE	elaB	0.99767
flgM	ves	0.99765
fliA	cheZ	0.99764
fliA	tar	0.99757
flgM	yjcZ	0.99755
gadE	gadA	0.99754
fliA	flgF	0.99753
fecR	entC	0.99751
lsrR	lsrA	0.9975
fecR	entE	0.99747
gadX	gadE	0.99747
ygaV	ygaP	0.99744
gadX	gadW	0.99743
fliA	flgH	0.9974
flgM	fliD	0.99739
fecI	entE	0.99738
flgM	fliS	0.99737
fliA	cheW	0.99736
fecR	entB	0.99734
fliA	flgJ	0.99732
fliA	fliG	0.99728
fliA	fliM	0.99728
iscR	iscA	0.99727
fliA	yecR	0.99727
fliA	fliJ	0.99727
fecI	fepA	0.99727
fliA	flhB	0.99723
yjiE	yjiH	0.99721
basR	basS	0.99719
fliA	flgI	0.99716
gadE	gadC	0.99716
flgM	aer	0.9971
bolA	dsrB	0.99707
lsrR	lsrK	0.99701
flgM	cheR	0.997
gadW	gadX	0.997
fecR	ybdZ	0.997
yidZ	mdtL	0.99695
fecI	ybdB	0.99695
fliA	fliO	0.99693
abgR	dbpA	0.99691
marR	marA	0.9969
gadE	yhiD	0.9969
fliA	yhjH	0.99689
nac	rutC	0.99687
fliA	fliK	0.99685
pspC	pspD	0.99682
fliA	ymdA	0.99678
fliA	fliH	0.99678
fecI	fepB	0.99677
cspC	yobF	0.99676
cueR	ybaT	0.99675
gadE	gadX	0.9967
osmE	yqjD	0.99667
ygeK	ygeN	0.99664
flhC	cheA	0.99663
fecR	fiu	0.9966
abgR	ogt	0.99654
lexA	dinF	0.99653
flgM	cheZ	0.99643
yiaG	osmY	0.9964
fliA	cheR	0.99639
fliA	fliF	0.99635
ygeV	yqeC	0.99634
osmE	osmY	0.99614
yfeR	ydeU	0.99606
fliA	fliT	0.99606
araC	araH	0.99594
fecR	fepB	0.99591
feoC	feoB	0.99577
fliA	fliC	0.99575
fliA	flhE	0.99574
tdcA	tdcE	0.99572
pspB	pspG	0.99571
tdcA	tdcD	0.9957
osmE	yqjE	0.99553
nac	rutG	0.99547
tdcA	tdcG	0.99539
fliA	ycgR	0.99538
fnr	ynaJ	0.99532
fecR	fepA	0.99531
mlrA	tam	0.99531
paaX	paaY	0.99531
fliA	flhA	0.99529
osmE	ygaM	0.99524
lexA	umuC	0.99521
yiaG	elaB	0.9952
betI	betA	0.9952
ygeV	yqeB	0.99516
flgM	trg	0.99516
fliA	fliP	0.99516
lexA	ymfJ	0.99514
fecI	entF	0.9951
flgM	fliT	0.99508
fliA	motB	0.99502
pspB	pspD	0.99498
gadE	mdtE	0.99495
marA	marR	0.99488
fliA	fliE	0.99487
flgM	fliZ	0.99484
yiaG	ygaM	0.99482
fecR	yqjH	0.99478
fecR	entF	0.99467
osmE	yccJ	0.99461
abgR	abgB	0.9946
tdcA	tdcF	0.99458
fliA	fliI	0.99458
osmE	osmC	0.99452
yiaG	yfcG	0.99448
yiaG	yhcO	0.99448
lrp	pntB	0.99445
fecR	ybdB	0.99444
osmE	wrbA	0.99442
purR	purM	0.99437
osmE	ybaY	0.99436
osmE	dps	0.99435
betI	betT	0.99433
cbl	nac	0.99432
puuR	puuC	0.99432
fecI	nrdF	0.99418
fliA	cheB	0.99414
lrp	metQ	0.99413
fliA	cheA	0.9941
fliA	cheY	0.99408
bolA	ymgE	0.99403
fecI	ryhB	0.99389
nikR	nikE	0.9938
osmE	ybjP	0.99379
yiaG	yhbO	0.9937
yiaG	fic	0.99357
abgR	ydaN	0.99353
fecI	bfd	0.99352
yiaG	ygaU	0.99351
fecR	nrdE	0.99338
csgD	livJ	0.99337
cspA	cspG	0.99335
yiaG	yjgB	0.99335
chbR	chbA	0.99332
zntR	yhdN	0.9933
osmE	sra	0.99327
fecI	yjjZ	0.99321
ygeK	yqeK	0.99311
gadE	dctR	0.99307
yiaG	yciG	0.99306
fliA	fliQ	0.993
fecR	fes	0.99295
flgM	modC	0.99293
csgD	leuL	0.9929
flgM	modB	0.99288
cueR	ybaS	0.99277
abgR	isrA	0.99275
cusR	cusA	0.99273
gadE	ybaS	0.99271
fliA	yjcZ	0.99269
fecI	nrdE	0.99266
fecI	nrdH	0.99265
lrp	livJ	0.99258
frmR	frmB	0.99256
fecI	ybiX	0.99255
nac	rutE	0.99255
hupA	hupB	0.99254
lexA	xisE	0.99249
yidF	yjbG	0.99248
zraR	ilvY	0.99239
flhC	fliA	0.99239
fur	uof	0.99239
osmE	ytjA	0.99236
araC	araJ	0.99234
fecR	fepG	0.99232
lexA	recX	0.99232
lexA	dinB	0.99231
lsrR	lsrD	0.9923
osmE	yqjC	0.99228
fecI	fiu	0.99226
yiaG	yegP	0.99216
fliA	flhC	0.99199
fliA	tap	0.99199
nemR	nemA	0.99198
ydcI	kgtP	0.99184
fecI	entA	0.99178
osmE	grxB	0.99175
yiaG	yciF	0.99175
flhC	yecR	0.99174
ttdR	dcuC	0.99171
yiaG	adhP	0.99169
flgM	ykfB	0.99169
fecI	nrdI	0.99159
tdcA	garD	0.99155
lsrR	lsrC	0.99152
purR	tyrA	0.99152
ttdR	yehD	0.9915
crl	glpD	0.99146
gadE	ybaT	0.99145
fecI	fes	0.99143
flhC	flgH	0.99127
csgD	leuC	0.99126
osmE	bfr	0.99117
flgM	flgA	0.99116
ytfA	pinH	0.99116
lrp	nlpA	0.99112
rpoN	ptsN	0.99102
lrp	pntA	0.99099
yiaG	ycaC	0.99096
cusR	cusB	0.99093
yiaG	yhfG	0.99092
csgD	cusF	0.99082
yiaG	ytjA	0.99075
fecI	ybaN	0.99068
putA	putP	0.99061
fliA	yjdA	0.9906
cueR	yjjU	0.99047
mlrA	yjdN	0.9904
bolA	yoaC	0.99039
yiaG	sodC	0.9903
flgM	uhpT	0.99028
yiaG	yjbJ	0.99023
osmE	ygaU	0.99022
cueR	aidB	0.99015
osmE	ygiW	0.99014
csgD	leuD	0.99013
csgD	leuB	0.99009
flhC	flhA	0.99009
gadE	aidB	0.98999
osmE	blc	0.98999
tdcA	ansB	0.98989
yiaG	otsB	0.98987
ybiH	ybhG	0.98986
yidF	ccmA	0.98981
osmE	yqjK	0.98979
marA	marB	0.98969
yiaG	ybaY	0.98966
lexA	dinD	0.98965
ilvY	zraR	0.98964
yiaG	yjdN	0.98963
fecI	yqjH	0.98946
gadW	dctR	0.98945
osmE	msyB	0.98945
osmE	yjgB	0.98945
lrp	serA	0.9894
osmE	yjdJ	0.98939
yiaG	talA	0.98931
basR	eptA	0.98924
fecI	tonB	0.98919
nac	cbl	0.98916
relB	mqsR	0.98911
ytfA	insK	0.98909
lrp	ilvC	0.98907
yiaG	yodD	0.98906
gcvR	bcp	0.98904
flhC	flgI	0.98897
yagI	tilS	0.98889
gadE	cbpA	0.98888
yneJ	yeaL	0.98887
adiY	nrfB	0.98887
osmE	hchA	0.98883
csiR	gabP	0.9888
csgD	yhjE	0.98872
lrp	ilvI	0.98867
lrp	leuL	0.98864
csgD	leuA	0.98855
flhC	tar	0.98855
yfaX	yfdN	0.98854
ypdB	ypdA	0.98854
rstA	ybjX	0.98851
gatR	yffS	0.98848
purR	purK	0.98842
yfaX	yfaV	0.98839
osmE	fic	0.98839
flhC	cheW	0.98838
fecI	entD	0.98836
lexA	ruvA	0.98834
yahD	yahE	0.98833
ycaN	quuD	0.98826
lrp	gdhA	0.98819
purR	thiD	0.98817
fis	rplQ	0.98817
fis	dusB	0.98816
bolA	ecnB	0.98815
ygjM	ygjN	0.98808
yiaG	mlrA	0.98805
adiY	adiC	0.98804
lrp	leuB	0.98795
hupB	hupA	0.98795
rfaH	yibK	0.98791
fliA	flxA	0.98789
yiaG	ymdF	0.98789
fliA	tsr	0.98788
yiaG	psiF	0.98786
arcB	elbB	0.98783
lrp	trpA	0.98782
flhC	fliF	0.98766
lrp	argG	0.98748
fnr	uspE	0.98743
tdcR	yhaB	0.9874
fecR	efeB	0.98732
flhC	fliP	0.9873
rtcR	hyfI	0.98726
ytfA	yfcV	0.98726
rtcR	ascF	0.98726
yiaG	msyB	0.98719
osmE	yjdI	0.98715
gadE	mdtF	0.98709
abgR	ydaM	0.98706
osmE	dkgA	0.98702
csgD	potF	0.98697
adiY	hybA	0.98696
csgD	ilvH	0.98694
ytfA	yjeO	0.98689
yiaG	ariR	0.98681
purR	thiM	0.98681
ihfA	arcA	0.98676
basR	arnC	0.98673
cueR	cbpM	0.98672
zntR	yhdL	0.9867
pspC	pspA	0.98668
lrp	trpB	0.98655
csgD	ilvI	0.98653
lrp	argI	0.98649
flhC	fliL	0.98648
mlrA	yfcG	0.98644
yiaG	ybgS	0.98644
flhC	fliO	0.98642
flgM	flhA	0.98641
gcvR	nadE	0.98634
fliA	ves	0.98633
cueR	cbpA	0.9863
fecR	fepC	0.9863
flgM	fliN	0.98627
rho	yidD	0.98625
yiaG	yjgH	0.98625
yiaG	yeaG	0.98623
idnR	idnT	0.98618
yjdC	osmE	0.98614
fecR	nrdF	0.98613
yefM	yneM	0.9861
yfaX	yihU	0.98608
osmE	ygdI	0.98608
yiaG	yodC	0.98606
lrp	aspC	0.98606
fecR	nrdI	0.98605
yrbA	prfB	0.986
lrp	artJ	0.98599
ytfA	yjeJ	0.98597
ygeV	ygfJ	0.98596
yiaG	dkgA	0.98592
csgD	trpC	0.98591
yiaG	ycgB	0.98591
yiaG	yegS	0.9859
yhjB	ygdT	0.98589
fecR	fepD	0.98588
lrp	ilvL	0.98586
fliA	motA	0.98585
gadW	yhiD	0.98582
lrp	leuC	0.9858
lrp	livK	0.98574
bolA	cysQ	0.98571
yiaG	ygaF	0.98562
yidP	glvC	0.98559
yidP	aslA	0.98555
adiY	dcuB	0.98553
crl	flgL	0.98547
flhC	fliQ	0.98545
yiaG	fbaB	0.98537
lrp	livG	0.98535
yfaX	uidB	0.98535
fnr	isrA	0.98521
mlrA	amyA	0.98515
flhC	ymdA	0.98514
fis	rpsQ	0.98513
lrp	yhjE	0.98508
xapR	ydeH	0.98506
yrbA	yqgB	0.98495
hyfR	hyfG	0.98492
tdcA	hypB	0.98485
adiY	fumB	0.98483
osmE	yiaG	0.98479
gadE	appC	0.98478
basR	arnB	0.98478
lrp	dapD	0.98468
yfaX	yihV	0.98468
yiaG	blc	0.98468
ybdO	yafU	0.98461
rho	yidC	0.9846
gadE	hyaA	0.98458
osmE	talA	0.98456
rho	rnpA	0.98451
mlrA	yoaD	0.98441
lrp	serC	0.98441
osmE	yeaG	0.98439
csgD	nadA	0.98438
flgM	flgD	0.98438
purR	purE	0.98433
gadX	slp	0.98427
envR	acrF	0.98426
marR	marB	0.98426
yfaX	sgcE	0.98422
lexA	yebF	0.98417
tdcA	yjjI	0.98414
gadX	pfkB	0.98414
csgD	trpD	0.98413
tdcA	dcuC	0.984
flhC	flgG	0.98398
ygeH	tdcR	0.98397
osmE	qor	0.9839
flhC	flgE	0.9839
flhC	fliN	0.98384
yiaG	poxB	0.98379
fis	yhdT	0.98378
osmE	ydiZ	0.98374
fliA	aer	0.98374
yfeR	peaD	0.98371
flgM	modA	0.9837
abgR	uspE	0.98367
mlrA	yqjG	0.98362
osmE	yegP	0.98355
csgD	pnuC	0.98349
lrp	yagU	0.98345
yiaG	ybiI	0.98344
flgM	flgI	0.98343
yrbA	rfbB	0.98337
flhC	fliM	0.98336
malT	malE	0.98333
alaS	rpsD	0.98331
arcB	polA	0.9833
yiaG	ecnB	0.98325
osmE	ycaC	0.98311
yjdC	yqjD	0.98308
prpR	prpE	0.98305
nikR	nikD	0.98301
caiF	ynfE	0.98296
lexA	yafN	0.98292
rhaR	yijF	0.9829
pepA	holC	0.98282
yrbA	rpmH	0.98279
caiF	ynfF	0.98278
osmE	ybeL	0.98276
flgM	fliF	0.98268
yedW	ydcD	0.98267
mlrA	ydcK	0.98255
purR	purN	0.98252
csgD	potG	0.98252
phnF	phnL	0.98251
fis	rpmG	0.98251
sgcR	sgcC	0.98248
phnF	phnE	0.98246
ygiV	ygiW	0.98245
adiY	hypD	0.98245
abgR	abgA	0.98241
lrp	aroG	0.98239
rtcR	frvR	0.98238
csgD	trpL	0.98234
mlrA	ydcJ	0.98227
ydcI	yeaC	0.98227
yfaX	eutK	0.98224
yiaG	yebV	0.98222
gadW	mdtF	0.98216
yiaG	katE	0.98215
rtcR	mdtP	0.98212
rtcR	norV	0.98211
mqsR	relB	0.9821
nikR	nikC	0.98204
ygeH	pbl	0.98201
flgM	flgE	0.98199
yefM	relB	0.98199
lrp	dapB	0.98197
crp	yjgF	0.98196
osmE	fbaB	0.98196
csgD	argA	0.9819
ttdR	ysaA	0.98189
yrbA	accB	0.98187
csgD	cusC	0.98185
osmE	ycgB	0.98184
zraR	norR	0.98182
flgM	flgC	0.98181
alaS	rpmJ	0.98177
fecR	exbB	0.98176
yrbA	yibN	0.98175
yiaG	amyA	0.98171
mlrA	ygdI	0.9817
tdcA	hypC	0.98163
ygeV	ydcH	0.98158
ygeV	yeiT	0.9815
adiY	hybO	0.98147
phnF	phnH	0.98144
osmE	yhfG	0.98144
yrbA	rplK	0.98143
fur	grxD	0.98142
xapR	pgaD	0.98139
ihfA	bolA	0.98126
csgD	argG	0.98124
allS	gcl	0.98124
yiaG	otsA	0.98113
yiaG	ygiW	0.98111
flgM	flgB	0.98109
flhC	flhE	0.98109
zraR	uxaA	0.98107
osmE	yeaQ	0.98104
ihfA	yhaH	0.98101
fecI	fhuE	0.98091
yrbA	fis	0.98089
iscR	fhuF	0.98087
nagC	nagA	0.98079
yfaX	yfaW	0.98076
yfeR	yfdM	0.98076
flgM	flhC	0.98067
csgD	livK	0.98066
lexA	intE	0.98063
rstA	rstB	0.98059
yedW	sdiA	0.98052
abrB	hcp	0.98051
rpoN	eno	0.98044
tdcR	ygeF	0.98043
flgM	fliL	0.98037
alaS	atpG	0.98035
flhC	fliG	0.98033
ygeV	yeiA	0.98033
osmE	tktB	0.98033
yiaG	tktB	0.98031
yrbA	rpsF	0.98028
hyfR	hyfJ	0.98028
yjdC	yqjE	0.98022
ttdR	ydhY	0.98017
yiaG	yhjD	0.98015
yfeR	hokE	0.98015
rtcR	pitB	0.98009
ttdR	ycbJ	0.98009
ycaN	ssuA	0.98007
csgD	gdhA	0.98001
yfaX	yehP	0.97995
ygeK	yneN	0.97991
yrbA	priB	0.97979
flhC	flgB	0.97979
rtcR	mdtN	0.9797
yfeR	yfaL	0.97969
cueR	gadC	0.97969
phnF	phnG	0.97968
relE	mqsR	0.97967
pepA	pcm	0.97963
ydeO	ygeK	0.97962
caiF	ynfG	0.97959
rho	parE	0.97957
tdcA	hypA	0.97956
osmE	yjdC	0.97935
ygeK	ydeO	0.97931
puuR	puuB	0.97925
rhaS	rhaD	0.97916
fis	yeiP	0.97915
alaS	rpsK	0.97915
ygeV	agp	0.97913
csgD	aroP	0.97912
deoR	ybjG	0.97895
ycaN	ybbW	0.97892
envY	speF	0.9789
frmR	maa	0.9787
dgoR	ulaC	0.97869
rho	yibT	0.97862
yrbA	rplY	0.97861
mlrA	ybhO	0.97861
rfaH	yggI	0.97857
osmE	ldcC	0.97856
flhC	fliH	0.97856
ygeV	ycbJ	0.97852
adiY	hypC	0.97851
yrbA	rpsQ	0.97846
osmE	otsB	0.97846
flgM	fliG	0.97844
tdcA	garL	0.97836
yiaG	bcsC	0.97828
yrbA	rfbC	0.97824
osmE	ecnB	0.97818
zraR	ade	0.97817
flhC	fliE	0.97814
ttdR	yhjA	0.97811
osmE	poxB	0.97808
yiaG	yncB	0.97799
csgD	argC	0.97797
gadE	yhiM	0.97795
flgM	yecR	0.97793
lrp	gltB	0.97791
yiaG	ydeI	0.97787
cspA	cspB	0.97786
ychA	rfbA	0.97785
flhD	fliA	0.97784
yrbA	rfbA	0.97781
yfaX	ygbN	0.97777
phoP	ynfB	0.97777
ygeV	yghZ	0.97777
osmE	amyA	0.97772
tdcA	napC	0.97768
csgD	trpA	0.97753
fis	rplR	0.9775
nadR	slt	0.97749
lrp	thrB	0.97748
tdcR	yigG	0.97748
flgM	flgG	0.97747
flgM	flgF	0.97742
rho	accC	0.97741
stpA	yliE	0.9774
ttdR	dmsB	0.97738
yiaG	csiD	0.97737
yfaX	alkA	0.97737
gadE	yjjU	0.97733
adiY	hydN	0.97731
mlrA	sodC	0.97723
yfaX	fdrA	0.97723
mlrA	adhP	0.9772
mlrA	yiaG	0.97719
yfeR	ypjA	0.97719
ada	ypfJ	0.97718
yfaX	yiaY	0.97713
mlrA	yehX	0.97712
yfaX	ydcO	0.97711
csiR	gabT	0.9771
yrbA	efp	0.97703
bolA	ynhF	0.97701
csgD	csgA	0.97701
yiaG	osmE	0.97695
lrp	leuD	0.97693
bolA	psiF	0.97692
gadW	cbpA	0.97691
yiaG	uspB	0.97688
hyfR	sgbU	0.97683
csgD	artJ	0.97682
yrbA	dut	0.97681
crl	motB	0.97677
alaS	yajC	0.97674
gadX	dctR	0.97671
tdcA	garP	0.97667
yrbA	wbbI	0.97664
crp	yhfA	0.97663
fecI	sodA	0.97663
fliA	uhpT	0.97654
fis	rpmB	0.97652
fliA	modC	0.97649
lrp	aroP	0.97648
yrbA	rpsU	0.97648
lrp	argD	0.97645
yrbA	tsf	0.97637
fliA	ynjH	0.97637
bolA	yncL	0.97636
gadW	hdeD	0.97635
ybdO	yadN	0.97632
lrp	hisF	0.97628
yfeR	cmtA	0.97624
osmE	otsA	0.97621
alaS	rpoA	0.97618
rhaR	rhaS	0.97613
yiaG	yahK	0.97611
yfaX	ycjR	0.9761
relE	yfbV	0.97605
fliA	trg	0.97596
fabR	pspE	0.97592
rpoD	hslO	0.9759
lrp	pheL	0.97587
yiaG	yciE	0.97587
gadE	hyaC	0.97581
yiaG	ymgC	0.97574
abgR	fnr	0.97574
adiY	narH	0.97573
mlrA	yeaG	0.97571
gadE	appA	0.9757
yfaX	yeeP	0.97569
gcvR	yihD	0.97564
yiiE	yhhH	0.97561
yfeR	ycbS	0.97558
yrbA	rplD	0.97556
mqsR	relE	0.97552
lexA	ssb	0.9755
mlrA	yehE	0.97548
feaR	fadA	0.97541
rtcR	hyfA	0.97541
rpoS	bfr	0.97539
yrbA	rplA	0.97533
fecR	entD	0.97531
alaS	wbbL	0.97529
yrbA	adk	0.97528
flhC	flgC	0.97528
ttdR	nirB	0.97527
gadE	cfa	0.97517
lrp	nadA	0.97515
lrp	trpD	0.97511
alaS	rpsM	0.97507
hcaR	mhpR	0.97503
yfaX	pflC	0.97499
fis	rpsN	0.97496
gadE	yahK	0.97495
cueR	yhiM	0.97494
ygeV	ybhQ	0.97487
ybhN	yfdC	0.97483
mlrA	ybaA	0.9748
fis	rpsT	0.9746
glcC	mhpR	0.97458
dnaA	dnaN	0.97453
flgM	fliM	0.97451
yidF	rhaA	0.97446
crp	yjeI	0.97443
alaS	rseP	0.9744
tdcA	fdnG	0.97436
flhC	flgF	0.97435
bolA	yqaE	0.97426
adiY	fdhF	0.97425
osmE	yhcO	0.97424
flgM	ymdA	0.97424
ygiV	aidB	0.97421
yrbA	pyrH	0.97419
fis	yeeF	0.97418
lrp	leuA	0.97415
yfaX	ybbY	0.97412
csiR	ybaW	0.97411
gadE	yccB	0.97411
ygeV	xylF	0.97408
gadW	cfa	0.97403
ydcI	sdhC	0.97402
ytfA	yjfM	0.97395
osmE	sodC	0.97386
osmE	ybhL	0.9738
gadX	ybaT	0.9738
yiaG	yjgR	0.97379
csgD	argF	0.97377
yiaG	ldcC	0.97372
csgD	lysU	0.97365
gatR	oppC	0.9736
yiaG	yqjD	0.97356
alaS	ybgF	0.97349
cueR	mdtF	0.97341
frvR	ygjK	0.97337
phnF	hyfB	0.97336
yiaG	osmC	0.97334
alpA	yddL	0.97334
alaS	tgt	0.97334
alaS	fabZ	0.97332
tdcA	narK	0.9733
flhC	flgA	0.97329
purR	yicE	0.97329
ydcI	adiY	0.97328
arcA	ihfA	0.97326
malT	malK	0.97322
rtcR	yiaY	0.97321
flgM	flgH	0.97317
yidP	yiaM	0.97317
yiaG	xylA	0.97315
adiY	nikD	0.97315
yhjB	gspB	0.97312
cbl	yedL	0.97299
oxyR	ygfX	0.97296
stpA	tdk	0.97294
yrbA	rplC	0.97293
yiaG	ymgA	0.97286
lrp	pyrI	0.97282
abgR	abgT	0.97282
yiaG	gabD	0.97281
yrbA	atpI	0.97278
yrbA	rpsR	0.97274
hyfR	yfaT	0.97274
yjfJ	ygcR	0.97273
yiaG	yedP	0.97269
ttdR	yccM	0.97268
relB	dinJ	0.97266
xapR	pgi	0.97265
alpA	rspB	0.97256
nagC	fbaA	0.97256
gadX	yqjC	0.97254
yrbA	yjaG	0.97253
yidF	murP	0.97233
lrp	argA	0.97229
purR	pyrF	0.97227
mlrA	yeaH	0.97226
gadX	yhiD	0.97226
rpoS	ygaU	0.97225
lrp	metE	0.97222
csgD	argI	0.97216
tdcA	yjdK	0.97213
yrbA	rplM	0.97212
flhC	flgD	0.9721
yhjB	exoD	0.97208
flhC	motB	0.97206
yiaG	yahO	0.97206
tdcA	napF	0.972
lrp	hisJ	0.97199
yhjB	rzpD	0.97199
yrbA	rnpA	0.97196
hyfR	hyfE	0.97195
gadW	gadA	0.97194
rhaS	gspI	0.97194
nac	bioB	0.97175
rhaS	phnI	0.97167
bolA	yhcO	0.97166
fis	rpsH	0.97164
yfaX	ycjP	0.97161
alaS	rplU	0.97158
yfaX	ulaA	0.97155
csgD	livM	0.97143
fis	rplX	0.97142
lrp	cysK	0.97141
adiY	dmsB	0.97139
relB	yefM	0.97137
yrbA	rpsJ	0.97136
rob	yeeZ	0.97132
alaS	wbbJ	0.97123
adiY	nrfC	0.97122
fecI	sodB	0.97121
yrbA	rpsT	0.97117
alaS	atpD	0.97114
yrbA	rplU	0.97113
alpA	yqcE	0.97112
csgD	livG	0.97111
crp	yqcA	0.97111
yhjB	setC	0.97111
mlrA	aldB	0.97111
alpA	yfdK	0.97109
mlrA	ydcT	0.97102
mlrA	yohF	0.97098
lrp	ydiJ	0.97097
yrbA	rpsP	0.97096
alaS	nuoJ	0.97092
flhC	motA	0.97085
yrbA	dusB	0.97083
fur	fldA	0.97083
osmE	ynhG	0.97079
rtcR	dgoK	0.97079
fecR	yncE	0.97076
adiY	hypA	0.97076
atoC	atoS	0.9707
caiF	fdhF	0.97067
eutR	eutK	0.97063
yfaX	yphB	0.97061
bolA	uspB	0.97055
yfaX	yebQ	0.9705
adiY	hypB	0.97046
yefM	mqsR	0.97046
ygiV	yqjK	0.97046
yfaX	maoC	0.97041
hyfR	yeeT	0.97039
yiaG	ycgZ	0.97037
yjdC	dps	0.97027
yiaG	yghA	0.97025
alaS	nuoL	0.97024
crp	sucB	0.97021
gadE	appB	0.97016
mlrA	yegP	0.97015
pspC	pspG	0.97009
yjdC	bcsC	0.97
rho	rplP	0.96996
rhaR	agaI	0.96996
yrbA	yidD	0.96994
lrp	yebR	0.96994
flhC	flgJ	0.9699
yrbA	rplV	0.96986
gatR	ygeY	0.96984
yrbA	infA	0.96982
yrbA	rplB	0.9698
yjfJ	yegI	0.96976
creB	creA	0.96963
yrbA	rpmA	0.96961
ychA	rfbC	0.96959
fliA	modB	0.96959
yiaG	yqaE	0.96957
gadE	dps	0.96953
yhjB	yiiG	0.96953
flgM	fliH	0.96947
mlrA	ydaM	0.96946
yfeR	cpsG	0.96945
yoeB	yeeZ	0.96939
fis	rplU	0.96935
crl	yhjH	0.96933
ygeV	yfbS	0.96932
flgM	fliJ	0.96931
fis	rplY	0.96926
rcsB	rcsD	0.96922
yfaX	aes	0.9692
cbl	gcvB	0.96919
yrbA	yfdH	0.96918
rpoN	pgk	0.96917
ygeV	yjfN	0.96914
mlrA	gmr	0.96914
csgD	ilvG	0.9691
sgcR	sgcX	0.96908
osmE	yhbO	0.96907
yidZ	yhiQ	0.969
fis	yieG	0.96888
yghO	hyfR	0.96887
fur	smpA	0.96886
rhaR	gspI	0.96886
yiaG	astD	0.96884
rstA	mgrB	0.96883
bolA	yohC	0.96878
yjdC	talA	0.96877
tdcR	ytcA	0.96877
phnF	yhfW	0.96874
fis	rplS	0.96873
ygeV	melB	0.96871
yfaX	ybbW	0.96868
ychA	rfbB	0.96865
alaS	secY	0.96865
yrbA	rpmB	0.96865
flhC	cheR	0.96864
yagI	proL	0.9686
rcsA	fliR	0.96856
yrbA	rpsC	0.96854
fis	rplF	0.96851
yrbA	rpsI	0.96849
mprA	ygaH	0.96847
yhjB	yfdK	0.96844
lrp	pyrB	0.96842
yrbA	rpsB	0.96841
ttdR	nrfB	0.96838
rtcR	hofN	0.96834
purR	cusR	0.96832
osmE	ygaF	0.96828
yfaX	yfdO	0.96827
yrbA	proQ	0.96826
mlrA	yedP	0.96821
lrp	cysM	0.96818
flgM	fliK	0.96816
caiF	hyaA	0.96815
yiaG	ydcK	0.96813
yagI	mmuM	0.96803
yiiE	yqiI	0.96795
stpA	fis	0.96791
osmE	ydgA	0.96784
lrp	ompT	0.96783
hyfR	yehR	0.96783
eutR	yphB	0.96777
abrB	hcr	0.96776
yiaG	bfr	0.96773
mlrA	ybhN	0.96757
ychA	ycdX	0.96756
fliA	crl	0.96755
ytfA	gspC	0.9675
fis	apt	0.96744
flgM	fliE	0.96744
csgD	argB	0.96743
yiaG	sra	0.96743
alaS	fabD	0.96737
rpoN	glgB	0.96732
rcsA	fliQ	0.96728
rho	yqgB	0.96726
yjfJ	yafW	0.96724
nrdR	ispE	0.9672
yiaG	dps	0.96713
ytfA	yjhE	0.96694
csgD	fdoG	0.96694
flgM	flhE	0.96693
arcB	selD	0.96687
mprA	nfsB	0.96685
osmE	acnA	0.96676
csgD	hisQ	0.96676
gadX	gadA	0.96671
yjdC	msyB	0.9667
zur	oxyR	0.96668
yidP	yidK	0.96666
tdcR	yiaB	0.96665
yagI	valW	0.96661
csgD	livH	0.96657
xapR	yegZ	0.96656
flgM	fliO	0.96653
relB	sixA	0.96652
yrbA	yceD	0.9665
ytfA	ythA	0.96632
eutR	ycbT	0.9663
flhC	tap	0.96629
cbl	trpL	0.96625
osmE	yhjD	0.96622
yjdC	dkgA	0.96621
rho	rpsR	0.96618
yrbA	murA	0.96614
tdcA	yqeC	0.96612
matA	ydaC	0.96611
fur	psrD	0.96604
yjdC	yiaG	0.966
yjdC	msrA	0.966
gadX	ydiZ	0.96598
csgD	argD	0.96594
lrp	hupB	0.96593
adiY	dmsA	0.96585
norR	zraR	0.96583
nagC	pgk	0.96581
tdcA	hybO	0.96575
flgM	fliP	0.96574
gadX	hdeB	0.96572
alaS	rcsD	0.96572
rho	rpmH	0.96567
ygeH	ytfI	0.96566
purR	ybjL	0.96557
yrbA	ispF	0.96554
fis	potA	0.9655
yjfJ	yfgH	0.96546
dnaA	uvrD	0.96527
lrp	metF	0.96526
yidF	fsaA	0.96511
fis	argS	0.96501
rtcR	yigE	0.96497
mprA	upp	0.96496
yiaG	ygdI	0.96494
yidF	bcsZ	0.96491
alaS	wbbK	0.9649
fecR	fhuF	0.9649
ygeV	yjfO	0.96489
yiaG	ygjG	0.96484
srlR	tdcA	0.9648
lrp	ydiI	0.96479
envY	uidB	0.96474
rtcR	ygjK	0.96474
alaS	glf	0.96473
osmE	ybgA	0.96465
cbl	metF	0.96463
yfaX	ybgQ	0.96462
yjdC	yjgH	0.96456
caiF	hyaC	0.96454
lrp	hisA	0.96445
rbsR	ptsA	0.96445
flgM	flgJ	0.96443
bolA	yccU	0.96441
nadR	pmbA	0.96436
mlrA	ybaT	0.96431
ebgR	ysaA	0.96431
adiY	narG	0.96427
crp	icd	0.96427
purR	aroF	0.96425
fecI	ydiE	0.96425
yrbA	rpsN	0.96421
ycaN	yeaN	0.9642
alaS	hupA	0.96419
yidF	lysR	0.96413
yrbA	mipA	0.96411
tdcR	yfjZ	0.96411
fecR	fhuE	0.96403
yiaG	yghX	0.96399
ychA	rfbX	0.96397
rfaH	yghU	0.96389
yrbA	rplJ	0.96387
yiaG	ybaA	0.96379
fis	stpA	0.96377
hipA	ygbT	0.96373
cspC	lpp	0.9637
rpoE	yebW	0.9637
gadX	yahK	0.96369
rho	accB	0.96363
yidF	yjbE	0.96362
yrbA	wbbJ	0.96359
yedW	hha	0.96359
yrbA	trmD	0.96357
hyfR	yghO	0.96342
csgD	gltD	0.96341
rhaS	rhaR	0.96335
yrbA	secG	0.96331
ada	erfK	0.96314
yiaG	astB	0.96312
fis	rplW	0.96311
yrbA	yajG	0.96295
fis	rpsI	0.96294
yfaX	wcaJ	0.96294
ttdR	ydhW	0.9629
rfaH	sirA	0.96289
lrp	codB	0.96286
mcbR	yahO	0.96285
fliA	ykfB	0.96274
yidP	frvR	0.96272
nrdR	ruvA	0.96269
yrbA	rfaJ	0.96267
abrB	yqgA	0.96258
yrbA	rpsS	0.96257
csgD	gcvB	0.96255
yfaX	sgcC	0.96254
yiaG	yehE	0.96251
rho	rpmG	0.9625
mlrA	yohC	0.96244
hyfR	yghR	0.96243
alaS	atpB	0.96242
ygeV	ansB	0.96239
yjdC	ybhB	0.96239
flgM	flhB	0.96237
fis	yrbA	0.96235
flhC	cheB	0.96234
tdcA	napG	0.96224
lrp	gltD	0.96222
yrbA	yqhA	0.96215
ybeF	symR	0.96209
yrbA	prs	0.96209
ygeV	fucO	0.96208
yiaG	astC	0.96205
flhC	fliJ	0.96205
slyA	nlpC	0.96202
mlrA	ybaS	0.96198
nadR	aas	0.96188
rho	rmf	0.96184
purR	ydhP	0.96183
sfsB	lpxP	0.96183
yiaG	yfiL	0.96182
gadW	gadE	0.96181
yiaG	ydcJ	0.96179
yiiE	yigE	0.96175
gadE	fbaB	0.96175
rhaR	ytfF	0.96175
cueR	copA	0.96174
ascG	yhcM	0.96174
fis	potB	0.96169
osmE	yncB	0.96162
mlrA	yebV	0.96149
csgD	trpE	0.96131
lrp	ilvG	0.9613
rtcR	hofO	0.96127
yfaX	yihQ	0.9612
cbl	glnK	0.96117
hyfR	atoA	0.96114
yiiE	yjiS	0.96109
yidF	yadI	0.96107
fis	thiP	0.96103
crp	ftnA	0.96102
rpoN	ydgA	0.96099
yeaT	fadJ	0.96097
lrp	aroL	0.96097
fis	raiA	0.96096
phnF	phnK	0.96093
osmE	yajO	0.96085
rpoH	uxuR	0.96084
yiaG	yhhA	0.96072
ygiV	phnP	0.96067
yiaG	yjdC	0.96061
yeiL	psuG	0.96059
yagI	yabI	0.96057
fimZ	emrK	0.96042
gadX	mdtE	0.96036
yrbA	rplL	0.96035
yiaU	yqiJ	0.96034
slyA	tatE	0.96028
kdgR	kdgT	0.96024
rho	hspQ	0.96021
hyfR	yfjQ	0.96019
yfaX	wza	0.96013
ychA	rfbD	0.96012
iscR	hscB	0.96011
yjdC	ycfH	0.96011
yjdC	sufB	0.9601
lrp	fliY	0.9601
rho	yigB	0.9601
yidZ	yidG	0.96008
rho	rpsQ	0.96005
lexA	ymfT	0.95997
ykgD	ybeR	0.95993
yhjB	yihF	0.95988
yjdC	ybaY	0.95985
osmE	yeaH	0.95985
mlrA	yfiL	0.95983
yfaX	ppdA	0.95982
alaS	nuoI	0.95978
ada	glxK	0.95974
yfaX	mdtQ	0.95971
gadX	cbpA	0.95969
yrbA	rfbD	0.95959
iscR	tonB	0.95951
rutR	ydeS	0.95945
yagP	ybhN	0.9594
osmE	yodC	0.95937
flgM	fliI	0.95935
ygeV	melA	0.95927
rho	rpsI	0.95925
yrbA	rplP	0.95922
ydjF	maa	0.95922
fis	ybiT	0.95916
alaS	nuoH	0.95914
malT	lamB	0.95913
cdaR	garK	0.95909
ttdR	yjdK	0.95904
ytfA	yjhR	0.959
yrbA	wbbK	0.959
rtcR	yggR	0.95898
csgD	potH	0.95895
ybhN	yceK	0.95895
srlR	tdcB	0.95891
lrp	thrA	0.9589
yfeR	yggF	0.95889
yrbA	rimM	0.95886
purR	argD	0.95883
tdcA	ykgE	0.95879
osmE	gabD	0.95877
fliA	pfkB	0.95876
yjdC	qor	0.95873
yfaX	frlD	0.95871
alaS	ispA	0.95868
ttdR	yjjI	0.95868
rseB	rseC	0.95867
ychA	kdsA	0.95867
yrbA	upp	0.95867
ygeV	fucA	0.95865
gcvR	grxC	0.95859
yrbA	aroK	0.95854
cbl	cysU	0.9585
lrp	gltK	0.95846
ytfA	yqiI	0.95844
mprA	yqfB	0.95842
yidZ	yjaZ	0.95825
yjjM	melR	0.95821
csgD	thiF	0.9582
alaS	bamD	0.9582
yjdC	yhhA	0.95814
yrbA	rpmC	0.95814
purR	ydiI	0.95809
gadX	hdeA	0.95808
yjdC	wrbA	0.95807
mlrA	yncG	0.95801
yhjB	ybfI	0.958
zntR	rrmJ	0.95797
yiiE	yiaU	0.95786
crl	flxA	0.95785
sgcR	sgcB	0.95784
lrp	argF	0.95778
gadW	yhiM	0.95776
yiaG	ynhG	0.95762
gadX	ybaS	0.95762
fliA	flhD	0.9576
ybhN	yphA	0.95756
zraR	rtcA	0.95755
yrbA	rpsK	0.95754
yjdC	ysgA	0.95749
yrbA	psrD	0.95749
rpoS	yahO	0.95742
yidF	phnM	0.95729
melR	yjfO	0.95729
yagI	selC	0.95728
yagI	hokD	0.95726
yfaX	yegU	0.95726
eutR	ybcF	0.95724
rbsR	rmuC	0.95723
yfaX	eutM	0.95722
rtcR	yehP	0.95722
tdcA	uxaA	0.9572
rho	rpsC	0.95716
pepA	bamA	0.95715
alaS	tsf	0.95715
lrp	hisI	0.95711
fecR	entS	0.95711
relB	yfbV	0.9571
envY	leuO	0.95707
phnF	gspH	0.95703
malT	rbsC	0.95701
rhaR	tdcR	0.95695
alaS	minD	0.95694
mlrA	yghX	0.95693
yfaX	ygcE	0.95692
caiF	ygeY	0.95691
yrbA	tff	0.9569
alaS	atpH	0.95689
yefM	ydhR	0.95682
flhC	fliI	0.95682
fecI	ftnA	0.95678
yeaT	ydbC	0.95673
ttdR	dmsA	0.95673
tdcA	hypD	0.95671
lrp	ycbL	0.9567
yjjM	ydeN	0.95659
yiaG	yjiN	0.95659
ygeV	ybdD	0.95655
fis	yccW	0.95652
cdaR	garD	0.95648
yhjB	mokC	0.95648
yrbA	tgt	0.95641
adiY	nrfA	0.95633
yfeR	tauD	0.95632
yrbA	rplQ	0.9563
mprA	wbbI	0.9563
basR	arnA	0.9563
rho	rpmC	0.95623
rhaR	yfjZ	0.95622
eutR	ycbU	0.95619
csgD	ilvL	0.95605
hyfR	agaA	0.95604
yagI	leuZ	0.956
oxyR	ygfY	0.95599
alaS	pal	0.95598
yiaG	yeaH	0.95597
mcbR	yncB	0.95591
yiaG	astA	0.95579
lrp	folE	0.95577
yidF	ileY	0.95576
alaS	atpF	0.95572
yagI	valV	0.95568
yjfJ	ycbT	0.95567
tdcA	yjjW	0.95567
yrbA	rpsD	0.95565
yiaG	yeaQ	0.95562
rhaS	frvA	0.95559
ilvY	yjaB	0.95555
cueR	appA	0.95553
mntR	pqiA	0.95552
nrdR	ribD	0.9555
gcvR	rpoN	0.95543
alaS	rplW	0.95538
fis	yidC	0.95534
ytfA	ylcH	0.95534
lrp	trpC	0.95534
alaS	hisS	0.95532
yidP	yhfT	0.9552
fis	typA	0.9552
ttdR	yfbS	0.95518
rhaR	yjiC	0.95517
yiaG	artP	0.95509
osmE	katE	0.955
fecI	sufS	0.955
purR	bamC	0.95499
tdcA	ydeN	0.95493
nagC	gapA	0.95493
glcC	aldA	0.95492
rhaS	phnK	0.95486
purR	pncB	0.95484
argP	serA	0.95479
ychA	rfc	0.95474
tyrR	yfgA	0.95471
crl	fliC	0.95468
alaS	pheS	0.95459
gadX	gadY	0.95459
alaS	accB	0.95458
mprA	wbbL	0.95452
adiY	narJ	0.95452
yefM	yeeZ	0.95449
yrbA	atpB	0.95447
yiaG	ycaP	0.95446
abgR	ydaL	0.95444
osmE	yodD	0.95433
fis	rpmA	0.95432
zntR	ybeD	0.95426
yeaT	yqfA	0.95425
yfaX	speF	0.95425
rtcR	yfaP	0.95423
dgoR	yhfZ	0.95414
lrp	ycgM	0.95413
osmE	slp	0.95413
ytfA	gspA	0.95411
ada	rhsC	0.9541
yiaG	yqjG	0.95407
yagI	ybaM	0.95405
frmR	rydB	0.95403
crp	yhcB	0.95403
mlrA	otsB	0.95402
gadE	hyaD	0.95402
betI	nrfD	0.95402
yfeR	insD	0.95398
gadE	otsB	0.95398
csiR	ddpD	0.95391
rhaR	argK	0.95385
caiF	gldA	0.95382
rhaS	gspH	0.95381
fecR	exbD	0.95373
yrbA	rplW	0.95372
ycjZ	rnpB	0.95372
osmE	psiF	0.9537
yfaX	frwC	0.95369
yjfJ	yfdP	0.95366
gatR	oppD	0.95362
nrdR	ygfB	0.9536
alaS	rplP	0.9536
rpoS	ytjA	0.95358
nikR	yhbV	0.95356
yfaX	yeaN	0.95354
ygjM	ythA	0.95352
ydcI	aldA	0.95351
ychA	rnc	0.95343
fur	yceD	0.95342
eutR	ycbF	0.9534
ydeO	yfdT	0.95335
rtcR	eutE	0.95331
alaS	rfbX	0.95331
hyfR	yeeU	0.95331
fnr	ydaL	0.9533
rtcR	wcaJ	0.95321
yrbA	atpE	0.95318
lrp	thrL	0.95317
alaS	rplV	0.95307
lexA	ymfM	0.95304
yrbA	atpF	0.95302
fis	gpt	0.95301
alaS	atpA	0.95299
nrdR	mog	0.95299
lrp	codA	0.95294
yiaG	sufB	0.95294
birA	recQ	0.95291
relE	yhaV	0.9529
fabR	gcvB	0.9529
caiF	nrfA	0.95278
tdcA	garR	0.95278
yiaG	mcbA	0.95273
alaS	rfbA	0.95273
lrp	thiH	0.9527
yaiW	sbmA	0.95265
tdcR	pbl	0.95257
yfeR	alkA	0.95253
yiaG	gabT	0.95247
yfaX	ylbE	0.95245
purR	cvpA	0.95243
osmE	ynfD	0.95242
caiF	nrfC	0.95239
cbl	metA	0.95235
fis	trmD	0.95231
eutR	ygcU	0.95228
alaS	rpsC	0.95228
yrbA	tig	0.95227
cbl	metE	0.95226
yefM	yjhY	0.95224
osmE	yceK	0.95223
fis	rpoA	0.95221
rho	rplB	0.95217
yfaX	frlA	0.95215
modE	yejO	0.95203
osmE	gabT	0.95197
ytfA	ygeN	0.95196
csgD	gltB	0.95195
ygeK	yncI	0.95189
yfaX	ygcS	0.95189
nagC	secM	0.9518
yjfJ	cbrA	0.95179
alaS	skp	0.95177
yrbA	atpH	0.95176
rho	rplS	0.95173
yiaG	yqjC	0.95173
ytfA	yjjQ	0.95169
hyfR	yicI	0.95166
ygeV	ompW	0.95164
gadE	ydiZ	0.95156
fucR	malT	0.95154
yrbA	rfc	0.95153
nagC	manA	0.95149
rhaS	phnH	0.95147
cpxR	slt	0.95145
rho	rplM	0.95138
tdcA	gudP	0.95137
ilvY	gltS	0.95134
mlrA	ygjG	0.95133
gadE	yciF	0.95123
gadW	cbpM	0.9512
yiaG	bolA	0.95118
rhaR	yiaA	0.95117
ykgD	afuB	0.95115
hcaR	cycA	0.95115
yjdC	yeaG	0.95115
ycaN	glxK	0.95104
yfaX	yphC	0.951
alaS	atpE	0.95099
hyfR	ysaD	0.95098
arcB	gcvH	0.95097
alaS	dapA	0.95094
rho	rfe	0.95084
tdcA	nikD	0.95082
flhC	cheY	0.95081
fis	prfC	0.95071
yfaX	lfhA	0.95061
eutR	yphG	0.95052
yjiE	hyaD	0.95048
tdcA	frdA	0.95046
yfaX	hcr	0.95043
yjdC	yeaH	0.95039
dicA	rraB	0.95031
ychA	ychJ	0.95031
yfaX	sgcX	0.95018
malT	yjcB	0.95017
mlrA	ldcC	0.95015
rhaR	yidZ	0.95013
yrbA	thrT	0.95002
cpxR	ftsZ	0.95002
csiR	ddpX	0.94996
hyfR	yqgC	0.94995
flhC	flhB	0.94991
ada	ycgV	0.9499
cueR	mdtE	0.94989
osmE	osmB	0.94989
alpA	recE	0.94987
pdhR	aceE	0.94986
yjjM	tnaC	0.94982
lrp	thrC	0.94982
yfeR	ydbD	0.94979
mprA	rplY	0.94976
crl	flgK	0.94971
gadE	talA	0.94964
yrbA	pdxB	0.94961
lexA	ydjM	0.94959
yagI	glyU	0.94954
yagI	bioA	0.94954
nagC	talB	0.9495
iscR	yjiL	0.94947
yfeR	ydaV	0.94946
yrbA	atpA	0.94941
csgD	hisM	0.94938
osmE	pfkB	0.94938
ydeO	intQ	0.94933
rpoN	glnE	0.94932
flhC	fliZ	0.94928
mprA	rfbB	0.94928
rtcR	frvA	0.94922
mprA	guaB	0.94915
cueR	hdeD	0.94915
yrbA	yrbD	0.94912
yrbA	rpsM	0.94909
ycaN	ygbN	0.94907
rtcR	yehM	0.94904
alaS	rpsS	0.94901
yrbA	rplI	0.94899
frvR	yfgI	0.94889
cueR	sufE	0.94881
lrp	cvpA	0.94872
rtcR	eutJ	0.9487
fecI	efeO	0.94856
fucR	mtfA	0.94854
mlrA	yegS	0.94853
yiaG	aldB	0.94848
ytfA	setC	0.94846
ybaQ	dnaQ	0.94846
rho	rpsS	0.94845
nrdR	rppH	0.94841
nrdR	ribE	0.94838
alpA	yncK	0.94832
csgD	thiE	0.94831
gadW	slp	0.94831
osmE	uspB	0.9483
ada	yagT	0.9483
yrbA	rpmG	0.94828
fimZ	yfaA	0.94821
creB	yjjX	0.94809
csgD	serA	0.94807
yrbA	rpsO	0.94807
rho	lysS	0.94807
alaS	gapA	0.948
csgD	hisA	0.94799
mlrA	ymdF	0.94797
yrbA	rfaY	0.94796
csgD	thrL	0.94796
mprA	rfbA	0.94795
cpxR	ycfM	0.94794
yhjB	perR	0.94786
frvR	yidP	0.94786
ebgR	yqgA	0.94775
fis	yccF	0.94771
ychA	dapA	0.94769
fis	rplL	0.94767
kdgR	ydcA	0.94764
rho	rpsJ	0.94764
osmE	yjbJ	0.94763
yfaX	lhr	0.94758
rho	rplV	0.94757
eutR	yagW	0.94757
srlR	tdcD	0.94755
rpoD	hslR	0.94753
osmE	ybgS	0.94752
ytfA	yrhB	0.94751
rtcR	hypF	0.94743
rhaR	yfaH	0.94739
yfeR	cpsB	0.94736
alaS	guaB	0.94736
stpA	ompT	0.94736
yagI	proA	0.94734
yfaX	yraK	0.94732
yrbA	lipB	0.94732
purR	purT	0.94731
gadX	rssB	0.94729
alaS	yraP	0.94727
ychA	glf	0.94726
purR	purC	0.94722
dnaA	recF	0.94721
yiaG	ysgA	0.94712
mprA	yghX	0.94711
yfaX	citX	0.94703
hipB	mazG	0.94699
hyfR	pitB	0.94698
nhaR	nhaA	0.94697
ydcI	msrB	0.94696
ycaN	caiC	0.94696
cbl	chaC	0.94695
frvR	rhaM	0.94689
yrbA	gnd	0.94687
yfeR	yqfE	0.94686
lrp	metA	0.94685
caiF	hyaB	0.94683
gadE	sra	0.94682
yiaG	yhjY	0.94677
norR	yfeR	0.94677
nadR	pepN	0.94675
frvR	ygjH	0.9467
fis	rplM	0.94667
phnF	frlA	0.94663
yjdC	yqjC	0.94662
yrbA	tyrU	0.94657
lrp	nlpC	0.9464
purR	pntB	0.94639
hyfR	yhdX	0.94637
ygeK	ymgJ	0.94627
yidP	yidJ	0.94622
yagI	leuU	0.94612
hyfR	norW	0.94611
lldR	lldP	0.94608
alaS	rplD	0.94601
rfaH	obgE	0.946
feaR	aldA	0.94593
rhaS	phnJ	0.9459
lexA	aceB	0.94589
phoP	ycgE	0.94588
yiaG	osmF	0.94586
rho	typA	0.9458
osmE	yahO	0.9457
lrp	ycbK	0.94568
rfaH	yiaD	0.94568
yrbA	dfp	0.94564
flhC	fliD	0.94559
alaS	spr	0.94557
flhC	fliC	0.94557
frvR	tfaS	0.94555
frvR	kbaY	0.94552
rpoS	elaB	0.94547
yfaX	tauC	0.94543
yfaX	fixX	0.94543
yefM	relE	0.94542
ychA	rplX	0.94538
dicA	yciY	0.94533
adiY	hycA	0.94532
gadE	cbpM	0.94529
gadE	poxB	0.94527
adiY	hybB	0.94524
fis	rfbB	0.94522
yjdC	otsB	0.94522
yjfJ	yphE	0.9452
ttdR	nrfA	0.94516
fis	miaB	0.94509
mntR	cobU	0.94507
csgD	metE	0.94505
yiaG	ybgA	0.94499
osmE	ytfK	0.94498
gadW	aidB	0.94496
alaS	proQ	0.94494
rho	rplI	0.94487
rfaH	pstC	0.94486
tdcA	napD	0.94481
hyfR	yaeI	0.94476
hyfR	eutG	0.9447
metR	metF	0.94459
rfaH	slmA	0.94458
yidF	yihU	0.94455
rtcR	hyfF	0.94452
yjhI	idnO	0.94449
ygeH	elaD	0.94445
ytfA	ygeK	0.94443
lldR	sodA	0.94443
gadE	yciE	0.94438
flhD	flgB	0.94437
alaS	lolA	0.94436
stpA	borD	0.94432
iscR	hypD	0.9443
cpxR	hemC	0.94421
yrbA	ompT	0.94421
allS	eutJ	0.94412
yrbA	dedA	0.94407
alaS	ompT	0.94404
rtcR	aaeB	0.94403
ilvY	uvrD	0.94398
alaS	rplC	0.94394
tdcA	nikE	0.94392
ihfA	ihfB	0.94388
purR	yjcD	0.94388
yidF	yehY	0.94386
mcbR	psiF	0.94384
mntR	yagI	0.94382
alaS	adk	0.94382
gadE	gadY	0.94376
gadW	hdeB	0.94373
lysR	rhaA	0.9437
yfaX	ada	0.94365
flhC	fliK	0.94359
alaS	rcsB	0.94349
mlrA	ddpX	0.94348
csgD	thiH	0.94344
dnaA	rfaQ	0.94342
lrp	pagB	0.94339
yagI	cysT	0.94336
hyfR	eutN	0.94325
csgD	trpB	0.94323
yiaG	yaiA	0.94319
mlrA	yhjY	0.94304
glcC	mglB	0.9429
yrbA	yggS	0.94285
purR	livK	0.94283
rpoN	nfo	0.94267
yeaT	yjfO	0.94263
kdgR	aslB	0.94261
yagI	proK	0.94257
yfeR	ydiR	0.94256
yiaG	ybhP	0.94253
gadE	hyaB	0.94245
yrbA	yhbC	0.94244
yfaX	yjiL	0.94236
phoB	phoR	0.94235
ygeH	yhaB	0.94228
rho	pnp	0.94228
osmE	sufB	0.94228
fecI	sufC	0.94222
pepA	yrbC	0.94222
gcvR	hpf	0.9422
tdcR	yhdX	0.94218
csgD	hisJ	0.94216
yiaG	tam	0.94215
rfaH	rdlD	0.94211
caiF	ygeX	0.9421
relE	erpA	0.94206
luxS	nudL	0.94205
stpA	pppA	0.94204
envY	ycaN	0.94204
yidP	bglH	0.94201
osmE	glgS	0.942
fis	mrdA	0.94195
crl	ycgR	0.94192
hupA	crp	0.94191
ycaN	feaB	0.94191
phnF	yihQ	0.94187
uhpA	ilvG	0.94187
alaS	cyoC	0.94183
rhaS	yjbF	0.94179
ycjZ	ycgJ	0.94178
yidF	hypE	0.94173
ygiV	ygfM	0.94172
eutR	ygfT	0.94169
lrp	cls	0.94166
alaS	rplM	0.9416
flhC	fliS	0.94158
cdaR	garP	0.94153
fecR	fecA	0.94148
yjdC	phnO	0.94146
rpoN	yheU	0.94143
adiY	yjdK	0.94135
hupA	adk	0.94133
rtcR	phnI	0.94132
ytfA	yjeM	0.94127
osmE	yciE	0.94127
rfaH	ppiC	0.94114
yagI	argU	0.9411
marA	yhcN	0.94107
tdcA	hybA	0.94106
envY	kefF	0.94105
ytfA	ysaC	0.94105
ycaN	setB	0.941
yrbA	rpmF	0.94095
ychA	wbbL	0.94093
crp	pagB	0.94092
gadX	aidB	0.94088
gadX	yodC	0.94084
metR	metL	0.94083
yfaX	aegA	0.94079
mprA	wbbK	0.94076
crp	yihD	0.9407
rho	mreC	0.94064
mlrA	yodD	0.94063
fis	rplA	0.94061
glcC	fadD	0.94039
yidZ	rhaT	0.94036
feoC	feoA	0.94035
ydcI	sdhD	0.94028
yrbA	mutY	0.94023
csgD	rhtB	0.9402
marA	mgtA	0.94017
glcC	sdhD	0.94009
yhjB	narQ	0.93999
osmE	yhhA	0.93997
lrp	hisH	0.93996
ychA	speG	0.93996
arcB	tfaX	0.93994
cbl	cysC	0.93993
yfaX	hyfI	0.93984
ydcR	ynbC	0.9398
yidP	bglB	0.93974
lrp	hisB	0.93972
glpR	ftsN	0.93962
csgD	livF	0.93958
yjdC	poxB	0.93956
rtcR	gspE	0.93956
xapR	ydeT	0.93943
zraR	zraS	0.93941
gadX	yhcO	0.93933
yjdC	sra	0.9393
eutR	yfaS	0.93929
ybaQ	yfcO	0.93928
rho	mreB	0.93928
ytfA	yeeH	0.93923
exuR	yeeZ	0.9392
caiF	dmsA	0.93918
iscR	sodA	0.93918
yrbA	yrbE	0.93917
purR	ydjN	0.93916
yrbA	ftsB	0.93915
purR	livM	0.93913
ygeV	uspF	0.93912
phnF	hofB	0.93911
tdcR	bglB	0.93908
rho	priB	0.93905
osmE	ysgA	0.93904
zraR	yhhK	0.93898
yrbA	hflD	0.93893
dcuR	rumA	0.93893
mprA	yggS	0.93892
rtcR	hyfB	0.93888
cueR	yjbR	0.93875
ychA	wbbI	0.93873
phoP	yfhB	0.93871
ychA	rpsP	0.93869
fis	rho	0.9386
mtlR	mtlA	0.93859
yidF	ygcN	0.93859
yiaG	sufA	0.93857
alaS	wbbI	0.93853
yrbA	rpoZ	0.93853
yjdC	hdeA	0.93852
mprA	bglA	0.9385
rho	rpmB	0.9385
csgD	cusR	0.93836
hyfR	hyfH	0.93835
iscR	hypB	0.93833
rtcR	yiaV	0.9383
gadW	mdtE	0.93828
oxyR	sspB	0.93822
iscR	nrfB	0.93819
pepA	rplR	0.93819
lrp	ompF	0.93817
yidF	yagS	0.93813
fis	cld	0.93812
hyfR	fepE	0.93812
xapR	pgaC	0.93811
csgD	metA	0.93807
alaS	rplA	0.93803
mprA	ispF	0.93797
cbl	cysN	0.93793
adiY	hybG	0.93786
mprA	nfsA	0.93785
crp	sucC	0.93785
yrbA	fabH	0.93784
yrbA	yggL	0.9378
rcnR	yeaM	0.9378
ihfA	erfK	0.93774
yiiE	ygjQ	0.93774
ycjZ	kch	0.9377
hipB	yafN	0.93768
rpoH	lpxC	0.93768
rhaR	rhaT	0.93767
rho	rpsF	0.93767
yiaG	gadB	0.93766
yeeY	rfaL	0.9376
tdcR	ycfT	0.93758
yjdC	ygaM	0.93756
phnF	ycjU	0.93752
alaS	yfgM	0.93744
hyfR	atoB	0.93742
rtcR	gspH	0.9374
melR	isrB	0.93734
rho	dusB	0.9373
abrB	yaaJ	0.93724
yrbA	wbbL	0.93724
nrdR	ygfY	0.93722
yhjB	gspA	0.93721
rho	rplW	0.9372
fis	rplV	0.93717
yjdC	ybgA	0.93714
yrbA	rpoA	0.93703
lexA	smpA	0.937
yefM	yacL	0.93696
stpA	rpsT	0.93695
rpoN	ygiB	0.93692
hupA	rplU	0.93688
yfaX	eutR	0.93688
alaS	rplB	0.93683
osmE	yncL	0.93679
feaR	hcaR	0.93678
cdaR	gudP	0.93677
rhaS	gspG	0.93675
yghO	norW	0.93672
tdcR	yehC	0.93665
nagC	eno	0.9365
fis	fic	0.93636
purR	thrB	0.93634
yrbA	yggU	0.93622
yrbA	yniC	0.93622
lrp	ribC	0.93621
rtcR	yhfX	0.93618
lrp	ycgL	0.93617
lexA	rmuC	0.93617
yoeB	relE	0.93617
xapR	yoeG	0.93609
rtcR	mdtO	0.93607
yrbA	rpmD	0.93606
dcuR	kbaZ	0.93604
osmE	yciF	0.93596
yiaG	treA	0.93586
yidP	gspJ	0.93583
fecI	sufD	0.93583
yjdC	yccJ	0.93582
rfaH	pabA	0.93582
adiY	appC	0.9358
gcvR	dtd	0.93579
yjdC	yjdI	0.93579
flhD	fliZ	0.93575
crp	atpE	0.93571
csiR	ydcT	0.93571
yrbA	rplX	0.93569
[truncated: 98,001 more rows]

## Sheet: DREAM5 Inference - All
TF	Target gene	Score
yiaG	psiF	0.8841441065782022
nac	amtB	0.8795163479575123
yiaG	fic	0.8755337617506158
yiaG	yjdN	0.8754532445092366
lexA	recA	0.8734618965517242
lsrR	lsrB	0.8730446551724139
yiaG	yfcG	0.8711646238195813
yiaG	ygaM	0.8689130720954436
yiaG	adhP	0.8685922100264778
gadE	ybaS	0.8682382445092366
yiaG	talA	0.866132554854064
lexA	yebG	0.8655470689655174
yiaG	osmY	0.8648099686471679
yiaG	yhcO	0.8647731259821126
gadX	gadE	0.8638211755437191
yiaG	ygaU	0.8637894514057884
fliA	flgC	0.8618411755437192
yiaG	ygiW	0.8609673824402709
lsrR	lsrK	0.8609212068965517
yiaG	yhfG	0.8604132445092365
gadE	mdtE	0.8598484169230297
yiaG	otsB	0.8586089341644091
gadE	yhiD	0.8575577272678573
yiaG	yodD	0.8571537617506158
yiaG	yjbJ	0.8570787617506158
yiaG	yegP	0.856513934164409
yiaG	yciG	0.855942554854064
fecI	entC	0.8554210031299264
yiaG	yebV	0.8540899686471675
fis	dusB	0.8530008244561448
fliA	fliZ	0.8521958307161331
gadE	gadB	0.8521678996816504
gcvR	bcp	0.8521522100264779
gadE	hdeD	0.8517944514057885
gadE	gadA	0.8517504858885471
fecI	entB	0.8516028996816505
yiaG	elaB	0.8509160031299262
cspC	yobF	0.8508304858885469
yiaG	sodC	0.8502975548540641
mqsR	ygiT	0.8498404858885469
osmE	wrbA	0.8494439341644089
gadE	slp	0.8489116927850986
adiY	adiC	0.8486349686471674
mtlR	mtlD	0.8475527272678571
fliA	fliL	0.8475272100264779
nac	cbl	0.8464954858885471
yiaG	ygaF	0.8463615203713054
flgM	fliA	0.8462061755437194
yiaG	yciF	0.8457682445092365
yiaG	msyB	0.8452822100264779
csgD	csgF	0.8442911755437192
yiaG	ymdF	0.8434044514057881
flhD	flhC	0.8431328996816504
rho	parE	0.8428842789919951
tdcA	tdcB	0.8425446238195814
fecI	ybdZ	0.842112382440271
yrbA	murA	0.8418727272678573
osmE	elaB	0.8413470376126848
yiaG	yegS	0.8412751410609608
fliA	flgN	0.8401056583023402
yiaG	uspB	0.8395015203713057
nac	rutA	0.8385849686471674
ygeV	yqeC	0.8381649686471677
lsrR	lsrA	0.8375056896551724
yiaG	tktB	0.8365847962333747
abgR	abgA	0.8364389341644092
lsrR	lsrF	0.8363482758620692
pspC	pspD	0.8356778996816504
gadE	hdeB	0.834614451405788
yiaG	yeaG	0.8322666927850987
osmE	yqjE	0.8317718651988917
alaS	rpsD	0.8315541065782018
fliA	flgG	0.8308101410609606
osmE	osmC	0.8307368651988918
flgM	yjdA	0.8307020376126849
puuR	puuD	0.8294528996816505
yrbA	rfbB	0.829108761750616
flgM	flgN	0.8286510031299262
yrbA	accB	0.8285501410609607
frmR	frmA	0.8281416927850984
flgM	motB	0.8280803134747536
yiaG	dkgA	0.8280354858885468
yiaG	ygdI	0.8277725548540643
osmE	yqjD	0.8275606583023399
pspB	pspA	0.8274228996816504
yrbA	wbbI	0.8273927272678572
bolA	dsrB	0.8273639655172415
lldR	lldP	0.8272975548540642
fliA	fliN	0.8272008307161333
yiaG	ycaC	0.8265215203713054
rstA	rstB	0.8264025548540641
yhjB	setC	0.8259473824402711
bolA	ymgE	0.8257389655172414
gatR	gatD	0.8255377272678573
ygeK	ygeN	0.8255030344826229
mlrA	yfcG	0.8254416927850986
ygiV	ygiW	0.824059106578202
osmE	yccJ	0.8236860031299262
nac	rutB	0.8235011755437194
stpA	pppA	0.8224837617506159
fecI	fepA	0.8224120376126849
yiaG	ybgS	0.8221010031299263
flgM	modA	0.8218451410609606
cueR	ybaT	0.821727382440271
nac	yedL	0.821505485888547
osmE	ybjP	0.8214878996816504
lexA	dinI	0.821439827586207
gadE	gadC	0.8210647962333745
dnaA	dnaN	0.8209260031299261
mprA	ygaH	0.8208810031299263
yrbA	adk	0.8204834169230297
alaS	rseP	0.8199656583023401
malT	malE	0.8196697962333744
rpoE	rseA	0.8196228996816504
hupA	minD	0.8196217780246001
gadE	dctR	0.8193045862067607
yiaG	yhbO	0.8189373824402711
yrbA	proQ	0.8188653134747539
nrdR	ribD	0.8186835893368228
araC	araF	0.8186499686471674
gatR	gatC	0.8185280720954435
flgM	motA	0.818306865198892
bolA	ecnB	0.8179748275862069
rho	yidC	0.8177510031299263
lrp	dapD	0.817713643223492
iscR	iscS	0.8172456583023402
lldR	lldD	0.817187037612685
ygaV	ygaP	0.8170028996816504
rhaR	rhaT	0.8169225548540641
betI	betB	0.8168270376126849
iscR	iscU	0.8166804858885468
flgM	fliC	0.816668589336823
nac	glnK	0.8164357121890092
gcvR	grxC	0.8162908307161331
fecI	fhuF	0.8160475548540641
ydcI	kgtP	0.8156501410609608
flgM	flgK	0.8155594514057882
iscR	iscA	0.8151741065782022
yrbA	accD	0.8150351410609606
lexA	dinF	0.8148655711280482
cueR	cbpA	0.8148051410609606
yiaG	ycgB	0.8146547962333743
rpoN	hpf	0.8145578996816505
alaS	fabZ	0.8144410031299263
yiaG	yodC	0.8143185893368227
yiaG	osmC	0.8141403134747537
abgR	abgB	0.8137896238195814
putA	putP	0.8132211755437194
osmE	osmY	0.8129046238195814
fis	potA	0.8126918589389036
osmE	yegP	0.8126572100264781
mprA	wbbI	0.8124304858885472
rcsB	rcsD	0.8122358307161333
osmE	ybaY	0.8106866927850985
yrbA	yrbE	0.810671003129926
osmE	grxB	0.810667554854064
pepA	holC	0.8102028996816506
hupA	spr	0.810199881472876
nhaR	nhaA	0.8101570376126846
fliA	flgK	0.8101365145166547
bolA	yoaC	0.8100734106630416
hupA	hupB	0.8098051724137932
dnaA	rfaQ	0.8097878996816504
chbR	chbA	0.8089916927850989
fecR	entA	0.8088811755437192
flgM	ves	0.8088487617506159
fis	yeiP	0.8087791379310344
purR	purM	0.8087146238195816
yiaG	yhjD	0.8085003134747538
puuR	puuC	0.8084861755437192
yhjB	ygdT	0.8083104858885469
yiaG	ariR	0.8082727272678573
tdcA	tdcD	0.807852554854064
yrbA	ispF	0.8075715203713056
feoC	feoB	0.807377210026478
fur	uof	0.8071597962333747
alaS	yfgM	0.8070420376126848
fecI	exbB	0.8066978996816504
yrbA	rfaY	0.806674106578202
fecI	fecR	0.8064895990637805
yiaG	ybaY	0.8060375548540641
rpoN	ptsN	0.805799106578202
yiaG	ecnB	0.8051265203713054
yfeR	ydeU	0.8049966927850986
rpoD	hslO	0.8049380720954434
mlrA	tam	0.8046816927850986
yfeD	yfeC	0.8045626087407333
fucR	mtfA	0.8044016927850988
cueR	cbpM	0.8043330720954435
zntR	yhdN	0.8040768651988915
lexA	ruvA	0.8033422413793102
yrbA	dut	0.8033215203713056
osmE	dps	0.8031704858885469
nac	rutG	0.8030828996816504
osmE	blc	0.8030787617506159
nac	rutC	0.8030066927850986
rho	rfe	0.8028419190855609
csgD	csgE	0.8021837241377952
alaS	hisS	0.8021711755437192
yiaG	yjgB	0.8019446238195813
yrbA	yibN	0.8013587617506158
luxS	gshA	0.8011592727320069
lrp	dapB	0.8010892789919952
fis	yidC	0.8007435830768345
ygjM	ygjN	0.8005796238195814
yagI	tilS	0.8005227272678572
yrbA	yjaG	0.7999142789919952
yhjB	yfdK	0.7996732445092365
hipB	hipA	0.7996196238195811
relE	relB	0.7993745990637803
ybiH	ybhG	0.7993475548540643
yrbA	rpmH	0.7993054858885469
yrbA	pdxB	0.7992893328786641
fecI	ydiE	0.7991220376126847
alaS	rcsD	0.7984141065782022
lsrR	lsrG	0.7982070689655172
bolA	psiF	0.7982032758620686
cueR	aidB	0.7976425548540642
yidF	yjbG	0.7974673824402709
rho	wzzE	0.7974434169230296
tdcR	yhaB	0.7974392413791745
fecI	cirA	0.79742065830234
melR	yjfO	0.7974185893368229
yrbA	dfp	0.7971591065782021
dnaA	recF	0.797104451405788
yrbA	prfB	0.7967501410609605
lexA	sulA	0.7966174137931034
yrbA	yqgB	0.7965965203713057
abgR	dbpA	0.796498761750616
yrbA	aroK	0.7962391065782022
fucR	yihX	0.7962034169230298
frmR	frmB	0.7961954858885469
purR	purE	0.7954787617506159
yfaX	yfdN	0.7953477272678574
yrbA	wbbJ	0.7948827272678571
paaX	paaY	0.7947839341644091
yrbA	dedA	0.7947435893368227
hupA	tatA	0.7945076400935659
yjiE	iadA	0.7944363479575126
yrbA	yrbD	0.7942820376126847
yrbA	glpG	0.7940018651988917
cusR	cusA	0.7935404858885471
yrbA	yggS	0.7933944514057881
alaS	atpG	0.7928344514057885
tdcR	ygeF	0.7927452758619331
rho	mreC	0.7925028996816503
flgM	modB	0.7923715203713055
yrbA	hpt	0.792235485888547
ygeV	agp	0.7922251410609609
ygeV	ygfJ	0.7921820376126848
rstA	ybjX	0.7919075489994134
rpoN	glnE	0.7917615203713055
mprA	nfsB	0.7916806583023398
tdcA	tdcC	0.7914942789919951
pspB	pspG	0.7914789341644088
bolA	yqaE	0.7912174137931034
yjiE	yjiG	0.7910265203713057
osmE	ygaF	0.7908803134747538
fecI	yncE	0.7907225548540641
yrbA	yggT	0.7903137617506156
flgM	tap	0.7902060031299262
flgM	flxA	0.7900594514057883
fis	purB	0.7899558244561449
yrbA	fabH	0.7897184169230296
pspB	pspC	0.7896111507879183
cspA	nlpI	0.7889228934216621
fis	rplI	0.7888541003182137
yrbA	yqhA	0.7888375548540641
betI	betT	0.7881667466717678
flgM	ycgR	0.7880751410609605
rhaR	agaI	0.7880087617506158
cspA	cspG	0.7879846175595933
gadE	appA	0.7878135893368229
lrp	serC	0.7873513479575124
rpoD	hflB	0.7872563479575125
fliA	flgE	0.7872075548540642
marA	marR	0.7870218651988916
mlrA	yegS	0.786867382440271
yrbA	rpmA	0.7868485893368228
yidZ	mdtL	0.7865660031299263
bolA	yccU	0.7865603448275863
lexA	smpA	0.786171551724138
yedW	ydcD	0.7859661755437194
yiaG	yncB	0.7856863479575122
csiR	gabP	0.7855946238195813
nac	rutF	0.785318379310209
yrbA	kdsD	0.7851622100264778
yrbA	efp	0.7851144514057882
yrbA	rplY	0.7847966927850986
fecI	yjjZ	0.7844453134747539
hcaR	aldA	0.7844343328786644
fecI	ybiX	0.784434106578202
rho	accC	0.7842782445092367
gcvR	nadE	0.784231746671768
gadE	ybaT	0.7841377272678575
purR	cvpA	0.7840854858885469
fis	yeeF	0.7840484645497106
ydcI	sdhC	0.7840181259821127
ychA	ychJ	0.7840003134747539
cbl	yeeD	0.7836737617506159
osmE	fic	0.7833701104505089
osmE	yeaQ	0.7830318651988917
relE	hokD	0.783017554854064
rho	rnpA	0.7827642789919953
nagC	nagA	0.7827101410609604
yrbA	map	0.7827035893368229
mlrA	yqjG	0.7826294514057881
gcvR	dtd	0.7825237617506157
yoeB	yeeZ	0.7824735893368227
ygeV	yghZ	0.7821537617506159
fliA	flgB	0.7821065203713057
yrbA	yniC	0.7818180720954433
csgD	csgG	0.7815403134747537
cdaR	garR	0.7814082445092366
bolA	yncL	0.7812410344827586
ychA	kdsA	0.7809863479575124
yrbA	usg	0.7807949686471677
fecR	fepB	0.7806411755437194
fis	cld	0.7805091003182139
yiaG	yhhA	0.7804403134747537
yrbA	tolQ	0.7804285893368228
osmE	qor	0.7802963479575123
yrbA	lipB	0.7801828996816504
yiaG	csiD	0.7800065203713054
yrbA	yhbC	0.7798499686471677
yrbA	rfaP	0.7796330720954436
hupA	acpP	0.7795820007422447
fliA	flgM	0.7793570128568837
yrbA	apt	0.77925565830234
csiR	gabT	0.7792177272678573
rpoS	bfr	0.7788937624929966
mprA	emrA	0.7787958307161332
mlrA	yfiL	0.7787460031299263
osmE	ygiW	0.7786618345884397
yrbA	pth	0.7785223824402709
bolA	ydcL	0.7781682758620687
yefM	yoeB	0.7781428996816504
yfeR	cmtA	0.7779282445092364
rho	lysS	0.7778391065782021
osmE	yjdJ	0.7776978620688297
dgoR	ulaC	0.7771408307161332
basR	eptA	0.7769446238195814
osmE	yjdC	0.7766980720954435
tdcA	yqeC	0.7766693328786644
yfaX	mdtQ	0.7766335893368227
yrbA	atpI	0.7765234169230296
gutM	srlE	0.7765231259821127
fecI	exbD	0.7763553134747537
stpA	yliE	0.7762466927850985
pdhR	lipA	0.776211865198892
gutM	srlD	0.7760462294303885
hupB	hupA	0.7756806590447206
crp	yhfA	0.7755215141113173
abgR	ogt	0.7754704858885467
fliA	flgD	0.7754527272678573
fecR	efeB	0.7754478996816502
yrbA	ybaB	0.7752273824402711
pepA	yrbC	0.7750487617506159
nemR	nemA	0.7749325548540643
yrbA	yfdH	0.7742279535683196
mlrA	yjdN	0.7742256276918882
rhaR	mdtL	0.7742147962333744
mlrA	yoaD	0.7741987617506159
fis	rpsT	0.7741946175595931
fliA	flgA	0.7741328996816506
gcvR	yihD	0.7741201410609607
alaS	smtA	0.773291003129926
fis	rplS	0.7732153072147658
yjfJ	ygcR	0.7731139341644089
ada	ypfJ	0.7729772100264781
rhaR	yhcA	0.7727544137929676
pepA	pcm	0.7724568651988917
ttdR	yehD	0.7723778938269996
cueR	yjjU	0.7723544514057882
creB	creA	0.7717411755437192
fliA	flhC	0.7714689880510782
yidP	yiaL	0.771410313474754
gutM	srlA	0.7713877811545263
fliA	fliO	0.7711937617506159
fis	prfC	0.7711584106630414
fliA	flgI	0.7709684169230298
osmE	yjdI	0.7709678620688297
fliA	flgF	0.7709463479575127
yiaG	yfiL	0.770738643223492
yrbA	rpsU	0.77072065830234
fliA	fliK	0.7707149686471678
gcvR	ptsH	0.7705756583023401
lrp	trpB	0.77054065830234
fliA	fliG	0.7704537617506161
fliA	fliM	0.7703994514057884
alpA	yfdR	0.7699204858885468
fliA	fliJ	0.7696980720954436
rho	spoT	0.7696777272678571
fis	rplQ	0.769254100318214
yhjB	ybfI	0.7691834169230296
ygeH	pbl	0.7691575172412434
yrbA	ybeB	0.7690701410609606
ygeV	csiE	0.7690415203713056
hupA	alaS	0.7688984106630414
mlrA	amyA	0.7688142789919952
osmE	ybeL	0.7686872100264779
yrbA	ubiE	0.7686499686471676
yrbA	tatA	0.7685669190855609
yagI	valW	0.7684580720954436
yfaX	wza	0.7680347962333746
pspB	pspD	0.7679606524476893
fecI	tonB	0.7672410031299262
yrbA	udk	0.7671911755437191
rpoS	ygaU	0.7671750232762176
gcvR	dapD	0.7669114018441818
yfaX	yfdO	0.766789106578202
yjjM	melR	0.766423934164409
phoP	ynfB	0.7663551104505091
fis	typA	0.7663356520423517
fliA	yecR	0.7662682445092367
mprA	bamD	0.7661956583023399
rho	damX	0.7658166927850987
fis	upp	0.7657955335152278
yiaG	yjgH	0.7657780414849917
fis	accC	0.7654046714462625
purR	ydiI	0.7653163479575125
yiaG	ytjA	0.7648885893368228
osmE	ybhL	0.7648577272678573
purR	purK	0.7646997962333748
relB	relE	0.7646434708096991
yiaG	yjgR	0.7644856583023399
rtcR	yjcS	0.7644844514057884
yiaG	yjiN	0.7641966927850987
fecR	fecI	0.7639658307161332
fecI	ybdB	0.763762210026478
yfeR	frwD	0.7636685893368227
yrbA	yggU	0.7633216927850988
osmE	ygaM	0.7626178690711987
yrbA	rfbA	0.7624630720954435
yrbA	dacA	0.7623391065782019
fecR	fiu	0.7622720376126848
yhjB	gspA	0.7622672639131474
yrbA	pyrH	0.7621073824402711
alaS	rplU	0.7620587311401639
fis	rpsQ	0.7620582382492485
srlR	gutQ	0.761935367361423
gadE	hdeA	0.7618744514057884
hupA	yeeX	0.761865
cspE	ivbL	0.7618516927850986
yrbA	yfdG	0.7615765203713055
gadE	appC	0.7614935893368228
eutR	ygcR	0.7614910031299261
yeeY	yjfY	0.7614837617506158
flgM	cheB	0.7614613479575124
yrbA	mreB	0.7614134169230297
yrbA	fis	0.7612534169230296
lexA	tisB	0.7611054796285586
alaS	minD	0.761058934164409
rpoS	ygaM	0.760552728010238
yrbA	yqcC	0.7605384169230296
yefM	relB	0.760386003129926
phoP	phoQ	0.7603077272678571
bolA	yccX	0.7602692727320071
phoB	phoR	0.7602574363269404
yrbA	rfbC	0.7601297656229227
lrp	ompT	0.7601145052924576
lrp	aroG	0.7598582983959058
hupA	wbbL	0.7597503448275862
gutM	tdcD	0.7597191604648714
osmE	ygaU	0.7596967160613162
cdaR	gudP	0.7596584169230296
malT	manX	0.7596560031299261
crp	atpF	0.7596558244561449
gadE	cbpA	0.7595732445092366
fecR	fepC	0.7595084169230295
ygeV	fucA	0.7594970376126849
rhaR	gspJ	0.7594791065782021
fis	gpt	0.7594691542048828
yrbA	prfC	0.7592134169230295
lrp	ycbL	0.7591980720954434
ygeK	yqeK	0.7591116551722779
yrbA	prmB	0.7590932983959059
osmE	poxB	0.7590918651988917
yiaG	yhjY	0.7590917090589473
osmE	ygdI	0.7586437311401643
yrbA	yajG	0.7586160570165954
adiY	hypD	0.7585915203713056
gadE	aidB	0.7584787617506159
rtcR	dgoK	0.7583230720954435
yfeR	yggF	0.7582232445092365
gatR	gatZ	0.7581873824402712
rho	dam	0.7581753134747539
fis	argS	0.7581666865251104
mlrA	yehX	0.7580616927850986
fnr	ogt	0.7580237554906276
betI	betA	0.7577427272678573
yrbA	tolR	0.7577128996816505
idnR	idnT	0.7576075548540643
yrbA	dnaE	0.7575334708096989
hupA	atpF	0.757398157334945
rho	rhlB	0.757353643223492
rhaS	rhaD	0.7571968651988916
fliA	fliI	0.7571773824402712
ypdB	ypdA	0.7571672639131473
ychA	ychQ	0.7571082445092367
hupA	bcp	0.7571030658354551
glcC	ydcI	0.7570787369948149
yedW	yedV	0.7570485517240021
yrbA	pcnB	0.7570228996816504
yjfJ	phnD	0.7570131259821127
fecR	fepG	0.7569413103446919
fliA	fliP	0.756893761750616
frvR	frvA	0.756663643223492
yrbA	gph	0.7565865203713054
yidZ	yjaZ	0.7565242789919954
flgM	cheA	0.7561239341644088
crp	uspA	0.756027893421662
fis	guaB	0.7559311692837312
fis	apt	0.7557647593629343
flgM	trg	0.7554556583023401
osmE	yqjK	0.7554284169230294
flgM	fliS	0.7553628996816503
tdcA	ydeN	0.7551401949476299
yrbA	lgt	0.7548185893368227
glcC	fadB	0.7546503673614231
ygeH	ygeF	0.75449510344814
yeaT	fadJ	0.7544410031299261
hupA	tpx	0.7542275485940758
yaiV	perR	0.7541159655171055
yrbA	ispB	0.7540041065782022
fliA	fliF	0.7539701410609608
rpoN	yfgC	0.7538711755437193
rhaR	rhaS	0.7537691604648713
pdhR	aceE	0.7535697962333745
rho	lgt	0.7534639880510781
adiY	nrfB	0.7534239283097584
fliA	fliH	0.7533910031299262
yhjB	bglG	0.7532713479575123
fis	yccW	0.7529971731560378
fliA	flgH	0.7529478996816505
tdcA	atoS	0.752853934164409
yrbA	mnmA	0.7528099686471676
mlrA	bcsC	0.7527807121890092
alaS	diaA	0.7526449686471675
alaS	pal	0.7525899686471675
rtcR	hyfI	0.7524992789919951
fliA	flgJ	0.7524868651988919
yidP	glvC	0.7524178996816503
crp	fimA	0.7523834106630415
frvR	rhaM	0.7520716927850988
yrbA	fabD	0.7520063479575124
yrbA	yfcE	0.7518868651988917
flgM	cheW	0.7516258307161331
fecI	nrdI	0.7514647962333744
crp	atpE	0.7513687554906274
ycaN	quuD	0.7512147962333745
yidP	yidK	0.7511025548540642
flgM	cheY	0.7510113479575125
fis	ydiY	0.7509825485940759
csgD	leuL	0.7509446238195814
cdaR	garL	0.7507915203713055
gcvR	hemG	0.750704106578202
rhaR	yfjZ	0.7506184169230297
fliA	ymdA	0.750402037612685
yrbA	dusB	0.7503699627925168
flgM	yhjH	0.7502211755437195
yrbA	ppa	0.7500396238195811
fecI	entE	0.750010485888547
bolA	ybdK	0.7499801724137932
rho	rffE	0.7496982386545856
yrbA	yfcD	0.7496434169230295
rho	lepA	0.7495780720954435
nac	rutD	0.7494577272678573
caiF	ynfE	0.7494548501200436
alaS	dnaE	0.7494541065782022
srlR	gutM	0.7494293328786642
alpA	lar	0.7492275548540644
fliA	fliS	0.7491176966574055
yidP	aslA	0.7491154858885468
fecI	efeO	0.7489611449332674
ygeV	yfiQ	0.7489484708096988
alaS	fabG	0.7488675548540642
rtcR	mdtN	0.7488320376126848
yedW	sdiA	0.7487241604648713
yrbA	yggX	0.7486628996816502
yiaG	katE	0.7485853134747539
yidP	ligB	0.7480725548540641
lrp	ilvL	0.7480087617506159
lrp	pntA	0.7478620914993541
pspC	pspB	0.7478131259821125
mlrA	otsB	0.7477131259821126
iscR	nfuA	0.7475553134747537
cpxR	ycfM	0.7475394514057883
ydcI	yeaC	0.7475136432234918
yfeD	ftnB	0.7473670376126849
fliA	flhA	0.7472182445092365
evgA	yfiB	0.7472091604648713
tdcA	garD	0.7470485893368228
cdaR	garP	0.7469960031299263
yeiL	psuG	0.7467915742579747
nikR	nikE	0.7466165203713055
yjhI	idnD	0.7465919190855609
yfeR	peaD	0.7465908307161329
yfeR	cpsB	0.7464077272678572
yrbA	infA	0.7463258307161331
gadE	mdtF	0.746058934164409
yrbA	rfaQ	0.7459265145166549
alaS	fkpB	0.745917382440271
yiaG	yghA	0.7458978620688296
yrbA	yeiP	0.745847382440271
mprA	dsbA	0.7458065742579748
yefM	ygaW	0.7457346238195816
yiaG	ybiI	0.7456640689653814
gadE	yciF	0.7456511918175678
yiaG	ydcK	0.7454451034481401
fecI	fepB	0.7454178690711986
abgR	ydaM	0.7453963421028619
fliA	flhB	0.7452023824402711
fis	efp	0.7451431197221244
yhjB	yiaA	0.7450237617506159
bolA	ynhF	0.744900172413793
alaS	ybgF	0.7444741604648715
alaS	rplM	0.7444221724136575
yrbA	murB	0.7442070376126848
basR	basS	0.744205367361423
osmE	sra	0.7441144207953365
mlrA	adhP	0.7441031201274622
hcaR	dadX	0.7440342789919951
yehT	yehU	0.7440201104505089
ygiV	phnP	0.7437313479575123
rtcR	eutE	0.7433887617506157
mprA	upp	0.7433852758619334
creB	yjjX	0.7433618651988918
alaS	xseB	0.743307554854064
fecR	yqjH	0.7432880720954436
relE	yfbV	0.7432097962333745
alaS	leuS	0.7431315203713056
gcvR	yeeX	0.7431308307161331
lexA	recN	0.7431160344827586
fecR	entC	0.742878558726371
fecI	ybaN	0.7428596238195814
relE	yhaV	0.7428342789919952
tdcR	yiaB	0.7428021724136573
yiaG	poxB	0.7427360031299265
cspA	cspB	0.742564326618676
fnr	ynaJ	0.7424353142171346
fecI	ryhB	0.742433934164409
purR	yieG	0.7424213479575122
rho	accB	0.7423742789919952
hupA	ybjC	0.7421775485940759
osmE	talA	0.7421199380367157
gadX	gadW	0.7421153673614229
hupA	gnd	0.7419836745763242
alpA	ygcW	0.7419434169230298
fis	rnb	0.7418797899733862
marR	marA	0.7418404611327459
alaS	dapA	0.7418242789919952
bolA	ybeM	0.7417715679979865
ygeV	yqeB	0.741684106578202
hupA	yfbU	0.7415126400935658
ybhD	ybeQ	0.7413322100264781
fis	rplY	0.7412201348009724
yrbA	priB	0.7412104858885469
nadR	pmbA	0.7411039341644091
alaS	acrB	0.7408573824402711
rfaH	sirA	0.7407765203713055
dnaA	recJ	0.7407525548540641
cspA	lpxP	0.7407428934216621
yrbA	ftsB	0.7406476087407332
fliA	yjcZ	0.7406382445092364
gatR	gatB	0.740513934164409
rpoS	elaB	0.7404072646555278
fecI	nrdE	0.74030065830234
relE	yfdY	0.7402816927850987
alaS	yajC	0.7402430414849916
crp	sucB	0.7400341918177037
alaS	cobB	0.7399137617506157
mprA	ygaZ	0.7398154858885467
gcvR	ycfL	0.739586859344241
fecI	nrdH	0.7395225548540642
fis	gltX	0.7393487554906276
yrbA	ispU	0.7392968651988916
hupA	yraP	0.7391572037664897
gadE	wrbA	0.739118761750616
tdcR	ycfT	0.7390328620688297
yfaX	ygbN	0.738947210026478
dnaA	mnmG	0.7387682445092366
yrbA	mioC	0.738765485888547
melR	yjfN	0.7386922100264782
yrbA	rpoZ	0.7386322639131472
alaS	nuoJ	0.7385435893368227
melR	yjjM	0.7385128749258494
dnaA	gmk	0.7384597962333742
adiY	hypA	0.7384094455511376
rob	yeeZ	0.7383884169230295
fliA	fliQ	0.7383845052924577
bolA	ynfD	0.7383182758620691
melR	yghZ	0.7382835517240022
gcvR	rcsD	0.7382466621746469
fliA	flgL	0.7382427214132066
crp	yjgF	0.7378935524663827
rstA	mgrB	0.7376873518298193
yneJ	yeaL	0.7376666865251104
gadX	pfkB	0.7373665203713055
osmE	ytjA	0.7373195052924576
osmE	tktB	0.7372276966574055
osmE	ldcC	0.7371360031299262
yrbA	nagD	0.7370246238195813
gatR	gatY	0.736977554854064
bolA	mscL	0.7369172037664896
phnF	phnE	0.7368226966574053
yiiE	yhhH	0.7367968651988916
alpA	recE	0.7366587617506158
rtcR	ascF	0.736623761750616
alaS	wbbL	0.7364216621746469
gcvR	yigA	0.7363087617506158
fecI	entF	0.7362128996816505
yrbA	folP	0.7362013479575125
tdcR	yifB	0.7361754482757261
mprA	ybjN	0.7361710031299262
abgR	abgT	0.7361537558959652
rhaR	qseC	0.7359899627925169
fliA	fliD	0.7359373518298193
fis	guaA	0.7358485830768345
ybhN	yfdC	0.7358225548540641
osmE	yqjC	0.7356239341644091
pepA	clpP	0.735595485888547
pepA	surE	0.7355927272678574
yrbA	glyQ	0.7355497962333744
flhC	flhD	0.735547066743553
rhaR	argK	0.735495275861933
cpxR	hemC	0.7353135893368228
crp	yifL	0.7352949623871794
gutM	srlB	0.7352093328786644
deoR	ybjG	0.7348439880510781
lrp	aroA	0.7348328996816502
yiiE	yigE	0.7348315742579746
fucR	yaiZ	0.7347744137929676
evgA	yfiN	0.734735830716133
ychA	thrS	0.7346499686471677
yiaG	xylA	0.7343886056106714
bolA	yohC	0.7341787931034484
yrbA	rplA	0.7341337617506158
mlrA	yehE	0.7339715203713055
cueR	ybaS	0.7338446777062507
nrdR	ygfB	0.7338172100264779
ygeH	ygeG	0.7337226896550366
yidZ	yidG	0.7336823824402711
yiaG	yqaE	0.7333299686471676
rtcR	pitB	0.7331944514057883
leuO	hofB	0.7331728996816503
osmE	yajO	0.733045141060961
yhjB	yihF	0.7330185893368226
yrbA	ychF	0.7330138156372851
yefM	yneM	0.732945282864302
fabR	yijD	0.7328459725194744
phnF	phnC	0.7328439035539572
yaiV	tfaX	0.7327952758619332
iscR	hscB	0.7326965203713055
fis	prs	0.732656341697524
lysR	ypdE	0.732555485888547
rhaR	ybiY	0.7323792789919953
mprA	folP	0.7323191065782019
rfaH	yibK	0.7323018651988917
fis	yieG	0.7322526024807451
gadE	yhiM	0.7322308307161332
yjfJ	yegI	0.7322097962333743
yrbA	ygaD	0.7321142789919951
prpR	prpE	0.7320964897608536
gadW	gadX	0.7320703426056221
fis	greA	0.732047893421662
fis	potC	0.7320423703256319
yagI	sfmD	0.7320266927850987
nrdR	ispE	0.73202565830234
yiaG	bcsC	0.7320254176652745
yfeR	yfdM	0.731988934164409
marA	marB	0.7319729535683195
cbl	metF	0.7318521794160261
bolA	uspB	0.7316497593629344
rhaR	ytfF	0.7316453134747536
lrp	ymfI	0.7316131259821126
fecI	entA	0.7315613479575124
yidF	bcsZ	0.731526999999864
yiaG	gabD	0.7314870376126849
alaS	bamA	0.7313672639131472
mlrA	yeaH	0.7313658846028023
bolA	ygdR	0.7311684106630415
stpA	tdk	0.7311488156372851
osmE	yhfG	0.7311442483815435
glcC	fumA	0.7308704482757263
hupA	gloA	0.7307987554906277
cdaR	gudX	0.7307482983959058
feaR	aldA	0.7306669999998643
osmE	acnA	0.7305854858885468
mqsR	relE	0.7305575172412435
gcvR	pdxJ	0.7304550225338368
alpA	yqcE	0.7303259725194745
evgA	chpA	0.7302045052924574
alaS	accB	0.7301149380367157
yrbA	rfaJ	0.7300041065782021
mlrA	sodC	0.7299872041718272
rtcR	hyfF	0.7298496238195812
gadW	mdtE	0.7295118345884399
alpA	yraI	0.7294941065782021
hcaR	feaR	0.7294087908814842
bolA	cysQ	0.7293987248801758
gadW	mdtF	0.7293261755437193
malT	lamB	0.7292327214132066
frvR	rtcR	0.7290064018441818
yfaX	yfaV	0.7289984708096987
rho	prfA	0.7288393328786643
flgM	flgL	0.7288191065782021
yjhI	idnO	0.7286230720954435
ydeO	yneN	0.7286005900790675
rtcR	norV	0.728563761750616
cbl	cysP	0.728166662174647
yrbA	tolA	0.7281332445092366
malT	malK	0.728127210026478
csgD	trpC	0.7280908307161329
ygiV	yqjK	0.728065110450509
yrbA	yfjG	0.7279163479575125
flgM	cheZ	0.7277194514057882
fis	yrbA	0.7275632673801166
mlrA	tktB	0.7275515742579748
marA	yhcN	0.7275368651988916
yfaX	yihU	0.7273658307161333
frvR	ygjK	0.7273593328786644
yrbA	galF	0.7273379535683195
rhaR	agaB	0.7273033793102092
ygeV	mtfA	0.7270796238195815
rho	rsmB	0.7270550225338368
fecR	entB	0.7269730414849916
yidP	yiaM	0.7267844514057884
yiaG	osmB	0.7267782983959058
bolA	ugpB	0.7267046551724137
yrbA	yrbG	0.7265347962333745
yagI	hokD	0.7265013479575124
lrp	cysM	0.7264990759677502
iscR	erpA	0.7264455397752162
yrbA	yejK	0.7263468651988918
alaS	tolB	0.7261707121890093
flgM	tsr	0.7259535893368227
yhjB	yjeJ	0.7258626087407334
lrp	cls	0.7258376087407334
ychA	yecN	0.7256066927850986
bolA	glgS	0.7256020254980459
rhaR	yidZ	0.7255925300982632
flgM	tar	0.7254016927850986
yidF	ccmA	0.7253865203713055
mprA	wbbK	0.7253058307161332
yidF	yagF	0.7252413479575125
tdcA	tdcF	0.725194451405788
mlrA	yeaG	0.7251638156372852
lrp	ycgM	0.7251584169230297
lrp	yjeI	0.7251334169230297
dnaA	mutL	0.7251268651988917
yidP	yjfM	0.7250903134747538
allS	gcl	0.7250182138987846
rpoD	ftsE	0.7249984169230296
cspC	lpp	0.7249222100264778
hupB	ppa	0.7246649623871793
lrp	ycgL	0.7246351410609608
hupA	yajC	0.7246047899733863
cusR	cusF	0.7241222333026953
yrbA	srmB	0.7241216927850985
rho	typA	0.7241163421028617
ygeK	ydeO	0.7240677435417059
yeiL	fryA	0.7240627272678574
alaS	lspA	0.7240251410609607
ytfA	insK	0.7240207931033125
rho	yidD	0.7240013479575127
rseC	rseB	0.723949991923385
yidF	murP	0.7238554482757261
alaS	skp	0.7236834169230296
yrbA	secG	0.7236676087407333
malT	manY	0.723390485888547
yrbA	tyrU	0.7233239341644089
yiaG	otsA	0.7231660570165954
yrbA	mipA	0.72311065830234
fecR	fepD	0.7228818651988917
hupA	tsx	0.7228377748945383
pdhR	ndh	0.7226443328786644
fur	smpA	0.722635282864302
lrp	yajC	0.722583988051078
gadE	cfa	0.7225792789919955
yidF	yehY	0.7220735893368228
purR	pyrF	0.7220641007235512
ycjZ	ycgJ	0.72204019494763
yiaG	tam	0.7220183793102088
gadE	yccB	0.72175565830234
zraR	norR	0.7216225548540642
rtcR	eutJ	0.7215182445092365
rpoN	ppk	0.721480485888547
fis	yhbY	0.7212825485940758
frvR	yjjN	0.7212315203713056
yefM	chpS	0.7210251949476301
relB	dinJ	0.7209865742579747
ychQ	prfA	0.7209513479575123
yiaG	fbaB	0.7207134169230297
yiaG	ydeI	0.7205625548540641
lrp	metQ	0.7204682138987849
fliA	flhE	0.7204516927850987
phnF	hyfB	0.720447007002233
yaiV	yaiT	0.7203514827584848
alaS	mukE	0.7203394207953364
nac	rutE	0.7201891065782021
yhjB	focB	0.7199461755437194
yeiL	wcaF	0.7199453134747539
hcaR	cycA	0.719912091499354
alaS	proQ	0.7197787311401641
flgM	cheR	0.7197687617506161
yhjB	exoD	0.7197565742579747
arcB	elbB	0.719733731140164
hupA	adk	0.719532893421662
crp	icd	0.7195211692837311
fecI	bfd	0.719395313474754
rcsA	ugd	0.7192361755437193
mlrA	yghA	0.7191466927850986
gatR	gatA	0.7189363479575124
crp	lpd	0.7189016865251102
rpoN	yheU	0.7188974363269401
phnF	yjgI	0.7188866621746469
yiaG	gabT	0.71887565830234
alaS	fabD	0.7187582138987849
hupB	spr	0.7187115211136861
osmE	ydiZ	0.7186487780244645
yfaX	yehP	0.7186220376126847
cynR	cynT	0.7185799686471676
gcvR	hinT	0.718512382440271
yidP	yhfT	0.7184799686471676
hupB	lrp	0.7184270383550654
flhC	fliA	0.7184225839849323
purR	pheP	0.7182262294303885
purR	ybjL	0.7181784169230299
gadE	gadY	0.7179742789919953
tdcR	yqgD	0.7179390689653814
frvR	yjiS	0.7178341228520506
adiY	hypC	0.7177775489994135
eutR	yagW	0.7177739341644092
rho	glyS	0.7177429535683196
yfaX	ybgQ	0.7177184169230295
tdcR	ygeH	0.7176528620688296
yrbA	slyD	0.7176262294303887
hupB	yjeI	0.7174770007422449
pepA	yjgP	0.7174647962333747
nagC	moeA	0.7174478996816503
mlrA	yhjY	0.7172282138987847
fecI	yqjH	0.7170645932091294
yhjB	gspB	0.7168772639131471
mprA	kdsB	0.7167082983959058
fis	rpsO	0.716665878342814
phnF	phnL	0.7166232138987848
cbl	cysC	0.7166133863125781
purR	thiD	0.7166098501200437
fis	yhdT	0.7166054737739078
evgA	rppH	0.7163865742579748
adiY	hydN	0.7163832445092366
glcC	yeaC	0.7162352828643022
yfeR	ypjA	0.7161532445092365
tdcA	tdcE	0.7161244514057884
lrp	asd	0.7160144514057882
rhaR	gspF	0.7159992731373445
dnaA	kdsC	0.7159920376126849
purR	purL	0.7159560031299261
yrbA	trxB	0.7158075172412436
mlrA	ydcJ	0.7157935834821719
feaR	fadA	0.7157924363269403
mlrA	yebV	0.7157846777062505
yhjB	yiiG	0.7157791228520507
rtcR	mdtP	0.7155837617506159
yidF	ygcN	0.715526827586071
dsdC	dsdA	0.71532065830234
relE	bssS	0.7152566927850986
yfaX	yihV	0.7152561755437193
ycaN	ssuA	0.7152337311401641
yoeB	yafQ	0.7152243328786645
nadR	aas	0.7151425489994135
mlrA	yiaG	0.715125282864302
gadE	appB	0.715108934164409
eutR	ygcU	0.7150718651988919
fecI	nrdF	0.7150532138987846
gcvR	ycfM	0.714990485888547
yrbA	yrbB	0.7149522639131471
alpA	ecpD	0.7149225548540641
ybhN	zitB	0.7147658307161331
yrbA	rpsT	0.714659106578202
gcvR	gph	0.7144632983959057
bolA	ydcS	0.7142425485940758
purR	asnS	0.7140903134747538
ygeV	uxaC	0.714086574257975
yrbA	rplL	0.7140322100264778
eutR	yfdP	0.7139272100264781
yiaG	yqjG	0.7139104482757263
rtcR	yfaP	0.7138846238195814
bolA	sfsA	0.7138049693895481
purR	ydjN	0.7137247962333744
yefM	mqsR	0.713710275861933
phnF	phnG	0.7135858001056813
yaiV	yadK	0.7135239504382574
yidF	phnM	0.7134741604648714
rhaR	yiaA	0.7134726966574053
yiaG	yaiA	0.7133919190855609
gadW	dctR	0.7132886935273436
rhaS	agaS	0.7132865203713056
yidP	bglB	0.7132525172412434
yjdC	ybgA	0.7131818275860711
phnF	gspH	0.7131142483815436
tdcA	tdcG	0.7131013479575125
yhjB	yeeH	0.7130234708096987
glcC	mhpR	0.7129824115711392
lrp	ydiI	0.7129709725194744
tdcR	ygjI	0.7128895862067608
gadW	yhiD	0.7128491298544195
alaS	mukF	0.7128011449332675
yiaG	mlrA	0.7127676087407334
yiaG	yciE	0.7125725548540641
stpA	thiP	0.7125545052924573
fis	cvpA	0.7124075485940758
yrbA	ychA	0.7123114018441815
fecI	fes	0.7122634169230299
yrbA	yedD	0.712214106578202
ygeV	yeiT	0.7121945052924575
mprA	wbbL	0.7120607931033125
osmE	msyB	0.7120520070022329
fis	stpA	0.7120279473083314
fis	panF	0.7119720852393657
mprA	yggS	0.7118640759677505
purR	aroH	0.7117332983959058
ygeH	yrhA	0.7116402758619331
alaS	hflK	0.7116213479575125
purR	pncB	0.7116013479575125
gadX	ygaM	0.7116000225338368
relE	yeeZ	0.7114952828643021
dnaA	amiB	0.711452382440271
alaS	rpoA	0.711452210026478
alaS	wbbJ	0.711438731140164
sdiA	ydhI	0.7114230658354551
alaS	pnp	0.7114037617506158
bolA	ybeL	0.7113334176654104
bolA	ihfA	0.7110988972939689
flgM	modC	0.7110829535683195
yedW	rhsD	0.7110788965515885
fucR	yidQ	0.7110292789919952
alaS	prfB	0.7109497962333744
fis	tolR	0.7108326903974173
alaS	valS	0.7108282983959057
cbl	cysW	0.7108056276918882
yrbA	rfc	0.71062065830234
hupA	ynfB	0.7105022037664894
alaS	tgt	0.7104620070022329
fliA	fliE	0.7104332983959061
yoeB	yefM	0.7103812046745875
yrbA	rnpA	0.7101316927850988
fis	potB	0.7101304796285587
yrbA	dsbC	0.710043551724002
sfsB	yjaA	0.7100341065782018
frvR	yghO	0.7099814018441816
fis	rpmE	0.709889154204883
yrbA	folD	0.7098375548540642
bolA	ytjA	0.7098341073205828
yrbA	secE	0.7098154858885468
yfaX	pflC	0.7095292789919951
ybaQ	ilvL	0.7095030720954437
allR	ybhL	0.7094908307161333
alpA	yfdK	0.7094304800338963
frvR	kbaY	0.7093641228520504
yjhI	yqeC	0.7092975242436124
fis	rfbB	0.7092783800525896
yehT	nmpC	0.7092679535683195
osmE	ydhQ	0.7090866927850986
crp	atpA	0.7089984482758622
fis	speE	0.7089532323945975
phnF	phnK	0.7086758001056814
yidP	yqcE	0.7086728996816505
yfaX	eutK	0.7085366621746468
yrbA	yccW	0.7085045052924573
lrp	nlpA	0.7084695932091296
alaS	nuoN	0.708394106578202
cueR	yjjV	0.7083892789919953
pdhR	aceF	0.7083794514057883
rho	era	0.7083333863125779
gcvR	yfbU	0.7080701643371782
fis	rpsI	0.708064617559593
gadE	gadX	0.7080620070022331
ygeH	yfjJ	0.7079563103446918
alaS	lpxD	0.7079165203713056
puuR	puuA	0.7078649686471676
lrp	ytfP	0.7077176087407333
cpxR	pepQ	0.7076849686471675
rfaH	poxA	0.7075504858885467
rho	mepA	0.7074870376126847
rseB	surA	0.7074213479575124
pepA	pheS	0.7074078996816504
fucR	aphA	0.7073965203713056
mprA	glmM	0.7073789341644089
slyA	tatE	0.7073173824402711
tdcA	dcuC	0.7073036432234919
lexA	ssb	0.7070741542048831
lrp	trpA	0.7069768651988916
allS	yacH	0.7069130953716609
rpoN	nfo	0.7068827272678572
yrbA	dnaB	0.70683683458844
rho	pnp	0.706787091499354
yrbA	atpB	0.706688379310209
hupA	gnsB	0.7066610038723069
hupA	cybB	0.706646050756607
fnr	ydaL	0.7066247899733861
lrp	pntB	0.7066092483815433
gadE	yjjU	0.7065799686471677
gadE	ydiZ	0.706578379310209
nagC	ubiH	0.7065634169230297
lrp	yliJ	0.7065216927850987
gcvR	lolA	0.7064393328786644
mlrA	yohF	0.7063718593442408
yrbA	bamC	0.7062943328786644
yefM	yeeZ	0.7062239035539571
flgM	ynjH	0.7061085587263709
yhjB	yibV	0.7061020538865335
ygeK	yneN	0.7060663642313609
rpoS	nlpD	0.706048072837824
dgoR	yhfZ	0.7060266927850987
uidR	yghB	0.7058334708096988
yrbA	gnd	0.7057045932091296
rho	truB	0.7056917466717678
yhjB	ydfJ	0.7056461755437193
ygeV	xylF	0.705643731140164
hupB	adk	0.7056172107688586
yfeR	cpsG	0.7056059725194745
yhjB	ysaC	0.70558964009343
ydeO	intQ	0.7055299004238953
frmR	pppA	0.7054527811545263
alaS	ispA	0.7054511755437194
yrbA	rfbD	0.7053692789919951
yrbA	yacF	0.7053677272678571
yiaG	yehE	0.7052632983959057
phnF	ycjU	0.7051394207953365
yagI	yabI	0.7050913479575125
paaX	dcp	0.7050608846028023
gcvR	yidA	0.7050077811545267
yrbA	thrT	0.7049550225338369
yrbA	glpE	0.70488565830234
alaS	pheS	0.7048801104505088
yfaX	yphB	0.704857554854064
rho	rfbD	0.7048158307161332
osmE	hchA	0.7047280953716608
csiR	gabD	0.7046780720954434
rho	gpp	0.7044441604648712
rtcR	yiaO	0.7043692789919951
yfeR	ycbS	0.7043084708096988
hupA	fabD	0.7041185830768344
hupA	dsbA	0.7040482076387964
ybhN	yncG	0.7040365203713056
yeaT	yjfO	0.7040345862067606
yaiV	eaeH	0.7039728620688296
alaS	mukB	0.7039572100264777
yjfJ	wcaL	0.7039349686471678
tdcR	ytcA	0.7038992107687226
yrbA	mutY	0.7038676087407334
phnF	phnH	0.7038190759677503
ycaN	glxK	0.7038032445092364
ychA	rnc	0.7037231259821127
yiaG	sra	0.7037017160613159
glcC	mglB	0.7036843328786644
yjdC	talA	0.7036370376126847
yidF	fsaA	0.7035210031299262
yiaG	yedP	0.7035023448274503
metJ	metB	0.7033982983959057
malT	malP	0.7033744514057882
fur	fldA	0.7033054552780951
frvR	rhaD	0.7032132983959056
yrbA	accA	0.7029765742579748
glcC	acs	0.7028516927850986
rhaS	frvA	0.7026773448274505
yfaX	yeeP	0.7025973824402711
gcvR	ampD	0.702573761750616
alaS	grxC	0.702473558726371
fis	pyrH	0.7024453072147655
hyfR	yaeI	0.702442554854064
csgD	ilvI	0.7023963479575126
marR	marB	0.7022842413791747
yrbA	ribE	0.7022804552780951
fur	frr	0.7021694514057882
fis	accB	0.7021544145353482
yfaX	uidB	0.7020908248614824
lrp	panC	0.7020624363269402
yiaG	ymgA	0.7020588965515884
crp	atpI	0.7020535830768344
alaS	ddlB	0.702018815637285
crp	mgsA	0.7020168589389034
nagC	fbaA	0.7019932445092365
yeeY	yfbV	0.7019866927850985
tdcR	yigG	0.7019017969756192
mprA	rfbC	0.7018646238195815
yhjB	rzpD	0.7017915742579748
mlrA	ybaA	0.7017137617506158
mprA	fklB	0.7016472639131472
purR	purT	0.7016427272678574
yiiE	yjiS	0.7016330414849917
yfaX	alkA	0.7015960031299262
purR	tyrA	0.7015408846028023
yhjB	yfbN	0.7014716551722779
hyfR	hyfJ	0.7013949380367159
nadR	slt	0.7013132445092365
mprA	rfbB	0.7011904482757262
yhjB	pbl	0.7010230344826228
yrbA	cld	0.7009775548540643
frvR	frvX	0.7009164897608537
yrbA	holD	0.7008534169230296
ttdR	ydhY	0.7007892483815432
yrbA	rpsO	0.7006580720954434
purR	pyrD	0.7006515203713055
purR	fabF	0.7006461449332675
rhaR	ttdT	0.7006407121890091
gcvR	yiiQ	0.7005917466717678
yebK	mppA	0.7005614827584851
rpoS	ytjA	0.7004884715520795
relE	mqsR	0.7004859407613047
lrp	aspC	0.7003710264061437
melR	ygjR	0.7003667969756193
yagI	pauD	0.7003447962333745
ygeH	yjbI	0.7003095862067608
oxyR	mpl	0.7002699623871794
nagC	ptsP	0.7002018651988919
phoP	yfhB	0.7000747962333744
caiF	ydfZ	0.7000130720954434
alaS	atpB	0.7000009725194745
rho	nusG	0.6998858846028023
fucR	tnaC	0.6997946238195812
yhjB	perR	0.6997922639131471
frvR	hyfA	0.6997765742579747
gcvR	panB	0.699720627691888
sdiA	yedW	0.6997194145353481
alaS	surA	0.6996499686471676
mlrA	gmr	0.6996480662407927
ybaQ	thrL	0.6996047962333748
mprA	yhgF	0.6996008001056814
alaS	rpsA	0.6994547656229229
rhaR	yijF	0.6991676966574056
alaS	rpsK	0.6989810031299263
zntR	yhdL	0.6989328690711987
tdcR	yiaA	0.6988925172412435
osmE	gabD	0.6988775242436124
ygeV	ydcH	0.6988613103446917
rpoD	dnaC	0.6987665203713052
fis	ycaO	0.6987522576531588
malT	aphA	0.6986182445092364
yfeD	uidR	0.698533643223492
alaS	rpsM	0.6983646238195813
tdcA	fucP	0.6983415742579747
flhC	cheA	0.6982561988199367
mprA	yggT	0.6982544137929675
fis	rpmG	0.6982368589389034
flgM	fliT	0.697933643223492
ychA	ycdX	0.6979183863125777
yebK	yehU	0.6977644676796367
yjdC	yjgH	0.6976846777062505
rhaS	phnI	0.6975920070022331
bolA	erfK	0.697434796975755
csgD	pnuC	0.697315367361423
yaiW	sbmA	0.6972320317580339
cdaR	garD	0.6972232445092366
hcaR	paaK	0.6972015742579747
ydcI	msrB	0.6971588156372852
ygeH	ygaQ	0.6971237241377952
lrp	ompF	0.6971110570165954
adiY	adiA	0.6970242789919951
matA	yrhB	0.6970213103446917
yebK	nuoA	0.6970118814727403
mlrA	ybhO	0.6969962294303885
rho	yqgB	0.696980367361423
lrp	yciI	0.6969766621746468
rbsR	ptsA	0.6969761755437192
ttdR	yccM	0.6969688097826343
rtcR	yiaV	0.6969070376126848
pepA	yfgA	0.6968811755437195
fucR	mgsA	0.6968320376126848
arsR	bcsA	0.6968027272678573
fis	ybiT	0.6966708783428139
dnaA	yhiN	0.6966328996816504
phoB	pstS	0.6965761755437192
rhaR	yghR	0.6964987617506158
hupA	minE	0.696303103448276
alaS	ribF	0.6962637617506159
alpA	yehB	0.6961641546102204
matA	yibJ	0.6961033793102089
glcC	aldA	0.6960524866307917
fimZ	yfaA	0.6960128620688297
rho	yheN	0.6959660031299263
yrbA	trmI	0.6958815742579748
gcvR	cutA	0.6958639880510783
gadX	yhcO	0.6957970070022331
alpA	yjiS	0.6957580344826227
alaS	ftsW	0.6957577811545265
ihfA	yeaQ	0.6956310031299263
alaS	minC	0.6954637617506159
yrbA	yrbF	0.6953403134747539
fis	pyrD	0.695294069707762
rhaR	yhcD	0.69525183458844
ykgD	afuB	0.6951380414849916
ychA	gmk	0.6951158307161331
dnaA	rfaG	0.6950532445092367
birA	recQ	0.6949675548540641
crp	yjeI	0.6948401041905207
yidZ	rhaT	0.694811662174647
mprA	dnaB	0.6946781259821126
rho	prfC	0.6946164897608538
fis	murA	0.6945991235944312
rseB	cyaA	0.6945776966574055
ytfA	yfcV	0.694569728010102
osmE	ybhB	0.6945434169230296
stpA	fis	0.6945358598470015
yagI	argU	0.6945261755437193
nagC	cydD	0.6943334169230297
flgM	fliD	0.694318815637285
fis	atpE	0.6943137554906277
allS	hyi	0.6942970070022331
yrbA	rcsF	0.694248470809699
zur	yaiE	0.6942053673614231
gadW	cbpA	0.6941963173470604
mlrA	yodD	0.6941352700072823
osmE	pfkB	0.6940946718515998
yjfJ	yjfK	0.6940756815785573
pepA	trmI	0.6940625548540641
ygeV	yeiA	0.69401519494763
osmE	sodC	0.6939298195095919
rhaS	yjbF	0.6939240759677502
abrB	hcr	0.6939153134747538
yiaG	yahO	0.6938927505440745
rstA	phoQ	0.6938905091647644
mlrA	ydcK	0.6938367408171169
yiaG	astA	0.6937375548540641
tdcA	napF	0.6936415742579748
frvR	ypjJ	0.6934939880510783
ychQ	prmC	0.6934314897608538
ygeV	yjfO	0.6933394207953365
yidP	yjfC	0.693317037612685
dicA	yqiC	0.693308643223492
relE	lpxC	0.693278267785454
yhjB	yejO	0.693185367361423
feaR	hcaR	0.6930099977780358
yiaG	gmr	0.6929951034481402
rhaR	gspD	0.6928385517240021
rpoE	yebW	0.6927701104505088
malT	malG	0.6927266927850987
relE	mdtK	0.6926753673614229
rtcR	yehM	0.6925020376126847
yrbA	recR	0.6924942789919953
fis	rpmH	0.6924839279044207
lrp	gltL	0.6924834708096989
csgD	leuC	0.6924710031299262
tdcR	yfjZ	0.6924447280101022
fecR	ybdZ	0.6924048195095918
gadE	hyaA	0.6921178996816506
yjdC	msrA	0.6920975548540642
fis	rbfA	0.6920960507566072
cusR	cusC	0.692061716061316
hupA	priB	0.6920484106630413
oxyR	ygfX	0.6919270313526965
arcB	yecA	0.6918933863125779
ytfA	yjfM	0.6918604482757263
yjdC	bcsC	0.6918535587263709
rho	gidB	0.6918358001056814
srlR	srlA	0.6917836056106712
nagC	murI	0.6917463479575126
mlrA	ydaM	0.6917428690711985
yrbA	hflD	0.691722007002233
rhaR	yjiC	0.6916858248614821
allR	yceF	0.6916297962333744
yrbA	rfbX	0.6915720376126846
matA	yafT	0.691511655172278
adiY	fumB	0.6914791604648711
yhjB	sgbE	0.6914603297486024
dnaA	ftsE	0.6913163479575124
glcC	hcaR	0.6912840442095803
yhjB	ydfI	0.6912032445092366
yrbA	rplU	0.6911582677854539
yahD	yahE	0.6911182138987847
crp	atpB	0.6911059968699381
ychA	rfbB	0.691007351829819
crp	sucA	0.6909702263004622
frvR	ttdB	0.6909616621746468
eutR	ybcF	0.6908795052924575
rhaS	gspG	0.6907895862067607
rho	rpsR	0.6907824363269403
gcvR	ybgK	0.6907649919233851
birA	murB	0.6907484169230297
rho	btuB	0.6907213479575124
alaS	lepA	0.6907173448274504
lrp	bamC	0.6906794514057885
yrbA	glf	0.6906742789919951
zraR	ade	0.6906566927850988
gadE	ynhG	0.6906507931033127
cbl	ybdL	0.6905816680292974
yrbA	yqiB	0.690547382440271
tdcA	dtpB	0.6904665742579748
rho	mreB	0.6904358539923506
yfaX	frlD	0.6904226087407334
mlrA	ldcC	0.6903688156372851
yrbA	rplJ	0.6902030720954435
rho	secE	0.690123643223492
mprA	rcsF	0.6900728690711987
phnF	yafZ	0.689973386312578
yfaX	yiaY	0.6899660031299262
nagC	secM	0.6898606583023401
bolA	csrA	0.6897433800525896
lsrR	lsrD	0.6897265517241377
purR	ydcX	0.6897088965515883
fimZ	emrK	0.6896273987141197
yeaM	dicC	0.6896265742579748
hupA	rseP	0.6895774676797728
rho	mnmG	0.6895609725194743
lsrR	lsrC	0.6895549999999999
fur	yceD	0.6895003134747538
osmE	bfr	0.6894892413791746
rtcR	frvR	0.6894206874332083
yfeR	ydiR	0.6894054552780952
alaS	atpF	0.689303386312578
purR	prc	0.6892301410609605
allS	ygjH	0.6892134708096989
rtcR	yhfS	0.6891515203713056
mprA	nfsA	0.6891442789919952
yidP	bglH	0.6891105021623953
oxyR	zur	0.6891049623871793
sdiA	leuE	0.6891030352250035
yahB	ykfJ	0.6889126087407333
yrbA	recF	0.6888244455511374
alpA	xapB	0.6887365203713055
mprA	guaB	0.6886167090589471
fis	pth	0.6885147593629346
fis	rpsR	0.6884333800525897
cpxR	pepA	0.6883963479575124
alpA	yfdS	0.6883146238195814
allS	ydhT	0.6880308307161331
ytfA	gspC	0.6879742413791744
yjdC	msyB	0.6879738965515882
yfeR	ydaV	0.687937007002233
rpoN	mdoG	0.6878570376126848
yjdC	phnO	0.6878437617506158
rhaR	yiaB	0.6878369693894123
gcvR	ttdT	0.6877484169230296
nagC	manA	0.6877158001056813
hyfR	hyfG	0.6876949627925167
mlrA	yegP	0.6876780038721709
ycaN	ybbW	0.6876470070022329
zur	yfcN	0.6876434708096989
yidF	mokC	0.6876021794160262
rhaS	phnJ	0.6875942413791746
cbl	metA	0.6875294207953366
gadE	yahK	0.687421662174647
rpoS	yahK	0.6872534176654103
yrbA	fkpA	0.687209812507223
yrbA	rpsI	0.6872027272678572
lrp	yebR	0.6870242483815435
crp	talB	0.6870215679979865
fis	thiP	0.687016050756607
mlrA	yhfG	0.6870129477136687
eutR	ycbF	0.6868910031299261
alaS	ftsK	0.6868875242436124
yiiE	ygjQ	0.6868793328786644
fis	prmA	0.6868558724881634
osmE	yeaG	0.6868314897608537
lexA	recX	0.6867989655172413
ychA	trmJ	0.6867415203713054
alpA	yfdT	0.6867207931033124
sfsB	cspH	0.6866553673614229
aaeR	cyaA	0.6866354858885468
osmE	ynhG	0.6866166621746468
ydcI	glcC	0.6865813479575125
rpoH	uxuR	0.6865512046745874
paaX	ydcL	0.6864887617506159
nrdR	ruvA	0.6864730953716609
fis	rpoA	0.686427721007869
hupA	crp	0.6863941294490821
rbsR	hsrA	0.6863847962333745
yfaX	fdrA	0.6862899310343468
rho	rsuA	0.6862758846028024
mlrA	ybhN	0.6862048501200438
tdcA	hypA	0.686193551724002
yrbA	yggD	0.6860980720954436
stpA	apt	0.6859957121890091
yijO	yihT	0.6859523824402711
arcB	mtgA	0.6855398195095919
ygeH	yhhZ	0.6855361379308987
yeaT	rimL	0.6855134169230295
ydcI	acnB	0.6855131259821128
yrbA	smpB	0.68543565830234
bolA	yhcO	0.6853916935274793
bolA	marC	0.6853263793103447
yrbA	rpsP	0.6852378620688296
yaiV	yafU	0.6852047280101019
yebK	mgsA	0.6851440383549295
yrbA	rfaB	0.6851387617506159
cueR	sufE	0.6850510031299261
rpoN	eno	0.6849841604648713
lexA	dinD	0.6849710344827585
ybhD	djlC	0.684968815637285
ihfA	yhaH	0.684947007002233
allS	mhpA	0.6848624363269404
rseB	yhbJ	0.6846792483815435
rbsR	rbsK	0.6846207121890093
rpoS	otsA	0.684431521113686
nrdR	rppH	0.6843755397752161
gadX	rssB	0.6842920376126848
lrp	purU	0.6842195052924576
rcsA	fliR	0.6841790759677502
alaS	nagK	0.6841662294303885
flhC	fliM	0.6841430953716608
lrp	hisF	0.6841141298544194
envY	ybcH	0.6841013103446918
bolA	cspD	0.6840887872487976
alaS	nuoK	0.6839928996816504
phoB	fsaA	0.6839230414849916
ihfA	clpA	0.6838089283097584
malT	rbsC	0.6837627435417059
frvR	frlC	0.6837620070022331
yrbA	nusA	0.683760485888547
cdaR	garK	0.6836946238195815
phnF	yhfW	0.6835456276918882
ycaN	yagV	0.6835085893368229
rpoD	hslR	0.6833890759677502
lrp	ribC	0.6833539035539573
bolA	yhaH	0.6833343266186761
tdcR	gspM	0.6832887241377951
ygeV	atoC	0.6832520914993541
fis	rlmN	0.6832109968699378
ydfH	hemA	0.6831935587263709
nikR	yhhY	0.683183934164409
fecR	entE	0.6830839035539571
yfaX	yphD	0.6830706583023399
arcB	gmhB	0.6828925242436124
ihfA	arcA	0.6828766621746468
osmE	dkgA	0.6827013712337298
lexA	dinG	0.6826817780246002
mqsR	relB	0.6825280038721707
yfaX	yebQ	0.6824343328786644
rfaH	rph	0.6824024363269402
purR	yjcD	0.6823035893368228
ycaN	feaB	0.6822785893368227
gadW	aidB	0.6821075781302816
yrbA	tsf	0.6820887241377952
yiaG	astC	0.6820799627925169
flhC	flgB	0.6820061988199367
yiaG	yeaH	0.6819078620688296
yfaX	yphC	0.681885480033896
ycjZ	ycgN	0.6818372100264779
ytfA	yjeO	0.6817597586205539
yrbA	menA	0.681748761750616
phnF	phnI	0.6816925242436124
yfaX	ycjP	0.6816734708096989
gadX	slp	0.6816599380367157
lrp	pheL	0.6816393831825158
yrbA	prs	0.6815280414849917
fis	rplK	0.6814932382492482
rpoN	pgk	0.6814801949476298
nrdR	mog	0.6814635587263711
rhaR	gspI	0.6814437311401642
oxyR	ygfY	0.681361050756607
rtcR	wcaK	0.6811418651988916
dnaA	fmt	0.6809844514057882
fecR	entF	0.680982554854064
cdaR	gudD	0.6809677811545264
ychA	yciB	0.6808625242436124
ydcI	sdhD	0.6808584708096987
yiaG	yncL	0.6808434169230299
lysR	bcsZ	0.680652263913147
phnF	scpB	0.6806480414849917
mprA	glf	0.6806466927850987
yfaX	ybbY	0.6806382445092365
tdcR	yddK	0.6805459655171056
gadX	ygaU	0.6805277435417059
rho	purU	0.6805091065782021
metR	metL	0.6804439035539572
hcaR	yqeF	0.6804295052924575
caiF	gldA	0.6804147903787239
yfaX	wcaJ	0.6802634169230297
rtcR	yigE	0.6802359725194742
mlrA	ycaC	0.6802308001056813
yiaG	ybhP	0.6801657931033124
yaiV	tfaD	0.6801648125072229
yaiV	ycgG	0.6801558469899817
hupB	hns	0.6800613169417232
asnC	pldB	0.6800403134747539
slyA	tehA	0.6800111755437195
rseB	ybeX	0.6798458248614824
gcvR	crp	0.6798251701918289
rho	tig	0.6797027811545263
mlrA	ydcT	0.6796738097826341
purR	ydhP	0.6795243270240136
gadW	gadA	0.6794287850268332
ada	acpH	0.6793368651988917
yhjB	yehB	0.679273643223492
yrbA	yggL	0.6792694455511374
nagC	hemB	0.6791515203713054
stpA	ompT	0.6790416621746469
yeaT	ydbC	0.6790394455511376
osmE	ynfD	0.6790070608889023
yrbA	tgt	0.6788739880510781
yrbA	yqiA	0.67879183458844
gadX	yahK	0.6787445862067607
bglJ	yjjQ	0.6786967969756191
yagI	yagG	0.6786730720954436
gadW	ybaT	0.6786402828643019
nrdR	rseP	0.6785728690711985
rpoH	lpxC	0.678512007002233
nagC	talB	0.6785101410609606
yrbA	nusG	0.6784835893368227
matA	yadK	0.6784344137929676
fecR	entS	0.6784235517240019
dnaA	holD	0.6784227272678571
dnaA	fabH	0.6783818345884401
adiY	nikD	0.6783631259821126
yjhI	xylF	0.6783121724136573
relB	sohA	0.6783014018441816
rho	ybiT	0.6782258001056812
feoC	feoA	0.6782050225338369
yagI	mmuM	0.6781658001056813
bolA	yjdI	0.6781320007422448
rho	trmH	0.6781177272678572
alaS	tyrS	0.6780344207953364
fis	yceD	0.6779609662594862
rtcR	yggR	0.6779520376126847
fis	secG	0.6779336311088529
yfeR	ydbD	0.6779025242436123
frvR	caiE	0.6777758469899816
hipA	ydfI	0.6777616621746468
osmE	yhhA	0.6777549380367159
yjfJ	ycbT	0.6777506276918882
frvR	eutG	0.6777307931033125
bolA	ychH	0.6775209910152873
ulaR	ampC	0.6774192789919953
gadW	cfa	0.67733683458844
tdcR	yjbL	0.6773252758619331
putA	dadX	0.6770930414849916
osmE	otsA	0.6769170608889025
fis	dut	0.6769144451457999
matA	ybbD	0.6767288965515884
alpA	yfdP	0.6766635587263711
hyfR	ysaD	0.676649938036716
fecI	fhuE	0.676590313474754
chbR	ydbA	0.676495485888547
arcB	ydjA	0.6763294207953364
dnaA	trmA	0.6762710031299263
rho	ygiQ	0.6762679535683195
hupB	bax	0.6762415141113172
ygeV	frdD	0.6762337617506158
adiY	dcuB	0.6762261696890686
exuR	yfdY	0.6762151410609607
ybaQ	ycgL	0.6760020070022331
yneJ	anmK	0.6759951348009724
fur	grxD	0.6759839035539572
ttdR	ynfO	0.6759773987141197
purR	metI	0.6759215742579747
hupB	acpP	0.6758870313526965
lrp	hupB	0.6758630414849918
fis	rpsG	0.6758347899733863
rho	rpmC	0.6758055397752162
gutM	srlR	0.6757941357090702
yiiE	ybfQ	0.6757203673614229
crp	mrp	0.6756185830768343
ytfA	pinH	0.6755705900790676
csgD	leuD	0.6755478996816503
ygeV	ybhQ	0.6755426966574054
fnr	ydaN	0.6755234106630413
fis	rplX	0.6754437554906274
nrdR	trmJ	0.675428558726371
alaS	secY	0.6754181259821127
alaS	rplA	0.6753823824402709
tdcR	tfaX	0.6753019999998642
ebgR	ysaA	0.6752999686471676
crp	hemX	0.6752695869491412
lrp	leuL	0.6752575781302816
frvR	yigE	0.6751725711279127
gadE	fbaB	0.6751145932091295
gcvR	ghrB	0.6751118651988919
gadE	dkgA	0.6750768884751092
fnr	isrA	0.6750649623871792
frvR	yfgI	0.6750173518298194
cueR	yjbR	0.6749925242436122
nrdR	panB	0.6749461755437192
yidP	yhfS	0.6748989035539572
crp	hupA	0.6748863955841934
purR	pntB	0.6747015203713054
rho	yheM	0.674692210026478
cysB	yeaP	0.6746529229578677
rho	dnaN	0.6745436126130402
yjfJ	cbrA	0.6744106276918882
rho	rplS	0.6743448501200436
fis	dedA	0.67433898179109
rhaR	ysaD	0.6742608307161331
ygiV	yliI	0.6742591065782022
purR	tolR	0.6742497962333746
crp	nuoB	0.6741815141113171
gadE	dps	0.6741273518298192
rho	mreD	0.6740769190855609
ytfA	yjfZ	0.6740295555963087
dicA	rraB	0.6739672333026955
lrp	nlpC	0.6738609725194743
yfaX	ydcO	0.6738038156372851
yrbA	tdk	0.6737777811545265
lrp	aroL	0.6737608539923505
tdcR	pbl	0.6736740383549296
rpoS	yahO	0.6735596245619621
argP	tyrB	0.6734414897608537
hupA	nfsA	0.6734291003182138
yjjM	atoS	0.6733332301726332
rhaR	agaD	0.6733314897608538
rhaS	phnK	0.6732758248614826
mprA	rplY	0.6732340759677504
yiaG	astB	0.6732085893368228
mlrA	fic	0.6731912235757376
csgD	nlpA	0.6731910570165954
nagC	epd	0.6730967466717679
fur	cmk	0.6730414018441817
yfeR	tauD	0.6729816621746468
rpoS	rssB	0.6729082991382863
flgM	aer	0.6728538156372853
osmE	ycgB	0.6728451104505089
yfeR	ybfN	0.6728445932091295
melR	yfeC	0.6728378620688296
fis	glnS	0.6727499856633967
nrdR	seqA	0.672734931034347
yrbA	rsmE	0.6727338965515881
hupA	lrp	0.6725648814728761
hyfR	yicI	0.6725564897608538
yiaG	yqjC	0.6725121956898747
rho	yigB	0.6724694514057884
nrdR	ribE	0.6724273518298193
hyfR	atoA	0.6723730720954435
fis	yifE	0.672362721007869
yidF	yicR	0.6722608001056813
hupA	rplU	0.6722300162738486
gcvA	ygdD	0.6722154552780952
gcvR	yifL	0.6722051890929792
alaS	rplK	0.672193761750616
lrp	aroD	0.6720246400934301
frvR	norV	0.6719755021623955
yaiV	htrE	0.6719357624928606
evgA	ygiF	0.6719080720954433
sdiA	ybhK	0.6718696714462623
yrbA	rfaZ	0.6718392789919951
yiaG	ryjA	0.6718253673614231
rho	purA	0.6717457121890092
flhC	flgI	0.671700164337178
yrbA	yqgE	0.6716967090589471
fecR	cirA	0.6716583863125778
rho	hflC	0.6715214018441815
fis	corA	0.6714829473083315
ybdO	yadN	0.6714806745761888
rfaH	yggI	0.6714599686471676
yidF	rhaA	0.6714127214132064
atoC	atoS	0.6713663173470606
rpoS	yodC	0.6713341073205827
alaS	nuoI	0.67115065830234
ygeK	yqiI	0.6710528314583779
yfaX	yfaW	0.6710327505440747
rpoS	otsB	0.6710103681038038
ada	yagS	0.6708980414849917
alaS	pssA	0.670882210026478
tdcR	gspL	0.6708418275860711
csgD	potG	0.6707957121890091
hcaR	dadA	0.6707668651988916
eutR	ygfT	0.6707470608889022
nrdR	fur	0.6705874057164883
ygeH	ygeI	0.6705407872486615
slyA	yiiS	0.6705110570165954
ybhN	yphA	0.6704918651988917
alpA	yddL	0.6704847656229226
hyfR	yeeT	0.6704506276918882
lrp	yceI	0.6703924363269402
fis	sodC	0.6703860507566072
yagI	ybaM	0.6703620317580341
yiaG	yahK	0.6703605397752161
gcvR	yebR	0.6702831762859642
cspC	acpP	0.6702195932091296
rstA	yecD	0.6702119190855611
luxS	mscS	0.6701615679979864
ydeO	recE	0.6700855900790675
yrbA	bamD	0.6700627129312541
bglJ	yjeJ	0.6699721794160262
bolA	bfr	0.6699718589389035
yeaM	feaB	0.6699215742579747
ygeV	tnaC	0.6699056276918882
sfsB	ygjP	0.6697649686471676
rho	yigA	0.6696484169230297
nagC	moeB	0.6695277272678571
lrp	ydiJ	0.6694225781302816
yagP	ybhN	0.6693785893368228
fis	pitA	0.6693489279044207
fis	rpmA	0.6692764835008653
ydcI	ydgC	0.6692260031299262
mlrA	yghX	0.6692166927850988
mlrA	yedP	0.6691939821964275
acrR	yhdU	0.6691560031299263
rpoS	fbaB	0.6691504866309276
gcvR	cpxR	0.6690034331968782
eutR	yphG	0.6689791604648714
ybhN	yddH	0.668924106578202
ychA	cmoA	0.6689006276918882
abgR	ydaN	0.6688744207953365
lexA	yafN	0.6688474370693208
yneJ	ybgH	0.6688468589389035
tdcA	pepE	0.6687620376126849
arcB	selD	0.6686706276918882
cspC	skp	0.6686106276918882
yefM	yebE	0.6686042483815433
mprA	rffD	0.6685977272678573
marA	ybjC	0.6685917160613161
dcuR	plsB	0.6685753134747536
ybdO	ybeR	0.6685694137929677
yfaX	ycgV	0.6685175548540642
cspE	yccA	0.6685174363269403
ydeO	ygeK	0.6685143831825158
yneJ	psuK	0.6685120313526967
hcaR	mhpR	0.6684999919233852
ygeV	ybdD	0.6684635893368227
fis	atpF	0.6681518589389035
osmE	ydgA	0.6681096238195814
fis	yciH	0.6680325485940758
dcuR	kbaZ	0.6680084169230297
envR	acrF	0.6679789504382576
rho	xerC	0.6678334169230298
pspB	yncJ	0.6678172639131471
purR	ybjE	0.6677814018441817
flgM	yjcZ	0.6676045932091297
yjiE	yjiH	0.6675032445092366
purR	bamC	0.6675009725194744
eutR	acrD	0.6674601410609606
yrbA	rnc	0.6674558539923506
ascG	yhcM	0.6674211755437193
phnF	phnJ	0.6673914897608537
adiY	hybA	0.6673755339205653
malT	malM	0.6673751410609609
yjdC	qor	0.6672926896550366
rho	yibT	0.6672553134747539
yrbA	bcp	0.6672324363269402
yjfJ	yjcS	0.6671963712337299
glcC	fumC	0.6670943328786643
alaS	atpH	0.6669837311401641
hupA	yggL	0.6667672037664897
melR	atoS	0.666724984921016
ygeV	atoS	0.6666908163795299
yfeR	renD	0.6666459725194744
yrbA	rpmB	0.6666374363269403
xylR	xylH	0.6664915203713055
lrp	yagU	0.6664855091647643
gadE	ygiW	0.6664523142169986
ychA	rsuA	0.6663214827584848
yfeR	hypF	0.6663049380367158
alpA	rspB	0.6663037780244645
hupA	atpB	0.6662503611014347
rpoD	hepA	0.6662339821964274
tyrR	yfgA	0.666230022533837
lrp	thrB	0.6662277505440746
yefM	yacL	0.6661582677854541
lrp	acrB	0.6661525548540641
ybaQ	yfcO	0.6660974363269403
arcB	polA	0.6660589035539574
cpxR	cpxA	0.6660558846028024
yfaX	ulaA	0.6660385893368227
mntR	yaeQ	0.665975110450509
yeaT	mtfA	0.665952831458378
chbR	ydbD	0.665914106578202
fecI	fhuA	0.6658891065782021
pepA	bamA	0.6658739035539571
mprA	mrp	0.6658230720954433
yrbA	yhgF	0.6657233793102091
tdcA	yjjI	0.6656963421028619
yaiW	yafJ	0.6656506583023399
frvR	allS	0.6656320914993541
alpA	yfjI	0.6656083793102091
yfaX	yegV	0.6654620376126847
rhaR	fepE	0.6654552828643021
alaS	bamD	0.665423176285964
flhC	yecR	0.6654222333026953
csgD	serA	0.6653843328786644
yjfJ	yfdP	0.6653226966574055
yrbA	hisS	0.6652586126130401
rtcR	yehP	0.6652431259821128
fhlA	phnG	0.6652423518298193
envY	speF	0.6652041228520507
csgD	trpD	0.6651265742579746
slyA	yceF	0.6650706583023399
lrp	yciZ	0.6650454482757262
yfeR	ydiF	0.6650287241377953
fliA	fliR	0.664962091499354
sgrR	glnD	0.6649349686471675
alaS	yceD	0.6647863479575125
phnF	phnD	0.6647272639131472
matA	yqiI	0.664701827586071
rho	dnaA	0.6646543328786644
alaS	gnd	0.6645417969756193
yeaT	fadI	0.6645216927850986
rpoD	dnaG	0.6645073518298192
yciT	asnS	0.6644445052924574
hyfR	yfaT	0.664385110450509
frmR	maa	0.6643630414849917
rho	yfjD	0.6643414018441817
hupA	rluF	0.6643145869491414
flhC	ymdA	0.6643135587263709
glnG	yjbG	0.6642699380367157
yjfJ	ygcU	0.6642592731373445
kdgR	cls	0.6642520376126848
fecR	nrdF	0.6642484169230297
crp	yfeN	0.6641927748945381
osmE	yjgB	0.6641397656229225
purR	mltD	0.6641060031299262
hupB	yhbY	0.6641045366452898
fur	ylaC	0.6640112294303885
tdcR	yfaH	0.6640076896550366
fis	rpmB	0.6639951041905207
mprA	marA	0.6639576087407335
feaR	fumC	0.6639428996816503
yiaG	ymgC	0.6639171724136573
yiaG	osmE	0.6638393328786644
caiF	ynfK	0.6638363479575123
zraR	zraS	0.6637982138987849
phnF	wcaB	0.663752179416026
crp	tatA	0.6637478934216621
araC	araE	0.6636434169230296
relB	yefM	0.6635572391573462
ttdR	dcuC	0.6635144746820056
arcB	sseA	0.6634763173470606
yrbA	mreD	0.6634338965515884
yfaX	ycjR	0.6634338965515884
mprA	map	0.6634232983959056
mlrA	ybaS	0.6633458539923504
pepA	ygiF	0.6632075781302816
rho	rplI	0.6631706815785573
yfeR	yjgZ	0.663141919085561
rho	rpsI	0.6631273518298192
osmE	amyA	0.6630777272678574
ybdO	yafU	0.6630719693894125
envR	yhdJ	0.6630637780244646
yrbA	ribA	0.6629623448274505
fis	rpsN	0.6629576903974173
yfaX	yebT	0.6629104858885468
cpxR	ygiB	0.6627737311401641
cpxR	hemX	0.6627340759677502
rho	ruvC	0.6625211449332674
yghO	norW	0.6624694746820058
cynR	cynX	0.66246183458844
yddM	dinJ	0.6623939035539571
fis	tsf	0.6623487248801758
yrbA	rplM	0.662280282864302
yrbA	greA	0.6622623518298193
alaS	ptsH	0.6621968651988916
rpoN	ygiB	0.6621361755437194
pepA	ispG	0.6620876087407331
tdcA	ysaA	0.6620750225338368
mntR	uup	0.6619323765856203
rhaR	yfaH	0.6618728562141788
purR	rlmF	0.6618568651988916
pepA	folX	0.6617846777062504
ydcI	yqeF	0.6617689504382576
rpoS	yeaQ	0.6616345060348381
fur	galF	0.6616172041718272
hupA	yoaB	0.6616068283284517
alaS	nfsB	0.6615410264061435
frvR	yfdM	0.6615350225338368
fhlA	fryB	0.6614757121890092
rho	lolD	0.661453643223492
crp	dapA	0.6613746175595933
fis	miaB	0.6613170313526965
mntR	pqiA	0.6612604552780952
tdcA	napD	0.6612198501200438
alpA	yeaX	0.6612108846028024
arcB	yifL	0.6611571794160261
matA	yadC	0.6611093831825158
fis	fic	0.6610801348009724
rho	pldA	0.6608368651988918
yfaX	ylbE	0.6608061755437192
bolA	ygaU	0.6607758853451828
hupB	yjgF	0.6607698438600554
yrbA	ychJ	0.6607563336209094
yiaG	yqjD	0.6607033863125779
chbR	ydjH	0.660698643223492
yrbA	rpsB	0.6606885587263711
mlrA	phnO	0.6606680414849917
yrbA	yajC	0.6605261988199366
araC	araG	0.6605180720954434
allR	ydiK	0.6604670376126848
envY	kefF	0.6604094137929678
gcvR	ptsN	0.6603564018441817
alaS	mraY	0.6603425242436125
gcvR	dapF	0.6603288156372851
ygeK	yjbM	0.6603166245618262
hupA	wbbJ	0.6602706590447206
yghO	hyfR	0.660268731140164
yhjB	yiaT	0.6602420538865335
cytR	yihW	0.6602417466717678
mprA	truB	0.6601951573348092
gadW	hdeD	0.6600679229578679
yrbA	lysS	0.6600211073204467
nadR	ppk	0.6600080414849916
gadX	yqjC	0.6600058307161331
fhlA	yfeW	0.6599923824402709
fis	rpsA	0.6599070852393658
ychA	lpxD	0.65990519494763
ydcI	fumC	0.6598947656229227
cbl	cysN	0.6598475242436124
frvR	yiaL	0.6598234401992471
eutR	wzb	0.6598192413791746
ygeH	ybcV	0.6598088965515883
yjfJ	hofN	0.6597904552780952
[truncated: 98,001 more rows]

## Sheet: New Interactions
TF	Target gene	Score	(1)True Positive, (2)False positive, (Empty) New connection
flhC	flhD	0.99996	2
flhD	flhC	0.99996
fliZ	fliA	0.99991	2
pspB	pspA	0.99991
iscR	iscS	0.9999	1
iscR	iscU	0.99989	1
nac	glnK	0.99986
lldR	lldP	0.99982	1
lldR	lldD	0.99982	1
flgM	flgN	0.9998
pspC	pspB	0.9998
gadE	hdeA	0.99979	1
fliA	fliZ	0.99979
gadE	slp	0.99978	1
pspB	pspC	0.99975
gadE	hdeB	0.99972	1
gadE	gadB	0.99967	1
gutM	srlD	0.99966
fecR	fecI	0.9996
iscR	iscA	0.99955	1
flgM	flgK	0.99955
marR	marA	0.99953	1
gutM	srlB	0.99953
fecI	fecR	0.99953
flgM	fliA	0.99951
gadE	hdeD	0.9995	1
mqsA	mqsR	0.99949	1
lsrR	lsrB	0.99949	1
fecI	fhuF	0.99948
fliZ	flgM	0.99943	2
fliA	fliN	0.99942
gadE	gadA	0.99939	1
lsrR	lsrK	0.99938	1
flgM	fliD	0.99935
gadE	gadC	0.99934	1
tdcA	tdcB	0.99934	1
nac	amtB	0.99931
cspA	lpxP	0.99931
fnr	ogt	0.99928	2
csgD	csgF	0.99927	1
pspC	pspA	0.99922
flgM	fliZ	0.99913
rpoE	rseA	0.99913
puuR	puuD	0.99908
hycA	hycF	0.99905
gadX	gadE	0.99904	1
fliZ	fliL	0.99904	2
rstA	rstB	0.99903	2
cbl	nac	0.99903	2
ymfL	ymfJ	0.99903
cspC	yobF	0.99903
fliA	fliD	0.99902
flgM	flgL	0.99902
fliA	fliO	0.99902
ymfL	xisE	0.99901
fnr	ynaJ	0.99901
lsrR	lsrF	0.999	1
fliZ	fliJ	0.99899	2
fnr	uspE	0.99898
relB	relE	0.99895	1
fliZ	fliN	0.99885	2
fliZ	flgE	0.99883	2
csgD	csgE	0.9988	1
marA	marR	0.99872	1
tdcA	tdcD	0.99872	1
osmE	ybaY	0.99871
iscR	nfuA	0.9987	1
metR	metF	0.9987	2
betI	betB	0.99867	1
yehT	yehU	0.99866
fliA	fliL	0.99865
dctR	yhiD	0.99863
ymfN	ymfL	0.99863
flgM	fliS	0.99857
osmE	yeaQ	0.99852
osmE	osmC	0.9985
flgM	motA	0.9985
hcaR	aldA	0.99848	2
osmE	sra	0.99845
cynR	cynT	0.99841	1
paaX	paaY	0.99841
cspA	nlpI	0.99841
osmE	elaB	0.99837
tdcA	tdcC	0.99835	1
flgM	cheW	0.99834
nac	cbl	0.99833	2
fliZ	fliO	0.99832	2
yheO	tusD	0.99832
fabR	yijD	0.99831
cspB	cspF	0.9983
fliZ	fliS	0.99824
fliZ	flgG	0.99823	2
yagI	yagH	0.99823
puuR	puuA	0.99821
fliA	flgB	0.99821
gutM	srlE	0.99819
fliA	fliP	0.99819
fliZ	flgH	0.99818	2
flgM	cheA	0.99818
fliZ	fliQ	0.99815	2
yagI	argF	0.99814
flgM	cheB	0.99814
phnF	phnE_1	0.99813
ymfL	ymfM	0.99812
ymfL	intE	0.99812
aidB	gadC	0.99805	2
lexA	yebG	0.99801	1
osmE	yccJ	0.998
lexA	recA	0.99796	1
fliZ	cheA	0.99794	2
fliZ	fliD	0.99794
flgM	tar	0.99793
fliZ	flgN	0.99792	2
fliA	fliI	0.99788
frmR	frmB	0.99785
flgM	ycgR	0.99785
cspB	cspI	0.99781
fliA	flgC	0.99781
fliA	fliH	0.99781
fliZ	ymdA	0.99779
flgM	flgC	0.99779
flgM	yhjH	0.99777
fliA	fliK	0.99777
osmE	yqjD	0.99774
flgM	flgA	0.99773
fliA	flgH	0.99773
abgR	ogt	0.99772
fliZ	cheZ	0.9977	2
hycA	hycE	0.9977
cynR	prpC	0.99769	2
betI	betT	0.99763	1
gadE	gadX	0.99758	1
gadE	yhiD	0.99755	1
phnF	phnH	0.99755
cbl	yciW	0.99752
aidB	ybaT	0.99752
fliA	fliS	0.99751
tdcA	tdcF	0.9975	1
gadE	ybaS	0.99749
phnF	phnG	0.99747
hycA	fdhF	0.99746
dnaA	dnaN	0.99745	1
phnF	phnL	0.99744
betI	betA	0.99741	1
abgR	abgB	0.99738
dnaA	recF	0.99737	1
osmE	osmY	0.99735
fliA	cheA	0.99728
fliA	fliJ	0.99723
relB	yefM	0.99722	2
fnr	abgB	0.99722
ygaV	ygaP	0.99721
fliA	cheY	0.9972
gadW	gadX	0.99718	1
cynR	yahJ	0.99717
yjiE	yjiG	0.99717
fliA	ycgR	0.99717
lrp	serC	0.99715	1
cspA	cspG	0.99713
aidB	yhiM	0.99711	2
yagA	yagH	0.99711
yefM	relB	0.99707	2
yiaG	yeaG	0.99706
aidB	gadA	0.99701	2
aidB	cbpM	0.99701
fliA	flgM	0.997
gadE	ybaT	0.99697
fliZ	fliP	0.99696	2
yiaG	ygaU	0.99696
fecI	bfd	0.9969
bolA	csrA	0.99685
fliZ	yecR	0.99684	2
osmE	dps	0.99683
chbR	chbA	0.99678	1
nac	yedL	0.99676
gadE	mdtE	0.99669	1
yiaG	osmY	0.99669
fliA	motA	0.99662
yjdC	yiaG	0.99661
flgM	flgB	0.99659
lrp	pntA	0.99659
aidB	gadE	0.99657	2
cbl	cysK	0.99656	2
yiaG	yjbJ	0.99655
yiaG	yhcO	0.99654
osmE	ynhG	0.99649
osmE	wrbA	0.99645
bolA	yhfG	0.99645
fliZ	flgA	0.99643	2
flgM	flxA	0.99641
yagA	afuC	0.9964
ydcI	yeaC	0.9964
ymfN	ycfK	0.99638
fliA	flgN	0.99637
osmE	otsB	0.99635
putA	dadX	0.99632	2
hycA	hydN	0.99632
bolA	yqaE	0.99628
lexA	sulA	0.99628
osmE	yqjK	0.99626
flhC	flhA	0.99625	1
fliZ	fliK	0.99625	2
cdaR	garP	0.99625
fliZ	motA	0.99617	2
rpoN	ptsN	0.99614
flgM	cheZ	0.99614
yiaG	fic	0.99609
osmE	ygdI	0.99606
lexA	dinI	0.99601	1
gadE	aidB	0.99593	2
fliA	flxA	0.99592
cynR	yahK	0.99588
rho	yidC	0.99584
hycA	hycC	0.99583
abgR	fnr	0.99582
mlc	manX	0.99579	1
fnr	abgR	0.99571
osmE	yqjC	0.99569
yiaG	elaB	0.99566
flgM	ymdA	0.9956
osmE	fic	0.9956
yjhI	yjhH	0.99557
galS	mglA	0.99556	1
yagI	yagB	0.99556
fliZ	fliE	0.99555	2
flhC	motA	0.99546	2
fliA	tar	0.99538
fliA	fliM	0.99529
fliA	flhA	0.99528
fliA	fliQ	0.99527
lsrR	lsrG	0.99525	1
yjiE	kptA	0.99524
ibaG	yqgB	0.99521
phoB	phoR	0.99518	1
relB	mqsA	0.99516	2
cbl	gsiD	0.99514
flhC	flgB	0.9951	1
flgM	cheY	0.99509
aidB	ybaS	0.99508
bolA	mscL	0.99504
flgM	motB	0.99501
fliZ	fliC	0.995	2
fis	rpsT	0.99499
fis	rpsI	0.99497	1
lrp	metQ	0.99496	2
fliZ	flgB	0.9949	2
ygeV	yqeC	0.9949
lrp	asd	0.99489
lexA	recN	0.99486	1
fliA	motB	0.99486
yiaG	otsB	0.9948
yjiR	yjiU	0.99478
flgM	tap	0.99478
fliA	cheZ	0.99477
flgM	aer	0.99477
rho	rnpA	0.99477
yjiE	yjiK	0.99475
perR	yafY	0.99475
ymfT	ycfK	0.99474
flgM	ynjH	0.99469
nac	rutF	0.99467	2
flgM	fliC	0.99466
ydcI	hcaR	0.99464
relB	mqsR	0.99461	2
yiaG	yebV	0.99458
hyfR	eutE	0.99453
nac	glnA	0.99452	2
fliZ	fliT	0.99446
fliZ	fliM	0.99445	2
yiaG	ygiW	0.99445
flgM	flgH	0.99444
ydcN	ydhJ	0.99443
lexA	umuD	0.99436	1
yiaG	ycaC	0.99436
rbsR	rbsK	0.99433	1
ymfT	ymfK	0.99432
fecI	sodB	0.9943
sfsA	bsmA	0.99427
galS	mglB	0.99425	1
flhC	cheA	0.99422	2
ykgD	ykgB	0.99422
osmE	pfkB	0.99422
bolA	sfsA	0.99417
adiY	adiC	0.99416	2
fucR	tnaA	0.99412	2
osmE	fbaB	0.99411
fliZ	ynjH	0.9941
osmE	ydiZ	0.9941
mlrA	ycaC	0.99408
feoC	feoA	0.99407
flgM	yjcZ	0.99406
yjiE	iadA	0.99402
fliZ	cheB	0.994	2
ibaG	rpmA	0.994
yiaG	yegP	0.99399
fecI	exbD	0.99392
phnF	phnN	0.99388
osmE	ygaU	0.99381
nsrR	sugE	0.99379
sfsA	sbmC	0.99378
fliZ	flxA	0.99375	2
flgM	flgG	0.99375
aidB	gadB	0.99371	2
osmE	psiF	0.9937
yjiE	yjiH	0.99369
yagP	yahB	0.99365
bolA	ynfD	0.99363
osmE	bolA	0.99359
ymfN	ymfP	0.99359
flgM	cheR	0.99357
feaR	hcaR	0.99357
fliZ	flhA	0.99351	2
mlrA	adhP	0.99349
bolA	yccU	0.99345
dicC	ydfX	0.99344
ibaG	tatA	0.99344
hycA	hycH	0.99344
yiaG	yhbO	0.99344
osmE	yhfG	0.99343
osmE	ybhL	0.99337
cbl	ydjN	0.99335
fliA	flgK	0.99335
glcC	msrB	0.99332
cpxR	yieE	0.99329
rho	rhoL	0.99328
ymfN	ymfM	0.99328
cusR	cusF	0.99323	1
lrp	aroG	0.99321	2
yiaG	yhjY	0.99319
fecR	fhuC	0.99319
flgM	flhA	0.99318
rho	damX	0.99317
fliZ	yhjH	0.99317
osmE	ybgS	0.99315
ibaG	rplI	0.99314
fliA	flgJ	0.9931
fliA	ynjH	0.99308
flhC	flgH	0.99303	1
rhaS	frwB	0.99302
rbsR	rbsC	0.993	1
osmE	ygiW	0.99294
yiaG	ycgB	0.99288
glcC	yeaC	0.99287
bolA	osmE	0.99285	2
yahD	yahG	0.99285
fliZ	tar	0.99276	2
osmE	hchA	0.99274
bolA	ymgE	0.99273
fliA	flgA	0.99272
dctR	mdtF	0.9927
osmE	ybjP	0.99267
glcC	sthA	0.99266
flgM	flgD	0.99266
lexA	dinB	0.99265	1
pspB	pspG	0.99262
iscR	grcA	0.99261	2
gadE	yhiM	0.99257	1
lexA	yebF	0.99256
fliA	flgL	0.99256
mqsA	relE	0.99252	2
osmE	ygaM	0.99252
ibaG	yggU	0.99248
cynR	codB	0.99243	2
gadE	yjbQ	0.99243
osmE	ynfD	0.99241
