# Supplementary material for: An integrative, multi-scale, genome-wide model reveals the phenotypic landscape of Escherichia coli
Source: Mol Syst Biol. 2014 Jul 1;10(7):735. doi: 10.15252/msb.20145108 (PMC4299492; doi:10.15252/msb.20145108)
Supplement: Supplementary file 8 — Supplementary Dataset S5 [file msb0010-0735-sd8.xlsx]

## Sheet: Description
"All interactions"
#Type of source	Type of effector:
	Related to acids
	Carbon (C) source
	Nitrogen (N) source
	C + N sources
	C + P sources
	C + N + P sources
	Metals
	Metals + Solphorous
	Oxygen (O)
	Phosphorous (P)
	Phosphorous + O
	Supplements (AA, precursors)
#Environmental signal	Effector that regulated some TFs
#TF	Transcription factor in which is observed gene expression variation under changes in the environmental signal
#paramenter τ	See SOM text
#parameter Χ	See SOM text
#parameter Δnmax	Strength effector
#Type of regulation	Four types of regulation described in the SOM text
#Literature (PMID number)	Scientific articles supporting the evidence of the reported interaction
"matrix-interactions X"
#Parameters X described on the SOM text
"matrix-interactions tau"
#Parameters τ described on the SOM text

## Sheet: All interactions
Type of source	Environmental signal	TF	τ	Χ	Δnmax (mM)	Type of regulation	Literature (PMID number)
acid	D-lactate	lldR	-	-	-	-	-
acid	L-lactate	lldR	1	1	10	I	18263722 Fig. 2
acid	Formate	fhlA	1	1	30	II	10848985 Fig. 3
acid	Phenylacetyl-CoA	paaX	-	-	-	-	10766858
acid	Acetate	glcC	1	-1	60	IV	9880556 Fig. 8
acid	Gluconate	gntR	0	0	-	-	9135111 Table 2
acid	N-Acetylneuraminate	nanR	0	-	-	-	21956110
C	L-arabinose	araC	1	1	26.6	I	3279415
C	D-fucose	araC	0	0	-	-	4608387 and 4935332
C	L-idonate	idnR	1	1	10.2	IV	9658018 Table 5
C	Maltose	malT	1	1	11.6	IV	2987183
C	Melibiose	melR	1	1	10	I	10760178 Fig. 3 10760179
C	L-lyxose	rhaR	-	-	-	-	1650346
C	L-mannose	rhaR	-	-	-	-	8757746
C	L-rhamnose	rhaR	1	1	12	II	3316663 Fig. 7
C	L-lyxose	rhaS	-	-	-	-	8757746
C	L-mannose	rhaS	-	-	-	-	8757746
C	L-rhamnose	rhaS	1	1	12	II	3316663 Fig. 7
C	D-xylose	xylR	1	1	13.3	II	9371449
C	beta-D-galactose	galR	0	1	10	I	17630975 and 8982002
C	D-fucose	galR	-	0	-	-	PMC196120
C	beta-D-galactose	galS	0	1	10	I	17630975 and 8982002
C	D-fucose	galS	-	1	4	IV	PMC196120
C	Lactose	lacI	0	1	10	I	PMC1913913, 10899129 , and PMC1913913
C	D-fructuronate	uxuR	0	1	5	I	6281232
C	Glucose	creB	-	-	-	-	-
C	D-glucose-6-phosphate	uhpA	-	0	-	-	3042748 Table 3
C	L-fucose	fucR	1	1	60.9	II	3005235
C	D-mannitol	mtlR	-	1	27.4	I	8300537
C	Glyoxylate	allS	-	1	40	IV	12460564 and 18957590
C	Trehalose	treR	0	-	-	-	9148912
C	D-ribose	rbsR	0	1	13	I	1304369
C	D-ribose	rpiR	-	0	-	-	10559180
C	D-allose	rpiR	0	1	11.1	I	9401019
C N	GlcNAc-6-P	nagC	0	1	9.04	I	8626331 Fig. 1
C N	N-acethylgalactosamine	agaR	-	1	10	IV	14731281 Table 1
C N	Galactosamine	agaR	-	1	10	IV	14731281 Table 1
C N P	Xanthosine	xapR	1	0	-	-	7559336
C P	Glycerol-1-phosphate	glpR	0	1	43.4	IV	22513097 Table 3
C P	D-galactose-1-phosphate	glpR	-	-	-	-	-
C P	D-fructose-1-phosphate	cra	-	-	-	-	14708014
C P	D-galactose-1-phosphate	gatR_1	-	-	-	-	-
M	Fe2+	fur	1	-1	0.03	II	2836193 Fig. 5, 19364842
M	2Fe-2S	iscR	1	-1	-	IV	16824106 Fig. 8
M	Molybdate	modE	1	0	-	-	8550508
M	Tungstate	modE	-	-	-	-	-
M	Fe3+	basR	-	-	-	-	EcoCyc
M	Cu+	cusR	1	1	3	III	22918892, 12813074, and 15773991
M	Magnesium	phoP	1	-1	30	IV	10464230, and 12813061
M	Potassium	yehT	-	-	-	-	-
M	Potassium	glrK (not TF)	-	-	-	-	-
M	Zinc	zraR	1	1	0.2	III	15659689
M	Arsenite	arsR	0	1	4	I	7860609
M	Cu2+	cueR	1	1	0.5	IV	15773991
M	Ferric citrate	fecR	-	-1	-	IV	9573190
M	Magnesium	fur	-	-	-	-	-
M	Sodium	nhaR	1	1	20	IV	1657980, and 6320869
M	Zinc	zntR	1	-	-	-	10411736
M	Sodium	marR	0	1	5	I	PMC95271
M	Magnesium	mntR	1	-	-	-	-
M	Cadmium	mntR	1	-	-	-	-
M	Cadmium	nikR	1	-	-	-	-
M	Nickel	nikR	1	0	-	-	12401498, 9882686
M	Co2+	nikR	1	-	-	-	-
M	Zinc	nikR	1	-	-	-	-
M	Cu+	nikR	1	-	-	-	-
M	2Fe-2S	nsrR	-	-	-	-	18174141
M	2-Methylcitrate	prpR	1	-	-	-	15528672
M	Nickel	rcnR	0	1	1	I	19703465 Sup Fig. 1
M	Co2+	rcnR	0	1	0.005	I	16956381
M	Fe2+	yqjI	0	-	-	-	21097627
M	Nickel	yqjI	0	1	1	I	21097627 Sup Fig. 2
M	Cadmium	zntR	1	-	-	-	-
M	Hg2+	zntR	1	-	-	-	-
M	Zinc	zur	1	-	-	-	22025520
M S	ZnSO	basR	-	1	0.2	IV	15659689
N	Cyanate	cynR	1	0	-	-	1592818
N	Decanoate	rob	1	-1	5	IV	22753060, and 19289129
N	Cytidine	cytR	0	-	-	-	9202008
N	Hypoxanthine	purR	1	-1	0.73	II	2211510 Fig. 4
N	Nitrate	narL	-	1	50	IV	7601854 Table 1
N	Nitrite	narL	-	1	5	IV	7601854 Table 1
N	Nitrate	narP	-	-1	40	IV	7601854 Table 1
N	Nitrite	narP	-	0	-	IV	7601854 Table 1
N	Trimethylamine-N-oxide	torR	-	0	-	-	10648521
N	Choline	betI	0	1	1	I	8626294
N	1,5-Diaminopentane	cadC	-	-	-	-	22999955
N	Thymine	rutR	0	1	0.1	I	17919280
N	Uracil	rutR	0	1	0.1	I	17919280
O	Oxygen	fnr	0	1	-	I	PMC1855857 Fig. 5
O	Oxygen	soxR	1	0	-	-	9564045
O	Oxygen	soxS	-	1	-	IV	1400156
O	Oxygen	arcA	0	-1	-	III	8022271
O	Oxygen	oxyR	-	0	-	-	11179804
P	ppGpp	mazE, mazF (not TF)	-	-1	-	IV	8650219
P	cAMP	crp	1	1	0.04	IV	1328816
P	ppGpp	leuO	-	1	-	IV	11006083
P	Di-acetylchitobiose-6-phosphate	chbR	1	1	2.35	I	15066032
P	4,5-dihydroxy-2,3-pentanedione	lsrR	-	1	-	I	17557827
P	ADP	malT	-	-	-	-	9529892
P O	ATP	malT	-	-	-	-	2524384 and, 9484893
P O	ATP	dnaA	1	-1	3	II	10545126
P O	ATP	tyrR	-	0	-	-	-
P O	AMP	cbl	-	-	-	-	-
P O	ATP	argP	-	-	-	-	-
P O	ATP	nrdR	1	-	-	-	-
SU	IPTG	lacI	0	1	1	I	PMC1913913, 10899129, and PMC1913913
SU	N-acetyl-L-serine	cysB	0	1	16	I	8166630 and 11038360
SU	D-serine	dsdX	1	1	4.75	I	6296057
SU	alpha-acetolactate	ilvY	1	0	-	-	3062177
SU	Homocysteine	metR	1	-1	0.3	II	2673243
SU	3HPP	mhpR	1	0	-	-	12748194
SU	Pyruvate	pdhR	0	1	40	I	8057842 Fig. 6
SU	Glycine	gcvA	0	0	-	-	8188587
SU	L-arginine	argR	1	-1	0.5	IV	17074904
SU	S-adenosyl-L-methionine	metJ	1	0	-	-	6094549
SU	Acetoacetate	atoC	1	0	-	IV	17616594
SU	Citrate	dpiA	1	1	10	III	19202292
SU	Fumarate	dcuR	-	-	-	-	14996819
SU	Succinate	dcuR	-	-	-	-	14996819
SU	Hydrogen peroxide	uvrY	-	-	-	-	-
SU	Allantoin	allR	-	0	-	-	PMC94204
SU	L-carnitine	caiF	-	-	-	-	-
SU	D-carnitine	caiF	-	-	-	-	-
SU	Arbutin-6-phosphate	chbR	-	-	-	-	-
SU	D-Sorbitol	gutM	-	1	27.44	IV	3062173
SU	D-Sorbitol	srlR	0	1	27.44	I	3062173
SU	L-asparagine	asnC	0	0	-	-	2864330 Fig. 4
SU	Glycine	gcvR	-	0	-	-	9537378 Table 1
SU	Glycolate	glcC	1	-1	60	IV	9880556 Fig. 8
SU	L-leucine	lrp	1	0	-	-	8561478 and, 1532173
SU	D-alanine	lrp	-	-	-	-	-
SU	L-alanine	lrp	-	-	-	-	-
SU	L-lysine	lysR	-	0	-	-	6350602
SU	Papilin	mhpR	-	-	-	-	-
SU	L-threonine	tdcA	-	-	-	-	11251844, 7928991, 9244276 and, 2573820
SU	L-threonine	tdcR	-	-	-	-	11251844, 7928991 and, 9244276
SU	L-Tryptophan	trpR	1	-1	0.05	II	7012834 and, 7048301
SU	L-Tryptophan	tyrR	1	0	-	-	Ecocyc
SU	L-Phenylalanine	tyrR	1	0	-	-	Ecocyc
SU	L-proline	putA	0	1	5	I	16156643
SU	Biotin	birA	-	-	-	-	-
SU	5'-deoxyribose	deoR	0	-	-	-	2653814
SU	Phosphoenolpyruvate	iclR	1	0	-	-	16472303 and, 12492863
SU	L-alanine	alaS	1	-1	2	II	6264314
SU	Glyoxylate	allR	0	0	-	-	PMC94204
SU	L-lysine	argP	0	0	-	-	17074904 and, 15150242
SU	L-arginine	argP	1	0	-	-	17074904 and, 15150242
SU	Glyoxylate	iclR	0	0	-	-	12492863 and, 16472303
SU	N-acetylmuramate-6-phosphate	murR	0	1	10	IV	19897902 Fig. 2
SU	L-Tyrosine	tyrR	1	0	-	-	EcoCyc

## Sheet: matrix-interactions X
Χ		CARBON Source (+Phosphorous) = 22 signals																							OXYGEN	NITROGEN source = 11 signals											PHOSPHATE source = 7 signals							METALS = 19 signals
gene name	numbering	L-arabinose	D-fucose	L-idonate	Maltose	Melibiose	L-lyxose	L-mannose	L-rhamnose	D-xylose	beta-D-galactose	Lactose	D-ribose	Trehalose	D-fructuronate	Glucose	D-glucose 6-phosphate	L-fucose	D-mannitol	Glyoxylate	D-allose	Glycerol-1-phosphate	D-galactose 1-phosphate	D-fructose-1-phosphate	Oxygen	Cyanate	Decanoate	Choline	Cytidine	Hypoxanthine	Nitrate	Nitrite	Trimethylamine N-oxide	1,5-Diaminopentane	Thymine	Uracil	ppGpp	cAMP	diacetylchitobiose-6-phosphate	4,5-dihydroxy-2,3-pentanedione	ADP	ATP	AMP	Fe 2+	2Fe-2S	Molybdate	Tungstate	Fe3+	Cu+
araC	3	1	0	0	0	0	0	0	0	0	0	0	0	0	0	0	0	0	0	0	0	0	0	0	0	0	0	0	0	0	0	0	0	0	0	0	0	0	0	0	0	0	0	0	0	0	0	0	0
idnR	306	0	0	1	0	0	0	0	0	0	0	0	0	0	0	0	0	0	0	0	0	0	0	0	0	0	0	0	0	0	0	0	0	0	0	0	0	0	0	0	0	0	0	0	0	0	0	0	0
malT	237	0	0	0	1	0	0	0	0	0	0	0	0	0	0	0	0	0	0	0	0	0	0	0	0	0	0	0	0	0	0	0	0	0	0	0	0	0	0	0	0	0	0	0	0	0	0	0	0
melR	294	0	0	0	0	1	0	0	0	0	0	0	0	0	0	0	0	0	0	0	0	0	0	0	0	0	0	0	0	0	0	0	0	0	0	0	0	0	0	0	0	0	0	0	0	0	0	0	0
rhaR	275	0	0	0	0	0	0	0	1	0	0	0	0	0	0	0	0	0	0	0	0	0	0	0	0	0	0	0	0	0	0	0	0	0	0	0	0	0	0	0	0	0	0	0	0	0	0	0	0
rhaS	274	0	0	0	0	0	0	0	1	0	0	0	0	0	0	0	0	0	0	0	0	0	0	0	0	0	0	0	0	0	0	0	0	0	0	0	0	0	0	0	0	0	0	0	0	0	0	0	0
xylR	252	0	0	0	0	0	0	0	0	1	0	0	0	0	0	0	0	0	0	0	0	0	0	0	0	0	0	0	0	0	0	0	0	0	0	0	0	0	0	0	0	0	0	0	0	0	0	0	0
galR	198	0	0	0	0	0	0	0	0	0	1	0	0	0	0	0	0	0	0	0	0	0	0	0	0	0	0	0	0	0	0	0	0	0	0	0	0	0	0	0	0	0	0	0	0	0	0	0	0
galS	152	0	1	0	0	0	0	0	0	0	1	0	0	0	0	0	0	0	0	0	0	0	0	0	0	0	0	0	0	0	0	0	0	0	0	0	0	0	0	0	0	0	0	0	0	0	0	0	0
lacI	25	0	0	0	0	0	0	0	0	0	0	1	0	0	0	0	0	0	0	0	0	0	0	0	0	0	0	0	0	0	0	0	0	0	0	0	0	0	0	0	0	0	0	0	0	0	0	0	0
rbsR	264	0	0	0	0	0	0	0	0	0	0	0	1	0	0	0	0	0	0	0	0	0	0	0	0	0	0	0	0	0	0	0	0	0	0	0	0	0	0	0	0	0	0	0	0	0	0	0	0
treR	304	0	0	0	0	0	0	0	0	0	0	0	0	0	0	0	0	0	0	0	0	0	0	0	0	0	0	0	0	0	0	0	0	0	0	0	0	0	0	0	0	0	0	0	0	0	0	0	0
uxuR	312	0	0	0	0	0	0	0	0	0	0	0	0	0	1	0	0	0	0	0	0	0	0	0	0	0	0	0	0	0	0	0	0	0	0	0	0	0	0	0	0	0	0	0	0	0	0	0	0
creB	321	0	0	0	0	0	0	0	0	0	0	0	0	0	0	0	0	0	0	0	0	0	0	0	0	0	0	0	0	0	0	0	0	0	0	0	0	0	0	0	0	0	0	0	0	0	0	0	0
uhpA	257	0	0	0	0	0	0	0	0	0	0	0	0	0	0	0	0	0	0	0	0	0	0	0	0	0	0	0	0	0	0	0	0	0	0	0	0	0	0	0	0	0	0	0	0	0	0	0	0
fucR	196	0	0	0	0	0	0	0	0	0	0	0	0	0	0	0	0	1	0	0	0	0	0	0	0	0	0	0	0	0	0	0	0	0	0	0	0	0	0	0	0	0	0	0	0	0	0	0	0
mtlR	255	0	0	0	0	0	0	0	0	0	0	0	0	0	0	0	0	0	1	0	0	0	0	0	0	0	0	0	0	0	0	0	0	0	0	0	0	0	0	0	0	0	0	0	0	0	0	0	0
allS	39	0	0	0	0	0	0	0	0	0	0	0	0	0	0	0	0	0	0	1	0	0	0	0	0	0	0	0	0	0	0	0	0	0	0	0	0	0	0	0	0	0	0	0	0	0	0	0	0
treR	304	0	0	0	0	0	0	0	0	0	0	0	0	0	0	0	0	0	0	0	0	0	0	0	0	0	0	0	0	0	0	0	0	0	0	0	0	0	0	0	0	0	0	0	0	0	0	0	0
rpiR	290	0	0	0	0	0	0	0	0	0	0	0	0	0	0	0	0	0	0	0	1	0	0	0	0	0	0	0	0	0	0	0	0	0	0	0	0	0	0	0	0	0	0	0	0	0	0	0	0
glpR	239	0	0	0	0	0	0	0	0	0	0	0	0	0	0	0	0	0	0	0	0	1	0	0	0	0	0	0	0	0	0	0	0	0	0	0	0	0	0	0	0	0	0	0	0	0	0	0	0
cra	6	0	0	0	0	0	0	0	0	0	0	0	0	0	0	0	0	0	0	0	0	0	0	0	0	0	0	0	0	0	0	0	0	0	0	0	0	0	0	0	0	0	0	0	0	0	0	0	0
gatR_1	147	0	0	0	0	0	0	0	0	0	0	0	0	0	0	0	0	0	0	0	0	0	0	0	0	0	0	0	0	0	0	0	0	0	0	0	0	0	0	0	0	0	0	0	0	0	0	0	0
soxR	289	0	0	0	0	0	0	0	0	0	0	0	0	0	0	0	0	0	0	0	0	0	0	0	0	0	0	0	0	0	0	0	0	0	0	0	0	0	0	0	0	0	0	0	-1	0	0	0	0
soxS	288	0	0	0	0	0	0	0	0	0	0	0	0	0	0	0	0	0	0	0	0	0	0	0	1	0	0	0	0	0	0	0	0	0	0	0	0	0	0	0	0	0	0	0	0	0	0	0	0
arcA	322	0	0	0	0	0	0	0	0	0	0	0	0	0	0	0	0	0	0	0	0	0	0	0	-1	0	0	0	0	0	0	0	0	0	0	0	0	0	0	0	0	0	0	0	0	0	0	0	0
fnr	89	0	0	0	0	0	0	0	0	0	0	0	0	0	0	0	0	0	0	0	0	0	0	0	1	0	0	0	0	0	0	0	0	0	0	0	0	0	0	0	0	0	0	0	1	0	0	0	0
oxyR	280	0	0	0	0	0	0	0	0	0	0	0	0	0	0	0	0	0	0	0	0	0	0	0	0	0	0	0	0	0	0	0	0	0	0	0	0	0	0	0	0	0	0	0	0	0	0	0	0
cynR	24	0	0	0	0	0	0	0	0	0	0	0	0	0	0	0	0	0	0	0	0	0	0	0	0	0	0	0	0	0	0	0	0	0	0	0	0	0	0	0	0	0	0	0	0	0	0	0	0
rob	320	0	0	0	0	0	0	0	0	0	0	0	0	0	0	0	0	0	0	0	0	0	0	0	0	0	-1	0	0	0	0	0	0	0	0	0	0	0	0	0	0	0	0	0	0	0	0	0	0
betI	20	0	0	0	0	0	0	0	0	0	0	0	0	0	0	0	0	0	0	0	0	0	0	0	0	0	0	1	0	0	0	0	0	0	0	0	0	0	0	0	0	0	0	0	0	0	0	0	0
cytR	277	0	0	0	0	0	0	0	0	0	0	0	0	0	0	0	0	0	0	0	0	0	0	0	0	0	0	0	0	0	0	0	0	0	0	0	0	0	0	0	0	0	0	0	0	0	0	0	0
purR	121	0	0	0	0	0	0	0	0	0	0	0	0	0	0	0	0	0	0	0	0	0	0	0	0	0	0	0	0	-1	0	0	0	0	0	0	0	0	0	0	0	0	0	0	0	0	0	0	0
narL	78	0	0	0	0	0	0	0	0	0	0	0	0	0	0	0	0	0	0	0	0	0	0	0	0	0	0	0	0	0	1	1	0	0	0	0	0	0	0	0	0	0	0	0	0	0	0	0	0
narP	155	0	0	0	0	0	0	0	0	0	0	0	0	0	0	0	0	0	0	0	0	0	0	0	0	0	0	0	0	0	-1	0	0	0	0	0	0	0	0	0	0	0	0	0	0	0	0	0	0
torR	64	0	0	0	0	0	0	0	0	0	0	0	0	0	0	0	0	0	0	0	0	0	0	0	0	0	0	0	0	0	0	0	0	0	0	0	0	0	0	0	0	0	0	0	0	0	0	0	0
cadC	296	0	0	0	0	0	0	0	0	0	0	0	0	0	0	0	0	0	0	0	0	0	0	0	0	0	0	0	0	0	0	0	0	0	0	0	0	0	0	0	0	0	0	0	0	0	0	0	0
rutR	65	0	0	0	0	0	0	0	0	0	0	0	0	0	0	0	0	0	0	0	0	0	0	0	0	0	0	0	0	0	0	0	0	0	1	1	0	0	0	0	0	0	0	0	0	0	0	0	0
mazE	3284	0	0	0	0	0	0	0	0	0	0	0	0	0	0	0	0	0	0	0	0	0	0	0	0	0	0	0	0	0	0	0	0	0	0	0	-1	0	0	0	0	0	0	0	0	0	0	0	0
mazF	3283	0	0	0	0	0	0	0	0	0	0	0	0	0	0	0	0	0	0	0	0	0	0	0	0	0	0	0	0	0	0	0	0	0	0	0	-1	0	0	0	0	0	0	0	0	0	0	0	0
crp	233	0	0	0	0	0	0	0	0	0	0	0	0	0	0	0	0	0	0	0	0	0	0	0	0	0	0	0	0	0	0	0	0	0	0	0	0	1	0	0	0	0	0	0	0	0	0	0	0
leuO	5	0	0	0	0	0	0	0	0	0	0	0	0	0	0	0	0	0	0	0	0	0	0	0	0	0	0	0	0	0	0	0	0	0	0	0	1	0	0	0	0	0	0	0	0	0	0	0	0
chbR	125	0	0	0	0	0	0	0	0	0	0	0	0	0	0	0	0	0	0	0	0	0	0	0	0	0	0	0	0	0	0	0	0	0	0	0	0	0	1	0	0	0	0	0	0	0	0	0	0
lsrR	105	0	0	0	0	0	0	0	0	0	0	0	0	0	0	0	0	0	0	0	0	0	0	0	0	0	0	0	0	0	0	0	0	0	0	0	0	0	0	1	0	0	0	0	0	0	0	0	0
dnaA	261	0	0	0	0	0	0	0	0	0	0	0	0	0	0	0	0	0	0	0	0	0	0	0	0	0	0	0	0	0	0	0	0	0	0	0	0	0	0	0	0	-1	0	0	0	0	0	0	0
tyrR	87	0	0	0	0	0	0	0	0	0	0	0	0	0	0	0	0	0	0	0	0	0	0	0	0	0	0	0	0	0	0	0	0	0	0	0	0	0	0	0	0	0	0	0	0	0	0	0	0
cbl	141	0	0	0	0	0	0	0	0	0	0	0	0	0	0	0	0	0	0	0	0	0	0	0	0	0	0	0	0	0	0	0	0	0	0	0	0	0	0	0	0	0	0	0	0	0	0	0	0
argP	203	0	0	0	0	0	0	0	0	0	0	0	0	0	0	0	0	0	0	0	0	0	0	0	0	0	0	0	0	0	0	0	0	0	0	0	0	0	0	0	0	0	0	0	0	0	0	0	0
nrdR	31	0	0	0	0	0	0	0	0	0	0	0	0	0	0	0	0	0	0	0	0	0	0	0	0	0	0	0	0	0	0	0	0	0	0	0	0	0	0	0	0	0	0	0	0	0	0	0	0
fur	50	0	0	0	0	0	0	0	0	0	0	0	0	0	0	0	0	0	0	0	0	0	0	0	0	0	0	0	0	0	0	0	0	0	0	0	0	0	0	0	0	0	0	-1	0	0	0	0	0
iscR	173	0	0	0	0	0	0	0	0	0	0	0	0	0	0	0	0	0	0	0	0	0	0	0	0	0	0	0	0	0	0	0	0	0	0	0	0	0	0	0	0	0	0	0	-1	0	0	0	0
modE	54	0	0	0	0	0	0	0	0	0	0	0	0	0	0	0	0	0	0	0	0	0	0	0	0	0	0	0	0	0	0	0	0	0	0	0	0	0	0	0	0	0	0	0	0	0	0	0	0
basR	292	0	0	0	0	0	0	0	0	0	0	0	0	0	0	0	0	0	0	0	0	0	0	0	0	0	0	0	0	0	0	0	0	0	0	0	0	0	0	0	0	0	0	0	0	0	0	0	0
cusR	44	0	0	0	0	0	0	0	0	0	0	0	0	0	0	0	0	0	0	0	0	0	0	0	0	0	0	0	0	0	0	0	0	0	0	0	0	0	0	0	0	0	0	0	0	0	0	0	1
phoP	69	0	0	0	0	0	0	0	0	0	0	0	0	0	0	0	0	0	0	0	0	0	0	0	0	0	0	0	0	0	0	0	0	0	0	0	0	0	0	0	0	0	0	0	0	0	0	0	0
yehT	150	0	0	0	0	0	0	0	0	0	0	0	0	0	0	0	0	0	0	0	0	0	0	0	0	0	0	0	0	0	0	0	0	0	0	0	0	0	0	0	0	0	0	0	0	0	0	0	0
glrK	3148	0	0	0	0	0	0	0	0	0	0	0	0	0	0	0	0	0	0	0	0	0	0	0	0	0	0	0	0	0	0	0	0	0	0	0	0	0	0	0	0	0	0	0	0	0	0	0	0
zraR	284	0	0	0	0	0	0	0	0	0	0	0	0	0	0	0	0	0	0	0	0	0	0	0	0	0	0	0	0	0	0	0	0	0	0	0	0	0	0	0	0	0	0	0	0	0	0	0	0
arsR	243	0	0	0	0	0	0	0	0	0	0	0	0	0	0	0	0	0	0	0	0	0	0	0	0	0	0	0	0	0	0	0	0	0	0	0	0	0	0	0	0	0	0	0	0	0	0	0	0
cueR	37	0	0	0	0	0	0	0	0	0	0	0	0	0	0	0	0	0	0	0	0	0	0	0	0	0	0	0	0	0	0	0	0	0	0	0	0	0	0	0	0	0	0	0	0	0	0	0	0
fecR	307	0	0	0	0	0	0	0	0	0	0	0	0	0	0	0	0	0	0	0	0	0	0	0	0	0	0	0	0	0	0	0	0	0	0	0	0	0	0	0	0	0	0	0	0	0	0	0	0
nhaR	1	0	0	0	0	0	0	0	0	0	0	0	0	0	0	0	0	0	0	0	0	0	0	0	0	0	0	0	0	0	0	0	0	0	0	0	0	0	0	0	0	0	0	0	0	0	0	0	0
zntR	231	0	0	0	0	0	0	0	0	0	0	0	0	0	0	0	0	0	0	0	0	0	0	0	0	0	0	0	0	0	0	0	0	0	0	0	0	0	0	0	0	0	0	0	0	0	0	0	0
marR	107	0	0	0	0	0	0	0	0	0	0	0	0	0	0	0	0	0	0	0	0	0	0	0	0	0	0	0	0	0	0	0	0	0	0	0	0	0	0	0	0	0	0	0	0	0	0	0	0
mntR	58	0	0	0	0	0	0	0	0	0	0	0	0	0	0	0	0	0	0	0	0	0	0	0	0	0	0	0	0	0	0	0	0	0	0	0	0	0	0	0	0	0	0	0	0	0	0	0	0
nikR	242	0	0	0	0	0	0	0	0	0	0	0	0	0	0	0	0	0	0	0	0	0	0	0	0	0	0	0	0	0	0	0	0	0	0	0	0	0	0	0	0	0	0	0	0	0	0	0	0
nsrR	298	0	0	0	0	0	0	0	0	0	0	0	0	0	0	0	0	0	0	0	0	0	0	0	0	0	0	0	0	0	0	0	0	0	0	0	0	0	0	0	0	0	0	0	0	0	0	0	0
prpR	23	0	0	0	0	0	0	0	0	0	0	0	0	0	0	0	0	0	0	0	0	0	0	0	0	0	0	0	0	0	0	0	0	0	0	0	0	0	0	0	0	0	0	0	0	0	0	0	0
rcnR	149	0	0	0	0	0	0	0	0	0	0	0	0	0	0	0	0	0	0	0	0	0	0	0	0	0	0	0	0	0	0	0	0	0	0	0	0	0	0	0	0	0	0	0	0	0	0	0	0
yqjI	214	0	0	0	0	0	0	0	0	0	0	0	0	0	0	0	0	0	0	0	0	0	0	0	0	0	0	0	0	0	0	0	0	0	0	0	0	0	0	0	0	0	0	0	0	0	0	0	0
zur	287	0	0	0	0	0	0	0	0	0	0	0	0	0	0	0	0	0	0	0	0	0	0	0	0	0	0	0	0	0	0	0	0	0	0	0	0	0	0	0	0	0	0	0	0	0	0	0	0
[truncated: 13 more columns]

## Sheet: matrix-interactions tau
τ		CARBON Source (+Phosphorous) = 22 signals																							OXYGEN	NITROGEN source = 11 signals											PHOSPHATE source = 7 signals							METALS = 19 signals
gene name	numbering	L-arabinose	D-fucose	L-idonate	Maltose	Melibiose	L-lyxose	L-mannose	L-rhamnose	D-xylose	beta-D-galactose	Lactose	D-ribose	Trehalose	D-fructuronate	Glucose	D-glucose 6-phosphate	L-fucose	D-mannitol	Glyoxylate	D-allose	Glycerol-1-phosphate	D-galactose 1-phosphate	D-fructose-1-phosphate	Oxygen	Cyanate	Decanoate	Choline	Cytidine	Hypoxanthine	Nitrate	Nitrite	Trimethylamine N-oxide	1,5-Diaminopentane	Thymine	Uracil	ppGpp	cAMP	diacetylchitobiose-6-phosphate	4,5-dihydroxy-2,3-pentanedione	ADP	ATP	AMP	Fe 2+	2Fe-2S	Molybdate	Tungstate	Fe3+	Cu+
araC	3	1	-1	0	0	0	0	0	0	0	0	0	0	0	0	0	0	0	0	0	0	0	0	0	0	0	0	0	0	0	0	0	0	0	0	0	0	0	0	0	0	0	0	0	0	0	0	0	0
idnR	306	0	0	1	0	0	0	0	0	0	0	0	0	0	0	0	0	0	0	0	0	0	0	0	0	0	0	0	0	0	0	0	0	0	0	0	0	0	0	0	0	0	0	0	0	0	0	0	0
malT	237	0	0	0	1	0	0	0	0	0	0	0	0	0	0	0	0	0	0	0	0	0	0	0	0	0	0	0	0	0	0	0	0	0	0	0	0	0	0	0	0	0	0	0	0	0	0	0	0
melR	294	0	0	0	0	1	0	0	0	0	0	0	0	0	0	0	0	0	0	0	0	0	0	0	0	0	0	0	0	0	0	0	0	0	0	0	0	0	0	0	0	0	0	0	0	0	0	0	0
rhaR	275	0	0	0	0	0	0	0	1	0	0	0	0	0	0	0	0	0	0	0	0	0	0	0	0	0	0	0	0	0	0	0	0	0	0	0	0	0	0	0	0	0	0	0	0	0	0	0	0
rhaS	274	0	0	0	0	0	0	0	1	0	0	0	0	0	0	0	0	0	0	0	0	0	0	0	0	0	0	0	0	0	0	0	0	0	0	0	0	0	0	0	0	0	0	0	0	0	0	0	0
xylR	252	0	0	0	0	0	0	0	0	1	0	0	0	0	0	0	0	0	0	0	0	0	0	0	0	0	0	0	0	0	0	0	0	0	0	0	0	0	0	0	0	0	0	0	0	0	0	0	0
galR	198	0	0	0	0	0	0	0	0	0	-1	0	0	0	0	0	0	0	0	0	0	0	0	0	0	0	0	0	0	0	0	0	0	0	0	0	0	0	0	0	0	0	0	0	0	0	0	0	0
galS	152	0	0	0	0	0	0	0	0	0	-1	0	0	0	0	0	0	0	0	0	0	0	0	0	0	0	0	0	0	0	0	0	0	0	0	0	0	0	0	0	0	0	0	0	0	0	0	0	0
lacI	25	0	0	0	0	0	0	0	0	0	0	-1	0	0	0	0	0	0	0	0	0	0	0	0	0	0	0	0	0	0	0	0	0	0	0	0	0	0	0	0	0	0	0	0	0	0	0	0	0
rbsR	264	0	0	0	0	0	0	0	0	0	0	0	-1	0	0	0	0	0	0	0	0	0	0	0	0	0	0	0	0	0	0	0	0	0	0	0	0	0	0	0	0	0	0	0	0	0	0	0	0
treR	304	0	0	0	0	0	0	0	0	0	0	0	0	-1	0	0	0	0	0	0	0	0	0	0	0	0	0	0	0	0	0	0	0	0	0	0	0	0	0	0	0	0	0	0	0	0	0	0	0
uxuR	312	0	0	0	0	0	0	0	0	0	0	0	0	0	1	0	0	0	0	0	0	0	0	0	0	0	0	0	0	0	0	0	0	0	0	0	0	0	0	0	0	0	0	0	0	0	0	0	0
creB	321	0	0	0	0	0	0	0	0	0	0	0	0	0	0	0	0	0	0	0	0	0	0	0	0	0	0	0	0	0	0	0	0	0	0	0	0	0	0	0	0	0	0	0	0	0	0	0	0
uhpA	257	0	0	0	0	0	0	0	0	0	0	0	0	0	0	0	0	0	0	0	0	0	0	0	0	0	0	0	0	0	0	0	0	0	0	0	0	0	0	0	0	0	0	0	0	0	0	0	0
fucR	196	0	0	0	0	0	0	0	0	0	0	0	0	0	0	0	0	1	0	0	0	0	0	0	0	0	0	0	0	0	0	0	0	0	0	0	0	0	0	0	0	0	0	0	0	0	0	0	0
mtlR	255	0	0	0	0	0	0	0	0	0	0	0	0	0	0	0	0	0	0	0	0	0	0	0	0	0	0	0	0	0	0	0	0	0	0	0	0	0	0	0	0	0	0	0	0	0	0	0	0
allS	39	0	0	0	0	0	0	0	0	0	0	0	0	0	0	0	0	0	0	0	0	0	0	0	0	0	0	0	0	0	0	0	0	0	0	0	0	0	0	0	0	0	0	0	0	0	0	0	0
treR	304	0	0	0	0	0	0	0	0	0	0	0	0	0	0	0	0	0	0	0	0	0	0	0	0	0	0	0	0	0	0	0	0	0	0	0	0	0	0	0	0	0	0	0	0	0	0	0	0
rpiR	290	0	0	0	0	0	0	0	0	0	0	0	0	0	0	0	0	0	0	0	-1	0	0	0	0	0	0	0	0	0	0	0	0	0	0	0	0	0	0	0	0	0	0	0	0	0	0	0	0
glpR	239	0	0	0	0	0	0	0	0	0	0	0	0	0	0	0	0	0	0	0	0	1	0	0	0	0	0	0	0	0	0	0	0	0	0	0	0	0	0	0	0	0	0	0	0	0	0	0	0
cra	6	0	0	0	0	0	0	0	0	0	0	0	0	0	0	0	0	0	0	0	0	0	0	0	0	0	0	0	0	0	0	0	0	0	0	0	0	0	0	0	0	0	0	0	0	0	0	0	0
gatR_1	147	0	0	0	0	0	0	0	0	0	0	0	0	0	0	0	0	0	0	0	0	0	0	0	0	0	0	0	0	0	0	0	0	0	0	0	0	0	0	0	0	0	0	0	0	0	0	0	0
soxR	289	0	0	0	0	0	0	0	0	0	0	0	0	0	0	0	0	0	0	0	0	0	0	0	1	0	0	0	0	0	0	0	0	0	0	0	0	0	0	0	0	0	0	0	-1	0	0	0	0
soxS	288	0	0	0	0	0	0	0	0	0	0	0	0	0	0	0	0	0	0	0	0	0	0	0	0	0	0	0	0	0	0	0	0	0	0	0	0	0	0	0	0	0	0	0	0	0	0	0	0
arcA	322	0	0	0	0	0	0	0	0	0	0	0	0	0	0	0	0	0	0	0	0	0	0	0	-1	0	0	0	0	0	0	0	0	0	0	0	0	0	0	0	0	0	0	0	0	0	0	0	0
fnr	89	0	0	0	0	0	0	0	0	0	0	0	0	0	0	0	0	0	0	0	0	0	0	0	1	0	0	0	0	0	0	0	0	0	0	0	0	0	0	0	0	0	0	0	1	0	0	0	0
oxyR	280	0	0	0	0	0	0	0	0	0	0	0	0	0	0	0	0	0	0	0	0	0	0	0	0	0	0	0	0	0	0	0	0	0	0	0	0	0	0	0	0	0	0	0	0	0	0	0	0
cynR	24	0	0	0	0	0	0	0	0	0	0	0	0	0	0	0	0	0	0	0	0	0	0	0	0	1	0	0	0	0	0	0	0	0	0	0	0	0	0	0	0	0	0	0	0	0	0	0	0
rob	320	0	0	0	0	0	0	0	0	0	0	0	0	0	0	0	0	0	0	0	0	0	0	0	0	0	1	0	0	0	0	0	0	0	0	0	0	0	0	0	0	0	0	0	0	0	0	0	0
betI	20	0	0	0	0	0	0	0	0	0	0	0	0	0	0	0	0	0	0	0	0	0	0	0	0	0	0	-1	0	0	0	0	0	0	0	0	0	0	0	0	0	0	0	0	0	0	0	0	0
cytR	277	0	0	0	0	0	0	0	0	0	0	0	0	0	0	0	0	0	0	0	0	0	0	0	0	0	0	0	-1	0	0	0	0	0	0	0	0	0	0	0	0	0	0	0	0	0	0	0	0
purR	121	0	0	0	0	0	0	0	0	0	0	0	0	0	0	0	0	0	0	0	0	0	0	0	0	0	0	0	0	1	0	0	0	0	0	0	0	0	0	0	0	0	0	0	0	0	0	0	0
narL	78	0	0	0	0	0	0	0	0	0	0	0	0	0	0	0	0	0	0	0	0	0	0	0	0	0	0	0	0	0	0	0	0	0	0	0	0	0	0	0	0	0	0	0	0	0	0	0	0
narP	155	0	0	0	0	0	0	0	0	0	0	0	0	0	0	0	0	0	0	0	0	0	0	0	0	0	0	0	0	0	0	0	0	0	0	0	0	0	0	0	0	0	0	0	0	0	0	0	0
torR	64	0	0	0	0	0	0	0	0	0	0	0	0	0	0	0	0	0	0	0	0	0	0	0	0	0	0	0	0	0	0	0	1	0	0	0	0	0	0	0	0	0	0	0	0	0	0	0	0
cadC	296	0	0	0	0	0	0	0	0	0	0	0	0	0	0	0	0	0	0	0	0	0	0	0	0	0	0	0	0	0	0	0	0	0	0	0	0	0	0	0	0	0	0	0	0	0	0	0	0
rutR	65	0	0	0	0	0	0	0	0	0	0	0	0	0	0	0	0	0	0	0	0	0	0	0	0	0	0	0	0	0	0	0	0	0	-1	-1	0	0	0	0	0	0	0	0	0	0	0	0	0
mazE	3284	0	0	0	0	0	0	0	0	0	0	0	0	0	0	0	0	0	0	0	0	0	0	0	0	0	0	0	0	0	0	0	0	0	0	0	0	0	0	0	0	0	0	0	0	0	0	0	0
mazF	3283	0	0	0	0	0	0	0	0	0	0	0	0	0	0	0	0	0	0	0	0	0	0	0	0	0	0	0	0	0	0	0	0	0	0	0	0	0	0	0	0	0	0	0	0	0	0	0	0
crp	233	0	0	0	0	0	0	0	0	0	0	0	0	0	0	0	0	0	0	0	0	0	0	0	0	0	0	0	0	0	0	0	0	0	0	0	0	1	0	0	0	0	0	0	0	0	0	0	0
leuO	5	0	0	0	0	0	0	0	0	0	0	0	0	0	0	0	0	0	0	0	0	0	0	0	0	0	0	0	0	0	0	0	0	0	0	0	0	0	0	0	0	0	0	0	0	0	0	0	0
chbR	125	0	0	0	0	0	0	0	0	0	0	0	0	0	0	0	0	0	0	0	0	0	0	0	0	0	0	0	0	0	0	0	0	0	0	0	0	0	1	0	0	0	0	0	0	0	0	0	0
lsrR	105	0	0	0	0	0	0	0	0	0	0	0	0	0	0	0	0	0	0	0	0	0	0	0	0	0	0	0	0	0	0	0	0	0	0	0	0	0	0	0	0	0	0	0	0	0	0	0	0
dnaA	261	0	0	0	0	0	0	0	0	0	0	0	0	0	0	0	0	0	0	0	0	0	0	0	0	0	0	0	0	0	0	0	0	0	0	0	0	0	0	0	0	1	0	0	0	0	0	0	0
tyrR	87	0	0	0	0	0	0	0	0	0	0	0	0	0	0	0	0	0	0	0	0	0	0	0	0	0	0	0	0	0	0	0	0	0	0	0	0	0	0	0	0	0	0	0	0	0	0	0	0
cbl	141	0	0	0	0	0	0	0	0	0	0	0	0	0	0	0	0	0	0	0	0	0	0	0	0	0	0	0	0	0	0	0	0	0	0	0	0	0	0	0	0	0	0	0	0	0	0	0	0
argP	203	0	0	0	0	0	0	0	0	0	0	0	0	0	0	0	0	0	0	0	0	0	0	0	0	0	0	0	0	0	0	0	0	0	0	0	0	0	0	0	0	0	0	0	0	0	0	0	0
nrdR	31	0	0	0	0	0	0	0	0	0	0	0	0	0	0	0	0	0	0	0	0	0	0	0	0	0	0	0	0	0	0	0	0	0	0	0	0	0	0	0	0	1	0	0	0	0	0	0	0
fur	50	0	0	0	0	0	0	0	0	0	0	0	0	0	0	0	0	0	0	0	0	0	0	0	0	0	0	0	0	0	0	0	0	0	0	0	0	0	0	0	0	0	0	1	0	0	0	0	0
iscR	173	0	0	0	0	0	0	0	0	0	0	0	0	0	0	0	0	0	0	0	0	0	0	0	0	0	0	0	0	0	0	0	0	0	0	0	0	0	0	0	0	0	0	0	1	0	0	0	0
modE	54	0	0	0	0	0	0	0	0	0	0	0	0	0	0	0	0	0	0	0	0	0	0	0	0	0	0	0	0	0	0	0	0	0	0	0	0	0	0	0	0	0	0	0	0	1	0	0	0
basR	292	0	0	0	0	0	0	0	0	0	0	0	0	0	0	0	0	0	0	0	0	0	0	0	0	0	0	0	0	0	0	0	0	0	0	0	0	0	0	0	0	0	0	0	0	0	0	0	0
cusR	44	0	0	0	0	0	0	0	0	0	0	0	0	0	0	0	0	0	0	0	0	0	0	0	0	0	0	0	0	0	0	0	0	0	0	0	0	0	0	0	0	0	0	0	0	0	0	0	1
phoP	69	0	0	0	0	0	0	0	0	0	0	0	0	0	0	0	0	0	0	0	0	0	0	0	0	0	0	0	0	0	0	0	0	0	0	0	0	0	0	0	0	0	0	0	0	0	0	0	0
yehT	150	0	0	0	0	0	0	0	0	0	0	0	0	0	0	0	0	0	0	0	0	0	0	0	0	0	0	0	0	0	0	0	0	0	0	0	0	0	0	0	0	0	0	0	0	0	0	0	0
glrK	3148	0	0	0	0	0	0	0	0	0	0	0	0	0	0	0	0	0	0	0	0	0	0	0	0	0	0	0	0	0	0	0	0	0	0	0	0	0	0	0	0	0	0	0	0	0	0	0	0
zraR	284	0	0	0	0	0	0	0	0	0	0	0	0	0	0	0	0	0	0	0	0	0	0	0	0	0	0	0	0	0	0	0	0	0	0	0	0	0	0	0	0	0	0	0	0	0	0	0	0
arsR	243	0	0	0	0	0	0	0	0	0	0	0	0	0	0	0	0	0	0	0	0	0	0	0	0	0	0	0	0	0	0	0	0	0	0	0	0	0	0	0	0	0	0	0	0	0	0	0	0
cueR	37	0	0	0	0	0	0	0	0	0	0	0	0	0	0	0	0	0	0	0	0	0	0	0	0	0	0	0	0	0	0	0	0	0	0	0	0	0	0	0	0	0	0	0	0	0	0	0	0
fecR	307	0	0	0	0	0	0	0	0	0	0	0	0	0	0	0	0	0	0	0	0	0	0	0	0	0	0	0	0	0	0	0	0	0	0	0	0	0	0	0	0	0	0	0	0	0	0	0	0
nhaR	1	0	0	0	0	0	0	0	0	0	0	0	0	0	0	0	0	0	0	0	0	0	0	0	0	0	0	0	0	0	0	0	0	0	0	0	0	0	0	0	0	0	0	0	0	0	0	0	0
zntR	231	0	0	0	0	0	0	0	0	0	0	0	0	0	0	0	0	0	0	0	0	0	0	0	0	0	0	0	0	0	0	0	0	0	0	0	0	0	0	0	0	0	0	0	0	0	0	0	0
marR	107	0	0	0	0	0	0	0	0	0	0	0	0	0	0	0	0	0	0	0	0	0	0	0	0	0	0	0	0	0	0	0	0	0	0	0	0	0	0	0	0	0	0	0	0	0	0	0	0
mntR	58	0	0	0	0	0	0	0	0	0	0	0	0	0	0	0	0	0	0	0	0	0	0	0	0	0	0	0	0	0	0	0	0	0	0	0	0	0	0	0	0	0	0	0	0	0	0	0	0
nikR	242	0	0	0	0	0	0	0	0	0	0	0	0	0	0	0	0	0	0	0	0	0	0	0	0	0	0	0	0	0	0	0	0	0	0	0	0	0	0	0	0	0	0	0	0	0	0	0	1
nsrR	298	0	0	0	0	0	0	0	0	0	0	0	0	0	0	0	0	0	0	0	0	0	0	0	0	0	0	0	0	0	0	0	0	0	0	0	0	0	0	0	0	0	0	0	0	0	0	0	0
prpR	23	0	0	0	0	0	0	0	0	0	0	0	0	0	0	0	0	0	0	0	0	0	0	0	0	0	0	0	0	0	0	0	0	0	0	0	0	0	0	0	0	0	0	0	0	0	0	0	0
rcnR	149	0	0	0	0	0	0	0	0	0	0	0	0	0	0	0	0	0	0	0	0	0	0	0	0	0	0	0	0	0	0	0	0	0	0	0	0	0	0	0	0	0	0	0	0	0	0	0	0
yqjI	214	0	0	0	0	0	0	0	0	0	0	0	0	0	0	0	0	0	0	0	0	0	0	0	0	0	0	0	0	0	0	0	0	0	0	0	0	0	0	0	0	0	0	-1	0	0	0	0	0
zur	287	0	0	0	0	0	0	0	0	0	0	0	0	0	0	0	0	0	0	0	0	0	0	0	0	0	0	0	0	0	0	0	0	0	0	0	0	0	0	0	0	0	0	0	0	0	0	0	0
[truncated: 13 more columns]

## Sheet: Summary
	Environmental sources	#interactions	#signals						Genes	source	#interactions		Environmental signals	Environmental sources	analysis variability
	Related to acids	7	7						fhlA	acid	1		Acetate	acid
	Carbon (C) source	27	19						gntR	acid	1		D-lactate	acid		#genes
	Nitrogen (N) source	13	11						lldR	acid	2		Formate	acid		#TFs
	C + N sources	3	3						nanR	acid	1		Gluconate	acid
	C + P sources	4	3						paaX	acid	1		L-lactate	acid		#C = carbon source
	C + N + P sources	1	1						allS	C	1		N-Acetylneuraminate	acid		#N =nitrogen source
	Metals	33	18						araC	C	2		Phenylacetyl-CoA	acid		#P = phosphorous
	Metals + Solphorous	1	1						creB	C	1		beta-D-galactose	C	Yes	#M = metals
	Oxygen (O)	5	1						fucR	C	1		D-allose	C	Yes	#O = oxygen
	Phosphorous (P)	6	5						galR	C	2		D-fructuronate	C	Yes	#SU = supplements
	Phosphorous + O	6	2						galS	C	2		D-fucose	C	Yes	#S = solphorous
	Supplements (AA, precursors)	45	37						idnR	C	1		D-glucose-6-phosphate	C	Yes	#2 = 2 or more sources
		151	108						melR	C	1		D-mannitol	C	Yes
									mtlR	C	1		D-ribose	C	Yes
	Types of mechanisms								rbsR	C	1		D-xylose	C	Yes
	Type I	28							rhaR	C	3		Glucose	C	Yes
	Type II	11							rhaS	C	3		L-arabinose	C	Yes
	Type III	4							rpiR	C	2		L-fucose	C	Yes
	Type IV	28							treR	C	1		L-idonate	C	Yes
	non-characterized	80							uhpA	C	1		L-lyxose	C	Yes
		151							uxuR	C	1		L-mannose	C	Yes
									xylR	C	1		L-rhamnose	C	Yes
	Parameter	Annotation	#interactions	Description					agaR	CN	2		Lactose	C	Yes
	τ	0	36	non-functional conformation					nagC	CN	1		Maltose	C	Yes
		1	57	functional conformation					xapR	CNP	1		Melibiose	C	Yes
		-	58	not reported					cra	CP	1		Trehalose	C	Yes
									gatR_1	CP	1		Galactosamine	CN
	Χ	1	53	TF promoter repressed					glpR	CP	2		GlcNAc-6-P	CN
		-1	16	TF promoter activated					arsR	M	1		N-acethylgalactosamine	CN
		0	32	no variation observed in the TF expression					cueR	M	1		Xanthosine	CNP
		-	50	not well-annotated in literature					cusR	M	1		D-fructose-1-phosphate	CP	Yes
									fecR	M	1		D-galactose-1-phosphate	CP	Yes
									fur	M	2		Glycerol-1-phosphate	CP	Yes
									glrK	M	1		2-Methylcitrate	M
									iscR	M	1		2Fe-2S	M
									marR	M	1		Arsenite	M
									mntR	M	2		Cadmium	M
									modE	M	2		Co2+	M
									nhaR	M	1		Cu+	M
									nikR	M	5		Cu2+	M
									nsrR	M	1		Fe2+	M
									phoP	M	1		Fe3+	M
									prpR	M	1		Ferric citrate	M
									rcnR	M	2		Hg2+	M
									yehT	M	1		Magnesium	M
									yqjI	M	2		Molybdate	M
									zntR	M	3		Nickel	M
									zraR	M	1		Potassium	M
									zur	M	1		Sodium	M
									basR	MS	2		Tungstate	M
									betI	N	1		Zinc	M
									cadC	N	1		ZnSO	MS
									cynR	N	1		1,5-Diaminopentane	N	Yes
									cytR	N	1		Choline	N	Yes
									narL	N	2		Cyanate	N	Yes
									narP	N	2		Cytidine	N	Yes
									purR	N	1		Decanoate	N	Yes
									rob	N	1		Hypoxanthine	N	Yes
									rutR	N	2		Nitrate	N	Yes
									torR	N	1		Nitrite	N	Yes
									arcA	O	1		Thymine	N	Yes
									fnr	O	1		Trimethylamine-N-oxide	N	Yes
									oxyR	O	1		Uracil	N	Yes
									soxR	O	1		Oxygen	O	Yes
									soxS	O	1		4,5-dihydroxy-2,3-pentanedione	P	Yes
									crp	P	1		ADP	P	Yes
									leuO	P	1		cAMP	P	Yes
									lsrR	P	1		Di-acetylchitobiose-6-phosphate	P	Yes
									mazE	P	1		ppGpp	P	Yes
									mazF	P	1		AMP	PO	Yes
									cbl	PO	1		ATP	PO	Yes
									dnaA	PO	1		3HPP	SU
									malT	PO	3		5'-deoxyribose	SU
									nrdR	PO	1		Acetoacetate	SU
									alaS	SU	1		Allantoin	SU
									allR	SU	2		alpha-acetolactate	SU
									argP	SU	3		Arbutin-6-phosphate	SU
									argR	SU	1		Biotin	SU
									asnC	SU	1		Citrate	SU
									atoC	SU	1		D-alanine	SU
									birA	SU	1		D-carnitine	SU
									caiF	SU	2		D-serine	SU
									chbR	SU	2		D-Sorbitol	SU
									cysB	SU	1		Fumarate	SU
									dcuR	SU	2		Glycine	SU
									deoR	SU	1		Glycolate	SU
									dpiA	SU	1		Glyoxylate	SU
									dsdX	SU	1		Homocysteine	SU
									gcvA	SU	1		Hydrogen-peroxide	SU
									gcvR	SU	1		IPTG	SU
									glcC	SU	2		L-alanine	SU
									gutM	SU	1		L-arginine	SU
									iclR	SU	2		L-asparagine	SU
									ilvY	SU	1		L-carnitine	SU
									lacI	SU	2		L-leucine	SU
									lrp	SU	3		L-lysine	SU
									lysR	SU	1		L-Phenylalanine	SU
									metJ	SU	1		L-proline	SU
									metR	SU	1		L-threonine	SU
									mhpR	SU	2		L-Tryptophan	SU
									murR	SU	1		L-Tyrosine	SU
									pdhR	SU	1		N-acetyl-L-serine	SU
									putA	SU	1		N-acetylmuramate-6-phosphate	SU
									srlR	SU	1		Papilin	SU
									tdcA	SU	1		Phosphoenolpyruvate	SU
									tdcR	SU	1		Pyruvate	SU
									trpR	SU	1		S-adenosyl-L-methionine	SU
									tyrR	SU	4		Succinate	SU
									uvrY	SU	1
