# Supplementary material for: An integrative, multi-scale, genome-wide model reveals the phenotypic landscape of Escherichia coli
Source: Mol Syst Biol. 2014 Jul 1;10(7):735. doi: 10.15252/msb.20145108 (PMC4299492; doi:10.15252/msb.20145108)
Supplement: Supplementary file 9 — Supplementary Dataset S6 [file msb0010-0735-sd9.xlsx]

## Sheet: metabolic sources
Carbon source	Amino acid sources	Metals	Nitrogen source	Hydrogen source	Oxygen	Phosphate sources
D-Fructose	5-Methylthio-D-ribose	Calcium	Ammonia	H+	O2	Phosphate
L-Fucose	L-alanine-D-glutamate	Cadmium	Nitrous oxide	H2
D-Glucose 6-phosphate	L-alanine-D-glutamate-meso-2,6-diaminoheptanedioate	Chloride	Nicotinate	H2O
D-Galactose	L-alanine-D-glutamate-meso-2,6-diaminoheptanedioate-D-alanine	Co2+	Ammonia	Hydrogen peroxide
D-Glucose	L-alanine-L-glutamate	Cu+	Ni2+
D-Glucuronate	beta-Alanine	Cu2+	NMN
Glycerol	D-Alanine	Fe2+	Nitric oxide
D-lactate	L-Alanine	Fe3+	Nitrite
L-Lactate	D-Alanyl-D-alanine	Hg2+	Nitrate
Maltose	L-Arginine	K+
D-Mannose	L-Asparagine	Mg
D-Mannitol	L-Aspartate	Mn2+
Succinate	D-Cysteine	Molybdate
D-Glucose 1-phosphate	L-Cysteine	Sodium
sn-Glycero-3-phosphocholine	fructoselysine	Ni2+
sn-Glycero-3-phosphoethanolamine	L-Glutamine	Zinc
Glycerophosphoglycerol	L-Glutamate	tungstate
sn-Glycero-3-phospho-1-inositol	L-Histidine	ferric 2,3-dihydroxybenzoylserine
Glycerophosphoserine	L-Homoserine	Fe(III)hydroxamate
D-Glucose 6-phosphate	L-Isoleucine	Fe(III)hydoxamate, unloaded
beta D-Galactose	L-Leucine	Ferrichrome
alpha-D-Galactose 1-phosphate	L-Lysine	Ferrichrome minus Fe(III)
D-Galactarate	D-Methionine	Fe-enterobactin
D-Galactonate	L-Methionine	ferroxamine
L-Galactonate	L-methionine-R-sulfoxide	ferroxamine minus Fe(3)
Galactitol	L-Methionine S-oxide	selenite
D-Galacturonate	S-Methyl-L-methionine	Selenate
D-Gluconate	Ornithine	Sulfate
D-Glucarate	Phenethylamine	Cob(I)alamin
D-Glucuronate	L-Phenylalanine
D-Glucuronate 1-phosphate	L-Proline
(R)-Glycerate	psicoselysine
Glycerol 2-phosphate	D-Serine
Glycerol 3-phosphate	L-Serine
Glycolate	L-Threonine
Lactose	L-Threonine O-3-phosphate
D-Malate	L-Tryptophan
L-Malate	L-Tyrosine
L-Rhamnose	L-Valine
Sucrose
UDPglucose
UDPgalactose
UDP-D-glucuronate
CO2
