# Supplementary material for: An integrative, multi-scale, genome-wide model reveals the phenotypic landscape of Escherichia coli
Source: Mol Syst Biol. 2014 Jul 1;10(7):735. doi: 10.15252/msb.20145108 (PMC4299492; doi:10.15252/msb.20145108)
Supplement: Supplementary file 10 — Supplementary Dataset S7 [file msb0010-0735-sd10.xlsx]

## Sheet: Description
1. GOterms affected by EcoMAC
# It includes all GO terms: 160 GOs affected by EcoMAC (column A) and 526 GOs non-affected (column B)
2. Ranked list of E. coli genes
Column A-B	All E. coli genes (column A) were ranked according to the number of runs where our algorithm (see Section 7, SOM text) proposed that gene perturbation to maximize the GO-term coverage of those GO terms non-affected by EcoMAC
Then, we applied different filters to select gene perturbation based on different criteria:
Column C	Criteria 1: Genes perturbated in the EcoMAC will not be selected. This column contains the following values:
	0 = gene perturbation not found in the compendium
	1 = gene knock out
	2= gene over-expression
	3 = TF rewiring
	4 = environmental perturbation affecting TFs
	5 = gene found with two or more perturbations described above
Column E	Criteria 2: Genes with a high predicted gene expression diversity when it is implemented that gene knockout. EBA with only experimental interactions was used to predict gene expression under gene knockouts
Column F-G	Criteria 3: Genes with a high predicted gene expression diversity when it is implemented that gene knockout under different environmental conditions. EBA with only experimental interactions was used to predict gene expression under gene knockouts
Column H	Criteria 2bis: Genes with a high predicted gene expression diversity when it is implemented that gene knockout. EBA with both experimental and inferred interactions was used to predict gene expression under gene knockouts
Column I-J	Criteria 3bis: Genes with a high predicted gene expression diversity when it is implemented that gene knockout under different environmental conditions. EBA with both experimental and inferred interactions was used to predict gene expression under gene knockouts
	Genes selected because the KO provides high expression diversity
	The expression of these genes changes significantly under different environments
	Both criteria simultaneously
Column K	Criteria 4: Accumulated percentage of GO terms affected by the list of genes perturbated
3. Potential gene knockouts
Column A	Gene knockout selected by being ranked in the top 200 candidates (column B in the sheet "Ranked list of E. coli genes"
Column B	Acummulated GO-terms coverage (%) by the addition of genes proposed in the Column A
Column C	Gene Description
Column D	GO-terms affected by the list of gene perturbations in Column A
Note that the name genes in bold were experimentally implemented

## Sheet: 1. GOterms affected by EcoMAC
GO-Term affected by EcoMAC	GO-Term non-affected by EcoMAC
GO:0000160 phosphorelay signal transduction system	GO:0006629 lipid metabolic process
GO:0000746 conjugation	GO:0006812 cation transport
GO:0000902 cell morphogenesis	GO:0008610 lipid biosynthetic process
GO:0000910 cytokinesis	GO:0051186 cofactor metabolic process
GO:0000917 barrier septum assembly	GO:0051188 cofactor biosynthetic process
GO:0000918 barrier septum site selection	GO:0006790 sulfur compound metabolic process
GO:0005975 carbohydrate metabolic process	GO:0016051 carbohydrate biosynthetic process
GO:0005990 lactose catabolic process	GO:0055085 transmembrane transport
GO:0005996 monosaccharide metabolic process	GO:0030001 metal ion transport
GO:0006011 UDP-glucose metabolic process	GO:0034220 ion transmembrane transport
GO:0006163 purine nucleotide metabolic process	GO:0046365 monosaccharide catabolic process
GO:0006164 purine nucleotide biosynthetic process	GO:0000271 polysaccharide biosynthetic process
GO:0006207 'de novo' pyrimidine nucleobase biosynthetic process	GO:0006631 fatty acid metabolic process
GO:0006259 DNA metabolic process	GO:0019318 hexose metabolic process
GO:0006260 DNA replication	GO:0046942 carboxylic acid transport
GO:0006261 DNA-dependent DNA replication	GO:0006396 RNA processing
GO:0006265 DNA topological change	GO:0008653 lipopolysaccharide metabolic process
GO:0006270 DNA replication initiation	GO:0009103 lipopolysaccharide biosynthetic process
GO:0006275 regulation of DNA replication	GO:0015031 protein transport
GO:0006281 DNA repair	GO:0000272 polysaccharide catabolic process
GO:0006289 nucleotide-excision repair	GO:0006399 tRNA metabolic process
GO:0006298 mismatch repair	GO:0008643 carbohydrate transport
GO:0006304 DNA modification	GO:0009063 cellular amino acid catabolic process
GO:0006306 DNA methylation	GO:0009311 oligosaccharide metabolic process
GO:0006308 DNA catabolic process	GO:0009435 NAD biosynthetic process
GO:0006310 DNA recombination	GO:0019674 NAD metabolic process
GO:0006352 DNA-dependent transcription initiation	GO:0034470 ncRNA processing
GO:0006353 DNA-dependent transcription termination	GO:0070301 cellular response to hydrogen peroxide
GO:0006402 mRNA catabolic process	GO:0006084 acetyl-CoA metabolic process
GO:0006412 translation	GO:0006865 amino acid transport
GO:0006417 regulation of translation	GO:0009448 gamma-aminobutyric acid metabolic process
GO:0006457 protein folding	GO:0046416 D-amino acid metabolic process
GO:0006464 cellular protein modification process	GO:0006085 acetyl-CoA biosynthetic process
GO:0006468 protein phosphorylation	GO:0006596 polyamine biosynthetic process
GO:0006473 protein acetylation	GO:0006006 glucose metabolic process
GO:0006474 N-terminal protein amino acid acetylation	GO:0006522 alanine metabolic process
GO:0006476 protein deacetylation	GO:0006546 glycine catabolic process
GO:0006508 proteolysis	GO:0006555 methionine metabolic process
GO:0006520 cellular amino acid metabolic process	GO:0008216 spermidine metabolic process
GO:0006528 asparagine metabolic process	GO:0008295 spermidine biosynthetic process
GO:0006537 glutamate biosynthetic process	GO:0009078 pyruvate family amino acid metabolic process
GO:0006544 glycine metabolic process	GO:0009086 methionine biosynthetic process
GO:0006545 glycine biosynthetic process	GO:0009451 RNA modification
GO:0006561 proline biosynthetic process	GO:0046654 tetrahydrofolate biosynthetic process
GO:0006725 cellular aromatic compound metabolic process	GO:0005991 trehalose metabolic process
GO:0006730 one-carbon metabolic process	GO:0006531 aspartate metabolic process
GO:0006793 phosphorus metabolic process	GO:0009450 gamma-aminobutyric acid catabolic process
GO:0006796 phosphate-containing compound metabolic process	GO:0044275 cellular carbohydrate catabolic process
GO:0006807 nitrogen compound metabolic process	GO:0009062 fatty acid catabolic process
GO:0006810 transport	GO:0015682 ferric iron transport
GO:0006811 ion transport	GO:0032259 methylation
GO:0006817 phosphate ion transport	GO:0034614 cellular response to reactive oxygen species
GO:0006950 response to stress	GO:0042822 pyridoxal phosphate metabolic process
GO:0006974 response to DNA damage stimulus	GO:0043213 bacteriocin transport
GO:0006979 response to oxidative stress	GO:0000096 sulfur amino acid metabolic process
GO:0007049 cell cycle	GO:0006004 fucose metabolic process
GO:0007165 signal transduction	GO:0006166 purine ribonucleoside salvage
GO:0008152 metabolic process	GO:0006576 cellular biogenic amine metabolic process
GO:0008156 negative regulation of DNA replication	GO:0006605 protein targeting
GO:0008652 cellular amino acid biosynthetic process	GO:0006635 fatty acid beta-oxidation
GO:0009056 catabolic process	GO:0009094 L-phenylalanine biosynthetic process
GO:0009058 biosynthetic process	GO:0009156 ribonucleoside monophosphate biosynthetic process
GO:0009059 macromolecule biosynthetic process	GO:0009265 2'-deoxyribonucleotide biosynthetic process
GO:0009061 anaerobic respiration	GO:0015684 ferrous iron transport
GO:0009116 nucleoside metabolic process	GO:0015886 heme transport
GO:0009117 nucleotide metabolic process	GO:0019299 rhamnose metabolic process
GO:0009132 nucleoside diphosphate metabolic process	GO:0019344 cysteine biosynthetic process
GO:0009163 nucleoside biosynthetic process	GO:0034599 cellular response to oxidative stress
GO:0009164 nucleoside catabolic process	GO:0000303 response to superoxide
GO:0009165 nucleotide biosynthetic process	GO:0006007 glucose catabolic process
GO:0009166 nucleotide catabolic process	GO:0006213 pyrimidine nucleoside metabolic process
GO:0009186 deoxyribonucleoside diphosphate metabolic process	GO:0006779 porphyrin-containing compound biosynthetic process
GO:0009234 menaquinone biosynthetic process	GO:0006801 superoxide metabolic process
GO:0009263 deoxyribonucleotide biosynthetic process	GO:0009113 purine nucleobase biosynthetic process
GO:0009266 response to temperature stimulus	GO:0009152 purine ribonucleotide biosynthetic process
GO:0009267 cellular response to starvation	GO:0009436 glyoxylate catabolic process
GO:0009296 flagellum assembly	GO:0015891 siderophore transport
GO:0009307 DNA restriction-modification system	GO:0015986 ATP synthesis coupled proton transport
GO:0009313 oligosaccharide catabolic process	GO:0019430 removal of superoxide radicals
GO:0009372 quorum sensing	GO:0001887 selenium compound metabolic process
GO:0009386 translational attenuation	GO:0006523 alanine biosynthetic process
GO:0009399 nitrogen fixation	GO:0006633 fatty acid biosynthetic process
GO:0009408 response to heat	GO:0006749 glutathione metabolic process
GO:0009432 SOS response	GO:0006824 cobalt ion transport
GO:0009605 response to external stimulus	GO:0006826 iron ion transport
GO:0009628 response to abiotic stimulus	GO:0009060 aerobic respiration
GO:0009636 response to toxic substance	GO:0009447 putrescine catabolic process
GO:0009987 cellular process	GO:0015774 polysaccharide transport
GO:0009991 response to extracellular stimulus	GO:0015889 cobalamin transport
GO:0010468 regulation of gene expression	GO:0042354 L-fucose metabolic process
GO:0010608 posttranscriptional regulation of gene expression	GO:0046348 amino sugar catabolic process
GO:0010628 positive regulation of gene expression	GO:0055070 copper ion homeostasis
GO:0010629 negative regulation of gene expression	GO:0000270 peptidoglycan metabolic process
GO:0014070 response to organic cyclic compound	GO:0005977 glycogen metabolic process
GO:0015698 inorganic anion transport	GO:0006086 acetyl-CoA biosynthetic process from pyruvate
GO:0015858 nucleoside transport	GO:0006644 phospholipid metabolic process
GO:0015969 guanosine tetraphosphate metabolic process	GO:0006750 glutathione biosynthetic process
GO:0016036 cellular response to phosphate starvation	GO:0006760 folic acid-containing compound metabolic process
GO:0016052 carbohydrate catabolic process	GO:0015912 short-chain fatty acid transport
GO:0016070 RNA metabolic process	GO:0017003 protein-heme linkage
GO:0016310 phosphorylation	GO:0019301 rhamnose catabolic process
GO:0017148 negative regulation of translation	GO:0042558 pteridine-containing compound metabolic process
GO:0018106 peptidyl-histidine phosphorylation	GO:0051262 protein tetramerization
GO:0018339 peptidyl-L-beta-methylthioaspartic acid biosynthetic process from peptidyl-aspartic acid	GO:0006527 arginine catabolic process
GO:0019284 L-methionine biosynthetic process from S-adenosylmethionine	GO:0006532 aspartate biosynthetic process
GO:0019438 aromatic compound biosynthetic process	GO:0006571 tyrosine biosynthetic process
GO:0019439 aromatic compound catabolic process	GO:0006878 cellular copper ion homeostasis
GO:0019538 protein metabolic process	GO:0009088 threonine biosynthetic process
GO:0019568 arabinose catabolic process	GO:0016259 selenocysteine metabolic process
GO:0019752 carboxylic acid metabolic process	GO:0042823 pyridoxal phosphate biosynthetic process
GO:0030092 regulation of flagellum assembly	GO:0006047 UDP-N-acetylglucosamine metabolic process
GO:0030174 regulation of DNA-dependent DNA replication initiation	GO:0006541 glutamine metabolic process
GO:0030261 chromosome condensation	GO:0006591 ornithine metabolic process
GO:0031365 N-terminal protein amino acid modification	GO:0006825 copper ion transport
GO:0031427 response to methotrexate	GO:0015992 proton transport
GO:0031554 regulation of DNA-dependent transcription termination	GO:0019563 glycerol catabolic process
GO:0031555 transcriptional attenuation	GO:0042254 ribosome biogenesis
GO:0031564 transcription antitermination	GO:0044036 cell wall macromolecule metabolic process
GO:0032297 negative regulation of DNA-dependent DNA replication initiation	GO:0046349 amino sugar biosynthetic process
GO:0032506 cytokinetic process	GO:0000256 allantoin catabolic process
GO:0032508 DNA duplex unwinding	GO:0006221 pyrimidine nucleotide biosynthetic process
GO:0032774 RNA biosynthetic process	GO:0006222 UMP biosynthetic process
GO:0032784 regulation of DNA-dependent transcription elongation	GO:0006637 acyl-CoA metabolic process
GO:0032968 positive regulation of transcription elongation from RNA polymerase II promoter	GO:0008033 tRNA processing
GO:0033554 cellular response to stress	GO:0008615 pyridoxine biosynthetic process
GO:0042126 nitrate metabolic process	GO:0009249 protein lipoylation
GO:0042128 nitrate assimilation	GO:0016042 lipid catabolic process
GO:0042221 response to chemical stimulus	GO:0019835 cytolysis
GO:0042274 ribosomal small subunit biogenesis	GO:0019852 L-ascorbic acid metabolic process
GO:0042455 ribonucleoside biosynthetic process	GO:0022900 electron transport chain
GO:0042594 response to starvation	GO:0042891 antibiotic transport
GO:0043165 Gram-negative-bacterium-type cell outer membrane assembly	GO:0051260 protein homooligomerization
GO:0043241 protein complex disassembly	GO:0051338 regulation of transferase activity
GO:0043412 macromolecule modification	GO:0006014 D-ribose metabolic process
GO:0044237 cellular metabolic process	GO:0006044 N-acetylglucosamine metabolic process
GO:0044248 cellular catabolic process	GO:0006168 adenine salvage
GO:0044262 cellular carbohydrate metabolic process	GO:0006241 CTP biosynthetic process
GO:0045333 cellular respiration	GO:0006567 threonine catabolic process
GO:0046034 ATP metabolic process	GO:0006829 zinc ion transport
GO:0046352 disaccharide catabolic process	GO:0008654 phospholipid biosynthetic process
GO:0046677 response to antibiotic	GO:0009252 peptidoglycan biosynthetic process
GO:0048518 positive regulation of biological process	GO:0009273 peptidoglycan-based cell wall biogenesis
GO:0048519 negative regulation of biological process	GO:0009312 oligosaccharide biosynthetic process
GO:0050821 protein stabilization	GO:0009442 allantoin assimilation pathway
GO:0050896 response to stimulus	GO:0015675 nickel cation transport
GO:0050906 detection of stimulus involved in sensory perception	GO:0019394 glucarate catabolic process
GO:0051085 chaperone mediated protein folding requiring cofactor	GO:0019582 D-galactarate catabolic process
GO:0051171 regulation of nitrogen compound metabolic process	GO:0044038 cell wall macromolecule biosynthetic process
GO:0051205 protein insertion into membrane	GO:0045859 regulation of protein kinase activity
GO:0051252 regulation of RNA metabolic process	GO:0000162 tryptophan biosynthetic process
GO:0051259 protein oligomerization	GO:0006231 dTMP biosynthetic process
GO:0051276 chromosome organization	GO:0006235 dTTP biosynthetic process
GO:0051301 cell division	GO:0006566 threonine metabolic process
GO:0051302 regulation of cell division	GO:0006783 heme biosynthetic process
GO:0051603 proteolysis involved in cellular protein catabolic process	GO:0009101 glycoprotein biosynthetic process
GO:0051782 negative regulation of cell division	GO:0009236 cobalamin biosynthetic process
GO:0055114 oxidation-reduction process	GO:0009310 amine catabolic process
GO:0065002 intracellular protein transmembrane transport	GO:0009446 putrescine biosynthetic process
GO:0065007 biological regulation	GO:0015751 arabinose transport
GO:0080134 regulation of response to stress	GO:0019305 dTDP-rhamnose biosynthetic process
	GO:0019634 organic phosphonate metabolic process
	GO:0034755 iron ion transmembrane transport
	GO:0006097 glyoxylate cycle
	GO:0006542 glutamine biosynthetic process
	GO:0006805 xenobiotic metabolic process
	GO:0008616 queuosine biosynthetic process
	GO:0009396 folic acid-containing compound biosynthetic process
	GO:0009410 response to xenobiotic stimulus
	GO:0010038 response to metal ion
	GO:0042168 heme metabolic process
	GO:0000302 response to reactive oxygen species
	GO:0006072 glycerol-3-phosphate metabolic process
	GO:0006364 rRNA processing
	GO:0006414 translational elongation
	GO:0006525 arginine metabolic process
	GO:0006526 arginine biosynthetic process
	GO:0006534 cysteine metabolic process
	GO:0009085 lysine biosynthetic process
	GO:0009089 lysine biosynthetic process via diaminopimelate
	GO:0015937 coenzyme A biosynthetic process
	GO:0016072 rRNA metabolic process
	GO:0017001 antibiotic catabolic process
	GO:0019402 galactitol metabolic process
	GO:0042026 protein refolding
	GO:0042493 response to drug
	GO:0043094 cellular metabolic compound salvage
	GO:0043100 pyrimidine nucleobase salvage
	GO:0046487 glyoxylate metabolic process
	GO:0006177 GMP biosynthetic process
	GO:0006400 tRNA modification
	GO:0006430 lysyl-tRNA aminoacylation
	GO:0008535 respiratory chain complex IV assembly
	GO:0009082 branched-chain amino acid biosynthetic process
	GO:0015740 C4-dicarboxylate transport
	GO:0015768 maltose transport
	GO:0031119 tRNA pseudouridine synthesis
	GO:0042742 defense response to bacterium
	GO:0042873 aldonate transport
	GO:0045860 positive regulation of protein kinase activity
	GO:0050790 regulation of catalytic activity
	GO:0006071 glycerol metabolic process
	GO:0006090 pyruvate metabolic process
	GO:0006144 purine nucleobase metabolic process
	GO:0006188 IMP biosynthetic process
	GO:0006397 mRNA processing
	GO:0006461 protein complex assembly
	GO:0006612 protein targeting to membrane
	GO:0006614 SRP-dependent cotranslational protein targeting to membrane
	GO:0006928 cellular component movement
	GO:0009090 homoserine biosynthetic process
	GO:0009106 lipoate metabolic process
	GO:0009107 lipoate biosynthetic process
	GO:0009225 nucleotide-sugar metabolic process
	GO:0015725 gluconate transport
	GO:0019323 pentose catabolic process
	GO:0019622 3-(3-hydroxy)phenylpropionate catabolic process
	GO:0030258 lipid modification
	GO:0042542 response to hydrogen peroxide
	GO:0045733 acetate catabolic process
	GO:0046174 polyol catabolic process
	GO:0000027 ribosomal large subunit assembly
	GO:0005978 glycogen biosynthetic process
	GO:0006119 oxidative phosphorylation
	GO:0006183 GTP biosynthetic process
	GO:0006228 UTP biosynthetic process
	GO:0006535 cysteine biosynthetic process from serine
	GO:0009438 methylglyoxal metabolic process
	GO:0015821 methionine transport
	GO:0015833 peptide transport
	GO:0019354 siroheme biosynthetic process
	GO:0019673 GDP-mannose metabolic process
	GO:0042773 ATP synthesis coupled electron transport
	GO:0043039 tRNA aminoacylation
	GO:0048473 D-methionine transport
	GO:0051649 establishment of localization in cell
	GO:0000103 sulfate assimilation
	GO:0001514 selenocysteine incorporation
	GO:0006030 chitin metabolic process
	GO:0006378 mRNA polyadenylation
	GO:0006418 tRNA aminoacylation for protein translation
	GO:0006420 arginyl-tRNA aminoacylation
	GO:0006426 glycyl-tRNA aminoacylation
	GO:0006573 valine metabolic process
	GO:0006772 thiamine metabolic process
	GO:0006828 manganese ion transport
	GO:0009228 thiamine biosynthetic process
	GO:0009239 enterobactin biosynthetic process
	GO:0009268 response to pH
	GO:0009297 pilus assembly
	GO:0015847 putrescine transport
	GO:0019645 anaerobic electron transport chain
	GO:0033014 tetrapyrrole biosynthetic process
	GO:0042178 xenobiotic catabolic process
	GO:0048034 heme O biosynthetic process
	GO:0002098 tRNA wobble uridine modification
	GO:0006040 amino sugar metabolic process
	GO:0006106 fumarate metabolic process
	GO:0006223 uracil salvage
	GO:0006869 lipid transport
	GO:0006884 cell volume homeostasis
	GO:0009099 valine biosynthetic process
	GO:0009597 detection of virus
	GO:0010447 response to acidity
	GO:0015887 pantothenate transmembrane transport
	GO:0016114 terpenoid biosynthetic process
	GO:0016260 selenocysteine biosynthetic process
	GO:0019303 D-ribose catabolic process
	GO:0019419 sulfate reduction
	GO:0030254 protein secretion by the type III secretion system
	GO:0031556 transcriptional attenuation by ribosome
	GO:0033539 fatty acid beta-oxidation using acyl-CoA dehydrogenase
	GO:0042744 hydrogen peroxide catabolic process
	GO:0042780 tRNA 3'-end processing
	GO:0043043 peptide biosynthetic process
	GO:0043687 post-translational protein modification
	GO:0005992 trehalose biosynthetic process
	GO:0006012 galactose metabolic process
	GO:0006206 pyrimidine nucleobase metabolic process
	GO:0006493 protein O-linked glycosylation
	GO:0006970 response to osmotic stress
	GO:0015812 gamma-aminobutyric acid transport
	GO:0015977 carbon fixation
	GO:0015979 photosynthesis
	GO:0015995 chlorophyll biosynthetic process
	GO:0016485 protein processing
	GO:0018055 peptidyl-lysine lipoylation
	GO:0019404 galactitol catabolic process
	GO:0019854 L-ascorbic acid catabolic process
	GO:0046952 ketone body catabolic process
	GO:0001539 ciliary or flagellar motility
	GO:0006113 fermentation
	GO:0006808 regulation of nitrogen utilization
	GO:0008202 steroid metabolic process
	GO:0009226 nucleotide-sugar biosynthetic process
	GO:0009269 response to desiccation
	GO:0009405 pathogenesis
	GO:0009607 response to biotic stimulus
	GO:0015794 glycerol-3-phosphate transport
	GO:0015813 L-glutamate transport
	GO:0019395 fatty acid oxidation
	GO:0030573 bile acid catabolic process
	GO:0031388 organic acid phosphorylation
	GO:0042882 L-arabinose transport
	GO:0046417 chorismate metabolic process
	GO:0048870 cell motility
	GO:0001510 RNA methylation
	GO:0006098 pentose-phosphate shunt
	GO:0006229 dUTP biosynthetic process
	GO:0006821 chloride transport
	GO:0009073 aromatic amino acid family biosynthetic process
	GO:0009098 leucine biosynthetic process
	GO:0009190 cyclic nucleotide biosynthetic process
	GO:0015758 glucose transport
	GO:0015772 oligosaccharide transport
	GO:0015848 spermidine transport
	GO:0019478 D-amino acid catabolic process
	GO:0019856 pyrimidine nucleobase biosynthetic process
	GO:0045454 cell redox homeostasis
	GO:0046080 dUTP metabolic process
	GO:0001522 pseudouridine synthesis
	GO:0005980 glycogen catabolic process
	GO:0005993 trehalose catabolic process
	GO:0006415 translational termination
	GO:0006428 isoleucyl-tRNA aminoacylation
	GO:0006518 peptide metabolic process
	GO:0006563 L-serine metabolic process
	GO:0006754 ATP biosynthetic process
	GO:0009168 purine ribonucleoside monophosphate biosynthetic process
	GO:0009250 glucan biosynthetic process
	GO:0015793 glycerol transport
	GO:0016998 cell wall macromolecule catabolic process
	GO:0019363 pyridine nucleotide biosynthetic process
	GO:0019543 propionate catabolic process
	GO:0019584 galactonate catabolic process
	GO:0019853 L-ascorbic acid biosynthetic process
	GO:0030244 cellulose biosynthetic process
	GO:0042779 tRNA 3'-trailer cleavage
	GO:0042867 pyruvate catabolic process
	GO:0050920 regulation of chemotaxis
	GO:0006000 fructose metabolic process
	GO:0006096 glycolysis
	GO:0006536 glutamate metabolic process
	GO:0006564 L-serine biosynthetic process
	GO:0009440 cyanate catabolic process
	GO:0015670 carbon dioxide transport
	GO:0015671 oxygen transport
	GO:0015696 ammonium transport
	GO:0015846 polyamine transport
	GO:0042916 alkylphosphonate transport
	GO:0006069 ethanol oxidation
	GO:0006419 alanyl-tRNA aminoacylation
	GO:0006465 signal peptide processing
	GO:0006886 intracellular protein transport
	GO:0006935 chemotaxis
	GO:0009242 colanic acid biosynthetic process
	GO:0009243 O antigen biosynthetic process
	GO:0009306 protein secretion
	GO:0009395 phospholipid catabolic process
	GO:0015762 rhamnose transport
	GO:0015824 proline transport
	GO:0018298 protein-chromophore linkage
	GO:0019217 regulation of fatty acid metabolic process
	GO:0019294 keto-3-deoxy-D-manno-octulosonic acid biosynthetic process
	GO:0019357 nicotinate nucleotide biosynthetic process
	GO:0019509 L-methionine salvage from methylthioadenosine
	GO:0019544 arginine catabolic process to glutamate
	GO:0042330 taxis
	GO:0042450 arginine biosynthetic process via ornithine
	GO:0046168 glycerol-3-phosphate catabolic process
	GO:0006013 mannose metabolic process
	GO:0006108 malate metabolic process
	GO:0006171 cAMP biosynthetic process
	GO:0006276 plasmid maintenance
	GO:0006470 protein dephosphorylation
	GO:0006569 tryptophan catabolic process
	GO:0006879 cellular iron ion homeostasis
	GO:0006885 regulation of pH
	GO:0008360 regulation of cell shape
	GO:0009097 isoleucine biosynthetic process
	GO:0015888 thiamine transport
	GO:0019619 protocatechuate catabolic process
	GO:0030091 protein repair
	GO:0030541 plasmid partitioning
	GO:0043085 positive regulation of catalytic activity
	GO:0045227 capsule polysaccharide biosynthetic process
	GO:0045718 negative regulation of flagellum assembly
	GO:0046685 response to arsenic-containing substance
	GO:0006032 chitin catabolic process
	GO:0009750 response to fructose stimulus
	GO:0015940 pantothenate biosynthetic process
	GO:0019380 3-phenylpropionate catabolic process
	GO:0019665 anaerobic amino acid catabolic process
	GO:0043086 negative regulation of catalytic activity
	GO:0046688 response to copper ion
	GO:0046718 viral entry into host cell
	GO:0046835 carbohydrate phosphorylation
	GO:0002097 tRNA wobble base modification
	GO:0005985 sucrose metabolic process
	GO:0006099 tricarboxylic acid cycle
	GO:0006662 glycerol ether metabolic process
	GO:0009401 phosphoenolpyruvate-dependent sugar phosphotransferase system
	GO:0015734 taurine transport
	GO:0015771 trehalose transport
	GO:0019572 L-arabinose catabolic process
	GO:0022904 respiratory electron transport chain
	GO:0034194 D-galactonate catabolic process
	GO:0000023 maltose metabolic process
	GO:0006189 'de novo' IMP biosynthetic process
	GO:0006284 base-excision repair
	GO:0009253 peptidoglycan catabolic process
	GO:0009255 Entner-Doudoroff pathway
	GO:0015716 organic phosphonate transport
	GO:0019068 virion assembly
	GO:0019281 L-methionine biosynthetic process from homoserine via O-succinyl-L-homoserine and cystathionine
	GO:0030153 bacteriocin immunity
	GO:0033611 oxalate catabolic process
	GO:0042413 carnitine catabolic process
	GO:0043064 flagellum organization
	GO:0043066 negative regulation of apoptotic process
	GO:0045226 extracellular polysaccharide biosynthetic process
	GO:0045493 xylan catabolic process
	GO:0055072 iron ion homeostasis
	GO:0006529 asparagine biosynthetic process
	GO:0006557 S-adenosylmethioninamine biosynthetic process
	GO:0006835 dicarboxylic acid transport
	GO:0006858 extracellular transport
	GO:0015693 magnesium ion transport
	GO:0015739 sialic acid transport
	GO:0022610 biological adhesion
	GO:0045490 pectin catabolic process
	GO:0051715 cytolysis in other organism
	GO:0005989 lactose biosynthetic process
	GO:0006002 fructose 6-phosphate metabolic process
	GO:0006146 adenine catabolic process
	GO:0006268 DNA unwinding involved in replication
	GO:0006479 protein methylation
	GO:0006799 polyphosphate biosynthetic process
	GO:0009294 DNA mediated transformation
	GO:0010124 phenylacetate catabolic process
	GO:0015753 D-xylose transport
	GO:0017038 protein import
	GO:0019285 glycine betaine biosynthetic process from choline
	GO:0042545 cell wall modification
	GO:0051224 negative regulation of protein transport
	GO:0051604 protein maturation
	GO:0051726 regulation of cell cycle
	GO:0007205 protein kinase C-activating G-protein coupled receptor signaling pathway
	GO:0009245 lipid A biosynthetic process
	GO:0009254 peptidoglycan turnover
	GO:0009403 toxin biosynthetic process
	GO:0030163 protein catabolic process
	GO:0031167 rRNA methylation
	GO:0042255 ribosome assembly
	GO:0044092 negative regulation of molecular function
	GO:0046690 response to tellurium ion
	GO:0006278 RNA-dependent DNA replication
	GO:0006282 regulation of DNA repair
	GO:0006814 sodium ion transport
	GO:0007155 cell adhesion
	GO:0008272 sulfate transport
	GO:0009246 enterobacterial common antigen biosynthetic process
	GO:0009423 chorismate biosynthetic process
	GO:0015689 molybdate ion transport
	GO:0019242 methylglyoxal biosynthetic process
	GO:0042245 RNA repair
	GO:0006274 DNA replication termination
	GO:0006813 potassium ion transport
	GO:0006855 drug transmembrane transport
	GO:0007059 chromosome segregation
	GO:0030245 cellulose catabolic process
	GO:0043711 pilus organization
	GO:0046470 phosphatidylcholine metabolic process
	GO:0015628 protein secretion by the type II secretion system
	GO:0016311 dephosphorylation
	GO:0009264 deoxyribonucleotide catabolic process
	GO:0017004 cytochrome complex assembly
	GO:0019858 cytosine metabolic process
	GO:0030420 establishment of competence for transformation
	GO:0008299 isoprenoid biosynthetic process
	GO:0006094 gluconeogenesis
	GO:0010033 response to organic substance
	GO:0046656 folic acid biosynthetic process
	GO:0016226 iron-sulfur cluster assembly
	GO:0019521 D-gluconate metabolic process
	GO:0009437 carnitine metabolic process
	GO:0043093 cytokinesis by binary fission
	GO:0006580 ethanolamine metabolic process
	GO:0006777 Mo-molybdopterin cofactor biosynthetic process
	GO:0006413 translational initiation
	GO:0009244 lipopolysaccharide core region biosynthetic process
	GO:0000105 histidine biosynthetic process
	GO:0032196 transposition
	GO:0015074 DNA integration
	GO:0006744 ubiquinone biosynthetic process
	GO:0009102 biotin biosynthetic process
	GO:0006401 RNA catabolic process
	GO:0006857 oligopeptide transport
	GO:0001680 tRNA 3'-terminal CCA addition
	GO:0001682 tRNA 5'-leader removal
	GO:0006233 dTDP biosynthetic process
	GO:0006421 asparaginyl-tRNA aminoacylation
	GO:0006422 aspartyl-tRNA aminoacylation
	GO:0006423 cysteinyl-tRNA aminoacylation
	GO:0006424 glutamyl-tRNA aminoacylation
	GO:0006425 glutaminyl-tRNA aminoacylation
	GO:0006427 histidyl-tRNA aminoacylation
	GO:0006429 leucyl-tRNA aminoacylation
	GO:0006431 methionyl-tRNA aminoacylation
	GO:0006432 phenylalanyl-tRNA aminoacylation
	GO:0006433 prolyl-tRNA aminoacylation
	GO:0006434 seryl-tRNA aminoacylation
	GO:0006435 threonyl-tRNA aminoacylation
	GO:0006436 tryptophanyl-tRNA aminoacylation
	GO:0006437 tyrosyl-tRNA aminoacylation
	GO:0006438 valyl-tRNA aminoacylation
	GO:0006556 S-adenosylmethionine biosynthetic process
	GO:0009231 riboflavin biosynthetic process
	GO:0015941 pantothenate catabolic process
	GO:0016075 rRNA catabolic process
	GO:0019277 UDP-N-acetylgalactosamine biosynthetic process
	GO:0019877 diaminopimelate biosynthetic process
	GO:0030259 lipid glycosylation
	GO:0042158 lipoprotein biosynthetic process
	GO:0042953 lipoprotein transport
	GO:0045717 negative regulation of fatty acid biosynthetic process
	GO:0051258 protein polymerization

## Sheet: 2. Ranked list of E. coli genes
	Ranking	criteria 1	criteria 2	criteria 3	criteria 2bis	criteria 3bis	criteria 4
Gene name	Probability (%) = #runs in which gene was proposed	Gene perturbed in our Microarray Compendium	Gene expression diverity under gene KO	Gene expression diverity under gene KO and different environments	Gene expression diverity under gene KO	Gene expression diverity under gene KO and different environments	% GO terms affected by perturbing the genes proposed
thyA	78	0	0	0	0	0	0.570342
ffs	74	0	0	0	0	0	1.14068
metN	73	0	0	1	0	1	1.71103
ndk	73	0	0	0	0	0	2.28137
cysG	73	0	1	1	1	1	2.6616
cyoE	72	0	0	0	0	0	3.80228
glyS	72	0	0	0	0	0	4.18251
fadE	71	0	1	0	1	0	4.56274
ompA	71	0	0	0	0	0	4.75285
upp	71	0	0	0	0	0	5.51331
panF	71	0	0	0	0	0	5.89354
fliI	71	0	0	0	0	0	6.65399
arnT	70	0	0	0	0	0	7.03422
gabP	70	0	0	0	0	0	8.93536
ppc	70	0	0	0	0	0	9.12548
lplA	70	0	0	0	0	0	9.5057
ydiF	70	0	0	0	0	0	10.2662
yifB	70	0	0	0	0	0	10.8365
hdhA	69	0	0	0	0	0	11.4068
dcd	68	0	1	1	0	0	11.7871
ileS	67	0	0	0	0	0	11.9772
cheZ	67	0	0	0	0	0	12.1673
ecoZ	67	0	0	0	0	0	12.7376
amtB	66	0	0	0	0	0	13.1179
fadR	65	0	1	1	1	1	13.6882
alaS	65	0	0	0	0	0	14.2586
mtn	65	0	0	0	0	0	14.4487
frmA	65	0	0	0	0	0	14.6388
pncB	65	0	0	0	0	0	15.2091
astE	65	0	1	0	0	0	15.5894
glpD	65	0	0	0	0	0	16.1597
rhaT	65	0	1	0	1	0	16.3498
argH	65	0	1	0	1	0	16.73
paaJ	64	0	0	0	0	0	16.9202
cyaA	64	0	0	0	0	0	17.1103
ydeH	64	0	0	0	0	0	17.4905
parC	64	0	0	0	0	0	17.6806
cra	63	0	0	0	0	0	17.8707
tdcD	63	0	0	0	0	0	18.6312
chiA	63	0	0	0	0	0	19.3916
ycjM	62	0	0	0	0	0	19.5817
metA	61	0	0	0	0	0	20.3422
yagH	61	0	0	0	0	0	20.5323
yccA	61	0	0	1	0	0	20.7224
groL	61	0	0	0	0	0	21.1027
speD	60	0	0	0	0	0	22.0532
nanC	60	0	1	0	1	0	22.2433
hlyE	60	0	0	0	0	0	22.8137
kduI	60	0	0	0	0	0	23.0038
ppk	59	0	1	1	0	1	23.1939
ade	59	0	0	0	0	0	23.5741
pfkA	59	0	0	0	0	0	23.7643
lacA	59	0	0	0	0	0	24.1445
ybhC	59	0	1	0	0	0	24.3346
minC	59	0	0	0	0	0	24.5247
napD	59	0	0	0	0	0	24.9049
rhlE	58	0	0	0	0	0	25.0951
yegS	58	0	0	0	0	0	25.2852
cvpA	58	0	0	0	0	0	25.4753
mgsA	57	0	0	0	0	0	25.6654
ykfC	57	0	1	0	1	0	25.8555
recX	57	0	0	0	0	0	26.0456
rssA	56	0	0	0	0	0	26.4259
tus	56	0	1	0	0	0	26.616
bcsZ	56	0	0	0	0	0	26.9962
tonB	54	0	0	0	0	0	27.9468
ycaI	54	0	1	0	0	0	28.1369
ptsN	54	0	0	0	0	0	28.8973
ackA	53	0	1	0	0	0	29.8479
tyrB	50	0	0	0	0	0	30.6084
garK	49	0	0	0	0	0	31.1787
lpd	48	0	0	0	0	0	33.0798
cof	48	0	0	0	0	0	33.4601
secB	48	0	0	0	0	0	33.8403
hpt	47	0	0	0	0	0	34.7909
lipA	47	0	0	0	1	0	35.1711
glpT	45	0	0	0	1	0	35.7414
arnC	45	0	0	0	0	0	36.5019
arnD	45	0	1	0	1	0	37.4525
glnB	45	0	0	0	0	0	37.8327
putP	44	0	0	0	0	0	38.2129
otsB	44	0	0	0	0	0	38.5932
rpsO	44	0	0	0	0	0	38.9734
thiP	43	0	0	0	0	0	39.5437
selA	43	0	0	0	0	0	40.4943
frdD	43	0	0	0	0	0	40.8745
aceF	42	0	0	0	0	0	41.0646
gutQ	42	0	0	0	0	0	41.2548
cysH	42	0	1	1	0	1	42.0152
asnA	42	0	0	0	0	0	42.2053
ilvE	42	0	0	0	0	0	42.3954
bluF	41	0	0	0	0	0	42.5856
eutA	41	0	0	0	0	0	43.346
tnaC	41	0	0	0	0	0	43.9163
nagB	40	0	0	0	0	0	44.4867
rffE	40	0	0	0	0	0	44.6768
epmA	40	0	0	0	0	0	45.057
katG	39	0	0	0	0	0	45.4373
cusA	38	0	0	0	0	0	46.1977
gatY	38	0	0	0	0	0	46.7681
rbsK	38	0	0	1	0	0	47.1483
corA	38	0	0	0	0	0	47.7186
dosC	38	0	0	0	0	0	47.9087
malZ	37	0	0	0	0	0	48.0989
apt	37	0	0	1	0	1	48.289
mdtJ	37	0	0	0	0	0	48.4791
galK	36	0	0	1	0	0	48.8593
dkgA	36	0	0	1	0	1	49.4297
rbsD	36	0	0	0	0	0	49.6198
sodA	36	0	0	0	0	0	50.3802
pcnB	36	0	0	0	0	0	50.7605
nagA	35	0	0	0	0	0	50.9506
katE	35	0	0	0	0	0	51.5209
mntH	35	0	1	0	0	0	52.0913
sppA	35	0	0	0	0	0	52.2814
ccmF	35	0	0	0	0	0	52.8517
ygcO	35	0	0	0	0	0	53.0418
zupT	34	0	0	0	0	0	53.2319
dacB	34	0	0	0	0	0	53.2319
metL	34	0	0	1	0	1	53.8023
wzc	34	0	1	1	0	1	53.9924
gatD	33	0	0	0	0	0	53.9924
iscS	33	0	0	0	0	0	54.3726
dgoA	33	0	1	0	1	0	54.7529
dkgB	32	0	0	0	0	0	54.7529
tauA	32	0	0	0	0	0	54.943
mdtI	32	0	0	0	0	0	55.1331
frc	32	0	0	0	0	0	55.3232
rffG	32	0	0	0	0	0	55.8935
rrrQ	32	0	0	0	0	0	56.8441
prmA	32	0	0	0	0	0	57.2243
prlC	32	0	0	0	0	0	57.4144
nrfE	32	0	1	0	0	1	57.4144
ampC	32	0	1	0	0	1	57.6046
glxR	31	0	0	0	0	0	58.1749
lipB	31	0	0	0	0	0	58.1749
nagK	31	0	1	0	0	1	58.365
selD	31	0	1	0	0	1	58.9354
cpsG	31	0	0	0	0	0	59.5057
crr	31	0	0	0	0	0	59.8859
garR	31	0	0	0	0	0	60.2662
treB	31	0	0	0	0	0	60.4563
safA	31	0	0	0	0	0	60.4563
hofQ	31	0	0	0	0	0	60.8365
cbrA	31	0	0	0	0	0	61.0266
dgt	30	0	0	0	0	0	61.2167
codA	30	0	0	0	0	0	61.4068
tauB	30	0	0	0	0	0	61.4068
fumC	30	0	0	0	0	0	61.597
manA	30	0	0	0	0	0	61.9772
setB	30	0	0	0	0	0	62.3574
cysD	30	0	0	1	0	1	62.3574
malP	30	0	0	0	0	0	62.7376
tehA	30	0	0	0	0	0	62.9278
yghD	30	0	1	1	0	0	63.1179
gspM	30	0	0	0	0	0	63.1179
selB	30	0	1	0	1	0	63.1179
cbrC	30	0	0	0	0	0	63.1179
fimI	30	0	0	0	0	0	63.308
aldA	29	0	0	0	0	0	64.0684
oxc	29	0	0	0	0	0	64.0684
dgoK	29	0	1	0	0	0	64.0684
rtcB	29	0	0	0	0	0	64.2586
mhpA	28	0	0	0	0	0	64.8289
mhpC	28	0	0	0	0	0	65.2091
hmp	28	0	0	0	0	0	65.2091
gshA	28	0	0	0	0	0	66.1597
treF	28	0	0	0	0	0	66.3498
rrrD	28	0	0	0	0	0	66.3498
tehB	28	0	0	0	0	0	66.3498
alkB	28	0	0	0	0	0	66.3498
rluD	28	0	0	0	0	0	66.73
panD	27	0	0	0	0	0	67.6806
cynT	27	0	0	0	0	0	67.8707
glnK	27	0	0	0	0	0	67.8707
ybbN	27	0	0	0	0	0	68.251
wcaB	27	0	0	0	0	0	68.6312
prmB	27	0	0	0	0	0	68.6312
glxK	26	0	0	0	0	0	68.6312
speF	26	0	0	0	0	0	68.8213
pgpB	26	0	0	0	0	0	69.5817
puuP	26	0	0	0	0	0	70.1521
sad	26	0	0	0	0	0	70.3422
otsA	26	0	0	0	0	0	70.3422
rfbA	26	0	0	0	0	0	70.5323
hisP	26	0	1	0	1	0	71.1027
idi	26	0	0	0	0	0	71.1027
speC	26	0	1	0	0	0	71.1027
thrA	25	0	0	0	0	0	71.1027
gltJ	25	0	0	0	0	0	71.4829
clcB	25	0	0	0	0	0	72.0532
sodC	25	0	0	0	0	0	72.0532
fruK	25	0	0	0	0	0	72.2433
araE	25	0	0	0	0	0	72.6236
lysS	25	0	1	1	1	1	72.6236
kdsD	25	0	0	0	0	0	72.6236
malQ	25	0	0	0	0	0	72.6236
glgX	25	0	0	0	0	0	72.6236
ytfE	25	0	0	0	0	0	72.6236
usg	25	0	0	0	0	0	73.0038
carA	24	0	0	0	0	0	73.5741
codB	24	0	0	0	0	0	73.5741
mhpB	24	0	0	0	0	0	73.5741
cusC	24	0	0	0	0	0	73.7643
araG	24	0	0	0	1	0	73.7643
tnaA	24	0	0	0	1	0	73.7643
malE	24	0	0	0	0	0	74.1445
deoC	24	0	0	0	0	0	74.1445
phr	24	0	0	0	0	0	74.1445
tolQ	24	0	0	0	0	0	74.3346
ycjU	24	0	0	0	0	0	74.3346
phnC	24	0	0	0	0	0	74.5247
clcA	23	0	0	0	0	0	74.5247
galU	23	0	0	0	0	0	74.5247
eda	23	0	0	0	0	0	74.7148
sstT	23	0	0	0	0	0	75.2852
folP	23	0	0	0	0	0	76.0456
pabA	23	0	0	0	0	0	76.2357
glpF	23	0	0	0	0	0	76.2357
proP	23	0	0	0	0	0	76.2357
idnT	23	0	0	0	0	0	76.616
mscK	23	0	0	0	0	0	76.8061
mdtK	23	0	1	0	1	0	77.1863
cusF	22	0	0	0	0	0	77.1863
serC	22	0	0	0	0	0	77.5665
sodB	22	0	0	0	0	0	77.5665
araF	22	0	0	0	0	0	77.5665
gmd	22	0	0	0	0	0	77.5665
fucO	22	0	1	0	1	0	77.5665
exbB	22	0	0	0	0	0	77.7567
gltS	22	0	0	0	0	0	77.7567
mgtA	22	0	0	0	0	0	77.9468
yjjG	22	0	1	0	1	0	77.9468
yodD	22	0	0	0	0	0	77.9468
wzb	22	0	0	0	0	0	78.327
truC	22	0	0	0	0	0	78.5171
glgS	22	0	0	1	0	1	78.7072
priA	22	0	0	0	0	0	78.8973
yjaA	22	0	0	0	0	0	78.8973
tbpA	21	0	0	0	0	0	78.8973
acnB	21	0	0	0	0	0	79.4677
cusB	21	0	0	0	0	0	79.4677
fiu	21	0	0	0	0	0	79.6578
treA	21	0	0	1	0	1	79.6578
purU	21	0	0	1	0	1	80.038
nudB	21	0	0	1	1	1	80.038
trxC	21	0	0	1	1	1	80.038
glmM	21	0	0	0	0	0	80.038
mdh	21	0	0	0	0	0	80.2281
cdh	21	0	0	0	0	0	80.2281
fsaB	21	0	0	0	0	0	80.2281
lysC	21	0	0	1	0	1	80.2281
ulaD	21	0	0	0	0	0	80.6084
yfeO	21	0	0	0	0	0	80.6084
deaD	21	0	0	0	0	0	80.6084
bcsA	21	0	0	0	0	0	80.9886
uvrD	21	0	0	0	0	0	80.9886
modE	20	0	0	0	0	0	81.1787
araB	20	0	0	0	0	0	81.3688
cynS	20	0	0	0	0	0	81.3688
pgpA	20	0	0	0	0	0	81.3688
asnB	20	0	0	0	0	0	81.3688
ptsG	20	0	0	0	0	0	81.3688
maeA	20	0	0	0	0	0	81.3688
aroH	20	0	0	0	0	0	81.749
edd	20	0	0	0	0	0	81.749
tyrA	20	0	0	0	0	0	81.9392
cysJ	20	0	0	0	0	0	82.1293
speA	20	0	1	0	1	0	82.1293
folB	20	0	0	0	0	0	82.1293
glgA	20	0	0	0	0	0	82.1293
avtA	20	0	0	0	0	0	82.5095
fpr	20	0	0	0	0	0	82.5095
yafQ	20	0	1	0	1	0	82.6996
tgt	20	0	0	1	0	1	82.8897
ybdK	20	0	0	0	0	0	83.0798
hinT	20	0	0	0	0	0	83.27
cvrA	20	0	0	0	0	0	83.4601
betB	19	0	0	0	0	0	83.6502
cynX	19	0	1	0	1	0	83.6502
entE	19	0	0	0	0	0	83.8403
gltK	19	0	0	0	0	0	83.8403
pgl	19	0	1	0	1	0	83.8403
pyrF	19	0	0	0	0	0	83.8403
gnd	19	0	0	0	0	0	84.0304
purF	19	0	1	0	1	0	84.2205
cysM	19	0	0	0	0	0	84.2205
hemF	19	0	0	1	0	1	84.4106
gshB	19	0	0	0	0	0	84.4106
tolC	19	0	0	0	0	0	84.7909
alr	19	0	0	0	0	0	84.7909
phnN	19	0	0	0	0	0	85.1711
lysU	19	0	0	0	0	0	85.1711
treC	19	0	1	0	1	0	85.1711
tolB	19	0	0	0	0	0	85.1711
yedQ	19	0	0	0	0	0	85.1711
raiA	19	0	0	0	0	0	85.3612
feoA	19	0	1	0	1	0	85.5513
fimD	19	0	0	0	0	0	85.5513
carB	18	0	0	0	0	0	85.5513
araD	18	0	0	0	0	0	85.5513
gltI	18	0	0	0	0	0	85.5513
mngB	18	0	0	0	0	0	85.5513
trxB	18	0	0	0	0	0	85.5513
dadA	18	0	0	0	0	0	85.5513
pdxH	18	0	0	0	0	0	85.5513
wzzB	18	0	0	0	0	0	85.5513
udk	18	0	0	0	0	0	85.5513
ccmC	18	0	0	0	0	0	85.7414
nuoI	18	0	0	0	0	0	85.7414
cysK	18	0	0	0	0	0	85.7414
glgB	18	0	0	0	0	0	85.7414
cysE	18	0	0	0	0	0	85.7414
hemN	18	0	0	0	0	0	85.7414
ulaE	18	0	0	0	0	0	85.7414
gntP	18	0	0	0	0	0	85.7414
fixC	18	0	0	1	0	0	85.9316
rluA	18	0	0	0	0	0	86.1217
queA	18	0	0	0	0	0	86.3118
etp	18	0	0	1	0	0	86.3118
hchA	18	0	0	0	0	0	86.3118
xerD	18	0	0	0	0	0	86.3118
bcsC	18	0	0	0	0	0	86.3118
xerC	18	0	0	0	0	0	86.3118
yihS	18	0	0	0	0	0	86.3118
nadR	17	0	0	0	1	0	86.3118
nadC	17	0	0	0	0	0	86.3118
fepA	17	0	0	0	0	0	86.3118
modA	17	0	0	0	0	0	86.5019
poxB	17	0	0	0	0	0	86.5019
pabB	17	0	0	0	0	0	86.5019
pta	17	0	0	0	0	0	86.5019
dsdA	17	0	0	0	0	0	86.5019
nadB	17	0	0	0	0	0	86.5019
speB	17	0	0	0	0	0	86.5019
zntA	17	0	0	0	0	0	86.5019
sgbE	17	0	0	0	0	0	86.5019
fieF	17	0	0	0	0	0	86.5019
xylE	17	0	0	0	0	0	86.692
thrL	17	0	0	0	0	0	86.692
yfdG	17	0	0	1	0	0	86.692
secG	17	0	0	1	0	1	86.8821
tusA	17	0	0	0	0	0	87.0722
rep	17	0	0	0	0	0	87.0722
phnJ	17	0	0	0	0	0	87.2624
phnD	17	0	0	0	0	0	87.2624
betI	16	0	0	0	0	0	87.2624
caiB	16	0	0	0	0	0	87.4525
panB	16	0	0	0	0	0	87.4525
gloB	16	0	0	0	0	0	87.4525
betA	16	0	0	1	0	1	87.4525
allD	16	0	0	1	0	1	87.4525
entF	16	0	0	1	0	1	87.4525
nadA	16	0	0	0	0	0	87.4525
pyrC	16	2	0	0	0	0	87.2624
feaB	16	0	0	0	0	0	87.4525
rfbB	16	0	0	0	0	0	87.4525
glpA	16	0	0	1	0	1	87.4525
nuoB	16	0	0	1	0	0	88.0228
ptsH	16	0	0	1	0	1	88.0228
cysA	16	0	0	1	0	1	88.2129
gcvT	16	0	0	0	0	0	88.2129
glgC	16	0	0	0	0	0	88.2129
nikA	16	0	0	0	0	0	88.2129
xylG	16	0	0	0	0	0	88.2129
pgi	16	0	0	0	0	0	88.403
ulaG	16	0	0	0	0	0	88.403
ulaF	16	0	0	0	0	0	88.403
fixX	16	0	0	0	0	0	88.403
tolA	16	0	0	0	0	0	88.403
yciH	16	0	0	0	0	0	88.403
abgT	16	0	0	0	0	0	88.403
wza	16	0	0	0	0	0	88.403
truA	16	0	0	0	0	0	88.403
yhcN	16	0	0	0	0	0	88.403
rplA	16	0	0	0	0	0	88.403
aceK	16	0	0	0	0	0	88.403
phnE_1	16	0	0	0	0	0	88.403
prpR	15	0	0	0	0	0	88.403
kefC	15	0	0	0	0	0	88.5932
queC	15	0	0	0	0	0	88.5932
fepC	15	0	0	0	0	0	88.5932
entB	15	0	0	0	0	0	88.5932
trpD	15	0	0	0	0	0	88.5932
fadD	15	0	0	0	0	0	88.5932
lpxM	15	0	0	0	0	0	88.5932
aroC	15	0	0	0	0	0	88.7833
gabT	15	0	0	0	0	0	88.7833
glcB	15	0	0	0	0	0	88.7833
argD	15	0	0	0	0	0	88.7833
gntT	15	0	0	0	0	0	88.7833
ompL	15	0	0	0	0	0	88.7833
hemE	15	0	0	0	0	0	88.7833
malG	15	0	0	0	0	0	88.7833
malF	15	0	0	0	0	0	88.7833
lamB	15	0	0	0	0	0	88.7833
acs	15	0	0	0	0	0	88.7833
rsmH	15	0	0	0	0	0	89.1635
arfB	15	0	0	0	0	0	89.1635
etk	15	0	0	0	0	0	89.1635
dbpA	15	0	0	0	0	0	89.1635
ynbD	15	0	0	0	0	0	89.1635
prc	15	0	0	0	0	0	89.3536
fliL	15	0	0	0	0	0	90.3042
plaP	15	0	0	0	0	0	90.3042
hycI	15	0	0	0	0	0	90.3042
insK	15	0	0	0	0	0	90.4943
dtd	15	0	0	0	0	0	90.4943
gmhB	14	0	0	0	0	0	90.6844
copA	14	0	0	0	0	0	90.6844
ybcF	14	0	0	0	0	0	90.6844
aqpZ	14	0	0	0	0	0	90.6844
lpxL	14	0	0	0	0	0	90.6844
pabC	14	0	0	0	0	0	90.6844
nagZ	14	0	0	0	0	0	90.8745
sufS	14	0	0	0	0	0	91.0646
dcyD	14	0	0	0	0	0	91.0646
rfbC	14	0	0	0	0	0	91.0646
pbpG	14	0	0	0	0	0	91.2548
ccmA	14	0	0	0	0	0	91.2548
nuoL	14	0	0	0	0	0	91.4449
nuoK	14	0	0	0	0	0	91.4449
alaC	14	0	0	0	0	0	91.4449
purM	14	0	0	0	0	0	91.4449
purL	14	0	0	0	0	0	91.4449
pheA	14	0	0	0	0	0	91.4449
fucA	14	0	0	0	0	0	91.4449
gcvP	14	0	0	0	0	0	91.4449
epd	14	0	0	0	0	0	91.4449
mltC	14	0	0	0	0	0	91.4449
exbD	14	0	0	0	0	0	91.4449
ilvN	14	0	0	0	0	0	91.4449
trxA	14	0	0	0	0	0	91.4449
rffA	14	0	0	1	0	1	91.4449
pyrB	14	0	0	1	0	1	91.4449
leuL	14	0	0	1	0	1	91.4449
chiP	14	0	0	0	0	0	91.4449
macB	14	0	0	0	0	0	91.4449
rcnA	14	0	0	0	0	0	91.4449
agaV	14	0	0	0	0	0	91.4449
degQ	14	0	0	1	0	1	91.4449
rlmJ	14	0	0	1	0	1	91.4449
mnmG	14	0	0	0	0	0	91.635
setA	13	0	0	0	0	0	91.635
panC	13	0	0	0	0	0	91.635
mhpE	13	0	0	0	0	0	91.635
aroL	13	0	0	0	0	0	91.635
purK	13	0	0	0	0	0	91.635
purE	13	0	0	0	0	0	91.635
aroG	13	0	0	0	0	0	91.635
gpmA	13	0	0	0	0	0	91.635
trpA	13	0	0	0	0	0	91.635
puuA	13	0	0	0	0	0	91.635
nuoA	13	0	0	0	0	0	91.635
pdxK	13	0	0	0	0	0	91.635
guaB	13	0	0	0	0	0	91.635
fucK	13	0	0	0	0	0	91.635
gcvH	13	0	0	0	0	0	91.635
ubiH	13	0	0	0	0	0	91.8251
bioH	13	0	0	0	0	0	91.8251
arsC	13	0	0	0	0	0	91.8251
xylF	13	0	0	0	0	0	91.8251
xylH	13	0	0	0	0	0	91.8251
sbp	13	0	0	0	0	0	91.8251
purD	13	0	0	0	0	0	91.8251
mpl	13	0	0	0	0	0	91.8251
zapD	13	0	0	0	0	0	91.8251
prpE	13	0	0	0	0	0	91.8251
rzpD	13	0	0	0	0	0	91.8251
rzpR	13	0	0	0	0	0	91.8251
epmC	13	0	0	0	0	0	91.8251
srmB	13	0	0	0	0	0	91.8251
rlmM	13	0	0	0	0	0	92.0152
rnr	13	0	0	0	0	0	92.2053
insN-2	13	0	0	0	0	0	92.3954
insO-2	13	0	0	0	0	0	92.3954
mdoB	13	0	0	0	0	0	92.3954
caiD	12	0	0	0	0	0	92.3954
allB	12	0	0	0	0	0	92.3954
galT	12	0	0	0	0	0	92.3954
modB	12	0	0	0	0	0	92.3954
modC	12	0	0	0	0	0	92.3954
bioF	12	0	0	0	0	0	92.5856
bioC	12	0	0	0	0	0	92.5856
ldcA	12	0	0	0	0	0	92.5856
sdaA	12	0	0	0	0	0	92.5856
ugd	12	0	0	0	0	0	92.5856
thiM	12	0	0	0	0	0	92.5856
ccmD	12	0	0	0	0	0	92.5856
nuoG	12	0	0	0	0	0	92.5856
nuoE	12	0	0	0	0	0	92.5856
hisQ	12	0	0	0	0	0	92.5856
ubiX	12	0	0	0	0	0	92.5856
lpxP	12	0	0	0	0	0	92.5856
gabD	12	0	0	0	0	0	92.5856
garL	12	0	0	0	0	0	92.5856
arsB	12	0	0	0	0	0	92.5856
dppD	12	0	0	0	0	0	92.5856
ghrB	12	0	0	0	0	0	92.5856
pyrE	12	0	0	0	0	0	92.5856
ubiE	12	0	0	0	0	0	92.5856
tpiA	12	0	0	0	0	0	92.5856
glpK	12	0	0	0	0	0	92.5856
aceB	12	0	0	0	0	0	92.5856
malK	12	0	0	0	0	0	92.5856
adiC	12	0	0	0	0	0	92.5856
dnaK	12	0	0	1	0	0	92.5856
caiA	12	0	0	0	0	0	92.5856
entH	12	0	0	0	0	0	92.5856
rlmI	12	0	0	0	0	0	92.5856
uspE	12	0	0	0	0	0	92.5856
cutC	12	0	0	0	0	0	92.5856
tar	12	0	0	0	0	0	92.5856
ftnA	12	0	0	1	0	1	92.5856
rsmE	12	0	0	0	0	0	92.5856
mutY	12	0	0	0	0	0	92.7757
envZ	12	0	0	1	0	1	92.7757
rsmG	12	0	0	0	0	0	92.7757
mioC	12	0	0	0	0	0	92.7757
rhaM	12	0	0	0	0	0	92.7757
hflC	12	0	0	0	0	0	93.1559
prfC	12	0	0	0	0	0	93.1559
dmlR	11	0	0	0	0	0	93.1559
dsdX	11	0	0	0	0	0	93.1559
lpcA	11	0	0	0	0	0	93.1559
prpD	11	0	0	0	0	0	93.1559
panE	11	0	0	0	0	0	93.1559
ybaS	11	0	0	0	0	0	93.1559
allC	11	0	0	0	0	0	93.1559
entA	11	0	0	0	0	0	93.1559
aroA	11	0	0	0	0	0	93.1559
pyrD	11	0	0	0	0	0	93.1559
dadX	11	0	0	0	0	0	93.1559
trpC	11	0	0	0	0	0	93.1559
puuE	11	0	0	0	0	0	93.1559
folM	11	0	0	0	0	0	93.1559
ppsA	11	0	0	0	0	0	93.1559
purT	11	0	0	0	0	0	93.1559
tyrP	11	0	0	0	0	0	93.1559
cpsB	11	0	0	0	0	0	93.1559
ccmE	11	0	0	1	0	0	93.1559
nuoH	11	0	0	0	0	0	93.1559
alaA	11	0	0	0	0	0	93.1559
cysW	11	0	0	0	0	0	93.1559
hcaF	11	0	0	0	0	0	93.1559
aroE	11	0	0	0	0	0	93.1559
livH	11	0	0	0	0	0	93.1559
glnA	11	0	0	0	0	0	93.1559
serB	11	0	0	0	0	0	93.1559
ybbB	11	0	0	0	0	0	93.1559
clpS	11	0	0	0	0	0	93.1559
ycbB	11	0	0	0	0	0	93.1559
efeB	11	0	0	0	0	0	93.1559
yceJ	11	0	0	0	0	0	93.1559
ynfK	11	0	0	0	0	0	93.1559
rsmF	11	0	0	0	0	0	93.1559
hisL	11	0	0	0	0	0	93.346
ccmG	11	0	0	0	0	0	93.346
eutT	11	0	0	0	0	0	93.5361
ratA	11	0	0	0	0	0	93.5361
zapA	11	0	0	0	0	0	93.5361
yqjA	11	0	0	0	0	0	93.5361
elbB	11	0	0	0	0	0	93.5361
gspJ	11	0	0	0	0	0	93.5361
tusD	11	0	0	0	0	0	93.5361
rraA	11	0	0	0	0	0	93.5361
phnK	11	0	0	0	0	0	93.5361
cutA	11	0	0	0	0	0	93.5361
rlmB	11	0	0	0	0	0	93.5361
rraB	11	0	0	0	0	0	93.5361
rsmC	11	0	0	1	0	0	93.5361
pdxA	10	0	0	0	0	0	93.5361
gpt	10	0	0	0	0	0	93.5361
prpB	10	0	0	1	0	0	93.5361
ddlA	10	0	0	0	0	0	93.5361
thiI	10	0	0	0	0	0	93.5361
bioD	10	0	0	0	0	0	93.5361
glnP	10	0	0	0	0	0	93.5361
potH	10	0	0	0	0	0	93.5361
potI	10	0	0	0	0	0	93.5361
icd	10	0	0	0	0	0	93.5361
emtA	10	0	0	0	0	0	93.5361
chaA	10	0	0	0	0	0	93.5361
znuA	10	0	0	0	0	0	93.9163
cobU	10	0	0	0	0	0	93.9163
rfbD	10	0	0	0	0	0	93.9163
nuoN	10	0	0	0	0	0	93.9163
nuoJ	10	0	0	0	0	0	93.9163
nuoF	10	0	0	0	0	0	93.9163
pdxB	10	0	0	0	0	0	93.9163
guaA	10	0	0	1	0	1	93.9163
hcaD	10	0	0	1	0	1	93.9163
glyA	10	0	0	0	0	0	93.9163
cysC	10	0	0	0	0	0	93.9163
serA	10	0	0	0	0	0	93.9163
bacA	10	0	0	0	0	0	93.9163
pck	10	0	0	0	0	0	93.9163
ilvB	10	0	0	0	0	0	93.9163
ilvD	10	0	0	0	0	0	93.9163
ilvC	10	0	0	0	0	0	93.9163
wzzE	10	0	0	0	0	0	93.9163
rhaD	10	0	0	0	0	0	93.9163
metF	10	0	0	0	0	0	93.9163
metH	10	0	0	0	0	0	93.9163
adiA	10	0	0	0	0	0	93.9163
fixA	10	0	0	0	0	0	93.9163
intD	10	0	0	0	0	0	94.1065
rimK	10	0	0	0	0	0	94.1065
rlmC	10	0	0	0	0	0	94.1065
flgJ	10	0	0	0	0	0	94.1065
rluE	10	0	0	0	0	0	94.1065
relE	10	2	0	0	0	0	93.5361
yebA	10	0	0	0	0	0	94.1065
cmoA	10	0	0	0	0	0	94.1065
fliR	10	0	0	0	0	0	94.1065
rlmN	10	0	0	0	0	0	94.1065
mscS	10	0	0	0	0	0	94.1065
agaD	10	0	0	0	0	0	94.1065
agaI	10	0	0	0	0	0	94.1065
yraI	10	0	0	0	0	0	94.1065
rng	10	0	0	0	0	0	94.1065
rsmB	10	0	0	0	0	0	94.1065
gspD	10	0	0	0	0	0	94.1065
rsmD	10	0	0	0	0	0	94.1065
ilvM	10	0	0	0	0	0	94.1065
rplK	10	0	0	0	0	0	94.1065
nrfG	10	0	0	0	0	0	94.1065
epmB	10	0	0	0	0	0	94.1065
caiF	9	0	0	0	0	0	94.1065
caiT	9	0	0	0	0	0	94.1065
ilvI	9	0	0	0	0	0	94.1065
ilvH	9	0	0	0	0	0	94.1065
gsk	9	0	0	0	0	0	94.1065
ubiF	9	0	0	0	0	0	94.1065
nagE	9	0	0	0	0	0	94.1065
sucB	9	0	0	0	0	0	94.1065
bioB	9	0	0	0	0	0	94.1065
paaC	9	0	0	0	0	0	94.2966
ydiB	9	0	0	0	0	0	94.2966
aroD	9	0	0	0	0	0	94.2966
hisH	9	0	0	0	0	0	94.2966
preA	9	0	0	0	0	0	94.2966
arnA	9	0	0	0	0	0	94.2966
hisJ	9	0	0	0	0	0	94.2966
cysU	9	0	0	0	0	0	94.2966
hcaC	9	0	0	0	0	0	94.2966
aroF	9	0	0	0	0	0	94.2966
hycC	9	0	0	0	0	0	94.2966
queD	9	0	0	0	0	0	94.2966
sdaC	9	0	0	0	0	0	94.2966
rpiA	9	0	0	0	0	0	94.2966
yggF	9	0	0	0	0	0	94.2966
rpe	9	0	0	0	0	0	94.2966
aroB	9	0	0	0	0	0	94.2966
aroK	9	0	0	0	0	0	94.2966
feoB	9	0	0	0	0	0	94.2966
ggt	9	0	0	0	0	0	94.2966
ugpB	9	0	0	0	0	0	94.2966
dppF	9	0	0	0	0	0	94.4867
eptB	9	0	0	0	0	0	94.4867
atpC	9	0	0	0	0	0	94.4867
atpF	9	0	0	0	0	0	94.4867
rfe	9	0	0	0	0	0	94.4867
rffC	9	0	0	0	0	0	94.4867
rhaA	9	0	0	1	0	1	94.4867
rhaB	9	0	0	0	0	0	94.4867
thiH	9	0	0	0	0	0	94.4867
thiC	9	0	0	0	0	0	94.4867
purH	9	0	0	0	0	0	94.4867
rsmA	9	0	0	0	0	0	94.4867
gluQ	9	0	0	0	0	0	94.4867
yafK	9	0	0	0	0	0	94.4867
aat	9	0	0	0	0	0	94.4867
zapC	9	0	0	0	0	0	94.4867
efeU_1	9	0	0	0	0	0	94.4867
ycfS	9	0	0	0	0	0	94.4867
trpL	9	0	0	0	0	0	94.4867
intR	9	0	0	0	0	0	94.4867
nth	9	0	0	0	0	0	94.4867
mntP	9	0	0	0	0	0	94.4867
fliJ	9	0	0	1	0	1	94.4867
fliO	9	0	0	0	0	0	94.4867
yegX	9	0	0	0	0	0	94.4867
ccmH	9	0	0	0	0	0	94.4867
truD	9	0	0	0	0	0	94.4867
mzrA	9	0	0	0	0	0	94.4867
gspF	9	0	0	0	0	0	94.4867
tusB	9	0	0	0	0	0	94.4867
slyD	9	0	0	0	0	0	94.4867
nfuA	9	0	0	0	0	0	94.4867
rsmJ	9	0	0	0	0	0	94.4867
bcsQ	9	0	0	0	0	0	94.4867
trmL	9	0	0	0	0	0	94.4867
emrD	9	0	0	0	0	0	94.4867
tatB	9	0	0	0	0	0	94.4867
hslV	9	0	0	0	0	0	94.4867
phnP	9	0	0	0	0	0	94.4867
yjhF	9	0	0	0	0	0	94.4867
nhaA	8	0	0	0	0	0	94.4867
araA	8	0	0	0	0	0	94.4867
leuA	8	0	0	0	0	0	94.4867
speE	8	0	0	0	0	0	94.4867
mrcB	8	0	0	0	0	0	94.4867
betT	8	0	0	0	0	0	94.4867
mhpD	8	0	0	0	0	0	94.4867
mhpF	8	0	0	0	0	0	94.4867
glnH	8	0	0	0	0	0	94.4867
gsiC	8	0	0	0	0	0	94.4867
potG	8	0	0	0	0	0	94.4867
cydD	8	0	0	0	0	0	94.4867
thiK	8	0	0	0	0	0	94.4867
nhaB	8	0	0	0	0	0	94.4867
acnA	8	0	0	0	0	0	94.4867
paaZ	8	0	0	0	0	0	94.4867
pdxY	8	0	0	0	0	0	94.4867
sufE	8	0	0	0	0	0	94.4867
hisB	8	0	0	0	0	0	94.4867
hisA	8	0	0	0	0	0	94.4867
arnF	8	0	0	0	0	0	94.4867
hisM	8	0	0	0	0	0	94.4867
cysP	8	0	0	0	0	0	94.4867
purC	8	0	0	0	0	0	94.4867
hyfE	8	0	0	0	0	0	94.4867
purN	8	0	0	0	0	0	94.4867
hcaB	8	0	0	1	0	0	94.4867
fucP	8	0	0	0	0	0	94.4867
mltA	8	0	0	0	0	0	94.4867
rfaE	8	0	0	0	0	0	94.4867
ugpA	8	0	0	0	0	0	94.4867
livJ	8	0	0	0	0	0	94.4867
dctA	8	0	0	0	0	0	94.4867
dppA	8	0	0	0	0	0	94.4867
xylA	8	0	0	0	0	0	94.4867
lldD	8	0	0	0	0	0	94.4867
waaF	8	0	0	0	0	0	94.4867
atpH	8	0	0	0	0	0	94.4867
kup	8	0	0	0	0	0	94.4867
rffH	8	0	0	0	0	0	94.4867
metE	8	0	0	0	0	0	94.4867
metB	8	0	0	0	0	0	94.4867
ubiC	8	0	0	0	0	0	94.4867
frdA	8	0	0	0	0	0	94.4867
cycA	8	0	0	0	0	0	94.4867
cysQ	8	0	0	0	0	0	94.4867
idnD	8	0	0	0	0	0	94.4867
idnK	8	0	0	0	0	0	94.4867
prfH	8	0	0	0	0	0	94.4867
afuC	8	0	0	0	0	0	94.4867
fadM	8	0	0	0	0	0	94.4867
nei	8	0	0	0	0	0	94.4867
rlmF	8	0	0	0	0	0	94.4867
hyaD	8	0	0	0	0	0	94.4867
rluC	8	0	0	0	0	0	94.4867
lpoB	8	0	0	0	0	0	94.4867
ychH	8	0	0	0	0	0	94.4867
ydcM	8	0	0	0	0	0	94.4867
asr	8	0	0	0	0	0	94.4867
ynhG	8	0	0	0	0	0	94.4867
cheY	8	0	0	0	0	0	94.4867
fliG	8	0	0	0	0	0	94.4867
fliN	8	0	0	0	0	0	94.4867
intS	8	0	0	0	0	0	94.4867
intZ	8	0	0	0	0	0	94.4867
yfgF	8	0	0	0	0	0	94.4867
ung	8	0	0	0	0	0	94.4867
ypjD	8	0	0	0	0	0	94.4867
queE	8	0	0	0	0	0	94.4867
barA	8	0	0	0	0	0	94.4867
ygeO	8	0	0	0	0	0	94.4867
ygfZ	8	0	0	0	0	0	94.4867
visC	8	0	0	0	0	0	94.4867
yghF	8	0	0	0	0	0	94.4867
mug	8	0	0	0	0	0	94.4867
agaW	8	0	0	0	0	0	94.4867
gspH	8	0	0	0	0	0	94.4867
bfr	8	0	0	0	0	0	94.4867
tusC	8	0	0	0	0	0	94.4867
mutM	8	0	0	0	0	0	94.4867
yijP	8	0	0	0	0	0	94.4867
nrfF	8	0	0	0	0	0	94.4867
phnL	8	0	0	0	0	0	94.4867
phnI	8	0	0	0	0	0	94.4867
queG	8	0	0	0	0	0	94.4867
intB	8	0	0	0	0	0	94.4867
paaX	7	0	0	0	0	0	94.4867
slyA	7	0	0	0	0	0	94.4867
metJ	7	0	0	0	0	0	94.4867
yjjM	7	0	0	0	0	0	94.4867
thiQ	7	0	0	0	0	0	94.4867
leuC	7	0	0	0	0	0	94.4867
coaE	7	0	0	0	0	0	94.4867
fhuA	7	0	0	0	0	0	94.4867
dacA	7	0	0	0	0	0	94.4867
bioA	7	0	0	0	0	0	94.4867
moeB	7	0	0	0	0	0	94.4867
dmsC	7	0	0	0	0	0	94.4867
appC	7	0	0	0	0	0	94.4867
dhaM	7	0	0	0	0	0	94.4867
oppB	7	0	0	0	0	0	94.4867
trpB	7	0	0	0	0	0	94.4867
puuC	7	0	0	0	0	0	94.4867
paaK	7	0	0	0	0	0	94.4867
gadB	7	0	0	0	0	0	94.4867
sufA	7	0	0	0	0	0	94.4867
dmlA	7	0	0	0	0	0	94.4867
znuC	7	0	0	0	0	0	94.4867
hisF	7	0	0	0	0	0	94.4867
hisI	7	0	0	0	0	0	94.4867
ubiG	7	0	0	0	0	0	94.4867
glpB	7	0	0	0	0	0	94.4867
nuoM	7	0	0	0	0	0	94.4867
nuoC	7	0	0	0	0	0	94.4867
murQ	7	0	0	1	0	1	94.4867
eutD	7	0	0	1	0	1	94.4867
maeB	7	0	0	0	0	0	94.4867
iscA	7	0	0	0	0	0	94.4867
fucI	7	0	0	0	0	0	94.4867
csdA	7	0	0	0	0	0	94.4867
scpC	7	0	0	0	0	0	94.4867
ugpC	7	0	0	0	0	0	94.4867
livM	7	0	0	0	0	0	94.4867
nikD	7	0	0	0	0	0	94.4867
gor	7	0	0	0	0	0	94.4867
bisC	7	0	0	0	0	0	94.4867
sgbH	7	0	0	0	0	0	94.4867
waaY	7	0	0	0	0	0	94.4867
waaJ	7	0	0	0	0	0	94.4867
bglF	7	0	0	0	0	0	94.4867
atpA	7	0	0	0	0	0	94.4867
rffM	7	0	0	0	0	0	94.4867
trkH	7	0	0	0	0	0	94.4867
kdgT	7	0	0	0	0	0	94.4867
glpX	7	0	0	0	0	0	94.4867
rpiB	7	0	0	1	0	1	94.4867
dipZ	7	0	0	0	0	0	94.4867
fbp	7	0	0	0	0	0	94.4867
pyrI	7	0	0	0	0	0	94.4867
insC-1	7	0	0	0	0	0	94.4867
aes	7	0	0	0	0	0	94.4867
elfC	7	0	0	0	0	0	94.4867
rlmL	7	0	0	0	0	0	94.4867
pgaD	7	0	0	0	0	0	94.4867
mdoH	7	0	0	0	0	0	94.4867
hrpA	7	0	0	0	0	0	94.4867
cmoB	7	0	0	0	0	0	94.4867
cheA	7	0	0	0	0	0	94.4867
motB	7	0	0	0	0	0	94.4867
motA	7	0	0	0	0	0	94.4867
ftnB	7	0	0	0	0	0	94.4867
intG	7	0	0	0	0	0	94.4867
fliH	7	0	0	0	0	0	94.4867
erfK	7	0	0	0	0	0	94.4867
wcaA	7	0	0	0	0	0	94.4867
yejB	7	0	0	0	0	0	94.4867
yejE	7	0	0	0	0	0	94.4867
rsuA	7	0	0	0	0	0	94.4867
yojI	7	0	0	0	0	0	94.4867
yfbS	7	0	0	0	0	0	94.4867
yfcS	7	0	0	0	0	0	94.4867
eutH	7	0	0	0	0	0	94.4867
nrdH	7	0	0	0	0	0	94.4867
pphB	7	0	0	0	0	0	94.4867
ygbJ	7	0	0	0	0	0	94.4867
rlmD	7	0	0	0	0	0	94.4867
rppH	7	0	0	0	0	0	94.4867
yghB	7	0	0	0	0	0	94.4867
rlmE	7	0	0	0	0	0	94.4867
mtgA	7	0	0	0	0	0	94.4867
dcuD	7	0	0	0	0	0	94.4867
gspE	7	0	0	0	0	0	94.4867
gspI	7	0	0	0	0	0	94.4867
ilvL	7	0	0	0	0	0	94.4867
ilvG_1	7	0	0	0	0	0	94.4867
hemY	7	0	0	0	0	0	94.4867
phnM	7	0	0	0	0	0	94.4867
hflK	7	0	0	0	0	0	94.4867
murR	6	0	0	0	0	0	94.4867
galR	6	0	0	0	0	0	94.4867
gntR	6	0	0	0	0	0	94.4867
arsR	6	0	0	0	0	0	94.4867
metR	6	0	0	0	0	0	94.4867
mog	6	0	0	0	0	0	94.4867
acrB	6	0	0	0	0	0	94.4867
acrA	6	0	0	0	0	0	94.4867
allA	6	0	0	0	0	0	94.4867
dcuC	6	0	0	0	0	0	94.4867
pagP	6	0	0	0	0	0	94.4867
kdpA	6	0	0	0	0	0	94.4867
moaE	6	0	0	1	0	0	94.4867
gsiB	6	0	0	0	0	0	94.4867
aspC	6	0	0	0	0	0	94.4867
oppA	6	0	0	0	0	0	94.4867
oppF	6	0	0	0	0	0	94.4867
puuD	6	0	0	0	0	0	94.4867
puuB	6	0	0	0	0	0	94.4867
trkG	6	0	0	0	0	0	94.4867
paaF	6	0	0	0	0	0	94.4867
paaG	6	0	0	0	0	0	94.4867
paaH	6	0	0	0	0	0	94.4867
gadC	6	0	0	0	0	0	94.4867
anmK	6	0	0	0	0	0	94.4867
astC	6	0	0	0	0	0	94.4867
pncA	6	0	0	0	0	0	94.4867
arnB	6	0	0	0	0	0	94.4867
eutB	6	0	0	0	0	0	94.4867
tktB	6	0	0	0	0	0	94.4867
amiC	6	0	0	0	0	0	94.4867
xdhC	6	0	0	0	0	0	94.4867
gss	6	0	0	0	0	0	94.4867
metC	6	0	0	0	0	0	94.4867
tdcB	6	0	0	0	0	0	94.4867
kbaZ	6	0	0	0	0	0	94.4867
tdh	6	0	0	0	0	0	94.4867
kbl	6	0	0	0	0	0	94.4867
rfaD	6	0	0	0	0	0	94.4867
waaI	6	0	0	0	0	0	94.4867
waaP	6	0	0	0	0	0	94.4867
atpD	6	0	0	0	0	0	94.4867
atpB	6	0	0	0	0	0	94.4867
ilvA	6	0	0	0	0	0	94.4867
cyaY	6	0	0	0	0	0	94.4867
fadB	6	0	0	0	0	0	94.4867
thiE	6	0	0	0	0	0	94.4867
cadA	6	0	0	0	0	0	94.4867
dcuA	6	0	0	0	0	0	94.4867
frdB	6	0	0	0	0	0	94.4867
fecA	6	0	0	0	0	0	94.4867
fhuF	6	0	0	0	0	0	94.4867
caiE	6	0	0	0	0	0	94.4867
fixB	6	0	0	0	0	0	94.4867
yabI	6	0	0	0	0	0	94.4867
ivy	6	0	0	0	0	0	94.4867
insO-1	6	0	0	0	0	0	94.4867
intF	6	0	0	0	0	0	94.4867
yajL	6	0	0	0	0	0	94.4867
emrE	6	0	0	0	0	0	94.4867
fepE	6	0	0	0	0	0	94.4867
tatE	6	0	0	0	0	0	94.4867
gfcE	6	0	0	0	0	0	94.4867
cbpM	6	0	0	0	0	0	94.4867
csgB	6	0	0	0	0	0	94.4867
ymdB	6	0	0	0	0	0	94.4867
bhsA	6	0	0	0	0	0	94.4867
paaY	6	0	0	0	0	0	94.4867
ydbD	6	0	0	0	0	0	94.4867
ppsR	6	0	0	0	0	0	94.4867
topB	6	0	0	0	0	0	94.4867
fliM	6	0	0	0	0	0	94.4867
wcaC	6	0	0	0	0	0	94.4867
eco	6	0	0	0	0	0	94.4867
cysZ	6	0	0	0	0	0	94.4867
eutK	6	0	0	0	0	0	94.4867
eutL	6	0	0	0	0	0	94.4867
eutG	6	0	0	0	0	0	94.4867
yfiN	6	0	0	0	0	0	94.4867
rnlB	6	0	0	0	0	0	94.4867
ypjM_2	6	0	0	0	0	0	94.4867
emrA	6	0	0	1	0	1	94.4867
ygbN	6	0	0	0	0	0	94.4867
nlpD	6	0	0	0	0	0	94.4867
fucU	6	0	0	0	0	0	94.4867
ygeW	6	0	0	0	0	0	94.4867
xdhD	6	0	0	0	0	0	94.4867
ygfT	6	0	0	0	0	0	94.4867
prfB	6	0	0	0	0	0	94.4867
hybD	6	0	0	0	0	0	94.4867
ygiW	6	0	0	0	0	0	94.4867
rlmG	6	0	0	0	0	0	94.4867
mlaF	6	0	0	0	0	0	94.4867
mscL	6	0	0	0	0	0	94.4867
gspC	6	0	0	0	0	0	94.4867
uspB	6	0	0	0	0	0	94.4867
phnO	6	0	0	0	0	0	94.4867
efp	6	0	0	1	0	1	94.4867
lrp	5	3	0	1	0	1	94.4867
flgM	5	0	0	0	0	0	94.4867
relB	5	0	0	0	0	0	94.4867
cbl	5	0	0	0	0	0	94.4867
gcvA	5	0	0	0	0	0	94.4867
yaaJ	5	0	0	0	0	0	94.4867
mmuM	5	0	0	0	0	0	94.4867
pheP	5	0	0	0	0	0	94.4867
entC	5	0	0	0	0	0	94.4867
cobC	5	0	0	0	0	0	94.4867
sdhC	5	0	0	0	0	0	94.4867
galE	5	0	0	0	0	0	94.4867
moaC	5	0	0	0	0	0	94.4867
moaD	5	0	0	0	0	0	94.4867
ybjG	5	0	0	0	0	0	94.4867
dhaL	5	0	0	0	0	0	94.4867
oppC	5	0	0	0	0	0	94.4867
clsA	5	0	0	0	0	0	94.4867
trpE	5	0	0	0	0	0	94.4867
mpaA	5	0	0	0	0	0	94.4867
paaB	5	0	0	0	0	0	94.4867
paaE	5	0	0	0	0	0	94.4867
fdnI	5	0	0	0	0	0	94.4867
sufC	5	0	0	0	0	0	94.4867
sufB	5	0	0	0	0	0	94.4867
znuB	5	0	0	0	0	0	94.4867
dacD	5	0	0	0	0	0	94.4867
hisG	5	0	0	0	0	0	94.4867
hisD	5	0	0	0	0	0	94.4867
hisC	5	0	0	0	0	0	94.4867
gatC	5	0	0	0	0	0	94.4867
gatB	5	0	0	0	0	0	94.4867
argT	5	0	0	0	0	0	94.4867
acrD	5	0	0	0	0	0	94.4867
hyfD	5	0	0	1	0	1	94.4867
pdxJ	5	0	0	0	0	0	94.4867
luxS	5	1	0	0	0	0	94.4867
hycB	5	0	0	0	0	0	94.4867
sdaB	5	0	0	0	0	0	94.4867
tdcE	5	0	0	0	0	0	94.4867
garD	5	0	0	0	0	0	94.4867
nanK	5	0	0	0	0	0	94.4867
acpT	5	0	0	0	0	0	94.4867
dppC	5	0	0	0	0	0	94.4867
waaC	5	0	0	0	0	0	94.4867
waaG	5	0	0	0	0	0	94.4867
atpG	5	0	0	0	0	0	94.4867
rhtC	5	0	0	0	0	0	94.4867
yigL	5	0	0	0	0	0	94.4867
thiG	5	0	0	0	0	0	94.4867
thiF	5	0	0	0	0	0	94.4867
aceA	5	0	0	0	0	0	94.4867
aspA	5	0	0	0	0	0	94.4867
frdC	5	1	0	0	0	0	94.4867
nrdD	5	0	0	0	0	0	94.4867
argI	5	0	0	0	0	0	94.4867
idnO	5	0	0	0	0	0	94.4867
yjjN	5	0	0	0	0	0	94.4867
ytjC	5	0	0	0	0	0	94.4867
yadK	5	0	0	0	0	0	94.4867
rayT	5	0	0	0	0	0	94.4867
insN-1	5	0	0	0	0	0	94.4867
ampH	5	0	0	0	0	0	94.4867
essD	5	0	0	0	0	0	94.4867
moaB	5	0	0	0	0	0	94.4867
ybiX	5	0	0	0	0	0	94.4867
ycbF	5	0	0	0	0	0	94.4867
tusE	5	0	0	0	0	0	94.4867
flgD	5	0	0	0	0	0	94.4867
flgE	5	0	0	0	0	0	94.4867
mnmA	5	0	0	0	0	0	94.4867
intE	5	0	0	0	0	0	94.4867
pinE	5	0	0	0	0	0	94.4867
ariR	5	0	0	0	0	0	94.4867
yncD	5	0	0	0	0	0	94.4867
ydeI	5	0	0	0	0	0	94.4867
rnt	5	0	0	0	0	0	94.4867
mipA	5	0	0	0	0	0	94.4867
rlmA	5	0	0	0	0	0	94.4867
cheW	5	0	0	0	0	0	94.4867
fliK	5	0	0	0	0	0	94.4867
sbmC	5	2	0	1	0	0	94.4867
wcaI	5	0	0	0	0	0	94.4867
wcaE	5	0	0	0	0	0	94.4867
alkA	5	0	0	0	0	0	94.4867
yejF	5	0	0	0	0	0	94.4867
apbE	5	0	0	0	0	0	94.4867
yfaS_1	5	0	0	0	0	0	94.4867
mnmC	5	0	0	0	0	0	94.4867
yfcT	5	0	0	0	0	0	94.4867
eutN	5	0	0	0	0	0	94.4867
tmcA	5	0	0	0	0	0	94.4867
yfhM	5	0	0	0	0	0	94.4867
iscX	5	0	0	0	0	0	94.4867
hscA	5	2	0	0	0	0	94.4867
intA	5	0	0	0	0	0	94.4867
rnlA	5	0	0	0	0	0	94.4867
ppdA	5	0	0	0	0	0	94.4867
cptA	5	0	0	0	0	0	94.4867
aer	5	0	0	0	0	0	94.4867
ygjK	5	0	0	0	0	0	94.4867
gspG	5	0	0	0	0	0	94.4867
hdeA	5	0	0	0	0	0	94.4867
rph	5	0	0	0	0	0	94.4867
ivbL	5	0	0	0	0	0	94.4867
yihO	5	0	0	0	0	0	94.4867
zapB	5	0	0	0	0	0	94.4867
rluF	5	0	0	0	0	0	94.4867
sdsR	5	0	0	0	0	0	94.4867
phnH	5	0	0	0	0	0	94.4867
phnG	5	0	0	0	0	0	94.4867
tamA	5	0	0	0	0	0	94.4867
fimB	5	0	0	0	0	0	94.4867
ycfQ	4	0	0	0	0	0	94.4867
cysB	4	0	0	0	0	0	94.4867
puuR	4	0	0	0	0	0	94.4867
lysR	4	0	0	0	0	0	94.4867
tdcA	4	0	0	0	0	0	94.4867
asnC	4	0	0	0	0	0	94.4867
iclR	4	0	0	0	0	0	94.4867
ddlB	4	0	0	0	0	0	94.4867
ampD	4	0	0	0	0	0	94.4867
phoA	4	0	0	0	0	0	94.4867
cyoD	4	0	0	0	0	0	94.4867
cyoC	4	0	0	0	0	0	94.4867
entS	4	0	0	0	0	0	94.4867
rihA	4	0	0	0	0	0	94.4867
kdpB	4	0	0	0	0	0	94.4867
dtpD	4	0	0	0	0	0	94.4867
sdhD	4	0	0	0	0	0	94.4867
sucA	4	0	0	0	0	0	94.4867
cydB	4	0	0	0	0	0	94.4867
zitB	4	0	0	0	0	0	94.4867
galM	4	0	0	0	0	0	94.4867
gsiD	4	0	0	0	0	0	94.4867
dacC	4	0	0	0	0	0	94.4867
potF	4	0	0	0	0	0	94.4867
ompF	4	0	0	0	0	0	94.4867
fhuE	4	0	0	0	0	0	94.4867
potA	4	0	0	0	0	0	94.4867
dhaK	4	0	0	0	0	0	94.4867
oppD	4	0	0	0	0	0	94.4867
btuR	4	0	0	0	0	0	94.4867
ycjG	4	0	0	0	0	0	94.4867
ddpX	4	0	0	0	0	0	94.4867
fadK	4	0	0	0	0	0	94.4867
btuD	4	0	0	0	0	0	94.4867
zwf	4	0	0	0	0	0	94.4867
cobT	4	0	0	0	0	0	94.4867
wbbH	4	0	0	0	0	0	94.4867
glf	4	0	0	0	0	0	94.4867
cirA	4	0	0	0	0	0	94.4867
lysP	4	0	0	0	0	0	94.4867
ccmB	4	0	0	0	0	0	94.4867
napB	4	0	0	0	0	0	94.4867
fadJ	4	0	0	0	0	0	94.4867
amiA	4	0	0	0	0	0	94.4867
eutC	4	0	0	0	0	0	94.4867
hcaE	4	0	0	0	0	0	94.4867
cysI	4	0	0	0	0	0	94.4867
gudD	4	0	0	0	0	0	94.4867
queF	4	0	0	0	0	0	94.4867
lysA	4	0	0	0	0	0	94.4867
glyU	4	0	0	0	0	0	94.4867
mocA	4	0	0	0	0	0	94.4867
fldB	4	0	0	0	0	0	94.4867
hybB	4	0	0	0	0	0	94.4867
lptB	4	0	0	0	0	0	94.4867
gltB	4	0	0	0	0	0	94.4867
trkA	4	0	0	0	0	0	94.4867
gph	4	0	0	0	0	0	94.4867
mrcA	4	0	0	0	0	0	94.4867
gntK	4	0	0	0	0	0	94.4867
ugpE	4	0	0	0	0	0	94.4867
nikB	4	0	0	0	0	0	94.4867
nikE	4	0	0	0	0	0	94.4867
waaB	4	0	0	0	0	0	94.4867
waaQ	4	0	0	0	0	0	94.4867
rffD	4	0	0	0	0	0	94.4867
wzxE	4	0	0	0	0	0	94.4867
hemX	4	0	0	0	0	0	94.4867
udp	4	0	0	0	0	0	94.4867
fadA	4	0	0	0	0	0	94.4867
alaT	4	0	0	0	0	0	94.4867
coaA	4	0	0	0	0	0	94.4867
actP	4	0	0	0	0	0	94.4867
nrfB	4	0	0	0	0	0	94.4867
dcuB	4	0	0	0	0	0	94.4867
amiB	4	0	0	0	0	0	94.4867
frlC	4	0	0	0	0	0	94.4867
insL-1	4	0	0	0	0	0	94.4867
insA-1	4	0	0	0	0	0	94.4867
yacG	4	0	0	0	0	0	94.4867
hofB	4	0	0	0	0	0	94.4867
yadC	4	0	0	0	0	0	94.4867
yadN	4	0	0	0	0	0	94.4867
hlpA	4	2	0	0	0	0	94.4867
rnhB	4	0	0	0	0	0	94.4867
rnhA	4	0	0	0	0	0	94.4867
proY	4	0	0	0	0	0	94.4867
ybaT	4	0	0	0	0	0	94.4867
rlmH	4	0	0	0	0	0	94.4867
ybfD	4	0	0	0	0	0	94.4867
ybiS	4	0	0	0	0	0	94.4867
matP	4	0	0	0	0	0	94.4867
flgN	4	0	0	0	0	0	94.4867
flgI	4	0	0	0	0	0	94.4867
stfE	4	0	0	0	0	0	94.4867
rluB	4	0	0	0	0	0	94.4867
rnb	4	0	0	0	0	0	94.4867
insH-5	4	0	0	0	0	0	94.4867
paaI	4	0	0	0	0	0	94.4867
yncI	4	0	0	0	0	0	94.4867
ydfN	4	0	0	0	0	0	94.4867
intQ	4	0	0	0	0	0	94.4867
ydjG	4	0	0	0	0	0	94.4867
flhA	4	0	0	0	0	0	94.4867
fliP	4	0	0	0	0	0	94.4867
wcaL	4	0	0	0	0	0	94.4867
mdtA	4	0	0	0	0	0	94.4867
mdtB	4	0	0	0	0	0	94.4867
mdtC	4	0	0	0	0	0	94.4867
yegV	4	0	0	0	0	0	94.4867
yohD	4	0	0	0	0	0	94.4867
bcr	4	0	0	0	0	0	94.4867
yfcV	4	0	0	0	0	0	94.4867
sixA	4	0	0	0	0	0	94.4867
emrK	4	0	0	0	0	0	94.4867
eutJ	4	0	0	0	0	0	94.4867
eutM	4	0	0	0	0	0	94.4867
eutP	4	0	0	0	0	0	94.4867
eutS	4	0	0	0	0	0	94.4867
hypB	4	0	0	0	0	0	94.4867
ygiL	4	0	0	0	0	0	94.4867
fadH	4	0	0	0	0	0	94.4867
yraJ	4	0	0	0	0	0	94.4867
truB	4	0	0	0	0	0	94.4867
rbfA	4	0	0	0	0	0	94.4867
tufA	4	0	0	0	0	0	94.4867
mdtF	4	0	0	0	0	0	94.4867
yieK	4	0	0	0	0	0	94.4867
tatA	4	0	0	0	0	0	94.4867
yihP	4	0	0	0	0	0	94.4867
ridA	4	0	0	0	0	0	94.4867
pyrL	4	0	0	0	0	0	94.4867
cusR	3	0	0	0	0	0	94.4867
fliZ	3	0	0	0	0	0	94.4867
atoC	3	0	0	0	0	0	94.4867
csiR	3	0	0	0	0	0	94.4867
rfaH	3	0	0	0	0	0	94.4867
rhaR	3	0	0	0	0	0	94.4867
treR	3	0	0	0	0	0	94.4867
putA	3	4	0	0	0	0	94.4867
thrB	3	0	0	0	0	0	94.4867
thrC	3	0	0	0	0	0	94.4867
caiC	3	0	0	0	0	0	94.4867
aceE	3	0	0	0	0	0	94.4867
btuF	3	0	0	0	0	0	94.4867
mmuP	3	0	0	0	0	0	94.4867
prpC	3	0	0	0	0	0	94.4867
tsx	3	0	0	0	0	0	94.4867
fes	3	0	0	0	0	0	94.4867
citT	3	0	0	1	0	1	94.4867
citE	3	0	0	0	0	0	94.4867
kdpC	3	0	0	0	0	0	94.4867
sdhB	3	0	0	1	0	0	94.4867
moaA	3	0	0	0	0	0	94.4867
moeA	3	0	0	0	0	0	94.4867
iaaA	3	0	0	0	0	0	94.4867
appB	3	0	0	0	0	0	94.4867
grxB	3	0	0	1	0	1	94.4867
fabH	3	0	0	0	0	0	94.4867
narI	3	0	0	0	0	0	94.4867
kch	3	0	0	0	0	0	94.4867
mppA	3	0	0	0	0	0	94.4867
paaD	3	0	0	0	0	0	94.4867
ydcS	3	0	0	0	0	0	94.4867
ddpC	3	0	0	0	0	0	94.4867
speG	3	0	0	0	0	0	94.4867
cfa	3	0	0	0	0	0	94.4867
pykF	3	0	0	0	0	0	94.4867
btuE	3	0	0	0	0	0	94.4867
astD	3	0	0	0	0	0	94.4867
yeaE	3	0	0	0	0	0	94.4867
pykA	3	0	0	0	0	0	94.4867
amn	3	0	0	0	0	0	94.4867
cobS	3	0	0	0	0	0	94.4867
wbbK	3	0	0	0	0	0	94.4867
fcl	3	0	0	0	0	0	94.4867
gatA	3	0	0	0	0	0	94.4867
thiD	3	0	0	0	0	0	94.4867
cdd	3	0	0	0	0	0	94.4867
mglB	3	0	0	0	0	0	94.4867
yeiG	3	0	0	0	0	0	94.4867
mqo	3	0	0	0	0	0	94.4867
atoA	3	0	0	0	0	0	94.4867
atoB	3	0	0	0	0	0	94.4867
glpC	3	0	0	0	0	0	94.4867
yfbR	3	0	0	0	0	0	94.4867
fadI	3	0	0	0	0	0	94.4867
hyfF	3	0	0	0	0	0	94.4867
pbpC	3	0	0	0	0	0	94.4867
iscU	3	0	0	0	0	0	94.4867
mltF	3	0	0	0	0	0	94.4867
yqaB	3	0	0	0	0	0	94.4867
srlD	3	0	0	1	0	0	94.4867
hycG	3	0	0	0	0	0	94.4867
hycD	3	0	0	0	0	0	94.4867
xdhA	3	0	0	0	0	0	94.4867
yqeA	3	0	0	0	0	0	94.4867
dsbC	3	0	0	0	0	0	94.4867
fau	3	0	0	0	0	0	94.4867
tktA	3	0	0	0	0	0	94.4867
ttdT	3	0	0	0	0	0	94.4867
nanE	3	0	0	0	0	0	94.4867
nanA	3	0	0	0	0	0	94.4867
glgP	3	0	0	0	0	0	94.4867
nikC	3	0	0	0	0	0	94.4867
dtpB	3	0	0	0	0	0	94.4867
dppB	3	0	0	0	0	0	94.4867
xylB	3	0	0	0	0	0	94.4867
gpmM	3	0	0	0	0	0	94.4867
yidK	3	0	0	0	0	0	94.4867
dapF	3	0	0	0	0	0	94.4867
mobB	3	0	0	0	0	0	94.4867
mobA	3	0	0	0	0	0	94.4867
gldA	3	0	0	0	0	0	94.4867
argE	3	0	0	0	0	0	94.4867
btuB	3	0	0	0	0	0	94.4867
dgkA	3	0	0	0	0	0	94.4867
nrfA	3	0	0	0	0	0	94.4867
gltP	3	0	0	0	0	0	94.4867
melB	3	0	0	0	0	0	94.4867
dnaJ	3	0	0	0	0	0	94.4867
kefF	3	0	0	0	0	0	94.4867
yadL	3	0	0	0	0	0	94.4867
yadM	3	0	0	0	0	0	94.4867
mltD	3	0	0	0	0	0	94.4867
lfhA	3	0	0	0	0	0	94.4867
paoA	3	0	0	0	0	0	94.4867
sbmA	3	0	0	0	0	0	94.4867
fdrA	3	0	0	0	0	0	94.4867
sfmF	3	0	0	0	0	0	94.4867
ybcL	3	0	0	0	0	0	94.4867
ahpF	3	0	0	0	0	0	94.4867
dpiB	3	0	0	0	0	0	94.4867
miaB	3	0	0	0	0	0	94.4867
ybhI	3	0	0	0	0	0	94.4867
dps	3	1	0	0	0	0	94.4867
amiD	3	0	0	0	0	0	94.4867
elfG	3	0	0	0	0	0	94.4867
ycbU	3	0	0	0	0	0	94.4867
efeO	3	0	0	0	0	0	94.4867
pgaC	3	0	0	0	0	0	94.4867
csgE	3	0	0	0	0	0	94.4867
mdoC	3	0	0	0	0	0	94.4867
mdoG	3	0	0	0	0	0	94.4867
iraM	3	0	0	0	0	0	94.4867
ycgR	3	0	0	0	0	0	94.4867
ydaN	3	0	0	0	0	0	94.4867
stfR	3	0	0	0	0	0	94.4867
pinR	3	0	0	0	0	0	94.4867
gapC_1	3	0	0	0	0	0	94.4867
ydeS	3	0	0	0	0	0	94.4867
essQ	3	0	0	0	0	0	94.4867
gstA	3	0	0	0	0	0	94.4867
ydjH	3	0	0	0	0	0	94.4867
rnd	3	0	0	0	0	0	94.4867
pphA	3	0	0	1	0	1	94.4867
flhE	3	0	0	0	0	0	94.4867
cheB	3	0	0	0	0	0	94.4867
fliC	3	0	0	0	0	0	94.4867
fliE	3	0	0	0	0	0	94.4867
fliF	3	0	0	0	0	0	94.4867
galF	3	2	0	0	0	0	94.4867
wcaM	3	0	0	0	0	0	94.4867
wcaD	3	0	0	0	0	0	94.4867
yehB	3	0	0	0	0	0	94.4867
yfaS_2	3	0	0	0	0	0	94.4867
yfaY	3	0	0	0	0	0	94.4867
eutE	3	0	0	0	0	0	94.4867
clpB	3	0	0	0	0	0	94.4867
pinH	3	0	0	0	0	0	94.4867
cas2	3	0	0	0	0	0	94.4867
ppdB	3	0	0	0	0	0	94.4867
ygeR	3	0	0	0	0	0	94.4867
yggW	3	0	0	0	0	0	94.4867
yqiI	3	0	0	0	0	0	94.4867
rnpB	3	0	0	0	0	0	94.4867
pnp	3	0	0	0	0	0	94.4867
mlaE	3	0	0	0	0	0	94.4867
yrfG	3	0	0	0	0	0	94.4867
tag	3	0	0	0	0	0	94.4867
bax	3	0	0	0	0	0	94.4867
slmA	3	0	0	0	0	0	94.4867
mnmE	3	0	0	0	0	0	94.4867
arpA	3	0	0	0	0	0	94.4867
dinF	3	0	0	0	0	0	94.4867
yjcE	3	0	0	0	0	0	94.4867
eptA	3	0	0	1	0	1	94.4867
bsmA	3	0	0	1	0	1	94.4867
insA-7	3	0	0	1	0	1	94.4867
fimE	3	0	0	0	0	0	94.4867
osmE	2	0	0	0	0	0	94.4867
fucR	2	0	0	0	0	0	94.4867
rpoN	2	5	0	0	0	0	94.4867
frvR	2	0	0	0	0	0	94.4867
rhaS	2	0	0	0	0	0	94.4867
fabR	2	0	0	0	0	0	94.4867
zraR	2	0	0	0	0	0	94.4867
phnF	2	0	0	0	0	0	94.4867
idnR	2	0	0	0	0	0	94.4867
yjjQ	2	0	0	0	0	0	94.4867
pepA	2	0	0	0	0	0	94.4867
talB	2	0	0	0	0	0	94.4867
leuD	2	0	0	0	0	0	94.4867
fhuB	2	0	0	0	0	0	94.4867
argF	2	0	0	0	0	0	94.4867
yahI	2	0	0	0	0	0	94.4867
acpH	2	0	0	0	0	0	94.4867
tesB	2	0	0	0	0	0	94.4867
gcl	2	0	0	0	0	0	94.4867
citF	2	0	0	0	0	0	94.4867
gltA	2	0	0	0	0	0	94.4867
ybhA	2	0	0	0	0	0	94.4867
grxA	2	0	0	0	0	0	94.4867
rutG	2	0	0	0	0	0	94.4867
potC	2	0	0	0	0	0	94.4867
potB	2	0	0	0	0	0	94.4867
narG	2	0	0	0	0	0	94.4867
sapD	2	0	0	0	0	0	94.4867
paaA	2	0	0	0	0	0	94.4867
ansP	2	0	0	0	0	0	94.4867
dosP	2	0	0	0	0	0	94.4867
ydfG	2	0	0	0	0	0	94.4867
ynfH	2	0	0	0	0	0	94.4867
fumA	2	0	0	0	0	0	94.4867
malY	2	0	0	0	0	0	94.4867
lpp	2	0	0	0	0	0	94.4867
pfkB	2	0	0	0	0	0	94.4867
astB	2	0	0	0	0	0	94.4867
astA	2	0	0	0	0	0	94.4867
gdhA	2	0	0	0	0	0	94.4867
ansA	2	0	0	0	0	0	94.4867
wbbI	2	0	0	0	0	0	94.4867
rfbX	2	0	0	0	0	0	94.4867
wcaK	2	0	0	0	0	0	94.4867
gatZ	2	0	0	1	0	0	94.4867
fbaB	2	0	0	0	0	0	94.4867
glpQ	2	0	0	0	0	0	94.4867
mepA	2	0	0	0	0	0	94.4867
fadL	2	0	0	0	0	0	94.4867
glk	2	0	0	0	0	0	94.4867
hyfB	2	0	0	0	0	0	94.4867
srlE	2	0	0	0	0	0	94.4867
cysN	2	0	0	0	0	0	94.4867
aas	2	0	0	0	0	0	94.4867
yghZ	2	0	0	0	0	0	94.4867
tdcC	2	0	0	0	0	0	94.4867
argG	2	0	0	0	0	0	94.4867
kdsC	2	0	0	0	0	0	94.4867
kefB	2	0	0	0	0	0	94.4867
frlA	2	0	0	0	0	0	94.4867
livK	2	0	0	0	0	0	94.4867
pitA	2	0	0	0	0	0	94.4867
gadA	2	0	0	0	0	0	94.4867
proK	2	0	0	0	0	0	94.4867
malS	2	0	0	0	0	0	94.4867
aldB	2	0	0	0	0	0	94.4867
dgoT	2	0	0	0	0	0	94.4867
atpE	2	0	0	0	0	0	94.4867
rbsB	2	0	0	0	0	0	94.4867
dsbA	2	0	0	0	0	0	94.4867
fdoH	2	0	0	0	0	0	94.4867
argC	2	0	0	0	0	1	94.4867
nrfC	2	0	0	0	0	0	94.4867
nrfD	2	0	0	0	0	0	94.4867
purA	2	0	0	0	0	0	94.4867
ulaA	2	0	0	0	0	0	94.4867
ulaB	2	0	0	0	0	0	94.4867
deoA	2	0	0	0	0	0	94.4867
htrE	2	0	0	0	0	0	94.4867
rcsF	2	0	0	0	0	0	94.4867
yafJ	2	0	0	0	0	0	94.4867
frsA	2	0	0	0	0	0	94.4867
paoB	2	0	0	0	0	0	94.4867
yagU	2	0	0	0	0	0	94.4867
eaeH	2	0	0	0	0	0	94.4867
yaiP	2	0	0	0	0	0	94.4867
yaiT	2	0	0	0	0	0	94.4867
adrA	2	0	0	0	0	0	94.4867
sfmA	2	0	0	0	0	0	94.4867
sfmH	2	0	0	0	0	0	94.4867
cusS	2	0	0	1	0	1	94.4867
ahpC	2	0	0	0	0	0	94.4867
rna	2	0	0	0	0	0	94.4867
ybgO	2	0	0	1	0	0	94.4867
ybgD	2	0	0	0	0	0	94.4867
mcbA	2	0	0	0	0	0	94.4867
elfA	2	0	0	0	0	0	94.4867
elfD	2	0	0	0	0	0	94.4867
ycbV	2	0	0	0	0	0	94.4867
torS	2	0	0	0	0	0	94.4867
ycdT	2	0	0	0	0	0	94.4867
ycdY	2	0	0	0	0	0	94.4867
csgA	2	0	0	0	0	0	94.4867
flgG	2	0	0	0	0	0	94.4867
cobB	2	1	0	0	0	0	94.4867
sapA	2	0	0	0	0	0	94.4867
abgA	2	0	0	0	0	0	94.4867
ynbA	2	0	0	0	0	0	94.4867
gapC_2	2	0	0	0	0	0	94.4867
ydeP	2	0	0	0	0	0	94.4867
ydeR	2	0	0	0	0	0	94.4867
marB	2	0	0	0	0	0	94.4867
ydfJ	2	0	0	0	0	0	94.4867
gnsB	2	0	0	0	0	0	94.4867
ydhO	2	0	0	0	0	0	94.4867
ydiR	2	0	0	0	0	0	94.4867
ydiS	2	0	0	0	0	0	94.4867
ydjN	2	0	0	0	0	0	94.4867
cheR	2	0	0	0	0	0	94.4867
tap	2	0	0	0	0	0	94.4867
fliD	2	0	0	0	0	0	94.4867
fliS	2	0	0	0	0	0	94.4867
dcm	2	0	0	0	0	0	94.4867
mtfA	2	0	0	0	0	0	94.4867
yeeO	2	0	0	0	0	0	94.4867
cbtA	2	0	0	0	0	0	94.4867
wcaF	2	0	0	0	0	0	94.4867
yehC	2	0	0	0	0	0	94.4867
dusC	2	0	0	0	0	0	94.4867
ais	2	0	0	0	0	0	94.4867
yfcF	2	0	0	0	0	0	94.4867
yfcQ	2	0	0	0	0	0	94.4867
yfcU	2	0	0	0	0	0	94.4867
fryA	2	0	0	0	0	0	94.4867
aegA	2	0	0	0	0	0	94.4867
yfgD	2	0	0	0	0	0	94.4867
trmJ	2	0	0	0	0	0	94.4867
yfiR	2	0	0	0	0	0	94.4867
rimM	2	0	0	0	0	0	94.4867
emrB	2	0	0	0	0	0	94.4867
recA	2	5	0	0	0	0	94.4867
hypF	2	0	0	0	0	0	94.4867
hypC	2	0	0	0	0	0	94.4867
casD	2	0	0	0	0	0	94.4867
casB	2	0	0	0	0	0	94.4867
ygcP	2	0	0	0	0	0	94.4867
csdE	2	0	0	0	0	0	94.4867
cptB	2	0	0	0	0	0	94.4867
yqfA	2	0	0	0	0	0	94.4867
trmI	2	0	0	0	0	0	94.4867
hybF	2	0	0	0	0	0	94.4867
ftsP	2	0	0	0	0	0	94.4867
yqjH	2	0	0	0	0	0	94.4867
yraH	2	0	0	0	0	0	94.4867
yraK	2	0	0	0	0	0	94.4867
lpoA	2	0	0	0	0	0	94.4867
mlaC	2	0	0	0	0	0	94.4867
gspK	2	0	0	0	0	0	94.4867
fkpA	2	0	0	0	0	0	94.4867
hdeB	2	0	0	0	0	0	94.4867
yhjA	2	0	0	0	0	0	94.4867
yhjK	2	0	0	0	0	0	94.4867
htrL	2	0	0	0	0	0	94.4867
trmH	2	0	0	0	0	0	94.4867
yicJ	2	0	0	0	0	0	94.4867
yidE	2	0	0	0	0	0	94.4867
tatC	2	0	0	0	0	0	94.4867
yihV	2	0	0	0	0	0	94.4867
ptsA	2	0	0	0	0	0	94.4867
yjbE	2	0	0	0	0	0	94.4867
yjbG	2	0	0	0	0	0	94.4867
yjbH	2	0	0	0	0	0	94.4867
miaA	2	0	0	0	0	0	94.4867
priB	2	0	0	0	0	0	94.4867
insG	2	0	0	0	0	0	94.4867
fimA	2	0	0	0	0	0	94.4867
fimH	2	0	0	0	0	0	94.4867
mdtM	2	0	0	0	0	0	94.4867
symE	2	0	0	0	0	0	94.4867
tsr	2	0	0	0	0	0	94.4867
araC	1	3	0	0	0	0	94.4867
yagA	1	0	0	0	0	0	94.4867
dhaR	1	0	0	0	0	0	94.4867
pspB	1	0	0	0	0	0	94.4867
fnr	1	5	0	0	0	0	94.4867
flhC	1	3	0	0	0	0	94.4867
lrhA	1	0	0	0	0	0	94.4867
gutM	1	0	0	0	0	0	94.4867
hycA	1	0	0	0	0	0	94.4867
qseB	1	1	0	0	0	0	94.4867
argR	1	4	0	0	0	0	94.4867
ilvY	1	0	0	0	0	0	94.4867
basR	1	0	0	0	0	0	94.4867
fecI	1	3	0	0	0	0	94.4867
leuB	1	0	0	0	0	0	94.4867
aroP	1	0	0	0	0	0	94.4867
gcd	1	0	0	0	0	0	94.4867
fhuC	1	0	0	0	0	0	94.4867
pepD	1	0	0	0	0	0	94.4867
mhpT	1	0	0	1	0	0	94.4867
brnQ	1	0	0	0	0	0	94.4867
cyoA	1	0	0	0	0	0	94.4867
ampG	1	0	0	0	0	0	94.4867
tesA	1	0	0	0	0	0	94.4867
hyi	1	0	0	0	0	0	94.4867
fepB	1	0	0	0	0	0	94.4867
sdhA	1	0	0	0	0	0	94.4867
sucC	1	0	0	0	0	0	94.4867
sucD	1	0	0	0	0	0	94.4867
glnQ	1	0	0	0	0	0	94.4867
artJ	1	0	0	1	0	0	94.4867
artP	1	0	0	0	0	0	94.4867
pflA	1	0	0	0	0	0	94.4867
ssuD	1	0	0	0	0	0	94.4867
ssuE	1	0	0	0	0	0	94.4867
hyaA	1	0	0	0	0	0	94.4867
torC	1	5	0	0	0	0	94.4867
torA	1	0	0	0	0	0	94.4867
rutE	1	0	0	0	0	0	94.4867
plsX	1	0	0	0	0	0	94.4867
fabF	1	0	0	0	0	0	94.4867
ndh	1	0	0	0	0	0	94.4867
potD	1	0	0	0	0	0	94.4867
narH	1	0	0	0	0	0	94.4867
adhE	1	0	0	0	0	0	94.4867
ldhA	1	1	0	0	0	0	94.4867
tynA	1	0	0	0	0	0	94.4867
narV	1	0	0	0	0	0	94.4867
narW	1	0	0	0	0	0	94.4867
narZ	1	0	0	0	0	0	94.4867
adhP	1	0	0	0	0	0	94.4867
tam	1	0	0	0	0	0	94.4867
uxaB	1	0	0	0	0	0	94.4867
yneH	1	0	0	0	0	0	94.4867
ydgI	1	0	0	0	0	0	94.4867
malX	1	0	0	0	0	0	94.4867
add	1	0	0	0	0	0	94.4867
tppB	1	0	0	0	0	0	94.4867
gloA	1	0	0	0	0	0	94.4867
grxD	1	0	0	0	0	0	94.4867
btuC	1	0	0	0	0	0	94.4867
manX	1	0	0	0	0	0	94.4867
manZ	1	0	0	0	0	0	94.4867
torY	1	0	0	0	0	0	94.4867
wbbJ	1	0	0	0	0	0	94.4867
gmm	1	0	0	0	0	0	94.4867
preT	1	0	0	0	0	0	94.4867
mglA	1	0	0	0	0	0	94.4867
fruB	1	0	0	0	0	0	94.4867
napC	1	0	0	0	0	0	94.4867
atoD	1	0	0	0	0	0	94.4867
folX	1	0	0	0	0	0	94.4867
xapA	1	0	0	1	0	1	94.4867
murP	1	0	0	0	0	0	94.4867
proW	1	0	0	0	0	0	94.4867
mltB	1	0	0	0	0	0	94.4867
srlB	1	0	0	0	0	0	94.4867
hycF	1	0	0	0	0	0	94.4867
hycE	1	0	0	0	0	0	94.4867
gudX	1	0	0	0	0	0	94.4867
argA	1	0	0	0	0	0	94.4867
xdhB	1	0	0	0	0	0	94.4867
exuT	1	0	0	0	0	0	94.4867
gltD	1	0	0	0	0	0	94.4867
acrF	1	0	0	0	0	0	94.4867
ugpQ	1	0	0	0	0	0	94.4867
livG	1	0	0	0	0	0	94.4867
kdgK	1	0	0	0	0	0	94.4867
grxC	1	0	0	0	0	0	94.4867
pldA	1	0	0	0	0	0	94.4867
pldB	1	0	0	0	0	0	94.4867
fdoG	1	0	0	0	0	0	94.4867
argB	1	0	0	0	0	0	94.4867
sthA	1	0	0	0	0	0	94.4867
alsB	1	0	0	0	0	0	94.4867
melA	1	0	0	0	0	0	94.4867
yjdL	1	0	0	0	0	0	94.4867
cadB	1	0	0	0	0	0	94.4867
fecD	1	0	0	0	0	0	94.4867
fecB	1	0	0	0	0	0	94.4867
uxuB	1	0	0	0	0	0	94.4867
yjjL	1	0	0	0	0	0	94.4867
deoB	1	0	0	0	0	0	94.4867
slt	1	0	0	0	0	0	94.4867
yjjX	1	0	0	0	0	0	94.4867
surA	1	0	0	0	0	0	94.4867
hofC	1	0	0	0	0	0	94.4867
yadV	1	0	0	0	0	0	94.4867
yafE	1	0	0	0	0	0	94.4867
yafN	1	0	0	0	0	0	94.4867
paoC	1	0	0	0	0	0	94.4867
ybaL	1	0	0	1	0	0	94.4867
fsr	1	0	0	0	0	0	94.4867
sfmD	1	0	0	0	0	0	94.4867
ybcY	1	0	0	0	0	0	94.4867
ybdG	1	0	0	0	0	0	94.4867
uspG	1	0	0	0	0	0	94.4867
ybeY	1	1	0	0	0	0	94.4867
tolR	1	0	0	0	0	0	94.4867
ybiY	1	0	0	0	0	0	94.4867
ybjI	1	0	0	0	0	0	94.4867
ybjL	1	0	0	0	0	0	94.4867
hcp	1	1	0	0	0	0	94.4867
ycaC	1	0	0	0	0	0	94.4867
ycaD	1	0	0	0	0	0	94.4867
smtA	1	0	0	0	0	0	94.4867
ycdX	1	0	0	0	0	0	94.4867
csgF	1	0	0	0	0	0	94.4867
flgA	1	0	0	0	0	0	94.4867
flgB	1	0	0	0	0	0	94.4867
flgC	1	0	0	0	0	0	94.4867
flgH	1	0	0	0	0	0	94.4867
flgK	1	0	0	0	0	0	94.4867
flgL	1	0	0	0	0	0	94.4867
ycgV	1	0	0	0	0	0	94.4867
sapF	1	0	0	0	0	0	94.4867
tpx	1	0	0	0	0	0	94.4867
ynaI	1	0	0	0	0	0	94.4867
abgB	1	0	0	0	0	0	94.4867
uspF	1	0	0	0	0	0	94.4867
ynbB	1	0	0	0	0	0	94.4867
cybB	1	0	0	0	0	0	94.4867
trg	1	0	0	0	0	0	94.4867
ydcZ	1	0	0	0	0	0	94.4867
yddA	1	0	0	0	0	0	94.4867
yneE	1	0	0	0	0	0	94.4867
uidB	1	0	0	0	0	0	94.4867
rsxB	1	0	0	0	0	0	94.4867
rsxG	1	0	0	0	0	0	94.4867
ydiT	1	0	0	0	0	0	94.4867
yniC	1	0	0	0	0	0	94.4867
chbB	1	0	0	0	0	0	94.4867
yeaP	1	0	0	0	0	0	94.4867
mgrB	1	0	0	0	0	0	94.4867
yobA	1	0	0	0	0	0	94.4867
flhB	1	0	0	0	0	0	94.4867
yecS	1	0	0	0	0	0	94.4867
fliT	1	0	0	0	0	0	94.4867
yedX	1	0	0	1	0	1	94.4867
yedZ	1	0	0	0	0	0	94.4867
zinT	1	0	0	0	0	0	94.4867
yodB	1	0	0	0	0	0	94.4867
yeeJ	1	0	0	0	0	0	94.4867
yehA	1	0	0	0	0	0	94.4867
yehD	1	0	0	0	0	0	94.4867
yeiP	1	0	0	0	0	0	94.4867
yejA	1	0	0	0	0	0	94.4867
yejO	1	0	0	0	0	0	94.4867
yfaL	1	0	0	0	0	0	94.4867
inaA	1	0	0	0	0	0	94.4867
yfcP	1	0	0	0	0	0	94.4867
yfcR	1	0	0	0	0	0	94.4867
yfeA	1	0	0	0	0	0	94.4867
eutQ	1	0	0	0	0	0	94.4867
pgpC	1	0	0	0	0	0	94.4867
lepA	1	0	0	0	0	0	94.4867
yfiC	1	0	0	0	0	0	94.4867
ssrA	1	0	0	0	0	0	94.4867
ygaU	1	0	0	0	0	0	94.4867
ygaY	1	0	0	0	0	0	94.4867
yqaA	1	0	0	0	0	0	94.4867
hypA	1	0	0	0	0	0	94.4867
hypD	1	0	0	0	0	0	94.4867
pcm	1	0	0	0	0	0	94.4867
cas1	1	0	0	0	0	0	94.4867
casE	1	0	0	0	0	0	94.4867
casC	1	0	0	0	0	0	94.4867
ygcQ	1	0	0	0	0	0	94.4867
ygcS	1	0	0	0	0	0	94.4867
hyuA	1	0	0	0	0	0	94.4867
uacT	1	0	0	0	0	0	94.4867
yggE	1	0	0	0	0	0	94.4867
cmtA	1	0	0	0	0	0	94.4867
yggT	1	0	0	0	0	0	94.4867
yqhD	1	0	0	0	0	0	94.4867
ygjI	1	0	0	0	0	0	94.4867
agaC	1	0	0	0	0	0	94.4867
aaeB	1	0	0	0	0	0	94.4867
yhdJ	1	0	0	0	0	0	94.4867
yhdX	1	0	0	0	0	0	94.4867
yhdY	1	0	0	0	0	0	94.4867
kefG	1	0	0	0	0	0	94.4867
yhjD	1	0	0	0	0	0	94.4867
yhjY	1	0	0	0	0	0	94.4867
envC	1	0	0	0	0	0	94.4867
setC	1	0	0	0	0	0	94.4867
uhpB	1	0	0	0	0	0	94.4867
yidJ	1	0	0	0	0	0	94.4867
glvB	1	0	0	0	0	0	94.4867
glvC	1	0	0	0	0	0	94.4867
yieH	1	0	0	0	0	0	94.4867
phoU	1	1	0	0	0	0	94.4867
hsrA	1	0	0	0	0	0	94.4867
aslA	1	0	0	0	0	0	94.4867
yihI	1	0	0	0	0	0	94.4867
yihR	1	0	0	0	0	0	94.4867
frvB	1	0	0	0	0	0	94.4867
frvA	1	0	0	0	0	0	94.4867
frwB	1	0	0	0	0	0	94.4867
trmA	1	0	0	0	0	0	94.4867
zraS	1	0	0	0	0	0	94.4867
yjbF	1	0	0	0	0	0	94.4867
malM	1	0	0	0	0	0	94.4867
basS	1	0	0	0	0	0	94.4867
yjeM	1	0	0	0	0	0	94.4867
cybC	1	0	0	0	0	0	94.4867
fimF	1	0	0	0	0	0	94.4867
fimG	1	0	0	0	0	0	94.4867
kptA	1	0	0	0	0	0	94.4867
hsdM	1	0	0	0	0	0	94.4867
yjjW	1	0	0	0	0	0	94.4867
yjtD	1	0	0	0	0	0	94.4867
nhaR	0	0	0	0	0	0
sgrR	0	0	0	0	0	0
leuO	0	5	0	0	0	0
pdhR	0	0	0	0	0	0
sfsA	0	0	0	0	0	0
cdaR	0	0	0	0	0	0
yafC	0	0	0	0	0	0
dinJ	0	0	0	0	0	0
crl	0	0	0	0	0	0
perR	0	0	0	0	0	0
yagI	0	0	0	0	0	0
yagP	0	0	0	0	0	0
ecpR	0	0	0	0	0	0
ykgA	0	0	0	0	0	0
ykgD	0	0	0	0	0	0
yahB	0	0	0	0	0	0
yahD	0	0	0	0	0	0
cynR	0	0	0	0	0	0
lacI	0	0	0	0	0	0
mhpR	0	0	0	0	0	0
frmR	0	0	0	0	0	0
yaiV	0	0	0	0	0	0
yaiW	0	0	0	0	0	0
phoB	0	1	0	0	0	0
nrdR	0	0	0	0	0	0
bolA	0	1	0	0	0	0
hupB	0	1	0	0	0	0
ybaO	0	0	0	0	0	0
acrR	0	0	0	0	0	0
ybaQ	0	0	0	0	0	0
cueR	0	0	0	0	0	0
ylbG	0	0	0	0	0	0
allS	0	0	0	0	0	0
allR	0	0	0	0	0	0
fimZ	0	0	0	0	0	0
appY	0	5	0	0	0	0
envY	0	0	0	0	0	0
ybdO	0	0	0	0	0	0
dpiA	0	0	0	0	0	0
cspE	0	0	0	0	0	0
ybeF	0	0	0	0	0	0
nagC	0	0	0	0	0	0
fur	0	0	0	0	0	0
kdpE	0	1	0	0	0	0
abrB	0	0	0	0	0	0
mngR	0	0	0	0	0	0
ybhD	0	0	0	0	0	0
ybhN	0	0	0	0	0	0
ybiH	0	0	0	0	0	0
mntR	0	1	0	0	0	0
deoR	0	0	0	0	0	0
ybjK	0	0	0	0	0	0
ycaN	0	0	0	0	0	0
ihfB	0	3	0	0	0	0
torR	0	0	0	0	0	0
rutR	0	1	0	0	0	0
csgD	0	3	0	0	0	0
phoP	0	1	0	0	0	0
ymfT	0	0	0	0	0	0
ymfL	0	0	0	0	0	0
ymfN	0	0	0	0	0	0
bluR	0	0	0	0	0	0
ychQ	0	0	0	0	0	0
ychA	0	0	0	0	0	0
narL	0	4	0	0	0	0
hns	0	5	0	0	0	0
yciT	0	0	0	0	0	0
pspF	0	0	0	0	0	0
pspC	0	0	0	0	0	0
ycjW	0	0	0	0	0	0
tyrR	0	0	0	0	0	0
ycjZ	0	0	0	0	0	0
abgR	0	0	0	1	0	1
racR	0	0	0	0	0	0
ydaS	0	0	0	0	0	0
feaR	0	0	0	0	0	0
ydcI	0	0	0	0	0	0
ydcN	0	0	0	0	0	0
ydcR	0	0	0	0	0	0
mcbR	0	1	0	0	0	0
yddM	0	0	0	0	0	0
ydeM	0	0	0	0	0	0
ydeO	0	0	0	0	0	0
yneL	0	5	0	0	0	0
hipA	0	0	0	0	0	0
hipB	0	0	0	0	0	0
lsrR	0	5	0	0	0	0
yneJ	0	1	0	0	0	0
marR	0	0	0	0	0	0
marA	0	1	0	0	0	0
ydfH	0	0	0	0	0	0
cspB	0	0	0	0	0	0
dicC	0	0	0	0	0	0
dicA	0	0	0	0	0	0
mlc	0	0	0	0	0	0
ynfL	0	0	0	0	0	0
rstA	0	0	0	0	0	0
uidR	0	0	0	0	0	0
malI	0	0	0	0	0	0
nemR	0	0	0	0	0	0
purR	0	1	0	0	0	0
ydhB	0	0	0	0	0	0
ydiP	0	0	0	0	0	0
ihfA	0	3	0	0	0	0
chbR	0	0	0	0	0	0
ydjF	0	0	0	0	0	0
yeaM	0	0	0	0	0	0
cspC	0	0	0	0	0	0
kdgR	0	0	0	0	0	0
yebK	0	0	0	0	0	0
flhD	0	0	0	0	0	0
uvrY	0	0	0	0	0	0
sdiA	0	1	0	0	0	0
fliA	0	3	0	0	0	0
rcsA	0	0	0	0	0	0
yedW	0	0	0	0	0	0
nac	0	0	0	0	0	0
yeeY	0	0	0	0	0	0
yefM	0	0	0	0	0	0
baeR	0	0	0	0	0	0
ogrK	0	0	0	0	0	0
gatR_1	0	0	0	0	0	0
yegW	0	0	0	0	0	0
rcnR	0	0	0	0	0	0
yehT	0	0	0	0	0	0
mlrA	0	0	0	0	0	0
galS	0	0	0	0	0	0
yeiE	0	0	0	0	0	0
yeiL	0	0	0	0	0	0
narP	0	4	0	0	0	0
ada	0	0	0	0	0	0
rcsB	0	1	0	0	0	0
yfaX	0	0	0	0	0	0
evgA	0	0	0	0	0	0
ypdB	0	0	0	0	0	0
ypdC	0	0	0	0	0	0
yfeC	0	0	0	0	0	0
yfeD	0	0	0	0	0	0
xapR	0	0	0	0	0	0
yfeR	0	0	0	0	0	0
eutR	0	0	0	0	0	0
gcvR	0	2	0	0	0	0
hyfR	0	0	0	0	0	0
iscR	0	0	0	0	0	0
hcaR	0	0	0	0	0	0
yphH	0	0	0	0	0	0
glrR	0	1	0	0	0	0
yfhH	0	0	0	0	0	0
rseC	0	0	0	0	0	0
rseB	0	0	0	0	0	0
rpoE	0	3	0	0	0	0
yfiE	0	0	0	0	0	0
alpA	0	0	0	0	0	0
yfjR	0	0	0	0	0	0
ygaV	0	0	0	0	0	0
stpA	0	0	0	0	0	0
mprA	0	2	0	0	0	0
srlR	0	0	0	0	0	0
norR	0	0	0	0	0	0
ascG	0	0	0	0	0	0
fhlA	0	2	0	0	0	0
ygbI	0	0	0	0	0	0
rpoS	0	5	0	0	0	0
ygeH	0	0	0	0	0	0
ygeK	0	0	0	0	0	0
ygeV	0	0	0	0	0	0
argP	0	4	0	0	0	0
ygfI	0	0	0	0	0	0
yggD	0	0	0	0	0	0
glcC	0	4	0	0	0	0
yghO	0	0	0	0	0	0
yqhC	0	0	0	0	0	0
mqsA	0	0	0	0	0	0
ygiV	0	0	0	0	0	0
ttdR	0	0	0	0	0	0
rpoD	0	3	0	0	0	0
yqjI	0	0	0	0	0	0
ebgR	0	0	0	0	0	0
higA	0	0	0	0	0	0
exuR	0	0	0	0	0	0
yhaJ	0	0	0	0	0	0
tdcR	0	0	0	0	0	0
agaR	0	0	0	0	0	0
sfsB	0	0	0	0	0	0
ibaG	0	0	0	0	0	0
yhcF	0	0	0	0	0	0
nanR	0	0	0	0	0	0
aaeR	0	1	0	0	0	0
fis	0	5	0	0	0	0
envR	0	0	0	0	0	0
zntR	0	0	0	0	0	0
yheO	0	0	0	0	0	0
crp	0	5	0	0	0	0
frlR	0	0	0	0	0	0
ompR	0	3	0	0	0	0
feoC	0	0	0	0	0	0
malT	0	3	0	0	0	0
rtcR	0	0	0	0	0	0
glpR	0	4	0	0	0	0
rpoH	0	3	0	0	0	0
nikR	0	0	0	0	0	0
dctR	0	0	0	0	0	0
gadE	0	0	0	0	0	0
gadW	0	0	0	0	0	0
gadX	0	0	0	0	0	0
yhjB	0	0	0	0	0	0
yhjC	0	0	0	0	0	0
yiaG	0	0	0	0	0	0
cspA	0	1	0	0	0	0
[truncated: 2,191 more rows]

## Sheet: 3. Potential gene knockouts
Gene Knockout	Acummulated GO-terms Coverage (%)	Gene Description	Description of GO-terms altered
metN	0.570342	L-methionine / D-methionine ABC transporter - ATP binding subunit
			GO:0015821 methionine transport
			GO:0015912 short-chain fatty acid transport
			GO:0048473 D-methionine transport
cysG	0.95057	CysG
			GO:0009236 cobalamin biosynthetic process
			GO:0019354 siroheme biosynthetic process
fadE	1.3308	acyl-CoA dehydrogenase
			GO:0006635 fatty acid beta-oxidation
			GO:0033539 fatty acid beta-oxidation using acyl-CoA dehydrogenase
dcd	1.90114	Dcd
			GO:0006229 dUTP biosynthetic process
			GO:0009265 2'-deoxyribonucleotide biosynthetic process
			GO:0046080 dUTP metabolic process
fadR	2.09125	FadR DNA-binding transcriptional dual regulator
			GO:0019217 regulation of fatty acid metabolic process
astE	2.47148	succinylglutamate desuccinylase
			GO:0006527 arginine catabolic process
			GO:0019544 arginine catabolic process to glutamate
rhaT	2.6616	rhamnose / lyxose:H<sup>+</sup> symporter
			GO:0015762 rhamnose transport
argH	3.04183	argininosuccinate lyase
			GO:0006591 ornithine metabolic process
			GO:0042450 arginine biosynthetic process via ornithine
yccA	3.23194	putative carrier/transport protein; substrate or modulator of FtsH-mediated proteolysis
			GO:0019619 protocatechuate catabolic process
nanC	3.42205	N-acetylneuraminic acid outer membrane channel
			GO:0043066 negative regulation of apoptotic process
ppk	3.61217	Ppk
			GO:0006799 polyphosphate biosynthetic process
ybhC	3.80228	outer membrane lipoprotein
			GO:0042545 cell wall modification
ykfC	3.9924	CP4-6 prophage; conserved protein
			GO:0006278 RNA-dependent DNA replication
tus	4.18251	DNA-binding protein; inhibition of replication at Ter sites
			GO:0006274 DNA replication termination
ycaI	4.37262	conserved inner membrane protein
			GO:0030420 establishment of competence for transformation
ackA	5.51331	acetate kinase
			GO:0006084 acetyl-CoA metabolic process
			GO:0006085 acetyl-CoA biosynthetic process
			GO:0006629 lipid metabolic process
			GO:0006631 fatty acid metabolic process
			GO:0042867 pyruvate catabolic process
			GO:0045733 acetate catabolic process
arnD	5.70342	conserved protein
			GO:0016114 terpenoid biosynthetic process
cysH	6.46388	CysH
			GO:0000103 sulfate assimilation
			GO:0008610 lipid biosynthetic process
			GO:0019344 cysteine biosynthetic process
			GO:0019419 sulfate reduction
rbsK	6.84411	ribokinase
			GO:0006014 D-ribose metabolic process
			GO:0019303 D-ribose catabolic process
apt	7.41445	adenine phosphoribosyltransferase
			GO:0006166 purine ribonucleoside salvage
			GO:0006168 adenine salvage
			GO:0009113 purine nucleobase biosynthetic process
galK	7.79468	galactokinase
			GO:0006012 galactose metabolic process
			GO:0046835 carbohydrate phosphorylation
dkgA	8.1749	methylglyoxal reductase/&beta;-keto ester reductase/2 5-diketo-D-gluconate reductase
			GO:0019852 L-ascorbic acid metabolic process
			GO:0019853 L-ascorbic acid biosynthetic process
mntH	8.74525	Mn(2+) / Fe(2+): H+ symporter MntH
			GO:0006824 cobalt ion transport
			GO:0006828 manganese ion transport
			GO:0015684 ferrous iron transport
metL	9.69582	MetL
			GO:0006555 methionine metabolic process
			GO:0006633 fatty acid biosynthetic process
			GO:0009086 methionine biosynthetic process
			GO:0009088 threonine biosynthetic process
			GO:0009090 homoserine biosynthetic process
wzc	10.076	tyrosine kinase involved in colanic acid biosynthesis
			GO:0016051 carbohydrate biosynthetic process
			GO:0045227 capsule polysaccharide biosynthetic process
dgoA	10.4563	2-oxo-3-deoxygalactonate 6-phosphate aldolase
			GO:0019584 galactonate catabolic process
			GO:0034194 D-galactonate catabolic process
nrfE	11.0266	formate-dependent nitrite reductase; possible assembly function
			GO:0008535 respiratory chain complex IV assembly
			GO:0015886 heme transport
			GO:0017003 protein-heme linkage
ampC	11.2167	&beta;-lactamase; penicillin resistance
			GO:0017001 antibiotic catabolic process
nagK	11.2167	N-acetyl-D-glucosamine kinase
selD	11.7871	selenide water dikinase
			GO:0001887 selenium compound metabolic process
			GO:0016259 selenocysteine metabolic process
			GO:0016260 selenocysteine biosynthetic process
cysD	11.9772	CysD
			GO:0006790 sulfur compound metabolic process
yghD	12.1673	predicted secretion pathway protein M-type protein membrane anchored
			GO:0006858 extracellular transport
selB	12.5475	selenocysteyl-tRNA-specific translation elongation factor
			GO:0001514 selenocysteine incorporation
			GO:0006414 translational elongation
dgoK	12.7376	2-dehydro-3-deoxygalactonate kinase
			GO:0044275 cellular carbohydrate catabolic process
hisP	13.8783	Polypeptide: lysine / arginine / ornithine ABC transporter / histidine ABC transporter - ATP binding subunit
			GO:0006525 arginine metabolic process
			GO:0006526 arginine biosynthetic process
			GO:0006812 cation transport
			GO:0009063 cellular amino acid catabolic process
			GO:0009085 lysine biosynthetic process
			GO:0009089 lysine biosynthetic process via diaminopimelate
speC	14.6388	Enzyme: ornithine decarboxylase, biosynthetic
			GO:0006596 polyamine biosynthetic process
			GO:0008216 spermidine metabolic process
			GO:0008295 spermidine biosynthetic process
			GO:0009446 putrescine biosynthetic process
