# Supplementary material for: An integrative, multi-scale, genome-wide model reveals the phenotypic landscape of Escherichia coli
Source: Mol Syst Biol. 2014 Jul 1;10(7):735. doi: 10.15252/msb.20145108 (PMC4299492; doi:10.15252/msb.20145108)
Supplement: Supplementary file 11 — Supplementary Dataset S8 [file msb0010-0735-sd11.xlsx]

## Sheet: Description
1. Differential gene expression
Column A	Type of perturabation
Column B	Strain: MG1655 (WT), and strains with 10 different gene knockouts
Column C	Chemicals used to supplement M9 (0.3% glucose)
Column D	Genes significantly (p < 1e-3) altered in the predicted gene expression profiles with EBA por each condition
2. GO terms
31 biological processes significantly altered (p < 1e-3) according the list of genes previously mentioned

## Sheet: 1. Diff gene expresion
Type of perturabation	Strain	Environment supplemented	Genes altered in gene expression
Gene knockout	metN	-	metN
	metL	-	metL
	cysG	-	cysG
	astE	-	astE
	rhaT	-	rhaT
	cysH	-	cysH
	rbsK	-	rbsK
	galK	-	galK
	dgoA	-	dgoA
	mntH	-	mntH
Gene knockout and supplemented environment	metN	L-methionine	metN
	metL	L-methionine	metL
	astE	arginine	argR	argF	artJ	artI	astE	astB	astD	astA	astC	hisJ	argA	argG	gltB	gltD	argD	argE	argH	argI	pnp	rpsO	rbfA	infB	nusA	rimP	gltF
	rhaT	L-rhamnose	crp	dctR	gadE	yidZ	rhaS	rhaR	hupA	galT	gadC	gadB	gadA	tnaA	ybiY	gnsB	yfjZ	argK	yghR	agaB	agaI	yhcA	yhcD	gspD	gspF	gspI	gspJ	yiaA	yiaB	yidG	mdtL	yijF	phnJ	yjiC
	cysH	L-cysteine	metR	cysH	metE	metL
	rbsK	D-ribose	rbsR	rbsD	rbsA	rbsC	rbsB	rbsK	hsrA	ptsA
	galK	D-galactose	galS	galR	galM	galK	galT	galE	gadB	mglC	mglA	mglB	glpQ	glpT	glpA	glpB	glpC	galP	glpD	glpX
	dgoA	D-galactose	galS	galR	galM	galK	galT	galE	gadB	mglC	mglA	mglB	glpQ	glpT	glpA	glpB	glpC	galP	glpD	glpX	dgoA
	mntH	FeSO4	fur	fnr	flhC	flhD	fliZ	fliA	nac	iscR	soxS	entS	entE	fldA	sdhC	sdhD	sdhB	sucA	gpmA	hyaA	gadB	fumC	grxD	sufE	mntH	iscA	iscU	iscS	nrdF	exbD	garK	garR	garL	gltD	gadA	rfaZ	sodA	frr	glnK	fepE	entH	flgB	flgC	flgE	flgK	yceD	ynaJ	tfaQ	ydfN
	cysG	D-cysteine	metR	metJ	cysG	metE	metL	metH
Supplemented environment	WT	L-methionine	-
	WT	L-arginine	argR	carA	argF	artJ	artI	astB	astD	astA	astC	hisJ	argA	argG	gltB	gltD	argD	argE	argH	argI	pnp	rpsO	rbfA	infB	nusA	rimP	gltF
	WT	L-rhamnose	crp	dctR	gadE	yidZ	rhaS	rhaR	hupA	galT	gadC	gadB	gadA	tnaA	rhaT	ybiY	gnsB	yfjZ	argK	yghR	agaB	agaI	yhcA	yhcD	gspD	gspF	gspI	gspJ	yiaA	yiaB	yidG	mdtL	yijF	yjiC
	WT	L-cysteine	metR	metJ	metE	metL	metH
	WT	D-ribose	rbsR	rbsD	rbsA	rbsC	rbsB	rbsK	hsrA	ptsA
	WT	D-galactose	galS	galR	galM	galK	galT	galE	gadB	mglC	mglA	mglB	glpQ	glpT	glpA	glpB	glpC	galP	glpD	glpX
	WT	FeSO4	fur	fnr	flhC	flhD	fliZ	fliA	nac	iscR	soxS	entS	entE	fldA	sdhC	sdhD	sdhB	sucA	gpmA	hyaA	gadB	fumC	grxD	sufE	mntH	iscA	iscU	iscS	nrdF	exbD	garK	garR	garL	gltD	gadA	rfaZ	sodA	frr	glnK	fepE	entH	flgB	flgC	flgE	flgK	yceD	ynaJ	tfaQ	ydfN
[truncated: 13 more columns]

## Sheet: 2. GOterms
GO Category	Term	Number of genes identified	p, Bonferroni
1	GO:0009987~cellular process	118	2.1417e-11
1	GO:0040011~locomotion	12	5.00626e-08
1	GO:0050896~response to stimulus	27	6.78095e-05
2	GO:0009056~catabolic process	43	7.39446e-17
2	GO:0006066~alcohol metabolic process	26	1.15535e-08
2	GO:0007610~behavior	11	1.71055e-07
2	GO:0042330~taxis	11	1.71055e-07
2	GO:0044237~cellular metabolic process	104	1.27201e-06
2	GO:0044238~primary metabolic process	100	3.27738e-05
2	GO:0006928~cell motion	7	0.00014985
2	GO:0009605~response to external stimulus	11	0.000831554
3	GO:0016052~carbohydrate catabolic process	30	4.46865e-13
3	GO:0006519~cellular amino acid and derivative metabolic process	32	5.50498e-08
3	GO:0006082~organic acid metabolic process	36	8.20603e-08
3	GO:0042180~cellular ketone metabolic process	35	5.21545e-07
3	GO:0007626~locomotory behavior	11	9.64846e-07
3	GO:0005975~carbohydrate metabolic process	41	2.77431e-06
3	GO:0009308~amine metabolic process	32	4.06667e-06
3	GO:0044262~cellular carbohydrate metabolic process	27	7.7354e-05
3	GO:0006091~generation of precursor metabolites and energy	20	0.000535168
3	GO:0005996~monosaccharide metabolic process	18	0.000875011
4	GO:0006520~cellular amino acid metabolic process	32	3.85827e-08
4	GO:0044106~cellular amine metabolic process	32	6.79055e-07
4	GO:0043436~oxoacid metabolic process	35	5.35234e-06
4	GO:0009309~amine biosynthetic process	21	4.61752e-05
4	GO:0016053~organic acid biosynthetic process	21	0.000391114
5	GO:0009064~glutamine family amino acid metabolic process	21	1.46757e-11
5	GO:0019752~carboxylic acid metabolic process	35	2.77134e-06
5	GO:0008652~cellular amino acid biosynthetic process	21	8.08795e-06
5	GO:0046394~carboxylic acid biosynthetic process	21	0.000270434
