# Supplementary material for: An integrative, multi-scale, genome-wide model reveals the phenotypic landscape of Escherichia coli
Source: Mol Syst Biol. 2014 Jul 1;10(7):735. doi: 10.15252/msb.20145108 (PMC4299492; doi:10.15252/msb.20145108)
Supplement: Supplementary file 12 — Supplementary Dataset S9 [file msb0010-0735-sd12.xlsx]

## Sheet: Raw growth data
Growths of all KOs, excluding ΔastE strain, were measured in standard M9 medium. Growth of ΔastE strain was measured in NH4Cl omitted M9 medium. Whenever needed, M9 was supplemented with specific supplements.
Glc: D-glucose, Met: L-methionine; Arg: L-arginine; Cys: L-cysteine; Cob: cobalt chloride; Rha: L-rhamnose monohydrate; Rib: D-ribose; Gal: D-galactose; Fe: ferrous sulphate heptahydrate.
D-glucose (0.3%), L-methionine (100 µg/ml), L-arginine (0.2%), L-cysteine (0.1 µM), cobalt chloride (1 µM), L-rhamnose monohydrate (1%), D-ribose (0.2%), D-galactose (0.6%), ferrous sulphate heptahydrate (5 mg/l).
Time(h)	MG1655+Glc			MG1655+Glc+Met			ΔmetN+Glc			ΔmetN+Glc+Met			MG1655+Glc			MG1655+Glc+Fe			ΔmntH+Glc			ΔmntH+Glc+Fe			Time(h)	MG1655+Glc			MG1655+Glc+Met			ΔmetL+Glc			ΔmetL+Glc+Met			MG1655+Glc			MG1655+Glc+Cys			ΔcysH+Glc			ΔcysH+Glc+Cys
0	0.00297	0.00247	0.00197	0.00287	0.00327	0.00207	0.00277	0.00237	0.00107	0.00687	0.00417	0.00567	0.00297	0.00247	0.00197	0.00587	0.00447	0.00357	0.00837	0.00827	0.00627	0.00527	0.00737	0.00547	0	0.01093	0.01203	0.01143	0.01113	0.01023	0.01053	0.000730003	2.9999e-05	0.00053	0.01123	0.01153	0.00913	0.01093	0.01203	0.01143	0.01073	0.01203	0.01123	0.00913	0.00803	0.00723	0.00933	0.01423	0.01033
0.187972	0.00587	0.00587	0.00527	0.00487	0.00467	0.00437	0.00637	0.00607	0.00397	0.00607	0.00597	0.00837	0.00587	0.00587	0.00527	0.00737	0.00557	0.00487	0.00857	0.00767	0.00707	0.00587	0.00787	0.00587	0.17925	0.01273	0.01353	0.01443	0.01233	0.01213	0.01213	0.000130002	0.000229997	0.000229997	0.01093	0.01613	0.01003	0.01273	0.01353	0.01443	0.01293	0.01363	0.01293	0.01183	0.01063	0.01283	0.01253	0.01433	0.01343
0.375944	0.01483	0.00663	0.00613	0.00583	0.00553	0.00493	0.00673	0.00693	0.00433	0.00623	0.00583	0.00983	0.01483	0.00663	0.00613	0.00783	0.00593	0.00533	0.00923	0.00773	0.00773	0.00563	0.00803	0.00593	0.358528	0.01363	0.01423	0.01563	0.01423	0.01763	0.01353	0.000129999	0.000129999	0.000429997	0.01193	0.01323	0.01103	0.01363	0.01423	0.01563	0.01493	0.01553	0.01393	0.01253	0.01153	0.01483	0.01293	0.01233	0.01303
0.563917	0.0167	0.0065	0.0065	0.0056	0.0058	0.0049	0.0067	0.0069	0.0044	0.0062	0.0055	0.0087	0.0167	0.0065	0.0065	0.0083	0.0064	0.0059	0.0091	0.0078	0.0078	0.006	0.0078	0.0061	0.537778	0.01397	0.01467	0.01597	0.01327	0.01967	0.01327	0.000169999	0.000169999	0.000370002	0.01207	0.01347	0.01117	0.01397	0.01467	0.01597	0.01357	0.01457	0.01387	0.01397	0.01217	0.01577	0.01277	0.01227	0.01297
0.751889	0.00807	0.00697	0.00647	0.00657	0.00607	0.00557	0.00687	0.00727	0.00467	0.00637	0.00647	0.00977	0.00807	0.00697	0.00647	0.00847	0.00677	0.00627	0.00977	0.00807	0.00787	0.00607	0.00857	0.00647	0.717028	0.01483	0.01533	0.01613	0.01343	0.01303	0.01373	0.000129997	0.000129997	0.000529997	0.01233	0.01383	0.01173	0.01483	0.01533	0.01613	0.01413	0.01493	0.01453	0.01453	0.01303	0.01633	0.01283	0.01243	0.01373
0.939861	0.0085	0.0072	0.0067	0.0065	0.0064	0.0058	0.0068	0.0073	0.0049	0.0066	0.0064	0.0097	0.0085	0.0072	0.0067	0.0089	0.0074	0.0065	0.01	0.0083	0.0083	0.0065	0.0088	0.0068	0.896278	0.0156	0.016	0.0167	0.0145	0.0141	0.0145	0.000100003	0.000199997	0.000199997	0.0134	0.0148	0.0129	0.0156	0.016	0.0167	0.0145	0.0152	0.0146	0.0146	0.0136	0.0169	0.0132	0.0126	0.0141
1.12783	0.00653	0.00763	0.00693	0.00673	0.00683	0.00643	0.00733	0.00743	0.00553	0.00723	0.00703	0.01063	0.00653	0.00763	0.00693	0.00923	0.00773	0.00693	0.01033	0.00863	0.00873	0.00683	0.00873	0.00693	1.07556	0.0159	0.0165	0.0181	0.0168	0.0168	0.017	-9.9999e-05	9.9997e-05	0.000199999	0.0147	0.0165	0.014	0.0159	0.0165	0.0181	0.0162	0.017	0.0157	0.0155	0.0138	0.0177	0.0139	0.0132	0.0146
1.31581	0.00663	0.00783	0.00713	0.00703	0.00693	0.00673	0.00733	0.00763	0.00533	0.00783	0.00693	0.01023	0.00663	0.00783	0.00713	0.00943	0.00753	0.00683	0.01063	0.00923	0.00863	0.00683	0.01013	0.00743	1.25481	0.0174	0.018	0.0184	0.0164	0.0167	0.0169	0.000199999	0.000199999	0.000199999	0.0152	0.017	0.0141	0.0174	0.018	0.0184	0.0152	0.016	0.0152	0.0162	0.0157	0.0188	0.0142	0.0131	0.0148
1.50378	0.0067	0.0079	0.0073	0.0076	0.0077	0.0073	0.0074	0.0077	0.0057	0.0079	0.0076	0.0108	0.0067	0.0079	0.0073	0.0098	0.0083	0.007	0.011	0.0092	0.0091	0.0071	0.0096	0.007	1.43406	0.0182	0.0187	0.0188	0.0177	0.0171	0.0175	0.000199999	0.000499997	0.000400002	0.0153	0.0174	0.0147	0.0182	0.0187	0.0188	0.0154	0.0163	0.0156	0.016	0.0165	0.019	0.014	0.0133	0.0153
1.69175	0.00697	0.00787	0.00737	0.00877	0.00837	0.00797	0.00807	0.00797	0.00587	0.00847	0.00847	0.01097	0.00697	0.00787	0.00737	0.00967	0.00787	0.00707	0.01087	0.00927	0.00907	0.00677	0.00927	0.00677	1.61333	0.01933	0.01903	0.02033	0.01983	0.01913	0.01923	-0.000169999	-6.9997e-05	0.000129999	0.01653	0.01833	0.01573	0.01933	0.01903	0.02033	0.01583	0.01663	0.01563	0.01593	0.01553	0.01883	0.01433	0.01363	0.01563
1.87972	0.00717	0.00827	0.00737	0.00987	0.00947	0.00907	0.00897	0.00807	0.00597	0.00977	0.00947	0.01337	0.00717	0.00827	0.00737	0.00997	0.00767	0.00717	0.01117	0.00927	0.00897	0.00717	0.01057	0.00687	1.79258	0.02013	0.02013	0.02293	0.02303	0.02353	0.02313	-0.000169999	0.000129999	0.000129999	0.01833	0.02063	0.01683	0.02013	0.02013	0.02293	0.01813	0.01913	0.01833	0.01683	0.01623	0.01953	0.01483	0.01373	0.01623
2.06769	0.00707	0.00817	0.00757	0.01087	0.01057	0.00997	0.01137	0.00817	0.00627	0.00967	0.00937	0.01267	0.00707	0.00817	0.00757	0.00997	0.00767	0.00717	0.01167	0.00897	0.00927	0.00707	0.00917	0.00697	1.97183	0.0224	0.0227	0.0231	0.0231	0.0232	0.0233	0.000699998	0.000400001	0.000699998	0.0187	0.0206	0.0177	0.0224	0.0227	0.0231	0.017	0.0177	0.0169	0.017	0.0178	0.0199	0.0146	0.0139	0.0162
2.25567	0.00733	0.00843	0.00773	0.01253	0.01193	0.01143	0.00783	0.00843	0.00633	0.01043	0.01013	0.01353	0.00733	0.00843	0.00773	0.00973	0.00783	0.00723	0.01213	0.00933	0.01273	0.00653	0.01013	0.00683	2.15111	0.0238	0.0243	0.0246	0.0259	0.0256	0.0261	9.9997e-05	0.000199999	0.000300001	0.0202	0.022	0.0187	0.0238	0.0243	0.0246	0.0172	0.0179	0.0184	0.0167	0.0174	0.0198	0.0145	0.014	0.0162
2.44364	0.00737	0.00837	0.00767	0.01427	0.01407	0.01327	0.00827	0.00997	0.00667	0.01157	0.01367	0.01527	0.00737	0.00837	0.00767	0.00997	0.00777	0.00757	0.01287	0.00957	0.00987	0.00747	0.01017	0.00717	2.33036	0.0265	0.0262	0.0294	0.0318	0.0354	0.0325	-9.9999e-05	0.000199999	0.000400002	0.0227	0.0247	0.0205	0.0265	0.0262	0.0294	0.0202	0.0213	0.02	0.0175	0.0174	0.0206	0.0154	0.0146	0.0168
2.63161	0.00757	0.00857	0.00807	0.01637	0.01597	0.01547	0.00807	0.00987	0.00727	0.01307	0.01397	0.01557	0.00757	0.00857	0.00807	0.01007	0.00797	0.00737	0.01367	0.01017	0.01047	0.00737	0.01057	0.00717	2.50961	0.028	0.0289	0.029	0.0326	0.033	0.0329	0.000400002	0.000300001	0.000499997	0.023	0.0249	0.0209	0.028	0.0289	0.029	0.0186	0.0194	0.0185	0.0169	0.0186	0.0204	0.0148	0.0143	0.0165
2.81958	0.0076	0.0087	0.0081	0.0191	0.0181	0.0179	0.0086	0.0143	0.0076	0.0139	0.0146	0.0178	0.0076	0.0087	0.0081	0.0098	0.0094	0.0075	0.0146	0.0106	0.0109	0.0077	0.0105	0.0073	2.68886	0.03083	0.03113	0.03193	0.03703	0.03663	0.03723	-0.000170001	-0.000270003	3.0002e-05	0.02573	0.02773	0.02353	0.03083	0.03113	0.03193	0.01923	0.02043	0.02053	0.01703	0.01773	0.02023	0.01503	0.01393	0.01663
3.00756	0.00773	0.00873	0.00823	0.02223	0.02143	0.02063	0.00903	0.00963	0.00783	0.01593	0.01713	0.01893	0.00773	0.00873	0.00823	0.01003	0.00803	0.00763	0.01673	0.01143	0.01193	0.00773	0.01073	0.00813	2.86814	0.03537	0.03447	0.03857	0.04437	0.04617	0.04537	-0.00013	0.000169997	0.000370001	0.03007	0.03247	0.02697	0.03537	0.03447	0.03857	0.02327	0.03027	0.02417	0.01787	0.01827	0.02137	0.01557	0.01457	0.01747
3.19553	0.00763	0.00863	0.00823	0.02593	0.02493	0.02423	0.00953	0.01013	0.00843	0.01743	0.01933	0.02193	0.00763	0.00863	0.00823	0.01053	0.00833	0.00773	0.01693	0.01273	0.01233	0.00843	0.01103	0.00773	3.04739	0.03763	0.03843	0.03873	0.04703	0.04763	0.04763	0.000329999	0.000530002	0.000629997	0.03163	0.03423	0.02903	0.03763	0.03843	0.03873	0.02173	0.02203	0.02153	0.01743	0.01913	0.02103	0.01523	0.01443	0.01693
3.3835	0.008	0.009	0.0084	0.0304	0.0293	0.0282	0.0098	0.0108	0.009	0.0203	0.0212	0.0239	0.008	0.009	0.0084	0.0105	0.0085	0.0079	0.0191	0.0131	0.0137	0.0086	0.0116	0.0081	3.22664	0.04167	0.04187	0.04307	0.05417	0.05357	0.05477	6.9997e-05	0.000169999	0.000270001	0.03637	0.04417	0.03367	0.04167	0.04187	0.04307	0.02307	0.02337	0.02287	0.01757	0.01877	0.02087	0.01597	0.01457	0.01727
3.57147	0.0083	0.0095	0.0088	0.0354	0.0343	0.0332	0.0168	0.02	0.0096	0.0232	0.0243	0.0268	0.0083	0.0095	0.0088	0.0104	0.0087	0.008	0.0209	0.0158	0.0152	0.0091	0.0111	0.0086	3.40592	0.04767	0.04687	0.05087	0.06197	0.06287	0.06447	6.9997e-05	0.000270001	0.000169999	0.04317	0.04607	0.03847	0.04767	0.04687	0.05087	0.02727	0.02767	0.02777	0.01807	0.01907	0.02187	0.01607	0.01487	0.01777
3.75944	0.00823	0.00933	0.00883	0.04233	0.04013	0.03903	0.01133	0.01243	0.01033	0.02623	0.02773	0.03263	0.00823	0.00933	0.00883	0.01093	0.00923	0.00823	0.02293	0.01563	0.01603	0.00993	0.01263	0.00893	3.58517	0.05127	0.05197	0.05317	0.06957	0.06867	0.07067	0.000269999	0.000269999	0.000470002	0.04627	0.04877	0.04197	0.05127	0.05197	0.05317	0.02687	0.02687	0.02677	0.01747	0.01967	0.02147	0.01547	0.01477	0.01717
3.94742	0.00873	0.00993	0.00913	0.04883	0.04673	0.04553	0.01213	0.01323	0.01363	0.02983	0.03183	0.03523	0.00873	0.00993	0.00913	0.01163	0.00923	0.00833	0.02663	0.01763	0.01843	0.01063	0.01253	0.00943	3.76442	0.05777	0.05797	0.06077	0.07947	0.07877	0.08097	-0.000229997	-0.000229997	7.0001e-05	0.05417	0.06197	0.04887	0.05777	0.05797	0.06077	0.03037	0.02977	0.03017	0.01777	0.01887	0.02147	0.01587	0.01637	0.01757
4.13539	0.00917	0.01037	0.00977	0.05997	0.05457	0.05337	0.01307	0.01417	0.01207	0.03577	0.03597	0.03957	0.00917	0.01037	0.00977	0.01117	0.00977	0.00877	0.02987	0.01927	0.02077	0.01177	0.01377	0.01017	3.94369	0.06613	0.06653	0.06923	0.09173	0.09123	0.09353	3.0003e-05	3.0003e-05	0.000330001	0.06263	0.06743	0.05673	0.06613	0.06653	0.06923	0.03423	0.03393	0.03393	0.01853	0.01983	0.02263	0.01623	0.01503	0.01813
4.32336	0.00993	0.01133	0.01033	0.06633	0.06573	0.06263	0.01943	0.02213	0.01353	0.03903	0.04183	0.04543	0.00993	0.01133	0.01033	0.01213	0.01033	0.00983	0.03393	0.02193	0.02283	0.01313	0.01643	0.01143	4.12294	0.07187	0.07207	0.07407	0.10467	0.10327	0.10617	0.000270001	0.000469997	0.000370002	0.06827	0.07427	0.06237	0.07187	0.07207	0.07407	0.03577	0.03597	0.03587	0.01767	0.01977	0.02147	0.01587	0.01487	0.01737
4.51133	0.01147	0.01247	0.01137	0.07747	0.07397	0.07257	0.02017	0.01797	0.02357	0.04497	0.04877	0.05127	0.01147	0.01247	0.01137	0.01327	0.01147	0.01067	0.03987	0.02527	0.02697	0.01427	0.01817	0.01297	4.30219	0.08033	0.08043	0.08403	0.12113	0.11983	0.12313	-0.000169999	0.000129999	0.000429997	0.08073	0.08583	0.07373	0.08033	0.08043	0.08403	0.04023	0.03923	0.04003	0.01843	0.02053	0.02253	0.01663	0.01503	0.01793
4.69931	0.01203	0.01393	0.01273	0.08863	0.08723	0.08353	0.01883	0.02023	0.01663	0.05043	0.05483	0.05953	0.01203	0.01393	0.01273	0.01443	0.01263	0.01213	0.04433	0.02823	0.02893	0.01663	0.01993	0.01443	4.48147	0.09077	0.09207	0.09587	0.14077	0.13867	0.14137	-0.000129997	-0.000129997	0.000170001	0.09337	0.09927	0.08437	0.09077	0.09207	0.09587	0.04717	0.04667	0.05047	0.01927	0.02057	0.02357	0.01667	0.01547	0.01857
4.88728	0.0166	0.0163	0.0149	0.1026	0.0978	0.0949	0.0227	0.0227	0.0193	0.0597	0.063	0.0667	0.0166	0.0163	0.0149	0.0162	0.0148	0.0137	0.0526	0.0334	0.0345	0.0185	0.0221	0.0164	4.66072	0.1019	0.1016	0.1055	0.1552	0.1538	0.1577	0.000600002	0.000299997	0.000399999	0.1043	0.1101	0.0947	0.1019	0.1016	0.1055	0.0496	0.0486	0.0509	0.0186	0.0212	0.0234	0.0159	0.0152	0.0176
5.07525	0.0174	0.019	0.0166	0.1167	0.1118	0.1084	0.023	0.0246	0.0207	0.0678	0.0719	0.0756	0.0174	0.019	0.0166	0.0182	0.0166	0.016	0.0599	0.0378	0.0397	0.0212	0.0253	0.0186	4.83997	0.1141	0.1145	0.1209	0.1754	0.1745	0.1783	-0.0002	9.9997e-05	0.000300001	0.1212	0.1283	0.1109	0.1141	0.1145	0.1209	0.056	0.054	0.0555	0.0193	0.0215	0.0242	0.0166	0.0154	0.0193
5.26322	0.0171	0.0196	0.0184	0.1317	0.127	0.1227	0.0256	0.026	0.0228	0.075	0.0818	0.0869	0.0171	0.0196	0.0184	0.0208	0.0189	0.0179	0.0666	0.0422	0.0436	0.024	0.0281	0.021	5.01922	0.12667	0.12577	0.13117	0.19537	0.19547	0.19987	-0.000129999	6.9997e-05	6.9997e-05	0.13777	0.14607	0.12607	0.12667	0.12577	0.13117	0.06517	0.06357	0.06657	0.02427	0.02297	0.02587	0.01717	0.01587	0.01917
5.45119	0.0205	0.0279	0.0232	0.1487	0.1431	0.1385	0.0292	0.0301	0.0271	0.0879	0.0944	0.0979	0.0205	0.0279	0.0232	0.0236	0.025	0.0211	0.0785	0.0496	0.0515	0.0273	0.0316	0.0245	5.1985	0.14157	0.14087	0.14587	0.21657	0.21407	0.21897	0.000469999	0.000469999	0.000670002	0.15357	0.16187	0.14047	0.14157	0.14087	0.14587	0.07007	0.06797	0.06967	0.02047	0.02347	0.02557	0.01687	0.01577	0.01887
5.63917	0.02313	0.02593	0.02523	0.16533	0.15923	0.15553	0.03323	0.03313	0.03053	0.09813	0.10543	0.11033	0.02313	0.02593	0.02523	0.02713	0.02543	0.02463	0.08753	0.05583	0.05753	0.03093	0.03583	0.02713	5.37775	0.1556	0.1552	0.1609	0.2386	0.2355	0.2401	3e-09	9.9997e-05	0.000199999	0.1755	0.185	0.161	0.1556	0.1552	0.1609	0.079	0.076	0.0784	0.0207	0.0239	0.0263	0.0171	0.0179	0.0189
5.82714	0.02653	0.02963	0.02833	0.18223	0.17633	0.17173	0.03763	0.03723	0.03933	0.11143	0.11953	0.12433	0.02653	0.02963	0.02833	0.03073	0.02903	0.02863	0.10073	0.06473	0.06693	0.03573	0.04043	0.03163	5.557	0.1705	0.1702	0.1763	0.2605	0.2567	0.2612	-9.9997e-05	-9.9997e-05	0.000399997	0.1975	0.2084	0.1826	0.1705	0.1702	0.1763	0.0905	0.0869	0.0893	0.0243	0.0255	0.0287	0.0186	0.0164	0.0199
6.01511	0.0302	0.0338	0.0326	0.1996	0.1933	0.1888	0.0421	0.0428	0.0408	0.1251	0.1331	0.1368	0.0302	0.0338	0.0326	0.0351	0.0335	0.0327	0.115	0.0744	0.0816	0.0413	0.0476	0.0356	5.73628	0.1866	0.1871	0.1925	0.2794	0.2727	0.2771	9.9999e-05	0.000200001	0.000300002	0.218	0.2287	0.2012	0.1866	0.1871	0.1925	0.1024	0.0974	0.1003	0.0272	0.0264	0.029	0.0176	0.0162	0.0199
6.20308	0.0346	0.0387	0.0363	0.2174	0.2111	0.2063	0.047	0.0468	0.0429	0.1372	0.1464	0.1515	0.0346	0.0387	0.0363	0.0398	0.0382	0.0378	0.1269	0.0819	0.0837	0.0458	0.0529	0.0408	5.91553	0.20397	0.20427	0.20997	0.29997	0.29107	0.29517	0.000169999	0.000370002	0.000469997	0.24087	0.25277	0.22567	0.20397	0.20427	0.20997	0.11607	0.11167	0.11577	0.02377	0.02737	0.02987	0.01797	0.01827	0.02027
6.39106	0.0406	0.0451	0.0427	0.2358	0.2296	0.2243	0.0533	0.0556	0.0505	0.1532	0.1643	0.1665	0.0406	0.0451	0.0427	0.0457	0.0443	0.0439	0.1445	0.0958	0.1049	0.0518	0.0604	0.0463	6.09478	0.22013	0.22033	0.22633	0.32113	0.31093	0.31553	3.0003e-05	3.0003e-05	0.000330001	0.26563	0.27743	0.25063	0.22013	0.22033	0.22633	0.13393	0.12793	0.13123	0.02513	0.02833	0.03083	0.01963	0.01753	0.02123
6.57903	0.046	0.0539	0.0483	0.2537	0.2468	0.2416	0.0597	0.0602	0.0569	0.1675	0.1775	0.1817	0.046	0.0539	0.0483	0.0528	0.0547	0.0516	0.1627	0.1082	0.1131	0.0584	0.0677	0.0522	6.27406	0.23673	0.23743	0.24293	0.33783	0.32553	0.33003	-0.00027	-6.9997e-05	0.000230001	0.28723	0.29993	0.27113	0.23673	0.23743	0.24293	0.14883	0.14343	0.14733	0.02673	0.02933	0.03243	0.02043	0.01793	0.02223
6.767	0.0535	0.0592	0.0556	0.2727	0.2656	0.2613	0.0675	0.0673	0.0619	0.1819	0.1923	0.1959	0.0535	0.0592	0.0556	0.059	0.0597	0.0631	0.1768	0.1202	0.1217	0.0667	0.0772	0.0593	6.45331	0.25463	0.25463	0.26003	0.35383	0.33883	0.34293	0.000229999	0.000330001	0.000430002	0.30513	0.31663	0.28953	0.25463	0.25463	0.26003	0.16113	0.15563	0.15903	0.02543	0.02883	0.03023	0.01963	0.01813	0.02233
6.95497	0.06237	0.06707	0.06357	0.29017	0.28407	0.27887	0.07917	0.07757	0.07197	0.20237	0.20967	0.21417	0.06237	0.06707	0.06357	0.06707	0.06937	0.06587	0.19817	0.13717	0.13917	0.07507	0.08517	0.06777	6.63256	0.27093	0.27103	0.27643	0.37223	0.35523	0.35863	3.0003e-05	3.0003e-05	0.000330001	0.33093	0.34323	0.31473	0.27093	0.27103	0.27643	0.17623	0.16993	0.17363	0.02613	0.02913	0.03113	0.02193	0.01903	0.02423
7.14297	0.0705	0.0759	0.072	0.3066	0.3008	0.2966	0.0859	0.0847	0.0802	0.2191	0.2232	0.2276	0.0705	0.0759	0.072	0.0761	0.0752	0.0753	0.2161	0.1514	0.1538	0.0848	0.0953	0.0767	6.81181	0.2859	0.2865	0.291	0.3877	0.3685	0.3723	-9.9999e-05	3e-09	9.9997e-05	0.3502	0.3629	0.3324	0.2859	0.2865	0.291	0.1921	0.185	0.1894	0.0263	0.0302	0.0312	0.0233	0.0202	0.026
7.33094	0.07943	0.08693	0.08223	0.32433	0.31883	0.31503	0.09653	0.09493	0.08993	0.23723	0.24043	0.24473	0.07943	0.08693	0.08223	0.08763	0.08603	0.08573	0.23803	0.16773	0.16993	0.09633	0.10893	0.08653	6.99108	0.3039	0.3035	0.3076	0.4032	0.38	0.3836	0.000100001	0.000399999	0.000399999	0.3651	0.3767	0.3474	0.3039	0.3035	0.3076	0.2093	0.2013	0.2059	0.0263	0.0294	0.0304	0.0242	0.0228	0.0269
7.51892	0.09037	0.09857	0.09367	0.34317	0.33477	0.33187	0.10757	0.10587	0.10197	0.25067	0.25397	0.25877	0.09037	0.09857	0.09367	0.09887	0.09757	0.09737	0.25917	0.19027	0.19377	0.10957	0.12377	0.09797	7.17033	0.31833	0.31743	0.32153	0.41923	0.39583	0.39873	2.9997e-05	-6.9997e-05	0.000330002	0.38583	0.39953	0.36963	0.31833	0.31743	0.32153	0.22703	0.21903	0.22353	0.02693	0.02943	0.03113	0.02723	0.02353	0.03023
7.70689	0.10353	0.11243	0.10683	0.35803	0.35183	0.34863	0.12123	0.11793	0.11213	0.26803	0.26753	0.27333	0.10353	0.11243	0.10683	0.11203	0.11113	0.11123	0.28023	0.20863	0.20893	0.12333	0.13953	0.11093	7.34958	0.33287	0.33467	0.33637	0.43267	0.40837	0.40997	-0.000129999	6.9997e-05	0.000370002	0.40077	0.41547	0.38297	0.33287	0.33467	0.33637	0.24677	0.23877	0.24457	0.02777	0.03027	0.03227	0.03137	0.02647	0.03407
7.89486	0.11783	0.12743	0.12123	0.37653	0.37043	0.36763	0.13453	0.13153	0.12543	0.28023	0.28113	0.28533	0.11783	0.12743	0.12123	0.12793	0.12663	0.12703	0.29283	0.22943	0.22723	0.13913	0.15783	0.12643	7.52886	0.34827	0.34787	0.35017	0.44207	0.41487	0.41797	0.000169999	0.000370002	0.000569998	0.41337	0.42687	0.39297	0.34827	0.34787	0.35017	0.26207	0.25347	0.25857	0.02647	0.02977	0.03097	0.03177	0.02837	0.03597
8.08283	0.13223	0.14143	0.13543	0.39113	0.38373	0.38113	0.14833	0.14533	0.13843	0.29583	0.29563	0.29983	0.13223	0.14143	0.13543	0.14513	0.14333	0.14383	0.31143	0.24323	0.24613	0.15663	0.18043	0.14133	7.70811	0.3605	0.3605	0.3636	0.4569	0.4352	0.4371	-0.000300002	9.9997e-05	0.000300001	0.4297	0.4407	0.4101	0.3605	0.3605	0.3636	0.2795	0.2715	0.2753	0.0272	0.0295	0.0315	0.0366	0.0319	0.0409
8.27081	0.14803	0.15783	0.15133	0.40823	0.40183	0.39883	0.16423	0.16103	0.15403	0.30733	0.30993	0.31433	0.14803	0.15783	0.15133	0.16363	0.16283	0.16303	0.32963	0.26563	0.26123	0.17453	0.19753	0.15953	7.88736	0.37913	0.38293	0.37903	0.47333	0.44843	0.44863	-0.000269999	-7.0003e-05	0.000130001	0.44063	0.44753	0.42283	0.37913	0.38293	0.37903	0.29783	0.29063	0.29593	0.02803	0.03043	0.03273	0.04243	0.03593	0.04623
8.45878	0.16363	0.17403	0.16703	0.43083	0.42283	0.41743	0.18033	0.17573	0.17303	0.32243	0.32533	0.32943	0.16363	0.17403	0.16703	0.18623	0.18603	0.18483	0.35103	0.28103	0.28013	0.19693	0.22473	0.18223	8.06661	0.39313	0.39473	0.39223	0.48213	0.45573	0.45713	-0.00027	-6.9997e-05	2.9997e-05	0.44913	0.46033	0.43213	0.39313	0.39473	0.39223	0.31203	0.30413	0.30833	0.02633	0.02973	0.03233	0.04523	0.03943	0.05033
8.64675	0.17977	0.19017	0.18337	0.44617	0.43917	0.43507	0.19677	0.19297	0.18717	0.33507	0.34157	0.34577	0.17977	0.19017	0.18337	0.21027	0.20877	0.20807	0.35907	0.29607	0.30397	0.22227	0.24917	0.20417	8.24589	0.40287	0.40457	0.40347	0.48927	0.46197	0.46347	-3.0003e-05	0.000170001	0.000270002	0.45977	0.47377	0.44587	0.40287	0.40457	0.40347	0.32847	0.32057	0.32477	0.02637	0.02947	0.03207	0.04967	0.04457	0.05767
8.83472	0.19753	0.20863	0.20093	0.46153	0.45473	0.45353	0.21353	0.20953	0.20613	0.34933	0.35573	0.35933	0.19753	0.20863	0.20093	0.23773	0.23693	0.23573	0.37423	0.31223	0.31593	0.24813	0.27703	0.22833	8.42514	0.41513	0.41833	0.41773	0.50033	0.47513	0.47583	-6.9997e-05	2.9997e-05	0.000129999	0.47393	0.48593	0.46183	0.41513	0.41833	0.41773	0.34683	0.33973	0.34283	0.02673	0.03003	0.03273	0.05763	0.05113	0.06583
9.02269	0.2144	0.2257	0.2181	0.4774	0.4707	0.4697	0.2288	0.226	0.224	0.3638	0.3726	0.3762	0.2144	0.2257	0.2181	0.2681	0.268	0.2659	0.3865	0.331	0.3317	0.2754	0.3084	0.2581	8.60439	0.4234	0.4272	0.4259	0.5075	0.4813	0.483	3e-09	-9.9999e-05	0.000199999	0.4824	0.4975	0.4692	0.4234	0.4272	0.4259	0.3589	0.3523	0.357	0.0268	0.03	0.0334	0.0657	0.0576	0.0739
9.21067	0.23093	0.24253	0.23473	0.48893	0.48313	0.48153	0.24653	0.24213	0.23873	0.37683	0.38703	0.39253	0.23093	0.24253	0.23473	0.29933	0.29963	0.29713	0.39853	0.34233	0.34643	0.30743	0.34303	0.28463	8.78367	0.4321	0.4348	0.4329	0.513	0.4872	0.4887	-0.000100003	0.000100001	0.000200002	0.4928	0.5055	0.4798	0.4321	0.4348	0.4329	0.3732	0.3635	0.3683	0.0263	0.0293	0.0321	0.0725	0.0651	0.0837
9.39864	0.24853	0.25923	0.25153	0.50303	0.49713	0.49563	0.26333	0.25873	0.25713	0.39163	0.40253	0.40733	0.24853	0.25923	0.25153	0.33603	0.33673	0.33543	0.41103	0.35833	0.36293	0.33953	0.37903	0.31793	8.96292	0.44077	0.44477	0.44247	0.52277	0.49807	0.49977	-3.0003e-05	0.000170001	0.000270002	0.50007	0.51687	0.49447	0.44077	0.44477	0.44247	0.39157	0.38187	0.38857	0.02657	0.02967	0.03317	0.08397	0.07547	0.09697
9.58661	0.26423	0.27483	0.26673	0.50493	0.50733	0.50963	0.28363	0.28183	0.27833	0.40383	0.41633	0.41993	0.26423	0.27483	0.26673	0.37863	0.37903	0.37893	0.42153	0.37003	0.37433	0.37833	0.41853	0.35613	9.14217	0.4483	0.4519	0.4508	0.5289	0.5039	0.5054	-9.9999e-05	3e-09	0.000300001	0.5059	0.5263	0.5012	0.4483	0.4519	0.4508	0.4041	0.398	0.4044	0.0268	0.0298	0.0339	0.0969	0.086	0.1105
9.77458	0.28033	0.29023	0.28273	0.50113	0.50343	0.50703	0.29343	0.29373	0.29123	0.41583	0.42693	0.43283	0.28033	0.29023	0.28273	0.41243	0.41573	0.41623	0.43093	0.38283	0.38573	0.41593	0.45783	0.39033	9.32144	0.45703	0.46053	0.45893	0.53533	0.50973	0.51163	0.000330002	0.000230001	0.000429997	0.51633	0.53183	0.50943	0.45703	0.46053	0.45893	0.41433	0.40743	0.41003	0.02633	0.02953	0.03263	0.10503	0.09603	0.12203
9.96256	0.2955	0.3058	0.2975	0.4995	0.5023	0.5071	0.3064	0.3082	0.3068	0.4293	0.425	0.4371	0.2955	0.3058	0.2975	0.4591	0.4635	0.4636	0.4419	0.3941	0.3977	0.4559	0.5034	0.4334	9.50069	0.46553	0.46903	0.46643	0.54433	0.51963	0.52103	-0.000169999	-6.9997e-05	0.000129999	0.52633	0.54493	0.52203	0.46553	0.46903	0.46643	0.42473	0.42173	0.42353	0.02633	0.02963	0.03303	0.11973	0.10953	0.13853
10.1505	0.3101	0.3202	0.3116	0.4964	0.4981	0.503	0.3165	0.3173	0.3159	0.4391	0.4356	0.4489	0.3101	0.3202	0.3116	0.5016	0.5048	0.4963	0.4506	0.4035	0.4073	0.4942	0.5439	0.4739	9.67994	0.47173	0.47623	0.47493	0.55053	0.52533	0.52513	0.000130003	0.000130003	0.000430001	0.53133	0.55233	0.52753	0.47173	0.47623	0.47493	0.43473	0.42863	0.43463	0.02673	0.02973	0.03423	0.13543	0.12413	0.15713
10.3385	0.32483	0.33373	0.32593	0.49503	0.49773	0.50223	0.32763	0.32973	0.32703	0.44913	0.44303	0.44783	0.32483	0.33373	0.32593	0.54213	0.54273	0.53723	0.45963	0.41483	0.41803	0.53913	0.58703	0.51693	9.85922	0.47777	0.48227	0.48117	0.55717	0.53087	0.53237	0.00077	-2.9999e-05	0.000370001	0.54117	0.55857	0.53587	0.47777	0.48227	0.48117	0.44287	0.44037	0.44347	0.02677	0.02977	0.03407	0.14907	0.13787	0.17317
10.5265	0.3426	0.3568	0.3411	0.4944	0.4967	0.5018	0.337	0.3379	0.3378	0.4618	0.4566	0.4585	0.3426	0.3568	0.3411	0.5798	0.5764	0.5725	0.4684	0.4247	0.4295	0.5818	0.6333	0.5643	10.0385	0.4864	0.4912	0.4886	0.5613	0.5351	0.5366	9.9997e-05	0.000300001	0.000400002	0.5455	0.5642	0.5419	0.4864	0.4912	0.4886	0.4523	0.446	0.4522	0.0262	0.0294	0.0336	0.165	0.1531	0.1921
10.7144	0.35573	0.36513	0.35793	0.48983	0.49153	0.49583	0.34573	0.34673	0.34553	0.46383	0.45733	0.46053	0.35573	0.36513	0.35793	0.62323	0.61823	0.61143	0.47463	0.43253	0.43653	0.62373	0.67663	0.60583	10.2177	0.49083	0.49533	0.49413	0.56753	0.54123	0.54263	-0.00137	-0.00117	-0.000970001	0.55343	0.57473	0.55203	0.49083	0.49533	0.49413	0.45943	0.45503	0.46013	0.02523	0.02853	0.03303	0.18303	0.17003	0.21343
10.9024	0.3702	0.377	0.3697	0.4917	0.4924	0.497	0.3635	0.3598	0.3595	0.4647	0.4516	0.4546	0.3702	0.377	0.3697	0.6621	0.6602	0.6623	0.484	0.4431	0.4461	0.6717	0.6962	0.6534	10.397	0.49713	0.50163	0.50013	0.57383	0.54733	0.54843	-6.9999e-05	0.000129997	0.000229999	0.55963	0.57963	0.55723	0.49713	0.50163	0.50013	0.46943	0.46323	0.46933	0.02693	0.03013	0.03493	0.20453	0.18923	0.23853
11.0904	0.38233	0.39093	0.38483	0.49033	0.49173	0.49653	0.36663	0.36843	0.36623	0.46353	0.45133	0.45423	0.38233	0.39093	0.38483	0.66583	0.66373	0.66673	0.49053	0.45143	0.45453	0.69553	0.69673	0.69353	10.5762	0.50617	0.50997	0.50747	0.57827	0.55307	0.55237	6.9997e-05	0.000370002	0.000469997	0.56557	0.58377	0.56357	0.50617	0.50997	0.50747	0.47677	0.47077	0.47707	0.02707	0.03007	0.03457	0.22107	0.20837	0.26247
11.2786	0.39027	0.39837	0.39157	0.48737	0.48837	0.49277	0.37407	0.37617	0.37377	0.45807	0.44597	0.45167	0.39027	0.39837	0.39157	0.66157	0.65937	0.66237	0.49677	0.45827	0.46227	0.69497	0.69637	0.69917	10.7557	0.50967	0.51427	0.51237	0.58367	0.55757	0.55837	-0.000929997	-0.000730001	-0.000529998	0.57107	0.59397	0.57307	0.50967	0.51427	0.51237	0.48497	0.47837	0.48427	0.02627	0.02937	0.03397	0.23167	0.22817	0.27977
11.4665	0.4021	0.4084	0.4021	0.4881	0.4892	0.494	0.3849	0.3867	0.3861	0.4548	0.4421	0.4449	0.4021	0.4084	0.4021	0.663	0.6604	0.6641	0.5038	0.467	0.4702	0.697	0.6991	0.6992	10.9349	0.51493	0.51953	0.51743	0.58883	0.56173	0.56303	0.000129999	2.9997e-05	0.000230001	0.57563	0.59763	0.57683	0.51493	0.51953	0.51743	0.49213	0.48633	0.49213	0.02793	0.03083	0.03583	0.23613	0.23843	0.29093
11.6545	0.41067	0.41807	0.41277	0.48827	0.48877	0.49367	0.39227	0.39297	0.39147	0.45287	0.43957	0.44237	0.41067	0.41807	0.41277	0.66417	0.66107	0.66397	0.50987	0.47417	0.47737	0.69977	0.70217	0.70237	11.1142	0.52127	0.52607	0.52367	0.59217	0.56547	0.56587	0.000169997	0.000370001	0.000470002	0.57827	0.59937	0.58037	0.52127	0.52607	0.52367	0.49917	0.49237	0.49887	0.02807	0.03067	0.03487	0.24107	0.23887	0.29537
11.8425	0.41993	0.42513	0.41933	0.48613	0.48673	0.49013	0.40063	0.40003	0.39913	0.44813	0.43463	0.43903	0.41993	0.42513	0.41933	0.66173	0.65913	0.66203	0.51513	0.47963	0.48333	0.69823	0.70083	0.70053	11.2935	0.52563	0.53023	0.52843	0.59623	0.57123	0.57233	-0.000169999	2.9997e-05	0.000129999	0.58463	0.60913	0.58813	0.52563	0.53023	0.52843	0.50613	0.50033	0.50583	0.02853	0.03093	0.03523	0.24373	0.24363	0.29673
12.0304	0.4267	0.4337	0.4281	0.486	0.4871	0.4923	0.408	0.4118	0.4076	0.4473	0.4337	0.4367	0.4267	0.4337	0.4281	0.6638	0.6619	0.6654	0.5208	0.4868	0.4907	0.703	0.7036	0.7061	11.4727	0.5294	0.5357	0.5336	0.592	0.575	0.5756	-3e-09	-3e-09	0.000200001	0.5868	0.6057	0.5895	0.5294	0.5357	0.5336	0.5127	0.5077	0.5125	0.0293	0.0316	0.0363	0.2496	0.2481	0.2997
12.2184	0.4346	0.4421	0.4372	0.486	0.487	0.491	0.4161	0.4155	0.4131	0.4448	0.4319	0.434	0.4346	0.4421	0.4372	0.6659	0.6627	0.6667	0.5198	0.4943	0.4975	0.7029	0.7045	0.7044	11.652	0.53487	0.54027	0.53737	0.58617	0.57727	0.57737	6.9997e-05	0.000370002	0.000270001	0.58407	0.59897	0.59197	0.53487	0.54027	0.53737	0.51827	0.51327	0.51697	0.02927	0.03157	0.03557	0.25267	0.25127	0.29957
12.4064	0.44303	0.44973	0.44443	0.48493	0.48543	0.48923	0.42163	0.42053	0.41883	0.44103	0.42823	0.43223	0.44303	0.44973	0.44443	0.66583	0.66303	0.66643	0.51423	0.49963	0.50163	0.70243	0.70543	0.70483	11.8313	0.53837	0.54427	0.54217	0.58547	0.58237	0.58357	-2.9997e-05	6.9997e-05	0.000270001	0.58267	0.59947	0.59757	0.53837	0.54427	0.54217	0.52457	0.51857	0.52387	0.03017	0.03257	0.03687	0.25727	0.25717	0.29977
12.5944	0.44927	0.45617	0.45207	0.48587	0.48617	0.49217	0.42897	0.42767	0.42507	0.44097	0.42657	0.43047	0.44927	0.45617	0.45207	0.66967	0.66657	0.67047	0.51247	0.50507	0.50867	0.70517	0.70897	0.70737	12.0105	0.54227	0.54777	0.54607	0.58217	0.58327	0.58377	-2.9999e-05	0.000169997	0.000370001	0.57767	0.59427	0.59657	0.54227	0.54777	0.54607	0.52967	0.52387	0.52837	0.03037	0.03247	0.03597	0.26047	0.26047	0.29887
12.7823	0.45717	0.46457	0.45977	0.48357	0.48457	0.48847	0.43457	0.43327	0.43067	0.43847	0.42497	0.42907	0.45717	0.46457	0.45977	0.67047	0.66757	0.67087	0.50767	0.50997	0.51417	0.70617	0.71257	0.70987	12.1898	0.54703	0.55273	0.55023	0.58053	0.58283	0.58063	3.0003e-05	0.000330001	0.000529997	0.57283	0.59193	0.59933	0.54703	0.55273	0.55023	0.53543	0.52943	0.53473	0.03033	0.03283	0.03623	0.26403	0.26423	0.29873
12.9703	0.46297	0.47017	0.46607	0.48337	0.48377	0.48807	0.43857	0.43717	0.43757	0.43377	0.42067	0.42577	0.46297	0.47017	0.46607	0.67397	0.67047	0.67457	0.50397	0.51087	0.50867	0.70887	0.72547	0.71267	12.369	0.55017	0.55607	0.55377	0.58047	0.58047	0.57877	-0.000130003	-3.0001e-05	0.000269997	0.57187	0.59337	0.60117	0.55017	0.55607	0.55377	0.54057	0.53467	0.53947	0.03087	0.03287	0.03657	0.26717	0.26837	0.29897
13.1583	0.47057	0.47777	0.47347	0.48507	0.48517	0.49027	0.44497	0.44357	0.44137	0.43467	0.42137	0.42507	0.47057	0.47777	0.47347	0.68047	0.67777	0.68007	0.50247	0.50537	0.50607	0.72137	0.73997	0.72277	12.5483	0.55153	0.55863	0.55683	0.57853	0.57793	0.57603	-6.9997e-05	2.9997e-05	0.000330002	0.56763	0.58863	0.59413	0.55153	0.55863	0.55683	0.54453	0.53953	0.54373	0.03243	0.03403	0.03783	0.26873	0.27053	0.29803
13.3462	0.4772	0.4847	0.4801	0.4797	0.4802	0.4843	0.4505	0.4496	0.446	0.4324	0.4192	0.4231	0.4772	0.4847	0.4801	0.6833	0.6788	0.6818	0.5007	0.5015	0.5029	0.7342	0.7398	0.738	12.7275	0.55513	0.56223	0.56053	0.57543	0.57323	0.57173	-6.9997e-05	0.000230001	0.000429997	0.56313	0.58413	0.59143	0.55513	0.56223	0.56053	0.54833	0.54293	0.54773	0.03153	0.03313	0.03633	0.27053	0.27253	0.29873
13.5342	0.48603	0.48973	0.48553	0.48023	0.48063	0.48453	0.45393	0.45193	0.45113	0.43013	0.41653	0.42183	0.48603	0.48973	0.48553	0.68723	0.68363	0.68663	0.49873	0.49753	0.49883	0.73683	0.73823	0.74003	12.9068	0.55697	0.56507	0.56337	0.57687	0.57357	0.57237	-0.000229999	-3.0003e-05	0.000170001	0.56177	0.58457	0.59277	0.55697	0.56507	0.56337	0.55277	0.54777	0.55247	0.03217	0.03357	0.03717	0.27117	0.27417	0.29727
13.7222	0.48973	0.49733	0.49283	0.48323	0.48383	0.48753	0.46103	0.45773	0.45593	0.43053	0.41773	0.42273	0.48973	0.49733	0.49283	0.69643	0.69173	0.69523	0.49893	0.49653	0.49743	0.73903	0.73983	0.74283	13.0861	0.56137	0.56837	0.56657	0.57447	0.57007	0.56957	-0.000329999	7.0001e-05	0.000369998	0.55857	0.58027	0.58837	0.56137	0.56837	0.56657	0.55657	0.55177	0.55447	0.03187	0.03307	0.03597	0.27397	0.27537	0.29637
13.9102	0.4938	0.5016	0.4971	0.4799	0.4805	0.4849	0.4543	0.4574	0.4592	0.4261	0.4142	0.4185	0.4938	0.5016	0.4971	0.7094	0.7044	0.7097	0.4956	0.4915	0.4932	0.7343	0.7343	0.7376	13.2653	0.565	0.5727	0.569	0.5748	0.5694	0.5689	-0.000199999	0.000200001	0.000300002	0.5565	0.5798	0.5877	0.565	0.5727	0.569	0.5623	0.5585	0.5591	0.0319	0.0332	0.0364	0.2728	0.2765	0.297
14.0981	0.4997	0.5055	0.5033	0.4834	0.4836	0.4894	0.4543	0.4537	0.4606	0.426	0.4141	0.4191	0.4997	0.5055	0.5033	0.7181	0.7149	0.7187	0.4956	0.4908	0.4923	0.7339	0.7354	0.7371	13.4446	0.5679	0.5742	0.5684	0.5754	0.5709	0.5697	-9.9997e-05	-3e-09	0.000399997	0.5562	0.58	0.5889	0.5679	0.5742	0.5684	0.5646	0.5588	0.5636	0.0321	0.0332	0.0375	0.2732	0.2758	0.2977
14.2861	0.49937	0.50137	0.50017	0.48107	0.48157	0.48617	0.45077	0.45127	0.45647	0.42667	0.41357	0.41767	0.49937	0.50137	0.50017	0.71817	0.71597	0.71887	0.49467	0.48917	0.49127	0.73197	0.73337	0.73627	13.6238	0.56847	0.57077	0.56297	0.57457	0.56857	0.56877	-0.000129999	0.000169999	0.000370002	0.55257	0.57887	0.58777	0.56847	0.57077	0.56297	0.56477	0.56167	0.56527	0.03247	0.03337	0.03737	0.27227	0.27547	0.29647
14.4741	0.49473	0.49773	0.49613	0.48063	0.48143	0.48533	0.44753	0.44943	0.45513	0.42403	0.41063	0.41483	0.49473	0.49773	0.49613	0.71723	0.71433	0.71743	0.49203	0.48653	0.48823	0.72713	0.72843	0.73183	13.8031	0.5717	0.5692	0.5623	0.5725	0.5668	0.5666	0.000300003	0.000399997	0.000499999	0.5491	0.5731	0.5844	0.5717	0.5692	0.5623	0.5636	0.5645	0.5666	0.0323	0.0332	0.0368	0.272	0.275	0.2963
14.6621	0.49423	0.49723	0.49533	0.48203	0.48333	0.48773	0.44823	0.44633	0.45343	0.42653	0.41113	0.41603	0.49423	0.49723	0.49533	0.71713	0.71523	0.71943	0.49243	0.48633	0.48873	0.72693	0.72963	0.73153	13.9823	0.57113	0.56723	0.56023	0.57503	0.56873	0.56883	-0.000269999	2.9999e-05	0.000329997	0.55143	0.57653	0.58733	0.57113	0.56723	0.56023	0.56143	0.56473	0.56703	0.03243	0.03323	0.03683	0.27283	0.27633	0.29743
14.85	0.49287	0.49587	0.49347	0.48197	0.48207	0.48667	0.44397	0.44307	0.45027	0.42557	0.41097	0.41547	0.49287	0.49587	0.49347	0.71457	0.71247	0.71537	0.49167	0.48637	0.48817	0.72497	0.72857	0.73017	14.1616	0.5686	0.5647	0.5584	0.5729	0.5671	0.5656	3e-09	0.002	0.000300001	0.547	0.5726	0.5829	0.5686	0.5647	0.5584	0.5587	0.5598	0.5618	0.0328	0.0337	0.0376	0.2724	0.2757	0.2969
15.038	0.49113	0.49403	0.49163	0.48103	0.48193	0.48753	0.44183	0.44073	0.44953	0.42373	0.40863	0.41433	0.49113	0.49403	0.49163	0.71043	0.70943	0.71243	0.48973	0.48393	0.48543	0.72033	0.72443	0.72543	14.3409	0.56917	0.56407	0.55777	0.57217	0.56507	0.56467	-0.00013	0.000269999	0.000470002	0.54427	0.56827	0.58017	0.56917	0.56407	0.55777	0.55517	0.55677	0.55867	0.03247	0.03317	0.03667	0.27327	0.27457	0.29647
15.226	0.4912	0.4937	0.4912	0.484	0.4846	0.4895	0.4405	0.4402	0.4477	0.4244	0.4088	0.4138	0.4912	0.4937	0.4912	0.7111	0.7098	0.7138	0.4902	0.4838	0.4865	0.7217	0.7254	0.7264	14.5201	0.56883	0.56303	0.55613	0.57303	0.56703	0.56633	-0.000269999	0.000130001	0.000230002	0.54433	0.56953	0.58123	0.56883	0.56303	0.55613	0.55423	0.55513	0.55763	0.03213	0.03313	0.03663	0.27223	0.27533	0.29723
15.4139	0.48943	0.49183	0.48973	0.48113	0.48223	0.48693	0.43813	0.43783	0.44493	0.42353	0.40803	0.41283	0.48943	0.49183	0.48973	0.70763	0.70543	0.70873	0.48933	0.48273	0.48463	0.71943	0.72383	0.72413	14.6994	0.56513	0.56043	0.55393	0.57153	0.56493	0.56363	-0.00127	-0.00137	-0.000969998	0.54163	0.56733	0.57923	0.56513	0.56043	0.55393	0.55213	0.55213	0.55543	0.03193	0.03263	0.03683	0.27113	0.27473	0.29543
15.6019	0.48817	0.49137	0.48847	0.48127	0.48247	0.48717	0.43687	0.43567	0.44437	0.42207	0.40597	0.41157	0.48817	0.49137	0.48847	0.70487	0.70197	0.70577	0.48667	0.48067	0.48287	0.71607	0.72017	0.72067	14.8786	0.56507	0.55947	0.55217	0.57117	0.56507	0.56427	-0.000529997	-0.000430003	-0.000129998	0.53997	0.56557	0.57717	0.56507	0.55947	0.55217	0.54997	0.55047	0.55317	0.03247	0.03327	0.03707	0.27097	0.27407	0.29537
15.7899	0.4891	0.4913	0.4892	0.4841	0.4858	0.4904	0.4361	0.4357	0.4431	0.4221	0.4061	0.4104	0.4891	0.4913	0.4892	0.704	0.7013	0.7059	0.4876	0.4812	0.483	0.717	0.7224	0.7213	15.0579	0.56657	0.56017	0.55327	0.57117	0.56357	0.56397	-0.00013	0.000669998	0.000370001	0.53827	0.56297	0.57707	0.56657	0.56017	0.55327	0.54987	0.55007	0.55297	0.03287	0.03367	0.03707	0.27187	0.27427	0.29657
15.9779	0.48733	0.49073	0.48793	0.48123	0.48223	0.48723	0.43483	0.43453	0.44133	0.41983	0.40583	0.41083	0.48733	0.49073	0.48793	0.70133	0.69833	0.70193	0.48733	0.48063	0.48323	0.71633	0.72173	0.72083	15.2371	0.56613	0.55963	0.55243	0.57243	0.56543	0.56463	-0.00037	2.9999e-05	0.000230002	0.53993	0.56593	0.57843	0.56613	0.55963	0.55243	0.55043	0.54983	0.55333	0.03323	0.03413	0.03863	0.27353	0.27573	0.29813
16.1658	0.48497	0.48917	0.48747	0.48047	0.48137	0.48677	0.43257	0.43277	0.43847	0.41947	0.40477	0.40907	0.48497	0.48917	0.48747	0.69647	0.69447	0.69867	0.48627	0.47887	0.48057	0.71407	0.71947	0.71847	15.4164	0.56333	0.55683	0.54963	0.57253	0.56643	0.56453	-6.9997e-05	2.9997e-05	0.000330002	0.53763	0.56463	0.57543	0.56333	0.55683	0.54963	0.54863	0.54813	0.55193	0.03303	0.03393	0.03833	0.27293	0.27433	0.29583
16.3538	0.48643	0.49023	0.48733	0.48493	0.48563	0.49073	0.43103	0.43163	0.43883	0.41953	0.40623	0.41093	0.48643	0.49023	0.48733	0.69553	0.69403	0.69773	0.48753	0.48033	0.48203	0.71603	0.72213	0.71913	15.5957	0.5629	0.5566	0.5492	0.5686	0.5616	0.5608	-0.0023	-0.002	-0.0019	0.5316	0.5571	0.5712	0.5629	0.5566	0.5492	0.5454	0.5446	0.5493	0.0312	0.032	0.0354	0.2715	0.2737	0.2958
16.5418	0.4847	0.4874	0.4851	0.4811	0.4817	0.4873	0.4308	0.4301	0.4392	0.4171	0.4032	0.4082	0.4847	0.4874	0.4851	0.6928	0.69	0.6951	0.4849	0.4771	0.4788	0.7132	0.7153	0.7151	15.7749	0.5645	0.5574	0.5498	0.5736	0.5661	0.5651	-0.0003	-3e-09	0.000399997	0.5371	0.5659	0.5765	0.5645	0.5574	0.5498	0.5486	0.5478	0.5517	0.0333	0.0342	0.0381	0.2746	0.2761	0.2986
16.7297	0.4855	0.4891	0.4871	0.4834	0.4848	0.4898	0.4293	0.4298	0.4387	0.4174	0.4038	0.4092	0.4855	0.4891	0.4871	0.6931	0.6905	0.6954	0.486	0.4778	0.4798	0.715	0.7187	0.7179	15.9542	0.56203	0.55663	0.54983	0.57293	0.56483	0.56273	-0.000369997	-0.000170001	-6.9999e-05	0.53433	0.56113	0.57273	0.56203	0.55663	0.54983	0.54743	0.54583	0.55033	0.03363	0.03493	0.03903	0.27413	0.27503	0.29883
16.9177	0.48393	0.48903	0.48623	0.48123	0.48163	0.48653	0.42863	0.42803	0.43523	0.41613	0.39953	0.40523	0.48393	0.48903	0.48623	0.68963	0.68663	0.69153	0.48383	0.47643	0.47883	0.71273	0.71693	0.71683	16.1334	0.56263	0.55573	0.54883	0.57153	0.56393	0.56183	-0.000169999	0.000129999	0.000330002	0.53163	0.55673	0.56793	0.56263	0.55573	0.54883	0.54493	0.54383	0.54763	0.03283	0.03423	0.03793	0.27513	0.27423	0.29783
17.1057	0.48463	0.48913	0.48673	0.48483	0.48553	0.49013	0.42723	0.42653	0.43503	0.41733	0.40403	0.40813	0.48463	0.48913	0.48673	0.68873	0.68573	0.69033	0.48253	0.47503	0.47793	0.71023	0.71363	0.71373	16.3127	0.5627	0.5563	0.5491	0.5732	0.566	0.5646	-9.9999e-05	0.000199999	0.000400002	0.534	0.5616	0.5733	0.5627	0.5563	0.5491	0.5474	0.5457	0.5496	0.0334	0.0347	0.0388	0.2761	0.2767	0.2995
17.2937	0.48433	0.48893	0.48703	0.48353	0.48533	0.49013	0.42603	0.42613	0.43273	0.41683	0.40713	0.41253	0.48433	0.48893	0.48703	0.68663	0.68423	0.68913	0.48473	0.47653	0.47893	0.71343	0.71883	0.71613	16.4919	0.56167	0.55527	0.54837	0.57007	0.56297	0.56117	-0.00013	0.000169997	0.000370001	0.53047	0.55487	0.56627	0.56167	0.55527	0.54837	0.54447	0.54237	0.54677	0.03337	0.03467	0.03787	0.27527	0.27527	0.29817
17.4816	0.48413	0.48843	0.48533	0.48093	0.48143	0.48673	0.42413	0.42483	0.43083	0.41253	0.40253	0.40783	0.48413	0.48843	0.48533	0.68413	0.68093	0.68523	0.48213	0.47573	0.47753	0.71143	0.71493	0.71483
17.6696	0.4844	0.4896	0.4869	0.4824	0.4836	0.4895	0.4229	0.4236	0.4296	0.416	0.4042	0.4083	0.4844	0.4896	0.4869	0.6827	0.6791	0.6848	0.4827	0.475	0.4769	0.7107	0.7131	0.7129
17.8576	0.48567	0.49107	0.48827	0.48297	0.48507	0.48987	0.42277	0.42297	0.42747	0.42517	0.40577	0.40887	0.48567	0.49107	0.48827	0.68177	0.67857	0.68367	0.48407	0.47757	0.47837	0.71287	0.71857	0.71527
18.0456	0.4817	0.4854	0.4826	0.48	0.481	0.4873	0.4194	0.4202	0.4238	0.4335	0.4014	0.4058	0.4817	0.4854	0.4826	0.6789	0.675	0.68	0.4807	0.4724	0.4735	0.7083	0.7119	0.7117
18.2335	0.48847	0.49177	0.49057	0.48317	0.48397	0.48947	0.42077	0.42137	0.42717	0.43537	0.40377	0.40777	0.48847	0.49177	0.49057	0.67847	0.67547	0.68107	0.48147	0.47347	0.47557	0.70967	0.71247	0.71087
18.4215	0.48277	0.48717	0.48527	0.48147	0.48187	0.48757	0.42007	0.41987	0.45767	0.43437	0.40117	0.40487	0.48277	0.48717	0.48527	0.67717	0.67307	0.67907	0.48057	0.47267	0.47387	0.71037	0.71327	0.71227
18.6095	0.4821	0.4865	0.4841	0.4809	0.4814	0.4869	0.4187	0.4187	0.4544	0.4363	0.4012	0.4055	0.4821	0.4865	0.4841	0.6743	0.6697	0.6754	0.48	0.4715	0.473	0.7072	0.7105	0.7105
18.7974	0.48477	0.48647	0.48367	0.48037	0.48097	0.48687	0.41817	0.41837	0.45627	0.43807	0.40197	0.40657	0.48477	0.48647	0.48367	0.67437	0.67047	0.67687	0.47987	0.47147	0.47227	0.70767	0.71127	0.70867
18.9854	0.48527	0.48857	0.48507	0.48167	0.48277	0.48797	0.41707	0.41917	0.45317	0.43757	0.40317	0.40607	0.48527	0.48857	0.48507	0.67397	0.66917	0.67577	0.48117	0.47267	0.47327	0.71017	0.71457	0.71257
19.1734	0.48037	0.48367	0.48147	0.47927	0.48057	0.48627	0.40797	0.41657	0.45057	0.43577	0.39977	0.40387	0.48037	0.48367	0.48147	0.67127	0.66707	0.67227	0.47927	0.47017	0.47177	0.70677	0.71097	0.70907
19.3614	0.48317	0.48577	0.48457	0.48097	0.48267	0.48807	0.41207	0.41817	0.45257	0.43787	0.40197	0.40657	0.48317	0.48577	0.48457	0.67107	0.66757	0.67337	0.48047	0.47147	0.47287	0.70847	0.71147	0.70857
19.5493	0.4824	0.4846	0.4836	0.4813	0.4826	0.4884	0.4066	0.415	0.4501	0.4363	0.401	0.4061	0.4824	0.4846	0.4836	0.6704	0.6656	0.6719	0.4806	0.4708	0.4728	0.7079	0.7111	0.71
19.7373	0.48073	0.48303	0.48183	0.48203	0.48363	0.48833	0.40753	0.41413	0.45013	0.43633	0.39993	0.40453	0.48073	0.48303	0.48183	0.66873	0.66363	0.67023	0.48003	0.46993	0.47143	0.70493	0.70843	0.70483
[truncated: 85 more columns]
