# Supplementary material for: An integrative, multi-scale, genome-wide model reveals the phenotypic landscape of Escherichia coli
Source: Mol Syst Biol. 2014 Jul 1;10(7):735. doi: 10.15252/msb.20145108 (PMC4299492; doi:10.15252/msb.20145108)
Supplement: Supplementary file 13 — Supplementary Dataset S10 [file msb0010-0735-sd13.zip]

Archive with 29 entries (24 files):
- Models and code/
- Models and code/EBA.m
- __MACOSX/
- __MACOSX/Models and code/
- __MACOSX/Models and code/._EBA.m
- Models and code/FBA.xml
- __MACOSX/Models and code/._FBA.xml
- Models and code/FVA_TRAME_FBA.m
- __MACOSX/Models and code/._FVA_TRAME_FBA.m
- Models and code/models/
- Models and code/models/Ecoli-compendium-assembly-quantilenorm.txt
- __MACOSX/Models and code/models/
- __MACOSX/Models and code/models/._Ecoli-compendium-assembly-quantilenorm.txt
- Models and code/models/STS_1.csv
- __MACOSX/Models and code/models/._STS_1.csv
- Models and code/models/STS_2.csv
- __MACOSX/Models and code/models/._STS_2.csv
- Models and code/models/TRM_1.txt
- __MACOSX/Models and code/models/._TRM_1.txt
- Models and code/models/TRM_2.txt
- __MACOSX/Models and code/models/._TRM_2.txt
- __MACOSX/Models and code/._models
- Models and code/README.docx
- __MACOSX/Models and code/._README.docx
- Models and code/README.pdf
- __MACOSX/Models and code/._README.pdf
- Models and code/TRAME.m
- __MACOSX/Models and code/._TRAME.m
- __MACOSX/._Models and code
