# Supplementary material for: An integrative, multi-scale, genome-wide model reveals the phenotypic landscape of Escherichia coli
Source: Mol Syst Biol. 2014 Jul 1;10(7):735. doi: 10.15252/msb.20145108 (PMC4299492; doi:10.15252/msb.20145108)
Supplement: Supplementary file 13 — Supplementary Dataset S10 [file msb0010-0735-sd13.zip › Models and code/EBA.m]

%INPUTS:
%bound > 0 defines Cmin and Cmax
%flag_topo = 0(RegulonDB), 1(RegulonDB + inferred interactions)
%flag_med = 0(LB), 1(M9)
%genetic_pert = set of genetic perturbations (KOs, OEs, or TF rewirings) in which we will predict gene expression in M9 and LB media
%supp_env = supplemental nutrients for each genetic perturbation

%Example based on 20 phenotype predictions (11 KOs in supplemental environments + 9 WT strains with supplemental nutrients)
%bound=0.9; 
%flag_topo=0;
%flag_med=0;
%genetic_pert=[417 -1;	1540 -1;	1324 -1;	873 -1;	1526 -1;	1179 -1;	1472 -1;	590 -1;	1680 -1;     1063 -1;    1324 -1;	0 -1;	0 -1;	0 -1;	0 -1;	0 -1;	0 -1;	0 -1;	0 -1;	0 -1;];
%supp_env=[278	0	0	0; 278	0	0	0; 242	149	0	0; 227	203	0	0; 275	274	0	0; 267	0	0	0; 264	290	0	0; 239	147	198	152; 239	147	198	152; 50 173 214 0; 267	0	0	0;  0   0   0   0;  278	0	0	0;   242	149	0	0; 227	203	0	0; 275	274	0	0; 267	0	0	0; 264	290	0	0; 239	147	198	152; 50 173 214 0;];
%supp_env_RNA=[0	0	0	0; 0	0	0	0; 0	1	0	0; -1	0	0	0; 1	1	0	0; -1	0	0	0; 1	0	0	0; 0	0	1	1; 0	0	1	1; -1   -1  0   0;  -1	0	0	0;  0   0   0   0;  0	0	0	0;  0	1	0	0; -1	0	0	0; 1	1	0	0; -1	0	0	0; 1	0	0	0; 0	0	1	1; -1   -1  0   0;];
%supp_env_protein=[1	0	0	0; 1	0	0	0; 1	-1	0	0; 1	1	0	0; 1	1	0	0; 1	0	0	0; -1	0	0	0; -1	0	-1	-1; -1	0	-1	-1; 1   1   -1  0;  1	0	0	0;  0   0   0   0;  1	0	0	0;   1	-1	0	0; 1	1	0	0; 1	1	0	0; 1	0	0	0; -1	0	0	0; -1	0	-1	-1; 1   1   -1  0;];
%expression = EBA(bound, flag_topo, flag_med, genetic_pert, supp_env, supp_env_RNA, supp_env_protein);

function expression = EBA(bound, flag_topo, flag_med, genetic_pert, supp_env, supp_env_RNA, supp_env_protein)

m=load('models/Ecoli-compendium-assembly-quantilenorm.txt');  %microarray compendium, EcoMAC
flag_calibration=1; 

[NG, NAR]=size(m);
NTF=328; %number of TFs
NENZ=1681; %number of enzymes
if flag_med==0, cond_optimal=354; end, %LB glucose
if flag_med==1, cond_optimal=590; end, %M9 glucose

%model inference
if flag_topo==0, A=load('models/TRM_1.txt'); end,
if flag_topo==1, A=load('models/TRM_2.txt'); end,
if flag_calibration==1,
    eps = (eye(NTF) - A(1:NTF, 2:(NTF+1))) * m(1:NTF, cond_optimal) - A(1:NTF,1);
    A(1:NTF,1) = A(1:NTF,1) + eps;
end,

%run EBA method
[NPg aux] = size(genetic_pert);
[NPe aux] = size(supp_env);
if NPg ~= NPe, display('Warning: number of perturbations specified'); end, 
e=[];
for p=1:NPg, 
    g=genetic_pert(p,1);
    type_geneticP = genetic_pert(p,2);
    env_tf=supp_env(p,:);
    env_rna=supp_env_RNA(p,:);
    env_protein=supp_env_protein(p,:);
    [expression, eps_model, flag_LP] = EBA_PERT_ENV(A,m,bound,g,type_geneticP,env_tf,env_rna,env_protein);
    e=[e expression];
end,

%printing predicted gene expression
fd=fopen('GeneExpression.txt','w'); 
[a,b]=size(e); 
for i=1:a, for j=1:b, fprintf(fd,'%g\t',e(i,j)); end, fprintf(fd,'\n'); end, 
fclose(fd);


function [expression,FVAL,EXITFLAG]=EBA_PERT_ENV(A,m,bound,gene,type_geneticP,env_tf,env_rna,env_protein)

[NG, NC] = size(m);
NTF=328; %number of TFs

%inputs
alpha=A(:,1);
beta=A(:,2:NTF+1);

%contraints

%boundary gene expression conditions
y_min = zeros(NG, 1);
y_max = zeros(NG, 1);
for g = 1:NG,
    y_min(g) = min(m(g,:)) / bound;
    y_max(g) = max(m(g,:)) * bound;
end,

%quadratic programming to compute TF expression (Y): min 0.5*X*H*Xt + f*X = error^2, where X=[Y | error];
H=[zeros(NTF,2*NTF); [zeros(NTF,NTF) eye(NTF)]]; %Hessian matrix by blocks: [0 | 0; 0 | Id]
f=[zeros(2*NTF,1)];
A=[];
b=[];
Aeq=[eye(NTF)-beta(1:NTF,:) -eye(NTF)];
beq=alpha(1:NTF);
LB=[y_min(1:NTF); -Inf*ones(NTF,1)]; %errors are unbound
UB=[y_max(1:NTF); Inf*ones(NTF,1)];

%imposing transcriptional changes in LB and UB, and Aeq and beq
if gene<=NTF && gene>0, 
    %display(gene)
    if type_geneticP == -1, %KO => modification of UB
        UB(gene)=LB(gene); 
    end,
    if type_geneticP == 0, %OE => modification of LB
        LB(gene)=UB(gene); 
    end,
    if type_geneticP >= 1, %TF rewiring => modification of Aeq and beq
        promoter=type_geneticP;
        beta(gene,:)=beta(gene,:)+beta(promoter,:);
        alpha(gene)=alpha(gene)+alpha(promoter);
        Aeq=[eye(NTF)-beta(1:NTF,:) -eye(NTF)];
        beq=alpha(1:NTF);    
    end,
end,

%imposing single environmental modifications in LB and UB
NTF_altered=sum(env_tf~=0);
for i=1:NTF_altered,
    tf=env_tf(i);
    if tf<=NTF,
        %RNA interactions
        if env_rna(i)==1,
            LB(tf)=UB(tf);
        end,
        if env_rna(i)==-1, 
            UB(tf)=LB(tf);
        end,
        
        %protein interactions
        if env_protein(i)==1, %TF::effector conformation is active
            delta_active=1;
            beta(:,tf)=beta(:,tf)*delta_active;
        end,
        if env_protein(i)==-1, %TF::effector conformation is inactive
            delta_active=0;
            beta(:,tf)=beta(:,tf)*delta_active;
        end,
    end,
end,

%Re-define Aeq
Aeq=[eye(NTF)-beta(1:NTF,:) -eye(NTF)];

%solver
opts = optimset('Algorithm','interior-point-convex','Display','off');
[X,FVAL,EXITFLAG] = quadprog(H,f,A,b,Aeq,beq,LB,UB,[],opts);
if EXITFLAG==1, expression_TF=X(1:NTF); end,
if EXITFLAG~=1, expression_TF=zeros(NTF,1); display('ERROR'); end,

%predicting whole gene expression by using TF expression 
expression_gene=alpha(NTF+1:NG)+beta(NTF+1:NG,:)*expression_TF;

if gene>NTF,
    expression_gene(gene-NTF)=y_min(gene-NTF);
end,

for i=1:length(expression_gene),
    if expression_gene(i)>y_max(NTF+i), expression_gene(i)=y_max(NTF+i); end,
    if expression_gene(i)<y_min(NTF+i), expression_gene(i)=y_min(NTF+i); end,
end,
expression=[expression_TF; expression_gene];
FVAL=sqrt(2*FVAL)/NTF/mean(mean(m(1:NTF,:)))*100;
