# Supplementary material for: An integrative, multi-scale, genome-wide model reveals the phenotypic landscape of Escherichia coli
Source: Mol Syst Biol. 2014 Jul 1;10(7):735. doi: 10.15252/msb.20145108 (PMC4299492; doi:10.15252/msb.20145108)
Supplement: Supplementary file 13 — Supplementary Dataset S10 [file msb0010-0735-sd13.zip › Models and code/FVA_TRAME_FBA.m]

%INPUTS:
%genetic_pert = set of genetic perturbations (KOs, OEs, or TF rewirings) in which we will predict gene expression in M9 and LB media
%EF = supplemental nutrients (environmental factors) for each genetic perturbation

%Example based on 20 phenotype predictions (11 KOs in supplemental environments + 9 WT strains with supplemental nutrients)
%genetic_pert=[417 -1;	1540 -1;	1324 -1;	873 -1;	1526 -1;	1179 -1;	1472 -1;	590 -1;	1680 -1;     1063 -1;    1324 -1;	0 -1;	0 -1;	0 -1;	0 -1;	0 -1;	0 -1;	0 -1;	0 -1;	0 -1;];
%EF = [229	229	86	66	282	98	281	152	152	128 98	0	229	86	66	282	98	281	152	128];
%[cost, benefit, growth] = FVA_TRAME_FBA(genetic_pert, EF);


function [cost, benefit, growth]=FVA_TRAME_FBA(genetic_pert, EF)

EcoMAC = importdata('models/Ecoli-compendium-assembly-quantilenorm.txt');
%boundary gene expression conditions
[NG, NAR]=size(EcoMAC);
bound=0.9;
y_min = zeros(NG, 1);
y_max = zeros(NG, 1);
for g = 1:NG,
    y_min(g) = min(EcoMAC(g,:)) / bound;
    y_max(g) = max(EcoMAC(g,:)) * bound;
end,

data = load('GeneExpression.txt'); 
cond_opt = 590; %WT experimental condition in EcoMAC
percentage = 60; %B_obj (Suppl. Methods, section 5.1)


initCobraToolbox;
model = readCbModel('FBA.xml');
sizes = size(model.S);
numreac = sizes(2);
bottomenzymeID = 325; %gene position of the first enzyme in the E. coli gene list
topenzymeID = 1681; %gene position of the last enzyme in the E. coli gene list
itercount = 0;

%FVA method
[minFlux, maxFlux] = fastFVA(model, percentage);
LBUB = [minFlux, maxFlux];

% checking for inconsistent values where Vmin > Vmax
for idx=1:numreac,
    if LBUB(idx,1) > LBUB(idx,2),
        if LBUB(idx,1) <= 0 && LBUB(idx,2) <= 0,
            LBUB(idx,2) = LBUB(idx,1);
        end,
        if LBUB(idx,1) >= 0 && LBUB(idx,2) >= 0,
            LBUB(idx,1) = LBUB(idx,2);
        end,
        if LBUB(idx,1) >= 0 && LBUB(idx,2) <= 0,
            LBUB(idx,2) = LBUB(idx,1);
        end,
    end,
end,

benefit = zeros(size(data,2),1);
cost = zeros(size(data,2),1);
growth = zeros(size(data,2),1);
 
for i=1:size(data,2),
    
    %apply genetic constraints
    expression=data(:,i); 
    g=genetic_pert(i,1); 
    type_g=genetic_pert(i,2);
    if g>=bottomenzymeID && g<=topenzymeID, 
        if type_g == -1, expression(g)=0; end,
        if type_g == 0, expression(g)=y_max(g); end,
    end,
    
    %TRAME method
    Vminmax=TRAME(expression,LBUB);
    setmodellb = Vminmax(:,1);
    setmodelub = Vminmax(:,2); 
    for rxn=334:2583,
        model.lb(rxn) = setmodellb(rxn);
        
        model.ub(rxn) = setmodelub(rxn);
    end,
    
    %apply environmental constraints
    if EF(i)~=0,
        model.lb(EF(i))=-100; %unlimited resource
    end,
    
    %FBA method
    FBAsolution = optimizeCbModel(model,'max');
    benefit(i) = FBAsolution.f;
    cost(i) = mean( abs( (data(:,i)-EcoMAC(:,cond_opt)) ./ EcoMAC(:,cond_opt) ) );
    growth(i) = benefit(i) - cost(i);
    %display(['Currently on: ' num2str(i) ' benefit: ' num2str(benefits(i)) ' cost: ' num2str(costs(i)) ' growth: ' num2str(growth(i)) ])

end,

%printing predicted phenotype
fd=fopen('GrowthRate.txt','w'); 
a=length(growth); 
for i=1:a, fprintf(fd,'%g\t%g\t%g\n',cost(i),benefit(i),growth(i)); end,
fclose(fd);
