# Supplementary material for: An integrative, multi-scale, genome-wide model reveals the phenotypic landscape of Escherichia coli
Source: Mol Syst Biol. 2014 Jul 1;10(7):735. doi: 10.15252/msb.20145108 (PMC4299492; doi:10.15252/msb.20145108)
Supplement: Supplementary file 13 — Supplementary Dataset S10 [file msb0010-0735-sd13.zip › Models and code/TRAME.m]

%INPUTS:
%conditionarray = predicted gene expression profile
%LBUB = FVA's upper/lower bounds
%It outputs new boundary conditions: Vmin and Vmax

function output = TRAME(conditionarray,LBUB)

%WT condition from EcoMAC (354)
wtarray=[9.02912 8.3154 9.38679 9.58065 7.41576 10.008 9.6504 10.3651 9.00225 8.3356 10.7082 11.0359 7.86768 9.44867 9.59981 7.50482 6.27467 7.32643 8.50388 9.20484 8.75484 8.88796 8.14247 8.63336 8.90065 9.45938 11.2103 6.24836 9.1197 9.18464 10.8716 9.10708 11.67 8.97172 8.30799 9.57626 9.61385 7.97751 8.61462 9.7993 4.86633 4.80177 6.34614 9.0551 4.78016 8.49979 12.662 7.60195 10.2731 11.4172 9.76807 8.90958 8.36352 9.25844 7.20677 7.05555 9.42042 9.82818 9.19812 8.84715 10.4617 7.98896 11.2644 8.86558 8.85738 7.25935 9.35835 10.0942 10.7177 7.68866 7.6384 8.63569 9.53102 10.1477 7.88753 9.13382 9.78549 10.3254 12.6998 9.02309 9.19288 8.85513 9.16357 9.63967 8.77215 8.1702 9.68791 8.30987 9.67316 8.1519 10.0614 5.82901 7.30341 8.30706 8.18542 8.94168 8.51041 7.08901 9.55305 5.00283 5.90258 7.22853 8.5769 10.0113 9.17864 8.77751 9.26923 10.3127 9.371 5.37595 9.24554 7.31727 10.4307 9.57976 9.31617 9.86275 9.38048 9.05658 9.85967 9.27078 9.69527 9.07737 5.46418 11.429 7.78007 10.2302 8.04811 8.57291 9.30297 12.8933 10.0719 11.1685 8.61774 8.7473 10.9929 9.06549 7.29414 7.86129 5.50028 9.68147 7.49148 7.52689 8.2816 10.5338 9.92471 9.67505 7.07794 9.26613 9.93771 9.142 8.35548 9.42356 9.62357 7.33123 10.2093 9.23877 10.6763 8.33192 8.03583 9.95935 7.87153 9.88048 9.5565 8.69035 10.4246 9.93449 7.84082 8.79713 8.90439 9.02012 10.7508 8.42707 10.0836 8.92436 8.26041 9.81914 9.30684 9.06626 9.82717 10.6121 8.50141 7.61484 7.86386 9.95398 9.0944 10.5388 11.049 8.26136 10.2315 9.0216 9.08995 8.01567 9.07663 9.55216 10.9421 10.5157 9.19963 9.92042 8.69873 3.82662 4.21877 9.0907 8.672 7.92869 9.43484 8.49328 8.2162 9.57889 8.35727 9.73548 9.58233 8.26721 10.9074 9.34263 9.08628 8.90585 10.5321 8.89464 9.16585 4.73489 10.5758 7.91891 10.8737 11.0333 8.31911 10.284 9.88986 8.60135 12.1596 5.03934 9.34973 10.3959 11.9558 9.39403 10.4093 9.98462 8.71619 8.58331 9.47584 10.3394 10.1964 9.22517 9.19215 5.57221 5.61862 7.89637 8.85663 7.79485 9.17491 8.37501 11.2878 7.57563 9.09362 8.39775 8.74504 8.15304 9.75646 9.40368 8.16912 8.12625 10.6546 8.79265 9.14862 9.18841 10.0045 11.1057 9.26457 8.53633 9.80425 8.79112 9.6334 7.85227 9.03952 8.05973 8.01318 10.5878 10.68 10.9589 8.27202 9.89826 11.1392 9.78355 12.5672 9.51407 9.41568 10.5354 9.52508 9.27833 8.65658 9.87215 8.44668 9.19066 8.08512 9.35363 9.16062 6.33082 9.8607 10.4261 8.09326 8.27877 8.92962 6.72746 9.46185 9.24857 7.9214 8.34289 9.14496 9.01864 9.31851 6.85179 6.74818 9.47416 8.77289 8.19421 9.6796 5.4762 7.32882 8.96647 9.87844 10.5206 9.40607 10.6457 9.52426 7.49529 9.54369 11.8529 10.7292 9.88881 10.4354 10.093 9.81119 8.1789 12.1515 10.6745 9.80916 10.8456 11.3572 9.90882 10.1052 10.3162 9.51154 9.62888 9.64681 8.09628 8.41077 8.60057 9.48326 10.2744 8.87383 10.4679 9.49153 8.70936 8.96724 9.27305 8.90287 9.58584 9.2146 7.99533 9.27987 8.74952 8.79417 8.37939 8.23475 9.892 10.3031 9.77871 9.36148 10.0789 10.0248 10.1099 10.781 11.1801 8.8204 10.0882 10.1159 9.37772 9.21086 8.43902 12.4891 12.3655 11.8116 10.7007 11.1981 11.6601 9.32239 9.09588 10.9166 11.6451 11.0385 10.0429 10.7911 9.08255 10.0012 9.70268 9.48 8.846 8.44242 10.5504 9.42999 9.55904 10.6017 7.86002 10.988 11.5424 9.24026 9.84436 10.0023 11.6066 11.9488 10.4415 10.0338 10.6439 8.02774 10.7587 10.4493 10.2648 10.1416 10.9281 8.69416 8.50959 9.1538 10.8435 10.9638 10.2106 7.90145 10.3466 9.23802 8.8136 9.84649 9.45364 10.783 8.54114 9.41168 9.49411 9.55733 9.33486 8.9866 8.92138 8.6543 7.83571 8.41338 9.61125 7.97253 7.17941 8.52337 9.16961 9.13457 8.3617 8.04672 8.47681 7.84972 9.74028 8.64656 9.83522 11.5559 8.60526 8.74123 9.23576 8.68729 10.1662 10.0801 8.69111 10.0349 9.33408 9.54197 9.44949 8.96045 8.50551 12.1433 10.8414 10.9736 9.71673 9.41004 9.79831 10.6636 10.1788 10.1195 10.6988 12.3262 11.8772 12.4062 12.602 9.40047 9.56417 9.57449 8.59368 9.25161 9.44291 10.6654 11.3079 10.8781 11.6401 9.89722 8.99406 9.91722 8.35104 8.91841 10.0602 9.29754 8.22041 7.83951 8.94244 7.58563 6.77241 9.01265 9.2214 6.69695 9.04695 9.32081 9.43885 9.86904 10.1589 10.4995 7.00002 7.65059 9.10485 8.3873 8.59827 10.5946 7.12997 9.56842 9.1944 8.32185 9.21537 9.12564 9.05584 9.33564 7.91269 9.04618 8.99037 9.06109 8.66819 9.16886 8.18435 8.10089 8.33789 8.81437 7.96744 8.49498 8.37059 8.49663 10.6949 9.01116 10.2487 9.72784 8.50307 10.1391 11.3683 8.7343 10.2581 9.01337 8.49744 9.20262 9.81714 9.30071 9.628 8.84911 10.4338 9.85761 9.53268 10.6875 11.5338 10.122 7.50096 8.46677 9.27909 7.50863 8.84304 8.48751 10.0225 10.8673 11.073 11.3254 10.2289 10.9005 11.7487 11.7059 10.1674 8.69643 7.69017 11.8965 11.8 10.2249 9.06261 8.67812 9.13901 9.79636 11.1654 10.3636 10.3162 9.74123 10.6894 9.39725 9.16211 8.78352 10.0754 9.83321 9.31151 8.84525 7.87274 8.50226 8.45339 9.6033 10.4585 10.4199 9.49661 8.52495 8.39166 9.78742 9.45692 10.3914 9.04916 9.24703 9.2738 9.41644 9.88362 9.61563 8.59125 8.74655 8.19528 9.00528 9.37966 9.25085 10.2514 8.57612 9.25918 8.84377 8.3908 8.28729 8.49166 8.76685 9.2999 9.63072 10.3767 10.7197 10.0906 9.1375 8.18876 9.76419 9.22822 11.2356 10.743 8.3145 8.32549 8.79036 10.6068 10.912 11.5293 9.62441 9.6343 11.402 10.2949 9.62006 10.4155 10.8565 12.3959 10.2893 9.69433 10.1712 8.31817 8.77822 8.83927 7.27795 8.18222 9.49993 11.3429 13.1569 11.7327 9.49492 8.62328 8.95597 8.35459 9.13308 8.31726 8.25943 8.32734 9.35517 9.75837 8.47765 8.57374 8.86111 7.87766 9.46678 8.00692 8.29107 9.50241 10.208 10.0638 8.95521 9.34659 10.3003 9.40689 11.6111 12.2185 12.0871 12.7496 13.0056 10.0917 9.1531 9.7758 10.3607 8.3519 10.5589 10.5471 11.5832 10.0441 11.4133 11.7165 9.28684 10.0372 10.1293 9.56333 12.1107 9.65131 9.78455 10.4963 9.9551 9.26153 9.1093 9.29448 10.0487 11.3905 11.6207 8.61933 11.0436 10.628 10.3929 10.7627 9.45609 8.6037 8.78654 8.78126 9.35051 8.44839 9.76664 10.0001 9.08183 10.7159 11.0623 10.6086 10.9808 11.223 10.5405 9.38281 8.70257 9.85558 9.22442 9.18165 9.01716 9.12044 8.83624 9.3138 9.75456 10.5421 9.33718 9.3061 11.3721 8.91326 7.75828 8.94616 9.07071 9.08032 8.89316 9.48573 10.3281 8.2307 9.11822 9.1123 9.0246 6.59526 7.25702 9.23425 10.1269 8.57174 7.46209 8.42027 7.73721 7.62756 8.41857 8.48094 8.22761 7.81351 8.03451 7.34954 9.36068 7.60516 9.23126 7.41785 8.98584 8.02232 7.98773 8.10396 7.92742 8.4826 7.69777 9.49911 8.46927 8.81286 8.13767 7.40511 8.45848 9.23351 7.90397 8.77973 10.7932 8.33653 7.80285 7.7555 8.66043 7.81745 8.2701 7.41364 7.52509 5.18487 9.28299 8.39603 9.52848 9.71949 8.54276 7.81551 10.8097 10.7371 7.51599 8.09011 7.59544 8.91547 8.22246 8.47514 8.80685 9.74978 10.6582 8.42283 8.76311 8.14714 10.1889 10.2473 8.30145 7.87525 10.6157 10.2758 10.1028 10.787 9.92902 9.4421 8.62714 10.0685 11.5074 12.386 9.85863 10.3622 11.2811 13.1415 8.63729 8.2892 8.52657 8.27104 9.2524 7.43532 8.70413 8.1974 9.67593 8.66356 9.45448 9.71201 9.07956 12.2619 11.6354 11.847 10.3184 8.91251 8.43818 10.4555 7.15378 8.68351 8.60759 9.22214 8.83025 8.96418 9.84132 10.8264 10.4696 10.0057 7.8344 10.8803 13.0337 8.70027 8.0802 8.46761 9.05216 9.47333 9.81416 11.4734 11.0784 9.40769 7.99783 10.7687 11.437 10.5724 10.1977 9.90147 10.0979 8.38288 8.92363 11.5604 11.6801 8.09167 7.91145 9.8993 8.03044 8.95822 7.62908 7.95002 8.82719 8.11828 9.99783 9.48821 9.26074 7.54661 9.10037 9.30453 9.99669 8.94691 8.35369 9.84544 9.32478 9.52593 9.14718 9.58673 9.72971 9.61825 8.87678 9.94638 8.33924 11.9766 10.9327 10.6421 10.4649 9.24628 9.87107 9.98021 10.3752 11.3465 11.2042 10.7235 8.33471 9.95289 9.00378 8.23577 8.88353 9.29219 10.1514 9.50572 9.62092 10.8222 11.5786 11.7831 12.2016 12.6135 9.36782 8.86415 9.31539 11.4059 9.1019 9.05066 9.85057 9.33641 9.53944 8.93036 9.9004 10.8609 9.3932 8.99701 9.15608 7.93373 10.6819 10.9027 9.56071 9.42523 9.94526 7.71996 9.66768 8.80015 9.33795 8.42877 9.08326 8.55635 8.04253 8.96341 9.1249 9.52003 9.29677 8.2662 9.53609 9.0974 9.45282 9.44782 13.1883 7.95376 8.7896 7.69923 8.40729 10.3973 11.4488 10.7332 10.3409 11.9028 10.712 9.92789 9.12266 9.1153 7.60845 7.02379 8.61149 7.38739 8.17563 7.40284 9.58847 10.7647 10.8349 9.14423 9.66133 9.95184 11.1537 10.8244 11.3219 11.2778 11.114 11.3394 11.5924 11.6254 11.5117 12.0189 11.9288 12.253 11.7773 8.62793 9.22291 12.4266 10.8891 10.714 9.76126 8.49824 8.24772 10.2554 8.63807 8.03175 8.75786 10.3943 11.0462 9.60415 12.3557 9.22896 10.1171 9.45199 8.93111 10.6528 8.1327 7.93872 6.95338 8.16345 9.43807 10.2003 7.55525 10.6782 10.6492 6.71889 7.14597 10.1111 10.104 12.544 12.1846 11.4988 9.34423 9.19587 9.36225 9.47917 8.92587 9.38515 10.0236 8.76086 9.82514 8.94919 9.42763 9.82209 9.10558 10.2354 8.95072 9.27455 8.99107 9.62618 9.29832 11.7943 11.2325 7.81551 8.22144 6.7925 9.37653 8.58725 8.68507 8.18002 8.29582 9.21613 8.58887 8.59754 9.82615 11.9353 8.73582 9.75169 9.84235 9.44697 10.4384 11.4944 10.745 10.2826 10.7891 9.28377 10.6403 10.8478 11.4695 11.192 10.8328 9.85157 8.92286 8.46348 8.82949 9.15457 8.40026 8.88947 10.9954 9.20787 8.24084 7.00291 9.98684 10.338 8.03848 8.60681 9.4292 8.72452 10.1257 10.2381 8.11961 8.68041 9.37258 9.59372 8.80761 8.56583 7.29879 8.08344 8.16797 10.5521 10.3494 10.1601 10.5843 10.8982 11.4776 9.78941 9.96146 12.0711 10.0406 10.6051 10.7044 9.72042 8.53308 8.72905 8.84833 8.88277 8.4055 9.01042 8.97987 8.25066 8.77675 9.30762 10.5222 10.6263 10.6333 8.0399 8.65735 9.14572 8.85138 9.12113 9.25009 8.78202 12.6498 11.9904 9.42602 9.78063 8.80241 8.36972 7.94247 9.62978 12.4167 10.4524 8.65811 7.63684 7.72716 9.06478 8.88426 9.68422 9.67225 9.41409 8.38378 10.8914 9.12862 9.73739 9.1078 8.64348 9.91933 8.50713 8.50468 8.40638 8.46185 8.40815 8.76912 8.48426 6.931 9.17414 10.4869 10.3141 10.0556 10.1232 9.20336 12.1028 11.1625 9.83725 8.4793 9.81616 10.9492 9.0685 8.86339 8.69798 8.51448 11.128 12.2101 11.565 8.56423 11.0649 10.9661 10.6564 11.226 9.31306 10.5929 10.3309 8.62087 9.53441 9.38915 9.08845 8.52818 7.94502 8.34014 7.96382 8.6766 9.03355 8.67124 9.85659 9.59196 9.73262 9.38757 9.89093 8.7177 9.39643 10.2799 10.2785 11.041 9.51918 10.6931 9.52087 10.9686 9.83929 8.91033 9.8211 9.50405 8.76986 8.73279 8.71012 8.45678 8.88724 9.39805 8.62406 8.98961 7.80826 8.05389 7.45588 9.15163 9.36941 9.03426 7.92017 8.89617 8.72829 8.83327 8.7752 9.00972 11.0154 10.669 8.87904 10.5861 10.5674 10.0476 10.3694 10.4539 10.3782 10.5173 10.7708 10.2568 10.18 8.69722 9.84336 8.85211 9.64057 11.7543 12.5215 11.5205 9.24781 7.21418 6.97867 8.54356 10.5454 9.20187 9.74214 8.99258 8.73739 9.04466 8.93184 9.3789 8.99331 7.27108 8.6535 8.86783 7.79883 9.99229 11.4818 10.7025 10.6968 11.2979 10.17 9.26381 11.2166 8.73506 9.71857 9.57101 9.63883 9.78645 9.94963 11.9158 8.77139 9.15532 9.35599 9.69714 9.6271 10.3796 9.94418 9.25996 9.23953 9.70736 9.69898 8.12235 8.5611 8.6949 8.968 9.14349 8.41687 9.64772 9.08921 9.60071 9.63609 9.65908 8.07227 9.24405 8.86935 8.64499 8.59676 10.8522 9.88777 10.8286 7.36975 8.79187 6.25745 9.25389 10.0202 10.3825 8.05094 8.77897 8.94394 8.84004 9.01412 9.6379 8.51859 8.71694 9.86377 11.6159 12.1353 8.29957 8.69566 7.95129 8.28828 8.21307 8.24675 9.59808 8.04117 6.84819 5.3888 8.71162 7.98395 8.61854 8.43226 8.20064 10.5271 9.77289 9.21385 8.31632 9.29911 10.1564 10.8652 11.9976 10.6351 10.4664 11.433 11.909 10.8118 9.84853 9.21308 8.72754 8.26817 9.69342 9.11678 9.50739 9.2365 8.05535 9.48083 10.2145 10.2158 10.2935 9.79437 11.1195 10.5964 8.76238 11.0308 11.1084 9.07144 8.53145 8.57055 8.20578 9.32714 9.9747 8.53713 7.70662 7.89889 9.74497 7.65514 9.11075 7.52329 11.425 10.2962 9.55479 10.254 11.3944 11.8901 11.9837 12.079 12.4684 12.4574 12.8532 12.737 12.8134 12.4367 10.7273 9.57186 8.93489 12.3361 9.58151 8.89094 10.8139 10.1367 9.98242 9.66316 9.09288 9.71294 9.15985 12.0484 9.76664 10.5539 10.4185 10.8181 10.4124 10.6599 10.2276 9.51659 9.12415 9.55133 9.11748 10.3113 10.7607 10.4048 8.64035 10.1914 11.0974 9.79238 9.6423 8.54842 8.53228 10.0282 10.0966 9.0149 12.0949 10.816 10.0069 10.9374 10.7667 8.40988 8.71313 9.4725 10.1864 11.8236 8.89539 8.94994 11.0206 9.46597 10.1207 5.74617 8.31355 11.0029 11.1309 11.6752 8.47432 8.71847 8.76384 7.76925 11.859 7.78275 10.3366 10.9397 8.99631 9.15909 10.5982 9.93012 9.77964 11.1001 12.1761 9.28991 9.50823 9.73457 8.87458 10.065 8.75105 8.0788 7.67044 9.26229 9.46352 9.41722 8.74877 9.35287 8.98289 9.25315 9.39886 10.1064 9.48907 9.5049 8.11691 9.6916 8.62008 8.90214 8.00308 9.08551 10.7352 9.14789 9.23203 8.64117 10.0304 9.53524 9.17074 7.86514 11.4409 8.21104 8.64198 8.75256 10.6837 9.7632 9.9141 10.7549 9.56504 9.99894 9.87423 9.08477 9.43325 10.6475 7.48761 8.46843 8.85586 7.60678 9.0596 8.99777 9.1353 8.22451 8.58649 8.39512 8.57851 8.98812 8.62639 9.24174 8.86486 10.1737 6.92762 7.79354 8.71238 6.67944 8.15771 9.37025 11.0839 9.22064 8.39942 7.51047 8.7994 10.4822 11.6551 9.34499 8.1495 10.051 10.6856 10.7489 10.5792 10.3665 11.486 8.0978 7.69624 8.75857 8.75332 8.73203 8.4551 8.46428 8.6107 8.54601 8.92659 9.59461 9.49747 11.9628 8.44578 8.97617 7.70064 11.0258 10.246 8.39692 9.06924 10.8014 12.8399 10.0499 9.16509 9.55987 8.75711 11.3831 9.60244 9.0164 9.66678 8.742 7.9941 7.15116 9.87738 9.61035 9.59632 10.2527 10.5895 8.05827 6.96303 9.22367 9.73935 9.81317 7.8213 8.89244 9.26533 9.08107 11.0947 10.1305 11.7381 12.2889 9.50987 10.1626 9.05289 9.80623 10.0135 8.65193 8.50632 7.96001 8.58411 9.51746 8.88574 9.77676 9.36862 9.17188 6.83034 8.4125 10.4033 10.0124 10.3058 8.82872 9.93663 12.041 7.27345 11.2452 10.2704 8.91621 8.7661 7.76098 9.21686 8.51122 8.56978 8.41773 8.26524 10.6618 10.5606 11.1113 10.5044 9.71765 8.85288 10.3072 11.2388 8.82194 9.68698 7.70213 7.44782 11.5971 10.423 10.5572 9.81017 11.0054 11.1507 11.8177 10.5623 10.2448 9.57018 9.15236 9.74781 8.48586 8.17779 7.77605 8.21512 9.10856 8.13646 10.4446 10.2015 9.72322 9.04844 8.45762 7.0497 8.32456 6.95008 6.80403 6.98488 7.46814 6.63398 6.81146 7.03836 10.8759 8.66124 11.4903 9.90462 9.84034 10.0731 8.81134 9.6531 9.8023 8.99182 9.81215 9.5183 11.1224 12.9626 12.4999 11.7112 10.8056 10.8544 12.0264 10.0777 11.4449 9.18013 9.04026 9.67135 10.2262 10.0673 9.03578 7.33804 9.40126 11.3646 14.6353 14.4831 9.14052 7.26403 9.98354 8.37412 9.77773 9.4586 7.24524 5.27189 9.54285 10.133 9.57275 9.98132 8.62946 7.96258 8.83102 9.13977 8.55158 8.95447 8.36704 7.73574 8.7556 7.86641 8.29486 9.77193 8.20473 9.03877 9.11898 8.24871 8.51777 8.99852 7.5536 8.53874 8.8061 10.0259 8.409 8.91989 8.50059 8.32276 8.94769 9.28837 9.34185 9.02538 9.13236 8.27591 7.74429 6.1873 5.56024 11.189 8.97839 8.83401 8.3005 9.3544 8.29766 9.54454 8.44495 8.23879 9.7288 8.08863 7.93626 7.7141 7.00594 7.2381 9.11456 8.71391 5.65357 7.08346 5.20002 6.75617 9.04395 8.83552 9.24101 8.93865 9.53018 8.81665 8.8731 6.62456 8.09947 9.31773 8.34563 8.74424 6.36756 10.0661 8.60292 6.83385 10.0157 8.83176 7.17166 6.74 4.34455 7.28272 7.57899 9.02612 7.68257 7.85623 9.39158 10.1318 8.10543 8.38819 9.30144 8.92064 7.06957 10.8307 8.60445 10.4139 9.20038 8.94468 9.56159 7.92498 9.43162 10.199 11.0892 11.8058 10.4079 10.6672 9.88154 7.73426 11.0702 9.40204 11.2912 9.01189 10.7728 9.41086 11.3325 11.7598 11.0283 10.4291 10.4727 10.2717 8.83851 8.59444 9.40286 8.40199 9.14128 8.20893 9.1219 9.18088 11.9223 8.54437 7.80154 10.1839 10.7063 9.53355 9.80816 9.31929 10.027 9.25464 10.4932 11.6851 11.1951 9.76223 8.54518 10.4947 7.93752 9.46841 9.75933 8.4331 9.73644 9.40447 8.70709 8.58806 10.3899 9.9648 9.27608 9.21837 6.44001 6.56456 5.76974 5.85319 7.97623 9.47834 7.45383 7.12455 7.6244 9.38995 8.10851 8.40462 12.0558 8.29299 9.36622 7.04388 5.67694 6.86261 7.78416 8.37761 7.88387 8.01192 8.17344 8.12943 4.59031 6.75219 7.34258 7.35853 7.99284 9.28141 8.64425 7.35169 12.0047 6.55936 8.19638 7.02969 10.4461 5.42645 8.72299 7.42863 5.87767 7.82266 12.2707 8.34379 9.1316 8.30615 9.32871 7.88881 9.57713 7.56036 8.34199 7.34717 9.22665 10.1354 9.07295 7.80014 8.68653 6.99089 12.5786 10.9564 10.2622 8.1657 10.0146 9.66587 7.44571 7.59225 8.94843 9.32555 9.07589 9.12786 9.72506 10.5189 10.0545 10.7952 11.1567 10.0091 11.3012 10.5304 7.04112 6.49963 7.41998 7.16898 7.77335 7.36528 9.72599 10.3045 10.3709 10.5092 10.2223 8.35639 8.21932 9.88463 8.837 11.3796 7.53222 7.3853 8.00439 8.91178 9.80029 8.71088 4.90614 7.37407 7.0863 5.81079 8.73972 9.2116 10.651 8.84451 9.15758 9.52766 8.87532 6.16009 7.18432 8.28352 7.4094 10.6385 9.88674 10.2185 10.1076 10.0168 11.3869 12.376 11.7714 9.02764 8.54682 9.49072 6.76425 7.06674 8.51366 10.4369 9.52254 9.87944 9.37495 10.2853 10.4774 7.21161 8.99482 9.83017 7.89516 9.23278 8.51205 9.94096 9.29294 8.69262 9.29601 9.6686 9.66952 9.4717 8.56898 8.33009 8.48176 9.4983 8.58964 11.1364 12.7624 7.46 7.7126 8.73356 10.1952 10.2907 7.85493 9.42279 7.79748 7.8939 8.35902 9.39967 7.93996 9.68607 8.42114 8.67353 9.32321 9.18391 8.65507 10.9515 10.8937 10.1762 9.67411 8.38028 8.80536 9.96591 10.3423 9.54113 8.49007 9.33256 8.76834 8.1612 7.36076 9.1914 10.7391 9.28529 8.68579 11.008 10.6227 9.82413 11.9419 9.64952 10.6034 10.5288 9.2577 9.06777 8.97244 6.85549 7.02674 9.47088 8.53553 7.89258 12.8799 7.75411 8.04954 11.4569 8.37591 9.05361 10.9905 10.2041 10.8869 10.0894 9.35912 10.5912 9.96041 7.219 7.01803 8.11286 7.88137 7.56891 7.93123 7.96995 9.91619 9.47666 9.90983 9.92579 9.14274 9.63699 9.5972 9.25693 10.3438 10.1539 9.67686 8.89838 8.72226 9.41882 9.66224 8.4305 9.18242 10.8371 10.1183 9.54624 11.7007 8.53955 8.34741 8.12364 8.94542 9.05141 8.90807 7.95755 7.51236 8.49247 9.38436 7.1742 9.0015 7.29176 7.32413 8.15067 8.72679 8.13887 9.08769 10.2813 6.80012 9.2433 9.5902 9.06406 7.53582 9.09961 9.5268 9.44534 7.34031 7.77873 7.7638 5.40142 6.96929 7.80549 6.60004 6.68824 10.1342 9.65587 10.4791 7.62281 6.93732 6.12839 7.60036 8.51654 5.81079 7.7156 8.75933 8.15886 8.23373 11.5162 10.175 8.67738 10.2341 6.48827 7.68562 9.42119 8.56741 8.58092 4.82361 9.36703 9.97137 9.58496 8.70333 11.242 10.6104 9.08697 8.76462 8.97915 8.30424 9.3513 9.38358 8.62248 9.46022 8.82342 7.95502 8.0332 8.59901 7.80684 8.95333 11.092 6.98782 9.22974 8.61303 12.6871 12.5324 8.64809 9.21012 8.87162 10.2067 10.1876 10.269 10.3723 8.37678 9.17716 8.87978 9.75552 6.91758 9.62181 9.9769 9.72229 9.99447 6.71448 8.16004 8.95748 9.96259 8.68883 10.569 10.621 9.48492 6.5904 7.36754 5.79296 5.94479 6.66621 7.61003 7.96127 7.14853 9.14938 8.43989 8.96265 9.05813 8.97469 9.2937 7.11376 7.24292 7.57059 7.16137 9.10263 6.89029 5.69988 6.52174 6.64813 8.12499 8.47177 6.02268 4.50782 5.28535 6.82294 8.58251 8.44752 9.64861 10.5238 11.2612 11.5468 9.15834 8.59521 9.75266 9.97354 8.68117 6.55406 7.93496 7.97495 7.94376 8.80165 7.05828 7.90894 7.20425 7.87892 10.3565 9.91191 10.7216 10.1826 10.3296 9.07513 9.74303 8.88201 9.98902 8.49583 9.60589 7.72426 8.95672 10.0871 9.65908 8.75633 7.91391 9.42441 8.55796 10.0384 9.769 9.72413 10.2976 10.1552 8.2623 6.51077 8.30522 9.17937 7.94124 11.1252 10.2675 8.24284 11.018 9.69068 10.2421 10.3738 9.61207 10.0568 8.53792 9.33334 9.17791 6.94695 10.2236 8.05679 7.4415 9.46102 9.41252 8.85961 10.0315 8.7458 9.61651 9.54791 6.81529 8.64964 7.19176 8.3117 8.42449 8.72148 7.66116 6.76016 7.47013 7.42427 8.50796 8.39253 12.3073 7.64448 8.62167 7.3963 8.52984 7.88631 7.31958 8.39341 9.11606 8.92736 7.54117 7.66424 8.90656 8.94319 8.56032 7.10567 5.32506 6.88692 8.20736 7.83056 5.7577 6.42124 4.94593 5.78153 7.49334 7.91765 7.99027 8.63958 8.55477 7.26164 7.1768 9.00675 7.30113 5.63028 7.11652 7.94746 9.02834 9.12339 8.2141 7.30807 5.53636 10.4601 8.87752 8.91766 8.82642 8.97394 7.28945 8.62871 6.81923 8.93939 8.33285 8.4517 7.16638 6.28317 8.49085 8.06562 9.62269 9.68973 8.98512 9.10337 9.78257 10.6912 9.04543 8.44921 9.68053 8.22655 8.56504 7.50679 9.90671 8.56662 8.22349 9.38597 9.44047 9.23499 8.76012 8.06257 9.13009 8.29675 6.72322 9.22744 6.38821 10.3323 8.32368 10.1489 8.03717 8.47348 9.49576 6.43371 4.02161 6.7058 7.89761 6.4524 7.99659 8.43732 8.85813 4.84479 3.61337 6.94047 9.61737 7.49909 9.31229 7.02094 8.36614 7.11105 7.29654 7.13811 7.63536 4.38167 6.93421 6.90408 6.61991 7.55189 6.69269 9.41487 8.17239 8.52018 7.86254 9.19887 8.13522 7.72854 9.16135 7.22389 6.57507 7.91514 8.97023 6.39527 8.59597 8.28069 9.02689 6.84095 8.39859 7.5304 8.93563 8.16683 8.02634 7.44988 8.23269 7.58894 8.23982 6.04736 9.47002 6.86944 5.9804 6.67514 7.74007 6.46447 6.8763 7.25469 8.45003 7.19929 8.02362 8.45593 8.6558 7.67957 8.28449 7.71853 8.19092 6.90057 7.66739 7.97124 8.56265 5.5243 7.01503 6.9755 7.09718 5.99952 6.62918 9.19663 11.7219 7.94876 8.87828 9.13084 8.73891 7.70365 9.42682 9.00301 7.97876 10.1813 9.11306 9.02089 8.91104 10.6139 7.5029 7.37849 8.37326 9.79537 9.41331 9.61472 8.914 8.61695 9.32794 9.95728 9.74684 10.1464 10.1902 9.45774 9.77483 7.95878 12.3462 8.61382 8.31263 7.61163 10.1379 8.35814 8.70782 9.60155 8.78427 9.17566 8.41515 9.77002 9.3318 9.5234 10.49 7.89128 9.15009 8.04523 8.4262 7.79088 6.70132 8.19311 8.67277 8.82795 7.5142 8.17665 9.49327 9.58932 7.20174 6.21994 6.11071 7.54484 7.34484 7.92261 8.79339 8.55553 7.38081 9.64404 7.84845 9.38836 7.31487 9.50075 8.18764 11.871 12.5904 13.2542 4.44753 5.02136 9.32948 8.71464 9.57537 9.85362 9.88261 9.18766 8.82267 5.31191 8.07384 7.94629 8.80316 7.84396 9.45032 9.31696 8.97318 9.53777 10.1527 7.64602 8.80987 8.2565 9.52932 8.51285 7.83697 8.26429 8.89021 8.38643 7.72568 6.44631 9.46433 10.7101 9.27228 7.39414 7.1219 7.52865 6.87295 6.98178 7.57223 10.5741 9.37337 12.4788 8.32639 7.55694 7.28502 8.63416 10.0327 7.26872 9.32158 8.67583 8.82418 9.19512 8.67429 9.61916 7.7314 8.29864 6.73157 8.32006 8.59286 9.79137 9.44618 10.3508 8.96193 10.5775 9.90253 10.3551 9.50157 7.83185 8.78882 7.51781 9.04251 9.56247 13.0796 9.43645 10.8959 8.10699 10.0395 9.83827 11.3359 10.9143 7.70513 8.35279 8.7949 8.01959 8.86262 8.21001 9.35679 10.0533 10.777 9.68332 8.58011 9.78161 7.12726 9.00753 9.94745 10.8076 9.26305 9.73836 10.1851 7.86897 10.8035 11.6903 9.28758 8.382 10.1016 9.63165 8.82568 8.55952 9.96919 6.54351 8.63255 8.52738 8.79567 8.01066 9.26845 8.4651 8.36079 8.86857 9.34895 8.86037 8.50878 8.17454 7.88257 9.48246 8.44413 9.56588 7.54841 7.13269 11.2548 7.5823 9.86174 9.28066 10.1244 9.038 8.93413 9.95831 8.38991 7.31258 8.90731 8.90138 10.9978 10.5826 10.1404 9.30997 8.19845 5.36362 5.6065 4.47809 7.16392 9.03281 9.95073 9.27532 8.47598 8.81062 8.44073 7.63376 8.49413 7.69168 8.20736 7.6036 7.72137 7.44361 6.63863 9.6459 8.16455 5.12279 9.02988 8.38468 8.14006 9.7336 8.11421 9.55395 8.99927 9.30919 8.9522 7.97376 6.61017 8.57453 9.34818 5.68828 7.61963 8.90511 6.3387 5.45177 7.28729 9.92258 7.24758 6.83749 6.36057 9.80329 8.23167 8.74348 7.4394 8.0869 8.65117 8.73129 8.43569 8.461 8.4892 8.02497 7.81999 8.95144 12.0634 8.85439 9.65402 9.89516 8.70181 8.70859 10.9304 9.7459 11.3184 10.44 10.7312 6.91419 9.18541 7.98007 8.66666 8.74271 7.66892 6.06976 5.66504 9.18616 7.84588 8.70636 7.59384 8.3024 8.15542 9.97579 9.27682 8.41941 8.53063 8.66893 9.24933 7.07516 8.17132 7.3357 8.91693 8.66435 8.27786 7.82537 9.22593 8.10247 9.5107 7.03264 7.824 6.65717 7.24993 9.35992 7.87646 8.6827 8.47846 8.4314 7.63223 9.13604 6.52727 7.49721 4.71264 6.35346 7.62595 11.2711 6.73585 8.01696 8.71998 7.05274 8.77366 8.60835 8.55715 8.55079 6.94373 8.67967 9.91512 7.81088 8.66278 8.81964 8.48836 8.18115 8.82117 8.55317 9.06184 8.62485 9.44373 7.71709 8.61228 10.0992 9.32005 8.00939 9.06333 8.416 8.72374 10.3099 9.17074 9.16811 11.7655 9.04178 8.60913 7.68401 7.78144 8.42533 7.8575 8.59977 9.90777 9.16661 12.7876 9.82013 11.4529 8.60992 8.74804 8.72074 8.98738 8.83475 9.16432 8.37856 11.5382 9.21764 7.65666 9.43405 10.9235 9.05884 8.80388 8.81739 7.48187 8.34471 8.81815 6.78037 7.27567 10.514 9.71485 9.90361 9.40527 6.53806 7.70811 7.45784 8.43655 9.30531 6.66163 10.6297 9.92684 9.07221 9.30842 6.82673 7.874 7.5502 8.2526 6.19876 5.25767 6.50512 7.6811 9.93337 11.4095 9.42842 8.52415 9.43242 10.785 8.81892 8.39427 9.8013 8.83775 9.03136 10.6709 10.1687 10.8393 10.2329 8.99558 9.0737 9.16736 9.68885 9.49242 9.91827 10.9468 9.967 9.30222 7.59054 6.74408 7.88017 8.28541 8.47094 7.3058 5.43911 9.19737 9.94855 6.54868 10.3225 7.91021 7.90522 9.24481 10.0824 6.84463 8.71542 8.04383 6.80772 8.02903 7.99911 8.96948 8.21827 6.95656 7.45182 7.18682 6.29975 6.20934 6.5326 5.92942 6.58524 7.64143 7.64906 6.67086 9.69992 9.46269 8.68193 9.00899 7.70958 8.76762 8.27392 8.87233 8.62564 8.98061 8.45256 9.79336 10.1613 9.09888 8.22557 6.90746 10.9711 8.38554 9.70927 9.66403 9.26999 9.83423 9.19364 8.80834 8.70487 8.33789 6.97242 7.09173 8.97542 8.46267 6.58008 9.1869 9.97911 8.22968 8.96573 8.20165 8.44154 8.11566 8.53391 9.18315 8.63101 8.51531 8.06115 8.05241 8.54762 9.3395 7.82928 10.3522 9.30374 7.92378 9.7158 10.4711 9.2071 9.99337 9.45116 9.48164 6.60514 10.0522 7.28035 7.82799 8.72604 8.3292 9.74401 10.9539 10.5999 11.3536 10.4018 9.32401 9.79735 11.1596 11.4654 11.0811 10.0452 11.2678 7.90647 9.53862 7.64755 8.81514 8.57174 8.64273 7.59711 7.61645 8.59207 9.56672 9.75741 9.34342 9.37178 9.63252 8.65272 9.86485 9.54961 10.506 10.4806 10.7749 11.2135 8.78275 10.1775 9.83213 9.90567 8.52899 8.79864 8.19205 14.8919 14.7685 8.42198 9.2554 10.4323 11.013 5.107 12.9763 6.29136 7.20919 8.84077 8.54922 9.54542 12.4469 13.2381 13.3204 12.775 10.85 9.67046 10.6316 8.78579 9.91089 10.2172 10.4431 10.8587 13.3894 8.70562 5.84119 5.07352 5.54829 7.0724 8.12943 6.78849 9.99558 8.64578 7.98523 8.36259 7.1354 6.96616 7.14079 8.54193 7.77738 7.96623 5.64175 8.3108 7.43093 7.47209 6.37446 8.7503 4.75693 6.4275 5.58405 6.99396 6.38142 5.05705 4.56383 5.72293 8.51654 8.49902 8.64885 8.75179 8.84229 9.00826 7.06404 9.55564 9.09142 8.33375 8.06713 7.61323 8.95333 8.67507 10.0418 11.2945 8.24481 10.8201 9.99012 9.21911 8.85888 8.29394 9.39484 8.89914 9.03207 9.1899 9.65771 9.37414 9.73071 9.05435 9.92148 6.77635 8.5753 7.74288 7.76655 8.96119 12.0118 10.5488 11.2292 10.9097 7.9915 8.25355 8.26919 7.83823 7.92997 7.43314 5.86582 7.04682 5.71158 7.40725 9.0223 9.33104 7.11921 9.87002 9.51239 8.35992 6.88338 7.63989 7.58729 9.64316 5.09034 9.36304 10.1452 10.2119 8.52574 9.50655 9.34738 9.83115 9.37575 10.0708 8.84715 9.52171 8.51937 8.9251 7.33336 9.44127 9.48408 9.11002 9.20114 9.71109 8.83251 8.81591 8.34832 8.88499 7.95256 10.3536 9.57363 11.2745 9.13677 7.56714 9.48656 9.89621 8.56189 8.44327 8.52097 9.03504 8.30894 6.5163 6.22954 4.07456 3.89828 4.61624 4.64118 3.96354 6.47047 3.73771 4.12589 5.24353 4.8864 7.78688 9.38123 6.49387 8.29014 7.8042 8.99999 9.55819 8.72528 8.0689 8.65041 8.23677 8.57931 8.93337 6.71001 12.2979 9.81815 10.6174 9.93988 10.5108 10.5656 9.31074 10.5371 8.34651 9.70083 11.0676 11.6304 11.1772 12.1188 9.76519 7.75133 10.8695 10.5076 8.25847 7.81874 6.4824 9.14645 10.4759 7.80954 5.29899 8.37238 7.76517 10.2368 10.1725 9.69251 8.64731 10.5639 10.6368 10.7254 8.90361 7.10845 9.99121 11.1336 10.368 10.2434 10.779 8.87086 8.21207 9.00602 8.18326 7.36305 9.59545 10.0191 9.12936 7.61804 7.19429 7.96865 9.64143 8.78731 8.73056 8.63177 9.60854 7.3218 8.43481 7.39853 9.40847 9.20559 6.89712 5.33856 9.6962 10.0848 7.22625 6.68377 9.36543 10.3239 9.09514 8.98138 10.5556 9.34107 6.30797 9.868 9.86696 10.7973 10.4063 10.1638 11.3609 10.0464 8.27298 10.457 7.31024 6.86599 5.35129 6.6527 10.4838 7.98649 8.78807 9.6787 10.288 9.28452 9.76033 10.4916 12.6746 11.0232 9.7083 8.93715 9.15684 9.68513 8.55873 6.89385 7.65817 7.92621 9.09812 8.96493 7.35621 9.04102 8.87603 7.75689 9.43082 9.03063 7.54301 9.80524 9.11157 11.1421 11.3758 10.4276 9.70641 8.36526 8.77061 9.72133 7.83313 8.73814 10.6193 8.18653 8.5777 5.16976 4.26174 13.0949 10.165 9.24253 8.2497 8.66592 8.66515 7.65969 6.41485 8.53471 7.7527 7.71109 7.62121 6.87982 6.26593 7.69473 9.02385 10.2866 10.0591 10.3452 10.1281 9.70552 9.2305 8.08171 9.16285 9.03728 9.81513 10.7411 8.68957 7.96501 9.85459 11.665 12.1929 11.841 11.2844 11.0105 10.9257 11.9697 12.626 11.8838 8.19955 11.0596 11.1028 11.1713 11.329 10.4508 10.1502 10.6245 11.7272 13.0492 10.4633 11.0544 11.258 10.1123 10.3086 11.0518 10.7469 9.66495 9.50906 10.9833 8.61538 10.2054 10.1576 9.43565 7.84722 5.88965 8.00045 7.93248 7.78818 8.01827 7.52143 11.421 11.574 12.7244 13.1719 8.86708 11.2012 9.70178 9.43727 9.86588 7.08076 8.14601 7.67205 7.7499 10.0034 10.3839 10.0742 9.39238 10.1428 11.3982 8.7366 9.64496 7.67664 9.03654 9.80717 12.3167 7.73 8.63884 8.35012 7.84207 7.48951 8.27688 7.84396 10.3869 9.067 9.97244 10.381 11.1861 10.7568 7.48573 11.5512 9.87633 10.4885 9.59896 12.9912 13.4081 13.0645 13.9567 13.2871 13.6952 13.2216 13.3377 12.8665 13.2053 13.4472 13.6366 13.609 13.5122 14.0288 13.3039 13.6647 13.1101 13.0199 13.5351 13.2707 13.8022 13.4898 13.3717 13.762 13.7284 13.5829 14.2441 8.95971 8.16233 7.15896 7.06119 8.69341 7.56208 8.0057 8.80464 7.82667 7.64295 7.46411 7.66272 7.09437 8.00176 9.07884 9.47749 8.25159 13.8476 13.4272 13.5585 13.3539 9.60942 9.77385 9.82313 10.9189 9.82918 11.6019 9.58321 10.3854 10.0579 10.0293 9.45527 10.9613 9.35755 8.25747 8.20374 10.3352 9.01564 7.40072 9.13828 7.78956 7.77201 6.95982 7.79221 8.32096 9.10412 10.4108 11.1831 8.67047 7.69318 7.7624 9.04769 8.85063 8.88648 10.0696 10.3267 9.5403 8.78051 10.0213 9.75074 10.5809 9.85261 7.53769 10.5028 10.9444 8.88052 10.2608 9.51321 8.48666 8.8969 9.084 9.73167 8.47013 4.17271 4.66579 7.22145 9.475 10.194 9.93228 11.0758 11.35 9.94202 8.7616 10.3211 9.65496 9.60678 7.67807 10.9783 8.28253 8.27492 5.91532 6.61493 9.3458 8.69188 9.97026 5.962 6.79631 5.73459 7.57388 9.5505 8.45423 12.1677 9.84957 9.31462 9.88569 4.3053 7.26635 7.01197 7.354 9.15086 7.76794 8.40375 7.74147 7.90021 8.63023 8.3644 8.58173 8.54998 10.1003 9.83627 9.27757 8.76538 9.37772 9.06033 7.98268 9.79038 9.20861 8.07551 7.77061 7.56546 7.56384 9.17641 9.36385 9.00452 9.95622 10.6727 8.331 6.14504 7.42209 7.73281 6.17423 10.0361 8.02091 6.99703 7.66583 7.47805 7.85361 6.85906 8.68429 8.90882 9.69806 5.15447 6.3158 4.68982 8.95896 9.00076 10.3593 9.50323 11.6499 11.6955 9.94311 8.24581 7.03554 8.4593 8.94093 12.8268 12.9484 8.785 10.3579 9.67779 10.2771 8.42962 9.25617 7.18933 11.7434 10.5707 9.18915 9.2673 8.68805 8.38908 7.18193 8.77597 8.2027 7.77468 8.60601 8.52258 9.32634 9.21234 12.7119 10.0859 6.92423 8.80908 7.89005 7.87021 8.56343 7.6537 8.23777 9.53186 7.88506 8.12092 10.3884 8.7298 7.851 7.47416 9.98788 9.68238 10.2198 10.1135 10.863 12.1271 11.4611 10.7994 10.4003 12.2351 8.28635 9.62528 8.63647 8.89169 7.43729 8.11151 7.78551 7.98141 6.64339 6.40188 6.91085 10.0102 9.70459 10.221 10.3988 9.28605 9.46923 7.48377 9.34029 10.0179 10.9212 7.65218 11.5248 9.71018 9.54875 9.91299 8.37148 8.97691 9.70365 10.8824 12.6382 9.17263 7.23092 7.58398 9.60502 7.55864 10.0626 10.2394 9.56929 9.59282 5.22951 5.21441 8.971 8.14121 9.33872 8.7541 8.79788 9.7884 10.4979 11.3045 11.0866 9.9637 9.23726 8.42361 10.5255 9.39565 10.935 10.348 7.81221 7.23573 10.1147 10.4743 10.7529 10.0812 9.65679 11.8652 7.67516 7.15634 6.4083 8.58492 8.88872 7.47608 7.75962 8.00819 8.43394 10.9856 8.98439 10.4215 9.57798 7.46608 9.89407 9.28916 6.56976 8.30328 8.40112 8.71921 7.74853 9.20407 9.51492 9.4676 8.14363 9.12713 8.81211 10.9759 10.905 10.2132 10.2407 10.0954 8.80091 12.5104 9.29524 9.10632 8.55237 8.18983 9.12638 7.23332 7.90769 9.98574 10.2028 9.43966 4.92635 11.5879 11.8294 14.116 13.4678 13.8985 13.1254 12.8004 11.2072 7.72284 9.56758 9.89304 9.92365 9.53692 8.07065 8.92815 7.24052 8.74047 8.48508 5.41397 8.36792 9.04324 9.6352 10.299 9.33025 9.21988 8.8939 8.13138 7.63069 9.09215 4.4158 9.06998 8.91916 4.96507 4.98473 9.38201 8.32828 9.58761 11.1449 10.2635 9.59107 9.87319 11.0571 7.91642 8.45088 8.97764 9.72692 4.53656 7.19671 8.01446 8.15659 8.22862 8.89988 8.98215 9.40928 8.36881 9.10115 8.09473 8.9326 9.39075 9.01938 9.2822 9.77099 9.51576 9.48989 9.60767 7.53948 8.93792 8.9221 8.70105 7.5987 11.1742 7.37193 8.5857 9.0744 7.47992 8.60211 9.74879 8.91473 9.04991 5.51221 10.417 8.46016 8.88127 12.5558 11.2515 11.0004 7.38303 9.41964 11.7886 9.07811 8.98886 8.54034 8.12756 8.94015 8.47263 7.85877 9.65221 10.2594 9.09665 10.1927 9.58408 9.41802 12.2438 12.2269 11.3113 11.2198 10.8846 8.59046 10.2662 8.65888 6.32302 7.68717 6.78445 7.38964 8.4029 10.144 11.1167 8.89764 7.67364 12.9205 12.9345 12.907 12.0339 7.14339 10.4477 11.2483 8.84151 9.05736 5.13908 9.48736 9.27152 8.662 9.29065 9.87526 9.84751 8.06415 8.93638 9.66047 10.5124 10.1088 9.35207 12.2798 7.51964 5.48813 8.13395 9.17337 8.48344 3.34984 11.5031 8.98365 6.23951 10.3198 8.82493 8.85364 7.41151 7.5773 8.34924 8.24188 8.55396 8.66972 6.45846 8.25553 8.27972 6.09118 8.38114 8.52177 7.73865 9.9388 7.21653 7.79614 8.46593 8.48012 8.21723 8.63488 7.9563 9.11381 8.96873 7.42647 7.10292 6.47652 7.74569 8.14829 11.3149 8.86632 8.66742 8.14484 8.07718 8.84988 8.26326 7.37624 6.92087 9.42199 8.86186 7.74709 8.77441 7.10007 7.39189 8.34105 8.87008 8.42792 8.11001 8.25455 8.29203 8.67889 7.53402 7.00901 5.59532 8.69948 8.5682 8.65966 9.96812 8.61619 9.9312 10.5011 11.5695 11.8353 9.71391 10.5437 9.54709 9.0179 10.0765 7.25234 7.58068 9.44454 10.4853 10.3017 10.3338 9.97802 9.93556 9.29141 9.36467 8.24383 10.25 10.2921 11.1477 9.61296 8.41162 7.90272 8.41425 9.2673 9.75361 9.20633 8.15422 6.76842 9.20936 8.92889 9.46514 8.7964 ]';
n=2;
array = (conditionarray./wtarray).^n;

% computes all the probability function values for all metabolic reactions
F=zeros(2583,1);
F(1)=1;
F(2)=1;
F(3)=1;
F(4)=1;
F(5)=1;
F(6)=1;
F(7)=1;
F(8)=1;
F(9)=1;
F(10)=1;
F(11)=1;
F(12)=1;
F(13)=1;
F(14)=1;
F(15)=1;
F(16)=1;
F(17)=1;
F(18)=1;
F(19)=1;
F(20)=1;
F(21)=1;
F(22)=1;
F(23)=1;
F(24)=1;
F(25)=1;
F(26)=1;
F(27)=1;
F(28)=1;
F(29)=1;
F(30)=1;
F(31)=1;
F(32)=1;
F(33)=1;
F(34)=1;
F(35)=1;
F(36)=1;
F(37)=1;
F(38)=1;
F(39)=1;
F(40)=1;
F(41)=1;
F(42)=1;
F(43)=1;
F(44)=1;
F(45)=1;
F(46)=1;
F(47)=1;
F(48)=1;
F(49)=1;
F(50)=1;
F(51)=1;
F(52)=1;
F(53)=1;
F(54)=1;
F(55)=1;
F(56)=1;
F(57)=1;
F(58)=1;
F(59)=1;
F(60)=1;
F(61)=1;
F(62)=1;
F(63)=1;
F(64)=1;
F(65)=1;
F(66)=1;
F(67)=1;
F(68)=1;
F(69)=1;
F(70)=1;
F(71)=1;
F(72)=1;
F(73)=1;
F(74)=1;
F(75)=1;
F(76)=1;
F(77)=1;
F(78)=1;
F(79)=1;
F(80)=1;
F(81)=1;
F(82)=1;
F(83)=1;
F(84)=1;
F(85)=1;
F(86)=1;
F(87)=1;
F(88)=1;
F(89)=1;
F(90)=1;
F(91)=1;
F(92)=1;
F(93)=1;
F(94)=1;
F(95)=1;
F(96)=1;
F(97)=1;
F(98)=1;
F(99)=1;
F(100)=1;
F(101)=1;
F(102)=1;
F(103)=1;
F(104)=1;
F(105)=1;
F(106)=1;
F(107)=1;
F(108)=1;
F(109)=1;
F(110)=1;
F(111)=1;
F(112)=1;
F(113)=1;
F(114)=1;
F(115)=1;
F(116)=1;
F(117)=1;
F(118)=1;
F(119)=1;
F(120)=1;
F(121)=1;
F(122)=1;
F(123)=1;
F(124)=1;
F(125)=1;
F(126)=1;
F(127)=1;
F(128)=1;
F(129)=1;
F(130)=1;
F(131)=1;
F(132)=1;
F(133)=1;
F(134)=1;
F(135)=1;
F(136)=1;
F(137)=1;
F(138)=1;
F(139)=1;
F(140)=1;
F(141)=1;
F(142)=1;
F(143)=1;
F(144)=1;
F(145)=1;
F(146)=1;
F(147)=1;
F(148)=1;
F(149)=1;
F(150)=1;
F(151)=1;
F(152)=1;
F(153)=1;
F(154)=1;
F(155)=1;
F(156)=1;
F(157)=1;
F(158)=1;
F(159)=1;
F(160)=1;
F(161)=1;
F(162)=1;
F(163)=1;
F(164)=1;
F(165)=1;
F(166)=1;
F(167)=1;
F(168)=1;
F(169)=1;
F(170)=1;
F(171)=1;
F(172)=1;
F(173)=1;
F(174)=1;
F(175)=1;
F(176)=1;
F(177)=1;
F(178)=1;
F(179)=1;
F(180)=1;
F(181)=1;
F(182)=1;
F(183)=1;
F(184)=1;
F(185)=1;
F(186)=1;
F(187)=1;
F(188)=1;
F(189)=1;
F(190)=1;
F(191)=1;
F(192)=1;
F(193)=1;
F(194)=1;
F(195)=1;
F(196)=1;
F(197)=1;
F(198)=1;
F(199)=1;
F(200)=1;
F(201)=1;
F(202)=1;
F(203)=1;
F(204)=1;
F(205)=1;
F(206)=1;
F(207)=1;
F(208)=1;
F(209)=1;
F(210)=1;
F(211)=1;
F(212)=1;
F(213)=1;
F(214)=1;
F(215)=1;
F(216)=1;
F(217)=1;
F(218)=1;
F(219)=1;
F(220)=1;
F(221)=1;
F(222)=1;
F(223)=1;
F(224)=1;
F(225)=1;
F(226)=1;
F(227)=1;
F(228)=1;
F(229)=1;
F(230)=1;
F(231)=1;
F(232)=1;
F(233)=1;
F(234)=1;
F(235)=1;
F(236)=1;
F(237)=1;
F(238)=1;
F(239)=1;
F(240)=1;
F(241)=1;
F(242)=1;
F(243)=1;
F(244)=1;
F(245)=1;
F(246)=1;
F(247)=1;
F(248)=1;
F(249)=1;
F(250)=1;
F(251)=1;
F(252)=1;
F(253)=1;
F(254)=1;
F(255)=1;
F(256)=1;
F(257)=1;
F(258)=1;
F(259)=1;
F(260)=1;
F(261)=1;
F(262)=1;
F(263)=1;
F(264)=1;
F(265)=1;
F(266)=1;
F(267)=1;
F(268)=1;
F(269)=1;
F(270)=1;
F(271)=1;
F(272)=1;
F(273)=1;
F(274)=1;
F(275)=1;
F(276)=1;
F(277)=1;
F(278)=1;
F(279)=1;
F(280)=1;
F(281)=1;
F(282)=1;
F(283)=1;
F(284)=1;
F(285)=1;
F(286)=1;
F(287)=1;
F(288)=1;
F(289)=1;
F(290)=1;
F(291)=1;
F(292)=1;
F(293)=1;
F(294)=1;
F(295)=1;
F(296)=1;
F(297)=1;
F(298)=1;
F(299)=1;
F(300)=1;
F(301)=1;
F(302)=1;
F(303)=1;
F(304)=1;
F(305)=1;
F(306)=1;
F(307)=1;
F(308)=1;
F(309)=1;
F(310)=1;
F(311)=1;
F(312)=1;
F(313)=1;
F(314)=1;
F(315)=1;
F(316)=1;
F(317)=1;
F(318)=1;
F(319)=1;
F(320)=1;
F(321)=1;
F(322)=1;
F(323)=1;
F(324)=1;
F(325)=1;
F(326)=1;
F(327)=1;
F(328)=1;
F(329)=1;
F(330)=1;
F(331)=1;
F(332)=1;
F(333)=1;
F(334)=1;
F(335)=1;
F(336)=1;
F(337)=1;
F(338)=1;
F(339)=1;
F(340)=mean([( array(425)  )  ( array(656)  )  ( array(771)  )  ( array(997)  )]);
F(341)=1;
F(342)=mean([( array(425)  )  ( array(656)  )  ( array(771)  )  ( array(997)  )]);
F(343)=1;
F(344)=min([ array(1575)  ; array(1574)  ; array(1573)  ; array(1576)  ]);
F(345)=array(1577) ;
F(346)=mean([( array(425)  )  ( array(656)  )  ( array(771)  )  ( array(997)  )]);
F(347)=mean([( array(425)  )  ( array(656)  )  ( array(771)  )  ( array(997)  )]);
F(348)=mean([( array(425)  )  ( array(656)  )  ( array(771)  )  ( array(997)  )]);
F(349)=mean([( array(425)  )  ( array(656)  )  ( array(771)  )  ( array(997)  )]);
F(350)=1;
F(351)=mean([( array(425)  )  ( array(656)  )  ( array(771)  )  ( array(997)  )]);
F(352)=array(1631) ;
F(353)=array(1631) ;
F(354)=array(1631) ;
F(355)=array(1631) ;
F(356)=mean([( array(425)  )  ( array(656)  )  ( array(771)  )  ( array(997)  )]);
F(357)=array(1203) ;
F(358)=array(1203) ;
F(359)=array(1203) ;
F(360)=array(1203) ;
F(361)=array(1203) ;
F(362)=array(1203) ;
F(363)=array(1203) ;
F(364)=array(1203) ;
F(365)=array(1203) ;
F(366)=array(1203) ;
F(367)=array(1203) ;
F(368)=array(1203) ;
F(369)=array(1203) ;
F(370)=array(1203) ;
F(371)=array(1204) ;
F(372)=array(1204) ;
F(373)=array(1204) ;
F(374)=array(1204) ;
F(375)=array(1204) ;
F(376)=array(1204) ;
F(377)=array(1204) ;
F(378)=array(1203) ;
F(379)=array(1203) ;
F(380)=array(1203) ;
F(381)=array(1203) ;
F(382)=array(1203) ;
F(383)=array(1203) ;
F(384)=array(1203) ;
F(385)=array(1204) ;
F(386)=array(1204) ;
F(387)=array(1204) ;
F(388)=array(1204) ;
F(389)=array(1204) ;
F(390)=array(1204) ;
F(391)=array(1204) ;
F(392)=array(1388) ;
F(393)=array(1388) ;
F(394)=array(1388) ;
F(395)=array(1388) ;
F(396)=mean([( array(485)  )  ( array(712)  )]);
F(397)=mean([( array(425)  )  ( array(656)  )  ( array(771)  )  ( array(997)  )]);
F(398)=array(682) ;
F(399)=mean([( array(425)  )  ( array(656)  )  ( array(771)  )  ( array(997)  )]);
F(400)=mean([( array(425)  )  ( array(656)  )  ( array(771)  )  ( array(997)  )]);
F(401)=mean([( array(656)  )  ( array(771)  )  ( array(997)  )  ( array(425)  )]);
F(402)=mean([( array(666)  )  ( array(409)  )]);
F(403)=mean([( array(409)  )  ( array(666)  )]);
F(404)=mean([( array(409)  )  ( array(666)  )]);
F(405)=mean([( array(666)  )  ( array(409)  )]);
F(406)=mean([( array(666)  )  ( array(409)  )]);
F(407)=mean([( array(666)  )  ( array(409)  )]);
F(408)=mean([( array(409)  )  ( array(666)  )]);
F(409)=mean([( array(666)  )  ( array(409)  )]);
F(410)=mean([( array(666)  )  ( array(409)  )]);
F(411)=mean([( array(666)  )  ( array(409)  )]);
F(412)=mean([( array(666)  )  ( array(409)  )]);
F(413)=mean([( array(666)  )  ( array(409)  )]);
F(414)=array(447) ;
F(415)=array(447) ;
F(416)=mean([( array(771)  )  ( array(656)  )  ( array(997)  )  ( array(425)  )]);
F(417)=1;
F(418)=array(1402) ;
F(419)=array(1631) ;
F(420)=array(1631) ;
F(421)=array(1631) ;
F(422)=array(1631) ;
F(423)=array(696) ;
F(424)=array(696) ;
F(425)=array(696) ;
F(426)=array(696) ;
F(427)=array(696) ;
F(428)=array(696) ;
F(429)=array(696) ;
F(430)=array(696) ;
F(431)=array(696) ;
F(432)=array(696) ;
F(433)=array(696) ;
F(434)=array(696) ;
F(435)=mean([( array(1051)  )  ( array(698)  )]);
F(436)=mean([( array(698)  )  ( array(1051)  )]);
F(437)=array(1051) ;
F(438)=mean([( array(1051)  )  ( array(698)  )]);
F(439)=array(1051) ;
F(440)=mean([( array(1051)  )  ( array(698)  )]);
F(441)=array(1051) ;
F(442)=mean([( array(698)  )  ( array(1051)  )]);
F(443)=array(698) ;
F(444)=mean([( array(698)  )  ( array(1051)  )]);
F(445)=mean([( array(1051)  )  ( array(698)  )]);
F(446)=array(785) ;
F(447)=min([ array(769)  ; array(740)  ; array(741)  ; array(742)  ; array(743)  ]);
F(448)=mean([( array(425)  )  ( array(656)  )  ( array(771)  )  ( array(997)  )]);
F(449)=mean([( array(425)  )  ( array(656)  )  ( array(771)  )  ( array(997)  )]);
F(450)=array(775) ;
F(451)=mean([( array(425)  )  ( array(656)  )  ( array(771)  )  ( array(997)  )]);
F(452)=array(331) ;
F(453)=array(718) ;
F(454)=1;
F(455)=min([ array(739)  ; array(740)  ; array(741)  ; array(742)  ; array(743)  ]);
F(456)=mean([( array(425)  )  ( array(656)  )  ( array(771)  )  ( array(997)  )]);
F(457)=array(1652) ;
F(458)=array(1651) ;
F(459)=mean([( array(425)  )  ( array(656)  )  ( array(997)  )  ( array(771)  )]);
F(460)=array(401) ;
F(461)=mean([( array(771)  )  ( array(656)  )  ( array(997)  )  ( array(425)  )]);
F(462)=1;
F(463)=mean([( array(1298)  )  ( array(1162)  )]);
F(464)=min([ array(1204)  ; array(697)  ]);
F(465)=min([ array(1204)  ; array(697)  ]);
F(466)=min([ array(1204)  ; array(697)  ]);
F(467)=min([ array(1204)  ; array(697)  ]);
F(468)=min([ array(1204)  ; array(697)  ]);
F(469)=min([ array(1204)  ; array(697)  ]);
F(470)=min([ array(1204)  ; array(697)  ]);
F(471)=min([ array(1204)  ; array(697)  ]);
F(472)=min([ array(1204)  ; array(697)  ]);
F(473)=1;
F(474)=array(1488) ;
F(475)=array(917) ;
F(476)=array(1396) ;
F(477)=array(1220) ;
F(478)=mean([( array(1146)  )  ( array(764)  )]);
F(479)=array(792) ;
F(480)=array(1147) ;
F(481)=mean([( array(425)  )  ( array(656)  )  ( array(771)  )  ( array(997)  )]);
F(482)=min([ array(998) ; array(999) ]) ;
F(483)=mean([( array(1001)  )  ( array(1055)  )  ( array(1508)  )]);
F(484)=mean([( array(1055)  )  ( array(1508)  )]);
F(485)=mean([( array(1055)  )  ( array(1508)  )]);
F(486)=mean([( array(1055)  )  ( array(1508)  )]);
F(487)=mean([( array(1055)  )  ( array(1508)  )]);
F(488)=mean([( array(1055)  )  ( array(1508)  )]);
F(489)=mean([( array(1055)  )  ( array(1508)  )]);
F(490)=mean([( array(1055)  )  ( array(1508)  )]);
F(491)=array(1000) ;
F(492)=mean([( array(425)  )  ( array(656)  )  ( array(771)  )  ( array(997)  )]);
F(493)=mean([( array(451)  )  ( array(738)  )]);
F(494)=mean([( array(425)  )  ( array(656)  )  ( array(771)  )  ( array(997)  )]);
F(495)=1 ;
F(496)=array(794) ;
F(497)=array(922) ;
F(498)=min([ array(412) ; array(1049) ; array(1310) ; array(1311) ]) ;
F(499)=array(1586) ;
F(500)=1;
F(501)=mean([( array(425)  )  ( array(656)  )  ( array(771)  )  ( array(997)  )]);
F(502)=mean([( array(425)  )  ( array(656)  )  ( array(771)  )  ( array(997)  )]);
F(503)=1;
F(504)=mean([( array(425)  )  ( array(656)  )  ( array(771)  )  ( array(997)  )]);
F(505)=array(706) ;
F(506)=array(1479) ;
F(507)=mean([min([ array(1072)   array(701)   array(1070)   array(1071)  ])  min([ array(560)   array(1070)   array(1071)  ])]);
F(508)=mean([( array(425)  )  ( array(656)  )  ( array(771)  )  ( array(997)  )]);
F(509)=array(1550) ;
F(510)=array(1201) ;
F(511)=mean([( min([ array(1442)  array(1443) ])  )  ( min([ array(362)  array(363) ])  )]);
F(512)=mean([( array(1280)  )  ( array(1038)  )  ( array(895)  )]);
F(513)=mean([( min([ array(1442)  array(1443) ])  )  ( min([ array(362)  array(363) ])  )]);
F(514)=array(1079) ;
F(515)=array(1489) ;
F(516)=min([ array(892)  ; array(893)  ; array(894)  ; array(1070)  ; array(1071)  ]);
F(517)=mean([( array(425)  )  ( array(656)  )  ( array(771)  )  ( array(997)  )]);
F(518)=min([ array(1072)  ; array(1080)  ; array(1070)  ; array(1071)  ]);
F(519)=mean([( array(425)  )  ( array(656)  )  ( array(771)  )  ( array(997)  )]);
F(520)=array(1307) ;
F(521)=mean([( array(1661)  )  ( array(656)  )  ( array(997)  )]);
F(522)=array(1308) ;
F(523)=array(421) ;
F(524)=array(421) ;
F(525)=array(421) ;
F(526)=array(421) ;
F(527)=array(421) ;
F(528)=array(421) ;
F(529)=array(421) ;
F(530)=array(421) ;
F(531)=min([ array(697)  ; array(694)  ]);
F(532)=array(1548) ;
F(533)=min([ array(1301)  ; array(1302)  ; array(1300)  ; array(1649)  ; array(1650)  ]);
F(534)=1 ;
F(535)=array(815) ;
F(536)=mean([( array(382)  )  ( array(753)  )]);
F(537)=mean([( array(382)  )  ( array(753)  )]);
F(538)=mean([( array(877)  )  ( array(1319)  )]);
F(539)=min([ array(697)  ; array(693)  ]);
F(540)=min([ array(697)  ; array(693)  ]);
F(541)=min([ array(697)  ; array(693)  ]);
F(542)=min([ array(697)  ; array(693)  ]);
F(543)=min([ array(697)  ; array(693)  ]);
F(544)=min([ array(697)  ; array(693)  ]);
F(545)=min([ array(697)  ; array(693)  ]);
F(546)=mean([( array(1365)  )  ( array(1133)  )]);
F(547)=array(1586) ;
F(548)=mean([( array(771)  )  ( array(997)  )  ( array(425)  )  ( array(656)  )]);
F(549)=mean([( array(1136)  )  ( array(820)  )]);
F(550)=1;
F(551)=array(1585) ;
F(552)=mean([( array(425)  )  ( array(656)  )  ( array(771)  )  ( array(997)  )]);
F(553)=array(839) ;
F(554)=array(699) ;
F(555)=min([ array(1320)  ; array(890)  ]);
F(556)=array(1440) ;
F(557)=mean([( array(1439)  )  ( array(1449)  )]);
F(558)=mean([( array(425)  )  ( array(656)  )  ( array(771)  )  ( array(997)  )]);
F(559)=array(492) ;
F(560)=array(492) ;
F(561)=array(492) ;
F(562)=array(383) ;
F(563)=array(1493) ;
F(564)=array(492) ;
F(565)=array(339) ;
F(566)=mean([( array(1245)  )  ( array(1064)  )]);
F(567)=array(1066) ;
F(568)=array(469) ;
F(569)=array(922) ;
F(570)=array(921) ;
F(571)=min([ array(865)  ; array(863)  ; array(400)  ]);
F(572)=min([ array(1553)  ; min([ array(746) ; array(1257) ; array(1258) ])  ]);
F(573)=mean([( array(1335)  )  ( array(1264)  )]);
F(574)=array(491) ;
F(575)=array(1176) ;
F(576)=array(711) ;
F(577)=array(711) ;
F(578)=array(1621) ;
F(579)=array(558) ;
F(580)=array(377) ;
F(581)=mean([( array(1081)  )  ( array(1200)  )  ( array(1620)  )]);
F(582)=array(704) ;
F(583)=array(483) ;
F(584)=array(377) ;
F(585)=mean([( array(1081)  )  ( array(1200)  )  ( array(1620)  )]);
F(586)=array(718) ;
F(587)=1;
F(588)=array(704) ;
F(589)=array(483) ;
F(590)=array(704) ;
F(591)=array(1417) ;
F(592)=array(1237) ;
F(593)=array(483) ;
F(594)=mean([( array(425)  )  ( array(656)  )  ( array(771)  )  ( array(997)  )]);
F(595)=array(1261) ;
F(596)=array(1261) ;
F(597)=array(1261) ;
F(598)=array(1261) ;
F(599)=array(1261) ;
F(600)=array(1261) ;
F(601)=array(1261) ;
F(602)=array(1549) ;
F(603)=min([ array(514) ; array(515) ; array(516) ; array(517) ]) ;
F(604)=array(401) ;
F(605)=array(1565) ;
F(606)=array(509) ;
F(607)=array(510) ;
F(608)=min([ array(381)  ; array(575)  ; array(576)  ]);
F(609)=array(1140) ;
F(610)=mean([( array(425)  )  ( array(656)  )  ( array(771)  )  ( array(997)  )]);
F(611)=array(811) ;
F(612)=mean([min([ array(810)   array(809)   array(808)   array(807)   array(806)  ])  min([ array(1384)   array(1383)   array(1382)   array(1381)   array(1380)  ])]);
F(613)=mean([( array(461)  )  ( array(371)  )]);
F(614)=mean([( array(425)  )  ( array(656)  )  ( array(771)  )  ( array(997)  )]);
F(615)=array(767) ;
F(616)=mean([( array(717)  )  ( array(1582)  )]);
F(617)=mean([( array(1129)  )  ( array(636)  )]);
F(618)=mean([( array(1036)  )  ( array(1061)  )]);
F(619)=mean([( array(636)  )  ( array(1129)  )]);
F(620)=array(326) ;
F(621)=min([ array(1358)  ; array(1359)  ; array(1361)  ; array(1363)  ; array(1360)  ]);
F(622)=array(1629) ;
F(623)=1;
F(624)=array(332) ;
F(625)=mean([( array(425)  )  ( array(656)  )  ( array(771)  )  ( array(997)  )]);
F(626)=array(455) ;
F(627)=mean([( array(804)  )  ( array(738)  )  ( array(455)  )]);
F(628)=array(774) ;
F(629)=array(762) ;
F(630)=array(1405) ;
F(631)=array(1405) ;
F(632)=1;
F(633)=array(1593) ;
F(634)=array(1598) ;
F(635)=array(506) ;
F(636)=array(504) ;
F(637)=array(503) ;
F(638)=mean([( array(425)  )  ( array(656)  )  ( array(771)  )  ( array(997)  )]);
F(639)=array(1594) ;
F(640)=min([ array(1596)  ; array(1597)  ; array(1595)  ]);
F(641)=mean([( array(425)  )  ( array(656)  )  ( array(771)  )  ( array(997)  )]);
F(642)=min([ array(555)  ; array(852)  ]);
F(643)=min([ array(555)  ; array(852)  ]);
F(644)=mean([( array(1260)  )  ( array(419)  )  ( array(886)  )  ( array(1256)  )]);
F(645)=array(1543) ;
F(646)=array(1276) ;
F(647)=array(377) ;
F(648)=array(377) ;
F(649)=array(718) ;
F(650)=array(1340) ;
F(651)=array(1340) ;
F(652)=array(1340) ;
F(653)=array(1340) ;
F(654)=array(1306) ;
F(655)=array(1305) ;
F(656)=array(598) ;
F(657)=array(1504) ;
F(658)=array(1561) ;
F(659)=array(919) ;
F(660)=mean([( array(423)  )  ( array(659)  )  ( array(327)  )  ( array(1118)  )]);
F(661)=mean([( array(327)  )  ( array(423)  )  ( array(1118)  )  ( array(659)  )]);
F(662)=mean([( array(997)  )  ( array(656)  )  ( array(771)  )  ( array(425)  )]);
F(663)=mean([( array(425)  )  ( array(656)  )  ( array(771)  )  ( array(997)  )]);
F(664)=array(844) ;
F(665)=array(750) ;
F(666)=min([ array(750)  ; array(751)  ]);
F(667)=1 ;
F(668)=array(600) ;
F(669)=array(349) ;
F(670)=array(1607) ;
F(671)=array(349) ;
F(672)=array(384) ;
F(673)=array(1271) ;
F(674)=array(1271) ;
F(675)=array(1271) ;
F(676)=array(1271) ;
F(677)=array(1271) ;
F(678)=array(1271) ;
F(679)=array(1271) ;
F(680)=array(669) ;
F(681)=array(669) ;
F(682)=array(669) ;
F(683)=array(669) ;
F(684)=array(669) ;
F(685)=array(669) ;
F(686)=array(669) ;
F(687)=array(1543) ;
F(688)=array(470) ;
F(689)=array(352) ;
F(690)=1;
F(691)=1;
F(692)=1;
F(693)=min([ array(397)  ; array(395)  ; array(396)  ]);
F(694)=1 ;
F(695)=1;
F(696)=1;
F(697)=1;
F(698)=mean([min([ array(1450)   array(1070)   array(1071)  ])  min([ array(1165)   array(1070)   array(1071)  ])]);
F(699)=mean([( array(997)  )  ( array(771)  )  ( array(425)  )  ( array(656)  )]);
F(700)=min([ array(913)  ; array(912)  ; array(911)  ]);
F(701)=array(1206) ;
F(702)=array(819) ;
F(703)=mean([( array(425)  )  ( array(656)  )  ( array(771)  )  ( array(997)  )]);
F(704)=array(1601) ;
F(705)=array(1602) ;
F(706)=array(1238) ;
F(707)=array(832) ;
F(708)=array(1551) ;
F(709)=array(1291) ;
F(710)=array(908) ;
F(711)=mean([min([ array(1045)   array(1042)   array(1041)   array(1043)  ])  min([ array(634)   array(631)   array(632)   array(635)   array(633)  ])]);
F(712)=array(1231) ;
F(713)=mean([( array(425)  )  ( array(656)  )  ( array(771)  )  ( array(997)  )]);
F(714)=array(1349) ;
F(715)=array(1622) ;
F(716)=min([ array(1070)  ; array(1071)  ; array(1625)  ; array(1624)  ; array(1623)  ]);
F(717)=mean([( array(425)  )  ( array(656)  )  ( array(771)  )  ( array(997)  )]);
F(718)=mean([( array(881)  )  ( array(617)  )]);
F(719)=array(1243) ;
F(720)=array(557) ;
F(721)=array(1466) ;
F(722)=array(657) ;
F(723)=1;
F(724)=array(793) ;
F(725)=mean([( array(425)  )  ( array(656)  )  ( array(771)  )  ( array(997)  )]);
F(726)=array(1374) ;
F(727)=mean([( array(425)  )  ( array(656)  )  ( array(771)  )  ( array(997)  )]);
F(728)=array(389) ;
F(729)=mean([( min([ array(1645)  array(1646) ])  )  ( array(1646)  )]);
F(730)=mean([( array(329)  )  ( array(1540)  )  ( array(1570)  )]);
F(731)=array(1135) ;
F(732)=array(1135) ;
F(733)=array(1135) ;
F(734)=array(1135) ;
F(735)=array(1613) ;
F(736)=array(655) ;
F(737)=array(905) ;
F(738)=min([ array(554)  ; array(553)  ; array(552)  ; array(551)  ]);
F(739)=array(1379) ;
F(740)=mean([( array(1612)  )  ( array(1606)  )]);
F(741)=array(1591) ;
F(742)=1;
F(743)=mean([( array(425)  )  ( array(656)  )  ( array(771)  )  ( array(997)  )]);
F(744)=min([ array(1375)  ; array(691)  ]);
F(745)=array(876) ;
F(746)=array(821) ;
F(747)=1 ;
F(748)=1;
F(749)=array(924) ;
F(750)=mean([min([ min([ array(1462)  array(1463)  array(1464) ])   min([ array(1457)  array(1458)  array(1459)  array(1460)  array(1461) ])   array(1465)  ])  min([ min([ array(1462)  array(1463)  array(1464) ])   min([ array(1457)  array(1458)  array(1459)  array(1460)  array(1461) ])  ])]);
F(751)=array(1629) ;
F(752)=mean([( array(425)  )  ( array(656)  )  ( array(771)  )  ( array(997)  )]);
F(753)=array(435) ;
F(754)=array(435) ;
F(755)=array(616) ;
F(756)=mean([( array(1514)  )  min([ array(1514)   array(1513)  ])]);
F(757)=mean([( array(1514)  )  min([ array(1514)   array(1513)  ])]);
F(758)=array(1632) ;
F(759)=array(1387) ;
F(760)=array(1387) ;
F(761)=1;
F(762)=mean([( array(997)  )  ( array(771)  )  ( array(425)  )  ( array(656)  )]);
F(763)=array(599) ;
F(764)=min([ array(998) ; array(999) ]) ;
F(765)=mean([min([ array(663)   array(660)   array(661)  ])  min([ array(456)   array(457)   array(458)  ])]);
F(766)=mean([( array(425)  )  ( array(656)  )  ( array(771)  )  ( array(997)  )]);
F(767)=array(1000) ;
F(768)=mean([( array(425)  )  ( array(656)  )  ( array(771)  )  ( array(997)  )]);
F(769)=mean([( array(1514)  )  min([ array(1514)   array(1513)  ])]);
F(770)=mean([( array(1514)  )  min([ array(1514)   array(1513)  ])]);
F(771)=array(616) ;
F(772)=array(729) ;
F(773)=mean([( array(425)  )  ( array(656)  )  ( array(771)  )  ( array(997)  )]);
F(774)=array(1610) ;
F(775)=mean([( array(870)  )  ( array(1542)  )]);
F(776)=array(1297) ;
F(777)=array(752) ;
F(778)=min([ array(1553)  ; min([ array(746) ; array(1257) ; array(1258) ])  ]);
F(779)=min([ array(865)  ; array(863)  ; array(400)  ]);
F(780)=min([ array(865)  ; array(863)  ; array(400)  ]);
F(781)=min([ array(1553)  ; min([ array(746) ; array(1257) ; array(1258) ])  ]);
F(782)=array(752) ;
F(783)=1 ;
F(784)=mean([( array(508)  )  ( array(437)  )  ( array(1212)  )]);
F(785)=min([ array(341) ; array(342) ]) ;
F(786)=array(484) ;
F(787)=array(1364) ;
F(788)=mean([( array(1529)  )  ( array(586)  )]);
F(789)=mean([( array(425)  )  ( array(656)  )  ( array(771)  )  ( array(997)  )]);
F(790)=array(1266) ;
F(791)=array(1532) ;
F(792)=array(1532) ;
F(793)=array(1532) ;
F(794)=array(1532) ;
F(795)=array(1532) ;
F(796)=array(1532) ;
F(797)=array(1532) ;
F(798)=array(1190) ;
F(799)=1;
F(800)=array(726) ;
F(801)=array(849) ;
F(802)=array(849) ;
F(803)=array(849) ;
F(804)=array(849) ;
F(805)=min([ array(1384)  ; array(1383)  ; array(1382)  ; array(1381)  ; array(1380)  ]);
F(806)=mean([( array(425)  )  ( array(656)  )  ( array(771)  )  ( array(997)  )]);
F(807)=min([ array(963)  ; array(964)  ; array(965)  ; array(966)  ]);
F(808)=mean([( array(436)  )  ( array(888)  )]);
F(809)=mean([( array(425)  )  ( array(656)  )  ( array(771)  )  ( array(997)  )]);
F(810)=array(434) ;
F(811)=mean([( array(1141)  )  ( array(1142)  )]);
F(812)=array(1053) ;
F(813)=array(1578) ;
F(814)=array(1071) ;
F(815)=mean([( array(997)  )  ( array(656)  )  ( array(771)  )  ( array(425)  )]);
F(816)=min([ array(1124) ; array(1125) ; array(1126) ; array(1128) ]) ;
F(817)=min([ min([ array(537) ; array(538) ; array(539) ])  ; array(536)  ]);
F(818)=1;
F(819)=array(534) ;
F(820)=mean([( array(425)  )  ( array(656)  )  ( array(771)  )  ( array(997)  )]);
F(821)=min([ array(1301)  ; array(1302)  ; array(1300)  ; array(1649)  ; array(1650)  ]);
F(822)=1;
F(823)=1;
F(824)=1;
F(825)=1;
F(826)=1;
F(827)=1;
F(828)=1;
F(829)=mean([( array(607)  )  ( array(744)  )]);
F(830)=mean([( array(744)  )  ( array(607)  )]);
F(831)=mean([( array(607)  )  ( array(744)  )]);
F(832)=mean([( array(607)  )  ( array(744)  )]);
F(833)=mean([( array(744)  )  ( array(607)  )]);
F(834)=mean([( array(607)  )  ( array(744)  )]);
F(835)=mean([( array(607)  )  ( array(744)  )]);
F(836)=mean([( array(399)  )  ( array(827)  )]);
F(837)=mean([( array(425)  )  ( array(656)  )  ( array(771)  )  ( array(997)  )]);
F(838)=1;
F(839)=mean([( array(425)  )  ( array(656)  )  ( array(771)  )  ( array(997)  )]);
F(840)=mean([( array(771)  )  ( array(997)  )  ( array(656)  )  ( array(425)  )]);
F(841)=mean([min([ array(490)   array(489)   array(1265)  ])  min([ array(490)   array(1089)   array(1265)  ])]);
F(842)=mean([( array(425)  )  ( array(656)  )  ( array(771)  )  ( array(997)  )]);
F(843)=1 ;
F(844)=array(1364) ;
F(845)=mean([( array(586)  )  ( array(1529)  )]);
F(846)=mean([( array(425)  )  ( array(656)  )  ( array(771)  )  ( array(997)  )]);
F(847)=mean([( array(1266)  )  ( array(1496)  )]);
F(848)=array(985) ;
F(849)=min([ array(1301)  ; array(1302)  ; array(1300)  ; array(1649)  ; array(1650)  ]);
F(850)=array(652) ;
F(851)=min([ array(1301)  ; array(1302)  ; array(1300)  ; array(1649)  ; array(1650)  ]);
F(852)=1;
F(853)=1;
F(854)=1;
F(855)=1;
F(856)=1;
F(857)=min([ array(397)  ; array(395)  ; array(396)  ]);
F(858)=1 ;
F(859)=min([ array(702)  ; min([ array(746) ; array(1257) ; array(1258) ])  ]);
F(860)=array(1182) ;
F(861)=min([ array(603)  ; array(604)  ]);
F(862)=array(1082) ;
F(863)=array(1516) ;
F(864)=array(345) ;
F(865)=array(344) ;
F(866)=array(343) ;
F(867)=array(345) ;
F(868)=array(343) ;
F(869)=array(344) ;
F(870)=min([ array(1385)  ; array(1150)  ; array(1151)  ]);
F(871)=array(1600) ;
F(872)=mean([( array(771)  )  ( array(997)  )  ( array(656)  )  ( array(425)  )]);
F(873)=min([ array(1385)  ; array(1150)  ; array(1151)  ]);
F(874)=array(1600) ;
F(875)=array(346) ;
F(876)=array(346) ;
F(877)=mean([( array(425)  )  ( array(656)  )  ( array(771)  )  ( array(997)  )]);
F(878)=array(570) ;
F(879)=array(442) ;
F(880)=array(441) ;
F(881)=mean([( array(425)  )  ( array(656)  )  ( array(771)  )  ( array(997)  )]);
F(882)=array(344) ;
F(883)=min([ array(1385)  ; array(1150)  ; array(1151)  ]);
F(884)=array(1600) ;
F(885)=array(1509) ;
F(886)=array(1509) ;
F(887)=array(1509) ;
F(888)=array(1184) ;
F(889)=array(385) ;
F(890)=array(496) ;
F(891)=array(1364) ;
F(892)=mean([( array(997)  )  ( array(425)  )  ( array(656)  )  ( array(771)  )]);
F(893)=array(1266) ;
F(894)=min([ array(514) ; array(515) ; array(516) ; array(517) ]) ;
F(895)=mean([( array(425)  )  ( array(656)  )  ( array(771)  )  ( array(997)  )]);
F(896)=array(1342) ;
F(897)=array(765) ;
F(898)=mean([( array(425)  )  ( array(656)  )  ( array(771)  )  ( array(997)  )]);
F(899)=array(444) ;
F(900)=array(445) ;
F(901)=mean([( array(425)  )  ( array(656)  )  ( array(771)  )  ( array(997)  )]);
F(902)=array(916) ;
F(903)=mean([( array(1447)  )  ( array(1259)  )]);
F(904)=1;
F(905)=mean([( array(425)  )  ( array(656)  )  ( array(771)  )  ( array(997)  )]);
F(906)=mean([( array(1069)  )  ( array(1074)  )]);
F(907)=array(1198) ;
F(908)=mean([( array(838)  )  ( array(1259)  )]);
F(909)=array(512) ;
F(910)=min([ array(639)  ; array(640)  ]);
F(911)=1;
F(912)=mean([( array(425)  )  ( array(656)  )  ( array(771)  )  ( array(997)  )]);
F(913)=mean([( array(1136)  )  ( array(820)  )]);
F(914)=min([ array(673) ; array(674) ]) ;
F(915)=mean([( min([ array(673)  array(674) ])  )  ( min([ array(581)  array(582) ])  )]);
F(916)=min([ array(479) ; array(480) ; array(481) ; array(482) ]) ;
F(917)=array(970) ;
F(918)=mean([( array(980)  )  ( array(550)  )  ( array(339)  )]);
F(919)=array(952) ;
F(920)=mean([( array(1064)  )  ( array(1245)  )]);
F(921)=array(1066) ;
F(922)=mean([( array(425)  )  ( array(656)  )  ( array(771)  )  ( array(997)  )]);
F(923)=array(651) ;
F(924)=array(651) ;
F(925)=mean([( array(1409)  )  ( array(1247)  )]);
F(926)=mean([( array(425)  )  ( array(656)  )  ( array(771)  )  ( array(997)  )]);
F(927)=array(716) ;
F(928)=array(839) ;
F(929)=array(492) ;
F(930)=mean([( array(1245)  )  ( array(1064)  )]);
F(931)=array(469) ;
F(932)=array(1581) ;
F(933)=array(1581) ;
F(934)=array(1581) ;
F(935)=array(1581) ;
F(936)=array(1581) ;
F(937)=array(1581) ;
F(938)=array(1581) ;
F(939)=array(1629) ;
F(940)=mean([( array(425)  )  ( array(656)  )  ( array(771)  )  ( array(997)  )]);
F(941)=mean([( array(425)  )  ( array(656)  )  ( array(771)  )  ( array(997)  )]);
F(942)=array(1211) ;
F(943)=array(1205) ;
F(944)=array(1495) ;
F(945)=1;
F(946)=mean([( array(425)  )  ( array(656)  )  ( array(771)  )  ( array(997)  )]);
F(947)=array(407) ;
F(948)=array(407) ;
F(949)=array(407) ;
F(950)=array(407) ;
F(951)=array(407) ;
F(952)=array(407) ;
F(953)=array(407) ;
F(954)=1 ;
F(955)=array(1267) ;
F(956)=array(602) ;
F(957)=array(871) ;
F(958)=mean([( array(425)  )  ( array(656)  )  ( array(771)  )  ( array(997)  )]);
F(959)=mean([( array(425)  )  ( array(656)  )  ( array(771)  )  ( array(997)  )]);
F(960)=array(951) ;
F(961)=array(970) ;
F(962)=mean([( array(1064)  )  ( array(1245)  )]);
F(963)=array(469) ;
F(964)=array(1056) ;
F(965)=array(1446) ;
F(966)=array(1528) ;
F(967)=mean([( array(656)  )  ( array(771)  )  ( array(997)  )  ( array(425)  )]);
F(968)=array(1378) ;
F(969)=mean([( array(1143)  )  ( array(587)  )  ( array(862)  )]);
F(970)=array(1680) ;
F(971)=array(1436) ;
F(972)=mean([( array(425)  )  ( array(656)  )  ( array(771)  )  ( array(997)  )]);
F(973)=array(1245) ;
F(974)=mean([( array(425)  )  ( array(656)  )  ( array(771)  )  ( array(997)  )]);
F(975)=array(782) ;
F(976)=array(1474) ;
F(977)=array(1474) ;
F(978)=min([ array(723)  ; array(722)  ; array(721)  ; array(1070)  ; array(1071)  ]);
F(979)=mean([( array(425)  )  ( array(656)  )  ( array(771)  )  ( array(997)  )]);
F(980)=1;
F(981)=array(532) ;
F(982)=array(530) ;
F(983)=1;
F(984)=array(1127) ;
F(985)=array(448) ;
F(986)=array(340) ;
F(987)=array(1092) ;
F(988)=mean([( array(833)  )  ( array(348)  )]);
F(989)=array(1048) ;
F(990)=array(833) ;
F(991)=array(1538) ;
F(992)=array(1019) ;
F(993)=array(583) ;
F(994)=array(1270) ;
F(995)=array(1270) ;
F(996)=array(665) ;
F(997)=array(665) ;
F(998)=1;
F(999)=array(690) ;
F(1000)=array(1127) ;
F(1001)=array(470) ;
F(1002)=array(1293) ;
F(1003)=1 ;
F(1004)=array(519) ;
F(1005)=array(519) ;
F(1006)=array(1040) ;
F(1007)=array(1332) ;
F(1008)=array(859) ;
F(1009)=mean([( array(425)  )  ( array(656)  )  ( array(771)  )  ( array(997)  )]);
F(1010)=array(1245) ;
F(1011)=mean([( array(425)  )  ( array(656)  )  ( array(771)  )  ( array(997)  )]);
F(1012)=mean([( array(419)  )  ( array(1260)  )]);
F(1013)=array(1388) ;
F(1014)=array(1388) ;
F(1015)=array(475) ;
F(1016)=array(338) ;
F(1017)=array(1002) ;
F(1018)=mean([( min([ array(823)  array(824)  array(825)  array(826) ])  )  ( min([ array(643)  array(644)  array(645) ])  )]);
F(1019)=min([ array(906) ; array(907) ]) ;
F(1020)=min([ array(643) ; array(644) ; array(645) ]) ;
F(1021)=min([ array(906) ; array(907) ]) ;
F(1022)=mean([( array(425)  )  ( array(656)  )  ( array(771)  )  ( array(997)  )]);
F(1023)=1 ;
F(1024)=mean([( array(425)  )  ( array(656)  )  ( array(771)  )  ( array(997)  )]);
F(1025)=1;
F(1026)=mean([( array(373)  )  ( array(904)  )]);
F(1027)=array(1398) ;
F(1028)=mean([( array(425)  )  ( array(656)  )  ( array(771)  )  ( array(997)  )]);
F(1029)=mean([( array(771)  )  ( array(997)  )  ( array(656)  )  ( array(425)  )]);
F(1030)=mean([min([ array(490)   array(489)   array(1265)  ])  min([ array(490)   array(1089)   array(1265)  ])]);
F(1031)=array(374) ;
F(1032)=mean([( array(477)  )  ( array(1476)  )]);
F(1033)=array(1669) ;
F(1034)=min([ array(1515)  ; array(714)  ]);
F(1035)=min([ array(1515)  ; array(714)  ]);
F(1036)=array(1218) ;
F(1037)=mean([min([ array(1611)   array(1138)  ])  min([ array(1611)   array(1478)  ])]);
F(1038)=array(533) ;
F(1039)=array(821) ;
F(1040)=array(1629) ;
F(1041)=mean([( array(425)  )  ( array(656)  )  ( array(771)  )  ( array(997)  )]);
F(1042)=array(1605) ;
F(1043)=array(700) ;
F(1044)=mean([( array(425)  )  ( array(656)  )  ( array(771)  )  ( array(997)  )]);
F(1045)=mean([( array(425)  )  ( array(656)  )  ( array(771)  )  ( array(997)  )]);
F(1046)=min([ array(972)  ; array(971)  ]);
F(1047)=array(737) ;
F(1048)=mean([( array(1670)  )  ( array(1672)  )]);
F(1049)=mean([( array(1245)  )  ( array(1064)  )]);
F(1050)=array(469) ;
F(1051)=mean([( array(1434)  )  ( array(1010)  )]);
F(1052)=array(405) ;
F(1053)=array(474) ;
F(1054)=array(1391) ;
F(1055)=mean([( array(1234)  )  ( array(885)  )]);
F(1056)=array(757) ;
F(1057)=array(757) ;
F(1058)=array(757) ;
F(1059)=array(757) ;
F(1060)=array(757) ;
F(1061)=array(757) ;
F(1062)=array(757) ;
F(1063)=array(757) ;
F(1064)=array(757) ;
F(1065)=array(757) ;
F(1066)=array(757) ;
F(1067)=array(757) ;
F(1068)=array(757) ;
F(1069)=array(757) ;
F(1070)=array(757) ;
F(1071)=array(757) ;
F(1072)=array(757) ;
F(1073)=array(757) ;
F(1074)=array(757) ;
F(1075)=array(757) ;
F(1076)=array(757) ;
F(1077)=array(757) ;
F(1078)=array(757) ;
F(1079)=array(757) ;
F(1080)=min([ array(1301)  ; array(1302)  ; array(1300)  ; array(1649)  ; array(1650)  ]);
F(1081)=array(1420) ;
F(1082)=min([ array(1488)  ; array(1480)  ]);
F(1083)=min([ array(1488)  ; array(1480)  ]);
F(1084)=min([ array(1488)  ; array(1480)  ]);
F(1085)=array(1487) ;
F(1086)=mean([( array(1509)  )  ( array(1054)  )]);
F(1087)=mean([( array(1509)  )  ( array(1054)  )]);
F(1088)=mean([( array(1509)  )  ( array(1054)  )]);
F(1089)=mean([( array(1509)  )  ( array(1054)  )]);
F(1090)=mean([( array(1509)  )  ( array(1054)  )]);
F(1091)=mean([( array(1509)  )  ( array(1054)  )]);
F(1092)=mean([( array(1509)  )  ( array(1054)  )]);
F(1093)=mean([( array(1509)  )  ( array(1054)  )]);
F(1094)=array(896) ;
F(1095)=array(897) ;
F(1096)=array(688) ;
F(1097)=array(900) ;
F(1098)=array(1060) ;
F(1099)=array(900) ;
F(1100)=array(757) ;
F(1101)=min([ array(1301)  ; array(1302)  ; array(1300)  ; array(1649)  ; array(1650)  ]);
F(1102)=array(1183) ;
F(1103)=array(520) ;
F(1104)=array(522) ;
F(1105)=array(522) ;
F(1106)=array(757) ;
F(1107)=min([ array(1083) ; array(1084) ]) ;
F(1108)=1;
F(1109)=mean([( array(425)  )  ( array(656)  )  ( array(771)  )  ( array(997)  )]);
F(1110)=min([ array(663)  ; array(660)  ; array(661)  ]);
F(1111)=mean([( array(425)  )  ( array(656)  )  ( array(771)  )  ( array(997)  )]);
F(1112)=mean([( array(425)  )  ( array(656)  )  ( array(771)  )  ( array(997)  )]);
F(1113)=1 ;
F(1114)=mean([( array(614)  )  ( array(1544)  )]);
F(1115)=array(613) ;
F(1116)=array(1441) ;
F(1117)=mean([( array(425)  )  ( array(656)  )  ( array(771)  )  ( array(997)  )]);
F(1118)=array(468) ;
F(1119)=array(468) ;
F(1120)=array(468) ;
F(1121)=array(468) ;
F(1122)=array(468) ;
F(1123)=array(468) ;
F(1124)=array(468) ;
F(1125)=array(487) ;
F(1126)=array(487) ;
F(1127)=array(487) ;
F(1128)=array(487) ;
F(1129)=array(487) ;
F(1130)=array(487) ;
F(1131)=array(487) ;
F(1132)=array(487) ;
F(1133)=array(487) ;
F(1134)=array(487) ;
F(1135)=mean([( array(889)  )  ( array(860)  )]);
F(1136)=mean([( array(860)  )  ( array(889)  )]);
F(1137)=mean([( array(860)  )  ( array(889)  )]);
F(1138)=mean([( array(860)  )  ( array(889)  )]);
F(1139)=mean([( array(860)  )  ( array(889)  )]);
F(1140)=mean([( array(889)  )  ( array(860)  )]);
F(1141)=mean([( array(860)  )  ( array(889)  )]);
F(1142)=mean([( array(889)  )  ( array(860)  )]);
F(1143)=mean([( array(889)  )  ( array(860)  )]);
F(1144)=mean([( array(889)  )  ( array(860)  )]);
F(1145)=array(1507) ;
F(1146)=min([ array(1180) ; array(1181) ]) ;
F(1147)=array(455) ;
F(1148)=mean([( array(425)  )  ( array(656)  )  ( array(771)  )  ( array(997)  )]);
F(1149)=1 ;
F(1150)=1 ;
F(1151)=mean([( array(959)  )  ( array(883)  )  ( array(1232)  )]);
F(1152)=array(1232) ;
F(1153)=mean([( array(1535)  )  ( array(1638)  )  ( array(1235)  )]);
F(1154)=array(1196) ;
F(1155)=array(1197) ;
F(1156)=mean([( array(1172)  )  ( array(1194)  )]);
F(1157)=array(493) ;
F(1158)=mean([( min([ array(1520)  array(1521)  array(1522) ])  )  ( min([ array(801)  array(802)  array(803) ])  )]);
F(1159)=mean([( min([ array(801)  array(802)  array(803) ])  )  ( min([ array(1520)  array(1521)  array(1522) ])  )]);
F(1160)=array(662) ;
F(1161)=array(662) ;
F(1162)=array(662) ;
F(1163)=array(662) ;
F(1164)=array(662) ;
F(1165)=array(1337) ;
F(1166)=array(1063) ;
F(1167)=array(1529) ;
F(1168)=mean([( array(425)  )  ( array(656)  )  ( array(771)  )  ( array(997)  )]);
F(1169)=array(1266) ;
F(1170)=min([ array(1658)  ; array(1657)  ; array(1656)  ; array(1655)  ]);
F(1171)=min([ array(1659)  ; min([ array(746) ; array(1257) ; array(1258) ])  ]);
F(1172)=1;
F(1173)=min([ array(528)  ; array(524)  ; array(526)  ; array(525)  ]);
F(1174)=mean([min([ array(608)   min([ array(746)  array(1257)  array(1258) ])  ])  min([ array(978)   min([ array(746)  array(1257)  array(1258) ])  ])]);
F(1175)=1;
F(1176)=1;
F(1177)=1;
F(1178)=1;
F(1179)=1;
F(1180)=min([ array(397)  ; array(395)  ; array(396)  ]);
F(1181)=1 ;
F(1182)=min([ array(394)  ; min([ array(746) ; array(1257) ; array(1258) ])  ]);
F(1183)=array(1507) ;
F(1184)=1;
F(1185)=mean([( array(425)  )  ( array(656)  )  ( array(771)  )  ( array(997)  )]);
F(1186)=1;
F(1187)=1;
F(1188)=1;
F(1189)=1;
F(1190)=1;
F(1191)=min([ array(397)  ; array(395)  ; array(396)  ]);
F(1192)=1 ;
F(1193)=min([ array(394)  ; min([ array(746) ; array(1257) ; array(1258) ])  ]);
F(1194)=1;
F(1195)=1;
F(1196)=1;
F(1197)=min([ array(528)  ; array(524)  ; array(526)  ; array(525)  ]);
F(1198)=1 ;
F(1199)=array(1265) ;
F(1200)=min([ array(521)  ; min([ array(746) ; array(1257) ; array(1258) ])  ]);
F(1201)=array(527) ;
F(1202)=array(1667) ;
F(1203)=array(1667) ;
F(1204)=array(1667) ;
F(1205)=1;
F(1206)=1;
F(1207)=min([ array(397)  ; array(395)  ; array(396)  ]);
F(1208)=1 ;
F(1209)=min([ array(394)  ; min([ array(746) ; array(1257) ; array(1258) ])  ]);
F(1210)=array(385) ;
F(1211)=1 ;
F(1212)=1 ;
F(1213)=array(1630) ;
F(1214)=1;
F(1215)=mean([min([ array(1592)   min([ array(1094)  array(1095)  array(1096)  array(1097)  array(1098)  array(1099)  array(1100)  array(1101)  array(1102)  array(1103) ])  ])  min([ array(1592)   min([ array(1166)  array(1167)  array(1168)  array(1169)  array(1170)  array(1171) ])  ])]);
F(1216)=mean([min([ array(562)   array(1534)  ])  min([ array(1219)   array(1534)  ])]);
F(1217)=mean([( array(1507)  )  ( min([ array(1180)  array(1181) ])  )]);
F(1218)=array(1507) ;
F(1219)=array(1316) ;
F(1220)=array(336) ;
F(1221)=mean([( array(664)  )  ( array(1507)  )]);
F(1222)=mean([( array(1507)  )  ( array(664)  )  ( min([ array(1180)  array(1181) ])  )]);
F(1223)=array(1225) ;
F(1224)=array(1059) ;
F(1225)=mean([( array(648)  )  ( array(1104)  )]);
F(1226)=mean([( array(425)  )  ( array(656)  )  ( array(771)  )  ( array(997)  )]);
F(1227)=mean([( array(648)  )  ( array(1104)  )]);
F(1228)=min([ array(1614) ; array(1615) ; array(1616) ; array(1617) ]) ;
F(1229)=min([ array(1614) ; array(1615) ; array(1616) ; array(1617) ]) ;
F(1230)=array(982) ;
F(1231)=array(1326) ;
F(1232)=array(1679) ;
F(1233)=array(1327) ;
F(1234)=array(1325) ;
F(1235)=mean([( array(425)  )  ( array(656)  )  ( array(771)  )  ( array(997)  )]);
F(1236)=array(1662) ;
F(1237)=mean([( array(425)  )  ( array(656)  )  ( array(771)  )  ( array(997)  )]);
F(1238)=min([ array(892)  ; array(893)  ; array(894)  ; array(1070)  ; array(1071)  ]);
F(1239)=min([ array(981)  ; array(983)  ; array(1070)  ; array(1071)  ]);
F(1240)=mean([( array(425)  )  ( array(656)  )  ( array(771)  )  ( array(997)  )]);
F(1241)=array(735) ;
F(1242)=1;
F(1243)=mean([( array(425)  )  ( array(656)  )  ( array(771)  )  ( array(997)  )]);
F(1244)=array(1195) ;
F(1245)=mean([( array(835)  )  ( array(1605)  )  ( array(834)  )]);
F(1246)=array(1379) ;
F(1247)=mean([( array(1612)  )  ( array(1606)  )  ( array(540)  )]);
F(1248)=mean([( array(425)  )  ( array(656)  )  ( array(771)  )  ( array(997)  )]);
F(1249)=mean([( array(771)  )  ( array(997)  )  ( array(656)  )  ( array(425)  )]);
F(1250)=mean([min([ array(490)   array(489)   array(1265)  ])  min([ array(490)   array(1089)   array(1265)  ])]);
F(1251)=array(1456) ;
F(1252)=array(678) ;
F(1253)=mean([( array(942)  )  ( array(1484)  )]);
F(1254)=mean([( array(425)  )  ( array(656)  )  ( array(771)  )  ( array(997)  )]);
F(1255)=array(398) ;
F(1256)=array(1122) ;
F(1257)=array(1584) ;
F(1258)=min([ array(697)  ; array(1580)  ]);
F(1259)=min([ array(697)  ; array(1580)  ]);
F(1260)=min([ array(697)  ; array(1580)  ]);
F(1261)=min([ array(697)  ; array(1580)  ]);
F(1262)=min([ array(697)  ; array(1580)  ]);
F(1263)=min([ array(697)  ; array(1580)  ]);
F(1264)=min([ array(697)  ; array(1580)  ]);
F(1265)=min([ array(1356)  ; array(1357)  ; array(1354)  ; array(1355)  ]);
F(1266)=mean([( array(425)  )  ( array(656)  )  ( array(771)  )  ( array(997)  )]);
F(1267)=array(1412) ;
F(1268)=mean([( min([ array(1007)  array(1008)  array(1009) ])  )  ( array(1343)  )]);
F(1269)=min([ array(1007) ; array(1008) ; array(1009) ]) ;
F(1270)=min([ array(1007) ; array(1008) ; array(1009) ]) ;
F(1271)=min([ array(1356)  ; array(1357)  ; array(1354)  ; array(1355)  ]);
F(1272)=mean([( array(656)  )  ( array(771)  )  ( array(997)  )  ( array(425)  )]);
F(1273)=min([ array(1356)  ; array(1357)  ; array(1354)  ; array(1355)  ]);
F(1274)=mean([( array(425)  )  ( array(656)  )  ( array(771)  )  ( array(997)  )]);
F(1275)=min([ array(1356)  ; array(1357)  ; array(1354)  ; array(1355)  ]);
F(1276)=mean([( array(425)  )  ( array(656)  )  ( array(771)  )  ( array(997)  )]);
F(1277)=min([ array(1356)  ; array(1357)  ; array(1354)  ; array(1355)  ]);
F(1278)=mean([( array(425)  )  ( array(656)  )  ( array(771)  )  ( array(997)  )]);
F(1279)=array(613) ;
F(1280)=1 ;
F(1281)=array(427) ;
F(1282)=array(559) ;
F(1283)=array(898) ;
F(1284)=array(613) ;
F(1285)=array(1441) ;
F(1286)=mean([( array(425)  )  ( array(656)  )  ( array(771)  )  ( array(997)  )]);
F(1287)=array(678) ;
F(1288)=mean([( array(425)  )  ( array(656)  )  ( array(771)  )  ( array(997)  )]);
F(1289)=mean([( array(425)  )  ( array(656)  )  ( array(771)  )  ( array(997)  )]);
F(1290)=array(1287) ;
F(1291)=array(1666) ;
F(1292)=array(1680) ;
F(1293)=array(1665) ;
F(1294)=mean([( array(997)  )  ( array(771)  )  ( array(656)  )  ( array(425)  )]);
F(1295)=array(1445) ;
F(1296)=mean([( array(425)  )  ( array(656)  )  ( array(771)  )  ( array(997)  )]);
F(1297)=mean([( array(1189)  )  ( array(1286)  )]);
F(1298)=mean([( array(425)  )  ( array(656)  )  ( array(771)  )  ( array(997)  )]);
F(1299)=mean([( array(945)  )  ( array(590)  )]);
F(1300)=array(589) ;
F(1301)=array(1603) ;
F(1302)=array(1426) ;
F(1303)=min([ array(956)  ; array(955)  ; array(954)  ; array(1070)  ; array(1071)  ]);
F(1304)=mean([( array(425)  )  ( array(656)  )  ( array(771)  )  ( array(997)  )]);
F(1305)=array(1278) ;
F(1306)=mean([( array(425)  )  ( array(656)  )  ( array(771)  )  ( array(997)  )]);
F(1307)=array(736) ;
F(1308)=mean([min([ array(974)   array(975)   array(973)  ])  min([ array(1637)   array(1635)   array(1681)   array(1636)  ])]);
F(1309)=array(1240) ;
F(1310)=mean([( array(425)  )  ( array(656)  )  ( array(771)  )  ( array(997)  )]);
F(1311)=array(1441) ;
F(1312)=mean([( array(425)  )  ( array(656)  )  ( array(771)  )  ( array(997)  )]);
F(1313)=min([ array(892)  ; array(893)  ; array(894)  ; array(1070)  ; array(1071)  ]);
F(1314)=mean([( array(425)  )  ( array(656)  )  ( array(771)  )  ( array(997)  )]);
F(1315)=array(885) ;
F(1316)=array(1108) ;
F(1317)=array(895) ;
F(1318)=mean([( array(425)  )  ( array(656)  )  ( array(771)  )  ( array(997)  )]);
F(1319)=array(787) ;
F(1320)=array(949) ;
F(1321)=mean([( array(1186)  )  ( array(1437)  )]);
F(1322)=array(948) ;
F(1323)=array(1088) ;
F(1324)=array(1437) ;
F(1325)=mean([( array(771)  )  ( array(997)  )  ( array(656)  )  ( array(425)  )]);
F(1326)=array(1455) ;
F(1327)=array(762) ;
F(1328)=array(761) ;
F(1329)=array(763) ;
F(1330)=array(760) ;
F(1331)=array(1519) ;
F(1332)=array(1129) ;
F(1333)=array(1436) ;
F(1334)=array(1348) ;
F(1335)=array(488) ;
F(1336)=mean([( array(386)  )  ( array(622)  )]);
F(1337)=mean([( array(1662)  )  ( array(1350)  )  ( array(1339)  )  ( array(1651)  )]);
F(1338)=mean([( array(425)  )  ( array(656)  )  ( array(771)  )  ( array(997)  )]);
F(1339)=mean([( array(1344)  )  ( array(1341)  )]);
F(1340)=mean([( array(1341)  )  ( array(1344)  )]);
F(1341)=array(1285) ;
F(1342)=mean([( array(1188)  )  ( array(1187)  )]);
F(1343)=mean([( array(1286)  )  ( array(1189)  )]);
F(1344)=mean([( array(425)  )  ( array(656)  )  ( array(771)  )  ( array(997)  )]);
F(1345)=array(1345) ;
F(1346)=array(1429) ;
F(1347)=array(1425) ;
F(1348)=array(1424) ;
F(1349)=mean([( array(425)  )  ( array(656)  )  ( array(771)  )  ( array(997)  )]);
F(1350)=mean([( array(1528)  )  ( array(1278)  )]);
F(1351)=mean([( array(425)  )  ( array(656)  )  ( array(771)  )  ( array(997)  )]);
F(1352)=min([ array(974)  ; array(975)  ; array(973)  ]);
F(1353)=mean([min([ array(1072)   array(837)   array(1070)   array(1071)  ])  min([ array(1072)   array(701)   array(1070)   array(1071)  ])  min([ array(892)   array(893)   array(894)   array(1070)   array(1071)  ])]);
F(1354)=array(1240) ;
F(1355)=mean([( array(425)  )  ( array(656)  )  ( array(771)  )  ( array(997)  )]);
F(1356)=array(1577) ;
F(1357)=array(1347) ;
F(1358)=array(1346) ;
F(1359)=mean([( array(1517)  )  ( array(760)  )]);
F(1360)=array(561) ;
F(1361)=min([ array(611)  ; array(610)  ; array(609)  ]);
F(1362)=mean([( array(425)  )  ( array(656)  )  ( array(771)  )  ( array(997)  )]);
F(1363)=array(953) ;
F(1364)=array(426) ;
F(1365)=array(813) ;
F(1366)=array(1155) ;
F(1367)=mean([( array(1376)  )  ( array(814)  )]);
F(1368)=array(879) ;
F(1369)=mean([( array(890)  )  ( array(497)  )  ( array(817)  )]);
F(1370)=array(1243) ;
F(1371)=array(1047) ;
F(1372)=array(1554) ;
F(1373)=min([ array(1303) ; array(1304) ]) ;
F(1374)=array(727) ;
F(1375)=array(1065) ;
F(1376)=min([ array(554)  ; array(553)  ; array(552)  ; array(551)  ]);
F(1377)=array(1591) ;
F(1378)=array(1438) ;
F(1379)=mean([( array(425)  )  ( array(656)  )  ( array(771)  )  ( array(997)  )]);
F(1380)=array(500) ;
F(1381)=mean([( array(425)  )  ( array(656)  )  ( array(771)  )  ( array(997)  )]);
F(1382)=array(1537) ;
F(1383)=array(1416) ;
F(1384)=min([ array(963)  ; array(964)  ; array(965)  ; array(966)  ]);
F(1385)=mean([( array(888)  )  ( array(1600)  )]);
F(1386)=mean([( array(425)  )  ( array(656)  )  ( array(771)  )  ( array(997)  )]);
F(1387)=min([ array(1356)  ; array(1357)  ; array(1354)  ; array(1355)  ]);
F(1388)=mean([( array(997)  )  ( array(425)  )  ( array(656)  )  ( array(771)  )]);
F(1389)=min([ array(1356)  ; array(1357)  ; array(1354)  ; array(1355)  ]);
F(1390)=array(1006) ;
F(1391)=mean([( array(425)  )  ( array(656)  )  ( array(771)  )  ( array(997)  )]);
F(1392)=mean([( array(1189)  )  ( array(1286)  )]);
F(1393)=mean([( array(425)  )  ( array(656)  )  ( array(771)  )  ( array(997)  )]);
F(1394)=array(1543) ;
F(1395)=array(505) ;
F(1396)=array(1283) ;
F(1397)=min([ array(1222)  ; array(1221)  ; array(1223)  ; array(381)  ]);
F(1398)=mean([( array(1388)  )  ( array(687)  )]);
F(1399)=mean([( array(687)  )  ( array(1388)  )]);
F(1400)=mean([( array(1409)  )  ( array(1247)  )]);
F(1401)=array(1585) ;
F(1402)=mean([( array(425)  )  ( array(656)  )  ( array(771)  )  ( array(997)  )]);
F(1403)=min([ array(1249) ; array(1678)]) ;
F(1404)=min([ array(1249) ; array(1678) ]) ;
F(1405)=min([ array(1249) ; array(1678) ]) ;
F(1406)=mean([( array(425)  )  ( array(656)  )  ( array(771)  )  ( array(997)  )]);
F(1407)=mean([( array(1537)  )  ( 1  )]);
F(1408)=array(1536) ;
F(1409)=array(420) ;
F(1410)=1;
F(1411)=min([ array(1389) ; array(1390) ]) ;
F(1412)=mean([( array(1629)  )  ( array(888)  )]);
F(1413)=1;
F(1414)=array(332) ;
F(1415)=mean([( array(425)  )  ( array(656)  )  ( array(771)  )  ( array(997)  )]);
F(1416)=array(950) ;
F(1417)=array(1268) ;
F(1418)=array(1268) ;
F(1419)=array(418) ;
F(1420)=array(375) ;
F(1421)=array(1111) ;
F(1422)=mean([( array(771)  )  ( array(997)  )  ( array(425)  )  ( array(656)  )]);
F(1423)=array(934) ;
F(1424)=mean([( array(1654)  )  ( array(1351)  )]);
F(1425)=array(949) ;
F(1426)=array(349) ;
F(1427)=array(1353) ;
F(1428)=array(1005) ;
F(1429)=array(1353) ;
F(1430)=array(1005) ;
F(1431)=array(1353) ;
F(1432)=array(1005) ;
F(1433)=array(1353) ;
F(1434)=array(1005) ;
F(1435)=array(1353) ;
F(1436)=array(1005) ;
F(1437)=array(475) ;
F(1438)=mean([( array(691)  )  ( array(1413)  )  ( array(847)  )  ( array(626)  )]);
F(1439)=array(494) ;
F(1440)=array(1245) ;
F(1441)=mean([( array(425)  )  ( array(656)  )  ( array(771)  )  ( array(997)  )]);
F(1442)=array(1251) ;
F(1443)=array(1251) ;
F(1444)=mean([( array(425)  )  ( array(656)  )  ( array(771)  )  ( array(997)  )]);
F(1445)=array(1373) ;
F(1446)=array(864) ;
F(1447)=array(1352) ;
F(1448)=min([ array(639)  ; array(640)  ]);
F(1449)=min([ array(618)  ; array(619)  ; array(620)  ; array(621)  ]);
F(1450)=mean([( array(425)  )  ( array(656)  )  ( array(771)  )  ( array(997)  )]);
F(1451)=array(1241) ;
F(1452)=array(976) ;
F(1453)=array(754) ;
F(1454)=array(1477) ;
F(1455)=array(1186) ;
F(1456)=1 ;
F(1457)=mean([( array(425)  )  ( array(656)  )  ( array(771)  )  ( array(997)  )]);
F(1458)=1;
F(1459)=array(1215) ;
F(1460)=mean([( array(424)  )  ( array(387)  )]);
F(1461)=array(1439) ;
F(1462)=array(469) ;
F(1463)=1;
F(1464)=array(1277) ;
F(1465)=array(1277) ;
F(1466)=1;
F(1467)=mean([( array(425)  )  ( array(656)  )  ( array(771)  )  ( array(997)  )]);
F(1468)=mean([( 1  )  ( array(667)  )  ( array(1518)  )  ( array(997)  )  ( array(425)  )  ( array(766)  )  ( array(771)  )  ( array(656)  )]);
F(1469)=mean([( 1  )  ( array(638)  )]);
F(1470)=1;
F(1471)=1 ;
F(1472)=mean([( array(425)  )  ( array(656)  )  ( array(771)  )  ( array(997)  )]);
F(1473)=mean([( array(425)  )  ( array(656)  )  ( array(771)  )  ( array(997)  )]);
F(1474)=1 ;
F(1475)=mean([( array(1509)  )  ( array(1054)  )]);
F(1476)=mean([( array(1509)  )  ( array(1054)  )]);
F(1477)=mean([( array(1509)  )  ( array(1054)  )]);
F(1478)=mean([( array(1509)  )  ( array(1054)  )]);
F(1479)=mean([( array(1509)  )  ( array(1054)  )]);
F(1480)=mean([( array(1509)  )  ( array(1054)  )]);
F(1481)=mean([( array(1509)  )  ( array(1054)  )]);
F(1482)=mean([( array(1509)  )  ( array(1054)  )]);
F(1483)=array(784) ;
F(1484)=array(1579) ;
F(1485)=array(453) ;
F(1486)=mean([( array(425)  )  ( array(656)  )  ( array(771)  )  ( array(997)  )]);
F(1487)=mean([( array(388)  )  ( array(443)  )]);
F(1488)=array(429) ;
F(1489)=array(429) ;
F(1490)=array(1056) ;
F(1491)=array(1056) ;
F(1492)=array(478) ;
F(1493)=array(1428) ;
F(1494)=array(1423) ;
F(1495)=array(1419) ;
F(1496)=array(1418) ;
F(1497)=array(1430) ;
F(1498)=array(1421) ;
F(1499)=array(961) ;
F(1500)=array(1062) ;
F(1501)=1;
F(1502)=array(465) ;
F(1503)=array(1000) ;
F(1504)=array(1364) ;
F(1505)=array(1529) ;
F(1506)=mean([( array(425)  )  ( array(656)  )  ( array(771)  )  ( array(997)  )]);
F(1507)=array(925) ;
F(1508)=array(927) ;
F(1509)=array(1113) ;
F(1510)=min([ array(1044)  ; array(1042)  ; array(1041)  ; array(1043)  ]);
F(1511)=array(378) ;
F(1512)=mean([( array(425)  )  ( array(656)  )  ( array(771)  )  ( array(997)  )]);
F(1513)=array(449) ;
F(1514)=array(449) ;
F(1515)=array(1492) ;
F(1516)=mean([( array(960)  )  ( array(1073)  )]);
F(1517)=mean([( array(612)  )  ( array(1499)  )]);
F(1518)=mean([( array(425)  )  ( array(656)  )  ( array(771)  )  ( array(997)  )]);
F(1519)=array(452) ;
F(1520)=array(392) ;
F(1521)=array(448) ;
F(1522)=array(453) ;
F(1523)=mean([( array(656)  )  ( array(771)  )  ( array(997)  )  ( array(425)  )]);
F(1524)=array(501) ;
F(1525)=mean([( array(687)  )  ( array(1388)  )]);
F(1526)=mean([( array(687)  )  ( array(1388)  )]);
F(1527)=mean([( array(1540)  )  ( array(329)  )]);
F(1528)=array(330) ;
F(1529)=array(1566) ;
F(1530)=array(926) ;
F(1531)=min([ array(1208) ; array(1209) ; array(1210) ]) ;
F(1532)=mean([( array(997)  )  ( array(425)  )  ( array(656)  )  ( array(771)  )]);
F(1533)=min([ array(998) ; array(999) ]) ;
F(1534)=mean([( array(424)  )  ( array(387)  )]);
F(1535)=mean([( min([ array(670)  array(671)  array(672) ])  )  ( min([ array(1252)  array(1253)  array(1254)  array(1255) ])  )  ( min([ array(1166)  array(1167)  array(1168)  array(1169)  array(1170)  array(1171) ])  )]);
F(1536)=mean([( min([ array(670)  array(671)  array(672) ])  )  ( min([ array(1252)  array(1253)  array(1254)  array(1255) ])  )]);
F(1537)=mean([( min([ array(670)  array(671)  array(672) ])  )  ( min([ array(1252)  array(1253)  array(1254)  array(1255) ])  )]);
F(1538)=1;
F(1539)=mean([( array(425)  )  ( array(656)  )  ( array(771)  )  ( array(997)  )]);
F(1540)=1;
F(1541)=mean([( array(656)  )  ( array(771)  )  ( array(997)  )  ( array(425)  )]);
F(1542)=min([ array(1121)  ; array(1120)  ]);
F(1543)=min([ array(1494)  ; array(1121)  ; array(1120)  ]);
F(1544)=min([ array(1494)  ; array(1121)  ; array(1120)  ]);
F(1545)=min([ array(1119)  ; array(1120)  ]);
F(1546)=array(1120) ;
F(1547)=min([ array(1119)  ; array(1120)  ]);
F(1548)=array(713) ;
F(1549)=array(1022) ;
F(1550)=array(529) ;
F(1551)=array(531) ;
F(1552)=array(1568) ;
F(1553)=array(1121) ;
F(1554)=array(1653) ;
F(1555)=array(1653) ;
F(1556)=array(1651) ;
F(1557)=mean([( array(425)  )  ( array(656)  )  ( array(771)  )  ( array(997)  )]);
F(1558)=min([ array(928) ; array(930) ]) ;
F(1559)=array(927) ;
F(1560)=array(749) ;
F(1561)=array(1473) ;
F(1562)=array(337) ;
F(1563)=min([ array(1358)  ; array(1359)  ; array(1361)  ; array(1363)  ; array(1360)  ]);
F(1564)=array(466) ;
F(1565)=mean([( array(425)  )  ( array(656)  )  ( array(771)  )  ( array(997)  )]);
F(1566)=array(1565) ;
F(1567)=array(1112) ;
F(1568)=mean([( array(425)  )  ( array(656)  )  ( array(771)  )  ( array(997)  )]);
F(1569)=min([ min([ array(1313) ; array(1314) ])  ; array(1265)  ]);
F(1570)=array(1290) ;
F(1571)=mean([( array(425)  )  ( array(656)  )  ( array(771)  )  ( array(997)  )]);
F(1572)=array(1444) ;
F(1573)=array(339) ;
F(1574)=array(494) ;
F(1575)=mean([( array(425)  )  ( array(656)  )  ( array(771)  )  ( array(997)  )]);
F(1576)=array(1245) ;
F(1577)=array(1066) ;
F(1578)=array(469) ;
F(1579)=array(1216) ;
F(1580)=array(338) ;
F(1581)=array(360) ;
F(1582)=min([ array(358) ; array(359) ]) ;
F(1583)=min([ array(358) ; array(359) ]) ;
F(1584)=array(361) ;
F(1585)=mean([min([ array(456)   array(457)   array(458)  ])  min([ array(663)   array(660)   array(661)  ])]);
F(1586)=mean([( array(425)  )  ( array(656)  )  ( array(771)  )  ( array(997)  )]);
F(1587)=array(652) ;
F(1588)=min([ array(1301)  ; array(1302)  ; array(1300)  ; array(1649)  ; array(1650)  ]);
F(1589)=array(1476) ;
F(1590)=array(1476) ;
F(1591)=mean([( array(1051)  )  ( array(698)  )]);
F(1592)=array(694) ;
F(1593)=array(654) ;
F(1594)=array(1299) ;
F(1595)=array(728) ;
F(1596)=mean([( array(1626)  )  ( array(1403)  )]);
F(1597)=mean([min([ array(568)   array(567)   array(566)  ])  min([ array(568)   array(567)   array(566)  ])]);
F(1598)=mean([min([ array(758)   array(1317)   array(1510)  ])  ( array(745)  )  min([ array(758)   array(1317)   array(770)  ])  ( array(1467)  )]);
F(1599)=mean([( array(729)  )  ( array(625)  )  ( array(1318)  )  ( array(347)  )]);
F(1600)=mean([( array(425)  )  ( array(656)  )  ( array(771)  )  ( array(997)  )]);
F(1601)=mean([( array(1410)  )  min([ array(431)   array(432)   array(433)  ])]);
F(1602)=mean([( array(1410)  )  min([ array(431)   array(432)   array(433)  ])]);
F(1603)=mean([( array(1409)  )  ( array(1247)  )]);
F(1604)=mean([( array(656)  )  ( array(771)  )  ( array(997)  )  ( array(425)  )]);
F(1605)=array(1015) ;
F(1606)=array(446) ;
F(1607)=array(967) ;
F(1608)=array(768) ;
F(1609)=mean([( array(997)  )  ( array(771)  )  ( array(425)  )  ( array(656)  )]);
F(1610)=mean([( array(840)  )  ( array(1372)  )  ( array(1608)  )  ( array(569)  )]);
F(1611)=mean([( array(997)  )  ( array(771)  )  ( array(425)  )  ( array(656)  )]);
F(1612)=mean([( array(840)  )  ( array(1372)  )  ( array(1608)  )  ( array(569)  )]);
F(1613)=array(1543) ;
F(1614)=1;
F(1615)=array(423) ;
F(1616)=array(787) ;
F(1617)=1;
F(1618)=array(1193) ;
F(1619)=mean([( array(984)  )  ( array(357)  )  ( array(819)  )]);
F(1620)=mean([( array(425)  )  ( array(656)  )  ( array(771)  )  ( array(997)  )]);
F(1621)=1 ;
F(1622)=mean([( array(968)  )  ( array(773)  )]);
F(1623)=array(968) ;
F(1624)=mean([( array(1473)  )  ( array(1583)  )]);
F(1625)=array(548) ;
F(1626)=mean([min([ array(1358)   array(1359)   array(1361)   array(1363)   array(1360)  ])  min([ array(1358)   array(1359)   array(1361)   array(1362)   array(1360)  ])]);
F(1627)=array(466) ;
F(1628)=mean([( array(425)  )  ( array(656)  )  ( array(771)  )  ( array(997)  )]);
F(1629)=array(846) ;
F(1630)=array(652) ;
F(1631)=array(541) ;
F(1632)=array(541) ;
F(1633)=array(1673) ;
F(1634)=array(1673) ;
F(1635)=array(652) ;
F(1636)=min([ array(1301)  ; array(1302)  ; array(1300)  ; array(1649)  ; array(1650)  ]);
F(1637)=array(543) ;
F(1638)=array(542) ;
F(1639)=1;
F(1640)=mean([( array(771)  )  ( array(997)  )  ( array(656)  )  ( array(425)  )]);
F(1641)=array(411) ;
F(1642)=array(498) ;
F(1643)=array(498) ;
F(1644)=array(498) ;
F(1645)=array(498) ;
F(1646)=array(498) ;
F(1647)=array(498) ;
F(1648)=array(498) ;
F(1649)=array(498) ;
F(1650)=array(498) ;
F(1651)=array(498) ;
F(1652)=array(498) ;
F(1653)=array(498) ;
F(1654)=array(498) ;
F(1655)=array(498) ;
F(1656)=array(498) ;
F(1657)=array(498) ;
F(1658)=array(498) ;
F(1659)=array(498) ;
F(1660)=array(498) ;
F(1661)=array(498) ;
F(1662)=array(498) ;
F(1663)=array(1500) ;
F(1664)=array(1500) ;
F(1665)=array(1500) ;
F(1666)=array(1500) ;
F(1667)=array(1500) ;
F(1668)=array(1500) ;
F(1669)=array(1500) ;
F(1670)=array(1500) ;
F(1671)=array(1500) ;
F(1672)=array(1500) ;
F(1673)=array(1500) ;
F(1674)=array(1500) ;
F(1675)=array(1500) ;
F(1676)=array(1500) ;
F(1677)=array(1500) ;
F(1678)=array(1500) ;
F(1679)=array(1500) ;
F(1680)=array(1500) ;
F(1681)=array(1500) ;
F(1682)=array(1500) ;
F(1683)=array(1500) ;
F(1684)=array(1500) ;
F(1685)=array(1500) ;
F(1686)=array(1500) ;
F(1687)=array(1500) ;
F(1688)=array(1500) ;
F(1689)=array(1500) ;
F(1690)=array(1500) ;
F(1691)=array(1500) ;
F(1692)=array(1500) ;
F(1693)=array(1500) ;
F(1694)=array(1500) ;
F(1695)=array(1500) ;
F(1696)=array(1500) ;
F(1697)=array(1500) ;
F(1698)=array(821) ;
F(1699)=mean([( array(413)  )  ( array(1609)  )]);
F(1700)=mean([( array(1607)  )  ( array(1217)  )]);
F(1701)=min([ array(1045)  ; array(1042)  ; array(1041)  ; array(1043)  ]);
F(1702)=array(979) ;
F(1703)=array(1231) ;
F(1704)=mean([( array(425)  )  ( array(656)  )  ( array(771)  )  ( array(997)  )]);
F(1705)=array(1524) ;
F(1706)=array(1526) ;
F(1707)=mean([( array(425)  )  ( array(656)  )  ( array(771)  )  ( array(997)  )]);
F(1708)=array(1408) ;
F(1709)=array(1051) ;
F(1710)=array(601) ;
F(1711)=array(887) ;
F(1712)=array(1379) ;
F(1713)=mean([( array(997)  )  ( array(771)  )  ( array(425)  )  ( array(656)  )]);
F(1714)=mean([( array(1567)  )  ( array(1248)  )]);
F(1715)=array(488) ;
F(1716)=min([ array(1575)  ; array(1574)  ; array(1573)  ; array(1576)  ]);
F(1717)=array(1577) ;
F(1718)=min([ array(1575)  ; array(1574)  ; array(1573)  ; array(1576)  ]);
F(1719)=array(1577) ;
F(1720)=min([ array(1575)  ; array(1574)  ; array(1573)  ; array(1576)  ]);
F(1721)=array(1577) ;
F(1722)=min([ array(1575)  ; array(1574)  ; array(1573)  ; array(1576)  ]);
F(1723)=array(1577) ;
F(1724)=min([ array(1575)  ; array(1574)  ; array(1573)  ; array(1576)  ]);
F(1725)=min([ array(1072)  ; array(837)  ; array(1070)  ; array(1071)  ]);
F(1726)=array(1577) ;
F(1727)=array(1379) ;
F(1728)=mean([( array(1606)  )  ( array(1612)  )]);
F(1729)=1;
F(1730)=mean([( array(425)  )  ( array(656)  )  ( array(771)  )  ( array(997)  )]);
F(1731)=array(947) ;
F(1732)=array(836) ;
F(1733)=array(1441) ;
F(1734)=mean([( array(425)  )  ( array(656)  )  ( array(771)  )  ( array(997)  )]);
F(1735)=array(1664) ;
F(1736)=min([ array(579)  ; array(1070)  ; array(1071)  ]);
F(1737)=mean([( array(425)  )  ( array(656)  )  ( array(771)  )  ( array(997)  )]);
F(1738)=array(580) ;
F(1739)=min([ array(892)  ; array(893)  ; array(894)  ; array(1070)  ; array(1071)  ]);
F(1740)=mean([( array(425)  )  ( array(656)  )  ( array(771)  )  ( array(997)  )]);
F(1741)=array(440) ;
F(1742)=array(438) ;
F(1743)=array(439) ;
F(1744)=min([ array(697)  ; array(695)  ]);
F(1745)=array(1117) ;
F(1746)=mean([( array(364)  )  ( array(545)  )  ( array(393)  )  ( array(1334)  )]);
F(1747)=mean([( array(393)  )  ( array(1334)  )]);
F(1748)=mean([( array(364)  )  ( array(545)  )  ( array(1334)  )  ( array(393)  )]);
F(1749)=mean([( array(544)  )  ( array(1294)  )  ( array(623)  )  ( array(923)  )]);
F(1750)=mean([( array(544)  )  ( array(1294)  )  ( array(623)  )  ( array(923)  )]);
F(1751)=mean([( array(544)  )  ( array(1294)  )  ( array(623)  )  ( array(923)  )]);
F(1752)=mean([( array(544)  )  ( array(1294)  )  ( array(623)  )  ( array(923)  )]);
F(1753)=mean([( array(544)  )  ( array(1294)  )  ( array(623)  )  ( array(923)  )]);
F(1754)=mean([( array(1294)  )  ( array(1052)  )  ( array(969)  )]);
F(1755)=mean([( array(1294)  )  ( array(1052)  )  ( array(969)  )]);
F(1756)=mean([( array(1294)  )  ( array(1052)  )  ( array(969)  )]);
F(1757)=mean([( array(1294)  )  ( array(1052)  )  ( array(969)  )]);
F(1758)=array(1309) ;
F(1759)=array(996) ;
F(1760)=array(996) ;
F(1761)=array(805) ;
F(1762)=array(1086) ;
F(1763)=mean([min([ array(1219)   array(1114)  ])  min([ array(562)   array(1114)  ])]);
F(1764)=array(1174) ;
F(1765)=array(1604) ;
F(1766)=array(819) ;
F(1767)=mean([( array(425)  )  ( array(656)  )  ( array(771)  )  ( array(997)  )]);
F(1768)=mean([( array(771)  )  ( array(656)  )  ( array(997)  )  ( array(425)  )]);
F(1769)=1 ;
F(1770)=array(1175) ;
F(1771)=array(1239) ;
F(1772)=min([ array(416)  ; array(417)  ; array(415)  ]);
F(1773)=mean([( array(425)  )  ( array(656)  )  ( array(771)  )  ( array(997)  )]);
F(1774)=1 ;
F(1775)=1 ;
F(1776)=mean([( array(1569)  )  ( array(1502)  )]);
F(1777)=1;
F(1778)=mean([( array(425)  )  ( array(656)  )  ( array(771)  )  ( array(997)  )]);
F(1779)=1;
F(1780)=mean([( array(425)  )  ( array(656)  )  ( array(771)  )  ( array(997)  )]);
F(1781)=mean([min([ array(1633)   array(1138)  ])  min([ array(1633)   array(1478)  ])  min([ array(1387)   array(1138)  ])  min([ array(1387)   array(1478)  ])]);
F(1782)=mean([min([ array(884)   array(1138)  ])  min([ array(884)   array(1478)  ])]);
F(1783)=array(962) ;
F(1784)=min([ array(416)  ; array(417)  ; array(415)  ]);
F(1785)=mean([( array(425)  )  ( array(656)  )  ( array(771)  )  ( array(997)  )]);
F(1786)=1;
F(1787)=mean([( array(425)  )  ( array(656)  )  ( array(771)  )  ( array(997)  )]);
F(1788)=array(1496) ;
F(1789)=array(1644) ;
F(1790)=array(668) ;
F(1791)=array(1122) ;
F(1792)=array(382) ;
F(1793)=mean([( array(771)  )  ( array(997)  )  ( array(656)  )  ( array(425)  )]);
F(1794)=mean([min([ array(490)   array(489)   array(1265)  ])  min([ array(490)   array(1089)   array(1265)  ])]);
F(1795)=1;
F(1796)=1;
F(1797)=1;
F(1798)=1;
F(1799)=1;
F(1800)=1;
F(1801)=1;
F(1802)=1;
F(1803)=array(467) ;
F(1804)=array(467) ;
F(1805)=array(467) ;
F(1806)=array(467) ;
F(1807)=array(467) ;
F(1808)=mean([( array(1132)  )  ( array(1244)  )  ( array(1675)  )  ( array(1199)  )  ( array(1157)  )  ( array(719)  )]);
F(1809)=mean([( array(719)  )  ( array(1132)  )  ( array(1244)  )  ( array(1675)  )  ( array(1199)  )  ( array(1157)  )]);
F(1810)=mean([( array(719)  )  ( array(1244)  )  ( array(1132)  )  ( array(1675)  )  ( array(1199)  )  ( array(1157)  )]);
F(1811)=mean([( array(1157)  )  ( array(719)  )  ( array(1244)  )  ( array(1132)  )  ( array(1675)  )  ( array(1199)  )]);
F(1812)=array(1341) ;
F(1813)=array(1341) ;
F(1814)=array(1341) ;
F(1815)=array(1229) ;
F(1816)=array(428) ;
F(1817)=mean([( array(425)  )  ( array(656)  )  ( array(771)  )  ( array(997)  )]);
F(1818)=array(1228) ;
F(1819)=mean([( array(1529)  )  ( array(586)  )]);
F(1820)=array(1266) ;
F(1821)=array(613) ;
F(1822)=min([ array(1407)  ; array(1070)  ; array(1071)  ]);
F(1823)=mean([( array(425)  )  ( array(656)  )  ( array(771)  )  ( array(997)  )]);
F(1824)=array(1663) ;
F(1825)=array(1063) ;
F(1826)=mean([( array(425)  )  ( array(656)  )  ( array(771)  )  ( array(997)  )]);
F(1827)=min([ array(1121)  ; array(605)  ]);
F(1828)=array(1431) ;
F(1829)=array(1431) ;
F(1830)=array(1422) ;
F(1831)=mean([min([ array(593)   array(594)   array(595)  ])  min([ array(1075)   array(1077)   array(1076)   array(1531)  ])  min([ array(1075)   array(1078)   array(1077)   array(1076)  ])]);
F(1832)=mean([( array(425)  )  ( array(656)  )  ( array(771)  )  ( array(997)  )]);
F(1833)=array(1213) ;
F(1834)=array(616) ;
F(1835)=mean([( array(1514)  )  min([ array(1514)   array(1513)  ])]);
F(1836)=array(391) ;
F(1837)=1;
F(1838)=array(334) ;
F(1839)=mean([min([ array(1334)   array(692)  ])  min([ array(393)   array(692)  ])  min([ array(692)   array(1116)  ])]);
F(1840)=mean([min([ array(1334)   array(692)  ])  min([ array(393)   array(692)  ])  min([ array(692)   array(1116)  ])]);
F(1841)=min([ array(605)  ; array(606)  ]);
F(1842)=array(615) ;
F(1843)=mean([( array(681)  )  ( array(821)  )]);
F(1844)=min([ array(663)  ; array(660)  ; array(661)  ]);
F(1845)=mean([( array(425)  )  ( array(656)  )  ( array(771)  )  ( array(997)  )]);
F(1846)=array(401) ;
F(1847)=array(513) ;
F(1848)=array(513) ;
F(1849)=array(1541) ;
F(1850)=1 ;
F(1851)=array(689) ;
F(1852)=mean([( array(425)  )  ( array(656)  )  ( array(771)  )  ( array(997)  )]);
F(1853)=1 ;
F(1854)=array(1548) ;
F(1855)=mean([( array(425)  )  ( array(656)  )  ( array(771)  )  ( array(997)  )]);
F(1856)=1;
F(1857)=mean([( array(1562)  )  ( array(1068)  )]);
F(1858)=array(705) ;
F(1859)=min([ array(1023) ; array(1024) ; array(1025) ; array(1026) ; array(1027) ; array(1028) ; array(1029) ; array(1030) ; array(1031) ; array(1032) ; array(1033) ; array(1034) ; array(1035) ]) ;
F(1860)=min([ array(1023) ; array(1024) ; array(1025) ; array(1026) ; array(1027) ; array(1028) ; array(1029) ; array(1030) ; array(1031) ; array(1032) ; array(1033) ; array(1034) ; array(1035) ]) ;
F(1861)=min([ array(1023) ; array(1024) ; array(1025) ; array(1026) ; array(1027) ; array(1028) ; array(1029) ; array(1030) ; array(1031) ; array(1032) ; array(1033) ; array(1034) ; array(1035) ]) ;
F(1862)=array(705) ;
F(1863)=array(705) ;
F(1864)=array(1144) ;
F(1865)=1;
F(1866)=array(1262) ;
F(1867)=array(1262) ;
F(1868)=array(1262) ;
F(1869)=1;
F(1870)=array(872) ;
F(1871)=mean([( array(1552)  )  ( min([ array(830)  array(831) ])  )]);
F(1872)=array(658) ;
F(1873)=array(715) ;
F(1874)=array(335) ;
F(1875)=mean([( array(625)  )  ( array(729)  )]);
F(1876)=mean([( array(425)  )  ( array(656)  )  ( array(771)  )  ( array(997)  )]);
F(1877)=mean([( array(492)  )  ( array(1115)  )]);
F(1878)=mean([( array(492)  )  ( array(1115)  )]);
F(1879)=mean([( array(1115)  )  ( array(492)  )]);
F(1880)=mean([( array(492)  )  ( array(1115)  )]);
F(1881)=mean([( array(492)  )  ( array(1115)  )]);
F(1882)=mean([( array(1115)  )  ( array(492)  )]);
F(1883)=mean([( array(492)  )  ( array(1115)  )]);
F(1884)=mean([( array(492)  )  ( array(1115)  )]);
F(1885)=mean([( array(425)  )  ( array(656)  )  ( array(771)  )  ( array(997)  )]);
F(1886)=mean([( array(486)  )  ( 1  )]);
F(1887)=min([ array(1163)  ; array(1164)  ]);
F(1888)=array(1364) ;
F(1889)=mean([( array(1529)  )  ( array(586)  )]);
F(1890)=mean([( array(425)  )  ( array(656)  )  ( array(771)  )  ( array(997)  )]);
F(1891)=array(1496) ;
F(1892)=mean([min([ array(1366)   array(1367)   array(1368)   array(1369)   array(1370)  ])  ( array(1644)  )]);
F(1893)=mean([( array(328)  )  ( array(547)  )]);
F(1894)=1;
F(1895)=1;
F(1896)=array(585) ;
F(1897)=1;
F(1898)=mean([( array(425)  )  ( array(656)  )  ( array(771)  )  ( array(997)  )]);
F(1899)=array(882) ;
F(1900)=array(547) ;
F(1901)=array(920) ;
F(1902)=array(376) ;
F(1903)=mean([( array(1323)  )  ( array(730)  )]);
F(1904)=mean([( array(425)  )  ( array(656)  )  ( array(771)  )  ( array(997)  )]);
F(1905)=min([ min([ array(992) ; array(995) ])  ; array(991)  ; array(994)  ; array(993)  ]);
F(1906)=mean([( min([ array(795)  array(796)  array(797)  array(798) ])  )  ( min([ array(731)  array(732)  array(733)  array(734) ])  )]);
F(1907)=min([ min([ array(992) ; array(995) ])  ; array(991)  ]);
F(1908)=mean([( min([ array(795)  array(796)  array(797)  array(798) ])  )  ( min([ array(731)  array(732)  array(733)  array(734) ])  )]);
F(1909)=mean([( array(730)  )  ( array(799)  )]);
F(1910)=mean([( array(771)  )  ( array(425)  )  ( array(656)  )  ( array(997)  )]);
F(1911)=array(1130) ;
F(1912)=array(1130) ;
F(1913)=1 ;
F(1914)=mean([min([ array(490)   array(489)   array(1265)  ])  min([ array(490)   array(1089)   array(1265)  ])]);
F(1915)=mean([( array(425)  )  ( array(656)  )  ( array(771)  )  ( array(997)  )]);
F(1916)=1 ;
F(1917)=mean([( array(1037)  )  ( array(1173)  )  ( array(1668)  )]);
F(1918)=array(1173) ;
F(1919)=mean([( array(495)  )  ( array(1584)  )]);
F(1920)=array(1173) ;
F(1921)=mean([( array(495)  )  ( array(1584)  )]);
F(1922)=mean([( array(1037)  )  ( array(1173)  )]);
F(1923)=mean([( array(495)  )  ( array(1584)  )]);
F(1924)=mean([( array(495)  )  ( array(1584)  )]);
F(1925)=mean([( array(1173)  )  ( array(1668)  )]);
F(1926)=mean([( array(495)  )  ( array(1584)  )]);
F(1927)=mean([( array(1173)  )  ( array(1037)  )]);
F(1928)=mean([( array(495)  )  ( array(1584)  )]);
F(1929)=array(1173) ;
F(1930)=mean([( array(495)  )  ( array(1584)  )]);
F(1931)=mean([( array(1037)  )  ( array(1173)  )  ( array(1668)  )]);
F(1932)=mean([( array(495)  )  ( array(1584)  )]);
F(1933)=mean([( array(1037)  )  ( array(1173)  )]);
F(1934)=mean([( array(495)  )  ( array(1584)  )]);
F(1935)=array(1173) ;
F(1936)=mean([( array(495)  )  ( array(1584)  )]);
F(1937)=mean([( array(1037)  )  ( array(1173)  )]);
F(1938)=mean([( array(495)  )  ( array(1584)  )]);
F(1939)=array(1173) ;
F(1940)=mean([( array(495)  )  ( array(1584)  )]);
F(1941)=mean([( array(549)  )  ( array(1619)  )]);
F(1942)=mean([( array(1619)  )  ( array(1676)  )]);
F(1943)=array(1676) ;
F(1944)=array(1676) ;
F(1945)=array(1619) ;
F(1946)=array(675) ;
F(1947)=array(1619) ;
F(1948)=mean([( array(373)  )  ( array(1185)  )]);
F(1949)=array(1242) ;
F(1950)=array(1242) ;
F(1951)=mean([( array(373)  )  ( array(1185)  )]);
F(1952)=mean([( array(1185)  )  ( array(1010)  )  ( array(878)  )]);
F(1953)=mean([( array(878)  )  ( array(1185)  )]);
F(1954)=mean([( array(1185)  )  ( array(904)  )]);
F(1955)=array(1185) ;
F(1956)=mean([( array(1185)  )  ( array(1010)  )]);
F(1957)=array(1185) ;
F(1958)=array(1242) ;
F(1959)=array(402) ;
F(1960)=array(402) ;
F(1961)=min([ array(1321) ; array(1322) ]) ;
F(1962)=min([ array(1587) ; array(1588) ; array(1589) ; array(1590) ]) ;
F(1963)=min([ array(1587) ; array(1588) ; array(1589) ; array(1590) ]) ;
F(1964)=min([ array(1301)  ; array(1302)  ; array(1300)  ; array(1649)  ; array(1650)  ]);
F(1965)=array(1420) ;
F(1966)=min([ array(938)  ; array(932)  ]);
F(1967)=min([ array(938)  ; array(932)  ]);
F(1968)=min([ array(938)  ; array(932)  ]);
F(1969)=array(936) ;
F(1970)=array(940) ;
F(1971)=array(937) ;
F(1972)=array(935) ;
F(1973)=1;
F(1974)=mean([( array(771)  )  ( array(997)  )  ( array(425)  )  ( array(656)  )]);
F(1975)=mean([( array(425)  )  ( array(656)  )  ( array(771)  )  ( array(997)  )]);
F(1976)=1 ;
F(1977)=array(896) ;
F(1978)=mean([min([ min([ array(646)  array(647) ])   array(1137)  ])  ( min([ array(646)  array(647) ])  )  ( min([ array(646)  array(1279) ])  )]);
F(1979)=mean([( array(1647)  )  ( array(430)  )]);
F(1980)=array(1056) ;
F(1981)=array(1056) ;
F(1982)=mean([( array(425)  )  ( array(656)  )  ( array(771)  )  ( array(997)  )]);
F(1983)=array(1295) ;
F(1984)=array(1673) ;
F(1985)=array(409) ;
F(1986)=array(696) ;
F(1987)=array(694) ;
F(1988)=array(649) ;
F(1989)=array(1002) ;
F(1990)=array(1504) ;
F(1991)=1 ;
F(1992)=array(556) ;
F(1993)=1;
F(1994)=array(756) ;
F(1995)=array(1224) ;
F(1996)=1;
F(1997)=array(450) ;
F(1998)=min([ array(1506)  ; array(1046)  ]);
F(1999)=array(1505) ;
F(2000)=1;
F(2001)=array(409) ;
F(2002)=array(696) ;
F(2003)=array(1051) ;
F(2004)=mean([( array(1246)  )  ( array(565)  )]);
F(2005)=min([ array(1045)  ; array(1042)  ; array(1041)  ; array(1043)  ]);
F(2006)=mean([( array(425)  )  ( array(656)  )  ( array(771)  )  ( array(997)  )]);
F(2007)=array(1379) ;
F(2008)=mean([( array(997)  )  ( array(771)  )  ( array(656)  )  ( array(425)  )]);
F(2009)=array(1435) ;
F(2010)=1;
F(2011)=array(1058) ;
F(2012)=array(776) ;
F(2013)=min([ array(783)  ; array(785)  ]);
F(2014)=array(325) ;
F(2015)=array(463) ;
F(2016)=array(652) ;
F(2017)=array(652) ;
F(2018)=array(652) ;
F(2019)=array(652) ;
F(2020)=array(652) ;
F(2021)=array(652) ;
F(2022)=array(652) ;
F(2023)=1;
F(2024)=mean([( array(425)  )  ( array(656)  )  ( array(771)  )  ( array(997)  )]);
F(2025)=min([ array(777)  ; array(778)  ; array(779)  ; array(780)  ; array(781)  ]);
F(2026)=array(786) ;
F(2027)=array(390) ;
F(2028)=array(755) ;
F(2029)=array(755) ;
F(2030)=array(755) ;
F(2031)=array(755) ;
F(2032)=array(755) ;
F(2033)=array(755) ;
F(2034)=array(755) ;
F(2035)=array(755) ;
F(2036)=array(755) ;
F(2037)=array(755) ;
F(2038)=array(755) ;
F(2039)=array(755) ;
F(2040)=array(755) ;
F(2041)=array(755) ;
F(2042)=array(367) ;
F(2043)=mean([min([ array(1179)   array(1138)  ])  min([ array(1179)   array(1478)  ])]);
F(2044)=mean([min([ array(1179)   array(626)  ])  min([ array(1179)   array(691)  ])  min([ array(1179)   array(847)  ])  min([ array(1179)   array(1413)  ])]);
F(2045)=array(812) ;
F(2046)=array(812) ;
F(2047)=min([ array(379)  ; array(380)  ; array(381)  ]);
F(2048)=1;
F(2049)=array(843) ;
F(2050)=min([ array(350) ; array(1134) ]) ;
F(2051)=array(596) ;
F(2052)=array(652) ;
F(2053)=array(652) ;
F(2054)=array(652) ;
F(2055)=array(652) ;
F(2056)=array(652) ;
F(2057)=array(652) ;
F(2058)=array(652) ;
F(2059)=array(775) ;
F(2060)=mean([( array(425)  )  ( array(656)  )  ( array(771)  )  ( array(997)  )]);
F(2061)=array(1050) ;
F(2062)=array(1386) ;
F(2063)=array(1386) ;
F(2064)=mean([( array(1530)  )  ( array(869)  )]);
F(2065)=array(1530) ;
F(2066)=array(1530) ;
F(2067)=mean([( min([ array(646)  array(647) ])  )  ( min([ array(646)  array(1279) ])  )  ( min([ array(1545)  array(1546) ])  )  min([ min([ array(646)  array(647) ])   array(1137)  ])]);
F(2068)=array(652) ;
F(2069)=array(652) ;
F(2070)=array(652) ;
F(2071)=array(652) ;
F(2072)=array(652) ;
F(2073)=array(652) ;
F(2074)=array(652) ;
F(2075)=array(1292) ;
F(2076)=array(1226) ;
F(2077)=array(1571) ;
F(2078)=array(1233) ;
F(2079)=array(597) ;
F(2080)=array(1330) ;
F(2081)=mean([( array(1414)  )  ( array(1677)  )  ( array(588)  )]);
F(2082)=mean([( array(1156)  )  ( array(563)  )]);
F(2083)=array(652) ;
F(2084)=array(652) ;
F(2085)=array(652) ;
F(2086)=array(652) ;
F(2087)=array(652) ;
F(2088)=array(652) ;
F(2089)=array(652) ;
F(2090)=mean([( array(755)  )  ( array(473)  )]);
F(2091)=mean([( array(473)  )  ( array(755)  )]);
F(2092)=mean([( array(755)  )  ( array(473)  )]);
F(2093)=mean([( array(473)  )  ( array(755)  )]);
F(2094)=mean([( array(755)  )  ( array(473)  )]);
F(2095)=mean([( array(473)  )  ( array(755)  )]);
F(2096)=mean([( array(473)  )  ( array(755)  )]);
F(2097)=mean([( array(473)  )  ( array(755)  )]);
F(2098)=mean([( array(755)  )  ( array(473)  )]);
F(2099)=mean([( array(473)  )  ( array(755)  )]);
F(2100)=mean([( array(473)  )  ( array(755)  )]);
F(2101)=mean([( array(473)  )  ( array(755)  )]);
F(2102)=mean([( array(755)  )  ( array(473)  )]);
F(2103)=mean([( array(473)  )  ( array(755)  )]);
F(2104)=array(915) ;
F(2105)=array(915) ;
F(2106)=array(915) ;
F(2107)=array(915) ;
F(2108)=array(915) ;
F(2109)=array(915) ;
F(2110)=array(915) ;
F(2111)=min([ array(990)  ; array(989)  ; array(988)  ; array(987)  ; array(986)  ]);
F(2112)=1;
F(2113)=mean([( array(1583)  )  ( array(655)  )  ( array(1473)  )]);
F(2114)=min([ array(866) ; array(867) ]) ;
F(2115)=mean([( array(800)  )  ( array(378)  )  ( array(518)  )]);
F(2116)=mean([( array(425)  )  ( array(656)  )  ( array(771)  )  ( array(997)  )]);
F(2117)=array(675) ;
F(2118)=mean([( array(1250)  )  ( array(1371)  )]);
F(2119)=mean([( array(425)  )  ( array(656)  )  ( array(771)  )  ( array(997)  )]);
F(2120)=min([ array(1452)  ; array(1451)  ; array(1453)  ; array(1454)  ]);
F(2121)=array(1497) ;
F(2122)=array(1497) ;
F(2123)=array(1497) ;
F(2124)=array(1497) ;
F(2125)=array(1497) ;
F(2126)=array(1497) ;
F(2127)=array(1497) ;
F(2128)=array(1497) ;
F(2129)=array(1497) ;
F(2130)=array(1497) ;
F(2131)=array(1497) ;
F(2132)=array(1497) ;
F(2133)=array(1497) ;
F(2134)=array(1497) ;
F(2135)=array(1497) ;
F(2136)=array(1497) ;
F(2137)=array(1497) ;
F(2138)=array(1497) ;
F(2139)=array(1497) ;
F(2140)=array(1497) ;
F(2141)=array(1497) ;
F(2142)=array(1497) ;
F(2143)=array(1497) ;
F(2144)=array(1497) ;
F(2145)=array(1497) ;
F(2146)=array(1497) ;
F(2147)=array(1497) ;
F(2148)=array(1497) ;
F(2149)=array(1497) ;
F(2150)=array(1497) ;
F(2151)=array(1497) ;
F(2152)=array(1497) ;
F(2153)=array(1497) ;
F(2154)=array(1497) ;
F(2155)=array(1497) ;
F(2156)=array(1497) ;
F(2157)=array(1497) ;
F(2158)=array(1497) ;
F(2159)=array(1497) ;
F(2160)=array(1497) ;
F(2161)=array(1497) ;
F(2162)=array(1497) ;
F(2163)=array(946) ;
F(2164)=1;
F(2165)=array(1338) ;
F(2166)=array(960) ;
F(2167)=array(1556) ;
F(2168)=array(1312) ;
F(2169)=mean([( array(425)  )  ( array(656)  )  ( array(771)  )  ( array(997)  )]);
F(2170)=array(683) ;
F(2171)=mean([min([ array(562)   array(772)  ])  min([ array(1219)   array(772)  ])]);
F(2172)=array(637) ;
F(2173)=mean([( array(1173)  )  ( array(1634)  )  ( array(1110)  )]);
F(2174)=mean([( array(1110)  )  ( array(1173)  )]);
F(2175)=array(1280) ;
F(2176)=mean([( array(425)  )  ( array(656)  )  ( array(771)  )  ( array(997)  )]);
F(2177)=1;
F(2178)=array(686) ;
F(2179)=mean([( array(771)  )  ( array(656)  )  ( array(997)  )  ( array(425)  )]);
F(2180)=array(460) ;
F(2181)=array(1547) ;
F(2182)=array(1433) ;
F(2183)=array(1336) ;
F(2184)=array(1230) ;
F(2185)=array(1437) ;
F(2186)=array(1109) ;
F(2187)=array(1109) ;
F(2188)=mean([( array(1328)  )  ( array(1671)  )]);
F(2189)=array(1671) ;
F(2190)=array(1433) ;
F(2191)=array(1142) ;
F(2192)=array(1141) ;
F(2193)=array(1511) ;
F(2194)=array(1511) ;
F(2195)=min([ array(1124) ; array(1125) ; array(1126) ; array(1128) ]) ;
F(2196)=array(1123) ;
F(2197)=mean([( array(425)  )  ( array(656)  )  ( array(771)  )  ( array(997)  )]);
F(2198)=array(861) ;
F(2199)=array(462) ;
F(2200)=mean([( array(425)  )  ( array(656)  )  ( array(771)  )  ( array(997)  )]);
F(2201)=array(1564) ;
F(2202)=array(1107) ;
F(2203)=array(749) ;
F(2204)=array(931) ;
F(2205)=array(1091) ;
F(2206)=array(931) ;
F(2207)=array(1131) ;
F(2208)=array(929) ;
F(2209)=array(325) ;
F(2210)=min([ array(1384)  ; array(1383)  ; array(1382)  ; array(1381)  ; array(1380)  ]);
F(2211)=mean([( array(425)  )  ( array(656)  )  ( array(771)  )  ( array(997)  )]);
F(2212)=array(414) ;
F(2213)=min([ array(1385)  ; array(1150)  ; array(1151)  ]);
F(2214)=array(1600) ;
F(2215)=array(686) ;
F(2216)=mean([( array(771)  )  ( array(997)  )  ( array(425)  )  ( array(656)  )]);
F(2217)=array(725) ;
F(2218)=array(1325) ;
F(2219)=mean([( array(997)  )  ( array(771)  )  ( array(425)  )  ( array(656)  )]);
F(2220)=array(650) ;
F(2221)=array(1618) ;
F(2222)=array(1618) ;
F(2223)=array(1618) ;
F(2224)=array(1618) ;
F(2225)=array(1618) ;
F(2226)=array(1618) ;
F(2227)=array(1618) ;
F(2228)=array(649) ;
F(2229)=mean([( array(425)  )  ( array(656)  )  ( array(771)  )  ( array(997)  )]);
F(2230)=array(1674) ;
F(2231)=array(1584) ;
F(2232)=array(1139) ;
F(2233)=array(1139) ;
F(2234)=array(1139) ;
F(2235)=array(1139) ;
F(2236)=array(1139) ;
F(2237)=array(1139) ;
F(2238)=array(1139) ;
F(2239)=array(1039) ;
F(2240)=mean([( array(1039)  )  ( array(1085)  )]);
F(2241)=array(1584) ;
F(2242)=array(1432) ;
F(2243)=array(564) ;
F(2244)=1 ;
F(2245)=mean([min([ array(627)   array(628)   array(629)   array(630)  ])  min([ array(710)   array(709)   array(708)   array(707)  ])  min([ array(788)   array(789)   array(790)   array(791)  ])]);
F(2246)=mean([( array(759)  )  ( array(564)  )]);
F(2247)=mean([( array(425)  )  ( array(656)  )  ( array(771)  )  ( array(997)  )]);
F(2248)=array(1672) ;
F(2249)=array(1672) ;
F(2250)=mean([( array(1067)  )  ( array(1672)  )]);
F(2251)=mean([( array(1067)  )  ( array(1672)  )]);
F(2252)=mean([( array(1067)  )  ( array(1672)  )]);
F(2253)=mean([( array(1067)  )  ( array(1672)  )]);
F(2254)=array(1067) ;
F(2255)=array(843) ;
F(2256)=array(1073) ;
F(2257)=mean([( array(997)  )  ( array(656)  )  ( array(771)  )  ( array(425)  )]);
F(2258)=1;
F(2259)=mean([( array(841)  )  ( array(1073)  )]);
F(2260)=array(1073) ;
F(2261)=mean([( array(997)  )  ( array(656)  )  ( array(771)  )  ( array(425)  )]);
F(2262)=1;
F(2263)=mean([( array(485)  )  ( array(1501)  )  ( array(596)  )]);
F(2264)=mean([( array(997)  )  ( array(656)  )  ( array(771)  )  ( array(425)  )]);
F(2265)=1;
F(2266)=mean([( array(899)  )  ( array(851)  )]);
F(2267)=array(1503) ;
F(2268)=min([ array(685)  ; array(680)  ]);
F(2269)=1;
F(2270)=mean([( array(425)  )  ( array(656)  )  ( array(771)  )  ( array(997)  )]);
F(2271)=array(1263) ;
F(2272)=array(1263) ;
F(2273)=mean([( array(997)  )  ( array(771)  )  ( array(425)  )  ( array(656)  )]);
F(2274)=1;
F(2275)=array(858) ;
F(2276)=array(584) ;
F(2277)=array(1599) ;
F(2278)=1;
F(2279)=array(613) ;
F(2280)=array(1584) ;
F(2281)=mean([( array(425)  )  ( array(656)  )  ( array(771)  )  ( array(997)  )]);
F(2282)=array(336) ;
F(2283)=array(850) ;
F(2284)=array(471) ;
F(2285)=array(1472) ;
F(2286)=array(353) ;
F(2287)=mean([( array(1628)  )  ( array(1404)  )  ( array(351)  )]);
F(2288)=array(783) ;
F(2289)=1 ;
F(2290)=mean([min([ array(490)   array(489)   array(1265)  ])  min([ array(490)   array(1089)   array(1265)  ])]);
F(2291)=array(1427) ;
F(2292)=array(1154) ;
F(2293)=mean([min([ array(1637)   array(1635)   array(1681)   array(1636)  ])  min([ array(1469)   array(1471)   array(1470)   array(1468)  ])  min([ array(1596)   array(1597)   array(1595)  ])]);
F(2294)=mean([( array(425)  )  ( array(656)  )  ( array(771)  )  ( array(997)  )]);
F(2295)=array(1524) ;
F(2296)=array(1525) ;
F(2297)=mean([( array(997)  )  ( array(425)  )  ( array(656)  )  ( array(771)  )]);
F(2298)=array(1526) ;
F(2299)=array(1523) ;
F(2300)=mean([min([ min([ array(1003)  array(1004) ])   array(1138)  ])  min([ min([ array(1003)  array(1004) ])   array(1478)  ])]);
F(2301)=mean([min([ array(691)   min([ array(1148)  array(1149) ])  ])  min([ array(1413)   min([ array(1148)  array(1149) ])  ])  min([ array(847)   min([ array(1148)  array(1149) ])  ])  min([ array(626)   min([ array(1148)  array(1149) ])  ])]);
F(2302)=mean([min([ min([ array(1003)  array(1004) ])   array(1478)  ])  min([ min([ array(1003)  array(1004) ])   array(1138)  ])]);
F(2303)=mean([min([ array(626)   min([ array(1148)  array(1149) ])  ])  min([ array(1413)   min([ array(1148)  array(1149) ])  ])  min([ array(691)   min([ array(1148)  array(1149) ])  ])  min([ array(847)   min([ array(1148)  array(1149) ])  ])]);
F(2304)=mean([min([ min([ array(1003)  array(1004) ])   array(1478)  ])  min([ min([ array(1003)  array(1004) ])   array(1138)  ])]);
F(2305)=mean([min([ array(626)   min([ array(1148)  array(1149) ])  ])  min([ array(1413)   min([ array(1148)  array(1149) ])  ])  min([ array(847)   min([ array(1148)  array(1149) ])  ])  min([ array(691)   min([ array(1148)  array(1149) ])  ])]);
F(2306)=mean([min([ min([ array(1003)  array(1004) ])   array(1478)  ])  min([ min([ array(1003)  array(1004) ])   array(1138)  ])]);
F(2307)=mean([min([ array(626)   min([ array(1148)  array(1149) ])  ])  min([ array(691)   min([ array(1148)  array(1149) ])  ])  min([ array(1413)   min([ array(1148)  array(1149) ])  ])  min([ array(847)   min([ array(1148)  array(1149) ])  ])]);
F(2308)=mean([min([ array(562)   array(1534)   array(1641)   array(1640)  ])  min([ array(1219)   array(1534)   array(1641)   array(1640)  ])  min([ array(562)   array(1641)  ])  min([ array(1219)   array(1641)  ])]);
F(2309)=mean([min([ array(562)   array(1534)   array(1641)   array(1640)  ])  min([ array(1219)   array(1534)   array(1641)   array(1640)  ])  min([ array(562)   array(1641)  ])  min([ array(1219)   array(1641)  ])]);
F(2310)=mean([min([ array(562)   array(1534)   array(1641)   array(1640)  ])  min([ array(1219)   array(1534)   array(1641)   array(1640)  ])  min([ array(562)   array(1641)  ])  min([ array(1219)   array(1641)  ])]);
F(2311)=mean([min([ array(562)   array(1534)   array(1641)   array(1640)  ])  min([ array(1219)   array(1534)   array(1641)   array(1640)  ])  min([ array(562)   array(1641)  ])  min([ array(1219)   array(1641)  ])]);
F(2312)=mean([( array(1660)  )  ( array(1331)  )]);
F(2313)=mean([( array(1227)  )  ( array(1598)  )]);
F(2314)=array(546) ;
F(2315)=min([ array(856)  ; array(855)  ; array(1207)  ; array(853)  ; array(854)  ]);
F(2316)=min([ array(1494)  ; array(856)  ; array(855)  ; array(1207)  ; array(853)  ; array(854)  ]);
F(2317)=min([ array(1494)  ; array(856)  ; array(855)  ; array(1207)  ; array(853)  ; array(854)  ]);
F(2318)=min([ array(857)  ; array(856)  ; array(855)  ; array(1207)  ]);
F(2319)=min([ array(856)  ; array(855)  ; array(1207)  ]);
F(2320)=min([ array(857)  ; array(856)  ; array(855)  ; array(1207)  ]);
F(2321)=array(422) ;
F(2322)=array(874) ;
F(2323)=min([ array(1177) ; array(1178) ]) ;
F(2324)=array(689) ;
F(2325)=array(1161) ;
F(2326)=min([ array(1070)  ; array(1071)  ; array(1158)  ; array(1160)  ; array(1159)  ]);
F(2327)=mean([( array(425)  )  ( array(656)  )  ( array(771)  )  ( array(997)  )]);
F(2328)=min([ array(853)  ; array(854)  ]);
F(2329)=array(1090) ;
F(2330)=array(1319) ;
F(2331)=array(1406) ;
F(2332)=1;
F(2333)=1;
F(2334)=1;
F(2335)=array(880) ;
F(2336)=min([ array(823) ; array(824) ; array(825) ; array(826) ]) ;
F(2337)=mean([( array(771)  )  ( array(656)  )  ( array(997)  )  ( array(425)  )]);
F(2338)=min([ array(1075)  ; array(1078)  ; array(1077)  ; array(1076)  ]);
F(2339)=array(1021) ;
F(2340)=array(523) ;
F(2341)=array(1411) ;
F(2342)=array(1057) ;
F(2343)=mean([  ( array(891)  )  ( array(1192)  )  ( array(1447)  )]);
F(2344)=array(642) ;
F(2345)=array(642) ;
F(2346)=mean([( array(1191)  )  ( array(1281)  )]);
F(2347)=array(1275) ;
F(2348)=mean([( array(425)  )  ( array(656)  )  ( array(771)  )  ( array(997)  )]);
F(2349)=mean([( array(977)  )  ( array(454)  )]);
F(2350)=array(873) ;
F(2351)=array(875) ;
F(2352)=array(1020) ;
F(2353)=array(1324) ;
F(2354)=array(1324) ;
F(2355)=mean([( array(858)  )  ( array(1315)  )]);
F(2356)=mean([( array(1333)  )  ( array(464)  )]);
F(2357)=array(1539) ;
F(2358)=array(918) ;
F(2359)=mean([( array(425)  )  ( array(656)  )  ( array(771)  )  ( array(997)  )]);
F(2360)=mean([( array(771)  )  ( array(656)  )  ( array(997)  )  ( array(425)  )]);
F(2361)=min([ array(1075)  ; array(1078)  ; array(1077)  ; array(1076)  ]);
F(2362)=mean([( array(425)  )  ( array(656)  )  ( array(771)  )  ( array(997)  )]);
F(2363)=1 ;
F(2364)=mean([( array(425)  )  ( array(656)  )  ( array(771)  )  ( array(997)  )]);
F(2365)=array(724) ;
F(2366)=mean([( array(425)  )  ( array(656)  )  ( array(771)  )  ( array(997)  )]);
F(2367)=array(877) ;
F(2368)=array(822) ;
F(2369)=array(822) ;
F(2370)=mean([min([ array(710)   array(709)   array(708)   array(707)  ])  min([ array(788)   array(789)   array(790)   array(791)  ])]);
F(2371)=min([ array(828)  ; array(829)  ]);
F(2372)=mean([( array(425)  )  ( array(656)  )  ( array(771)  )  ( array(997)  )]);
F(2373)=array(384) ;
F(2374)=mean([( array(1527)  )  ( array(848)  )]);
F(2375)=array(845) ;
F(2376)=array(818) ;
F(2377)=mean([( array(1145)  )  ( array(818)  )]);
F(2378)=mean([( array(1612)  )  ( array(1606)  )  ( array(540)  )]);
F(2379)=array(1017) ;
F(2380)=array(1018) ;
F(2381)=array(1379) ;
F(2382)=mean([( array(1606)  )  ( array(1612)  )]);
F(2383)=1;
F(2384)=mean([( array(425)  )  ( array(656)  )  ( array(771)  )  ( array(997)  )]);
F(2385)=min([ array(571) ; array(572) ; array(573) ; array(574) ]) ;
F(2386)=mean([( array(1606)  )  ( array(540)  )  ( array(1612)  )]);
F(2387)=mean([( array(1612)  )  ( array(1606)  )  ( array(540)  )]);
F(2388)=min([ array(577) ; array(578) ]) ;
F(2389)=mean([( array(425)  )  ( array(656)  )  ( array(771)  )  ( array(997)  )]);
F(2390)=array(1606) ;
F(2391)=min([ array(1072)  ; array(1080)  ; array(1070)  ; array(1071)  ]);
F(2392)=min([ array(663)  ; array(660)  ; array(661)  ]);
F(2393)=mean([( array(771)  )  ( array(997)  )  ( array(425)  )  ( array(656)  )]);
F(2394)=min([ array(1180) ; array(1181) ]) ;
F(2395)=mean([min([ array(1075)   array(1078)   array(1077)   array(1076)  ])  min([ array(593)   array(594)   array(595)  ])  min([ array(1075)   array(1077)   array(1076)   array(1531)  ])]);
F(2396)=array(666) ;
F(2397)=array(816) ;
F(2398)=(  ( array(333)  ));
F(2399)=min([ array(1272) ; array(1273) ]) ;
F(2400)=mean([( array(771)  )  ( array(997)  )  ( array(425)  )  ( array(656)  )]);
F(2401)=array(1274) ;
F(2402)=mean([( array(425)  )  ( array(656)  )  ( array(771)  )  ( array(997)  )]);
F(2403)=array(1606) ;
F(2404)=array(459) ;
F(2405)=min([ array(456)  ; array(457)  ; array(458)  ]);
F(2406)=mean([( array(425)  )  ( array(656)  )  ( array(771)  )  ( array(997)  )]);
F(2407)=mean([( array(425)  )  ( array(656)  )  ( array(771)  )  ( array(997)  )]);
F(2408)=array(712) ;
F(2409)=array(1485) ;
F(2410)=array(1486) ;
F(2411)=array(941) ;
F(2412)=array(943) ;
F(2413)=mean([( array(1483)  )  ( array(944)  )]);
F(2414)=array(653) ;
F(2415)=min([ array(1218)  ; array(1611)  ]);
F(2416)=min([ array(1611)  ; array(533)  ]);
F(2417)=mean([( min([ array(1288)  array(1289) ])  )  ( min([ array(957)  array(958) ])  )]);
F(2418)=min([ array(830) ; array(831) ]) ;
F(2419)=array(403) ;
F(2420)=array(1129) ;
F(2421)=mean([min([ array(1093)   array(1478)  ])  min([ array(1093)   array(1138)  ])  ( array(864)  )]);
F(2422)=mean([( array(1064)  )  ( array(1245)  )]);
F(2423)=array(1066) ;
F(2424)=mean([( array(425)  )  ( array(656)  )  ( array(771)  )  ( array(997)  )]);
F(2425)=min([ array(356)  ; array(355)  ; array(354)  ]);
F(2426)=mean([( array(425)  )  ( array(656)  )  ( array(771)  )  ( array(997)  )]);
F(2427)=mean([( array(1129)  )  ( array(636)  )]);
F(2428)=mean([( array(1129)  )  ( array(636)  )]);
F(2429)=array(1415) ;
F(2430)=mean([( array(1282)  )  ( array(1475)  )]);
F(2431)=mean([( array(425)  )  ( array(656)  )  ( array(771)  )  ( array(997)  )]);
F(2432)=array(331) ;
F(2433)=array(868) ;
F(2434)=min([ array(1358)  ; array(1359)  ; array(1361)  ; array(1363)  ; array(1360)  ]);
F(2435)=mean([( array(612)  )  ( array(1498)  )]);
F(2436)=array(1281) ;
F(2437)=array(1275) ;
F(2438)=mean([( array(425)  )  ( array(656)  )  ( array(771)  )  ( array(997)  )]);
F(2439)=1;
F(2440)=mean([( array(656)  )  ( array(771)  )  ( array(997)  )  ( array(425)  )]);
F(2441)=min([ array(1121)  ; array(1559)  ; array(1557)  ; array(476)    ]);
F(2442)=mean([( array(1236)  )  ( array(1087)  )]);
F(2443)=mean([( array(1236)  )  ( array(1087)  )]);
F(2444)=mean([( min([ array(643)  array(644)  array(645) ])  )  ( min([ array(823)  array(824)  array(825)  array(826) ])  )]);
F(2445)=mean([( min([ array(676)  array(677) ])  )  ( min([ array(906)  array(907) ])  )]);
F(2446)=min([ array(643) ; array(644) ; array(645) ]) ;
F(2447)=mean([( min([ array(676)  array(677) ])  )  ( min([ array(906)  array(907) ])  )]);
F(2448)=mean([( array(425)  )  ( array(656)  )  ( array(771)  )  ( array(997)  )]);
F(2449)=mean([( array(425)  )  ( array(656)  )  ( array(771)  )  ( array(997)  )]);
F(2450)=array(737) ;
F(2451)=array(1670) ;
F(2452)=array(1202) ;
F(2453)=array(703) ;
F(2454)=array(472) ;
F(2455)=array(1560) ;
F(2456)=array(1533) ;
F(2457)=array(535) ;
F(2458)=mean([min([ array(1478)   array(641)  ])  min([ array(641)   array(1138)  ])]);
F(2459)=array(1642) ;
F(2460)=array(910) ;
F(2461)=array(909) ;
F(2462)=array(1377) ;
F(2463)=array(720) ;
F(2464)=min([ array(1072)  ; array(1070)  ; array(1071)  ; array(1643)  ]);
F(2465)=mean([( array(425)  )  ( array(656)  )  ( array(771)  )  ( array(997)  )]);
F(2466)=array(1447) ;
F(2467)=min([ array(747) ; array(748) ]) ;
F(2468)=min([ array(747) ; array(748) ]) ;
F(2469)=min([ array(747) ; array(748) ]) ;
F(2470)=array(1329) ;
F(2471)=mean([( array(1290)  )  ( array(1448)  )  ( array(800)  )  ( array(378)  )]);
F(2472)=mean([( array(425)  )  ( array(656)  )  ( array(771)  )  ( array(997)  )]);
F(2473)=mean([( array(502)  )  ( array(1284)  )]);
F(2474)=mean([min([ array(1075)   array(1078)   array(1077)   array(1076)  ])  min([ array(1075)   array(1077)   array(1076)   array(1531)  ])]);
F(2475)=mean([( array(425)  )  ( array(656)  )  ( array(771)  )  ( array(997)  )]);
F(2476)=array(1056) ;
F(2477)=array(1056) ;
F(2478)=mean([( array(771)  )  ( array(997)  )  ( array(656)  )  ( array(425)  )]);
F(2479)=mean([min([ array(490)   array(489)   array(1265)  ])  min([ array(490)   array(1089)   array(1265)  ])]);
F(2480)=min([ array(593)  ; array(594)  ; array(595)  ]);
F(2481)=mean([( array(997)  )  ( array(771)  )  ( array(425)  )  ( array(656)  )]);
F(2482)=mean([( array(425)  )  ( array(656)  )  ( array(771)  )  ( array(997)  )]);
F(2483)=array(1558) ;
F(2484)=array(775) ;
F(2485)=array(1584) ;
F(2486)=mean([( array(997)  )  ( array(425)  )  ( array(656)  )  ( array(771)  )]);
F(2487)=mean([( array(1583)  )  ( array(655)  )]);
F(2488)=array(842) ;
F(2489)=mean([( array(800)  )  ( array(914)  )  ( array(378)  )  ( array(518)  )]);
F(2490)=mean([( array(425)  )  ( array(656)  )  ( array(771)  )  ( array(997)  )]);
F(2491)=1;
F(2492)=array(408) ;
F(2493)=array(365) ;
F(2494)=array(495) ;
F(2495)=array(495) ;
F(2496)=mean([( array(425)  )  ( array(656)  )  ( array(771)  )  ( array(997)  )]);
F(2497)=array(1482) ;
F(2498)=array(1481) ;
F(2499)=min([ array(697)  ; array(410)  ]);
F(2500)=array(1296) ;
F(2501)=array(1456) ;
F(2502)=array(369) ;
F(2503)=array(368) ;
F(2504)=array(370) ;
F(2505)=array(1555) ;
F(2506)=mean([( array(624)  )  ( array(755)  )  ( array(1269)  )]);
F(2507)=array(406) ;
F(2508)=mean([( array(755)  )  ( array(1269)  )  ( array(624)  )]);
F(2509)=1;
F(2510)=mean([( array(425)  )  ( array(656)  )  ( array(771)  )  ( array(997)  )]);
F(2511)=array(592) ;
F(2512)=array(939) ;
F(2513)=array(495) ;
F(2514)=mean([( array(425))  (array(656)  )  ( array(771)  )  ( array(997)  )]);
F(2515)=array(933) ;
F(2516)=array(1013) ;
F(2517)=mean([( array(425)  )  ( array(656)  )  ( array(771)  )  ( array(997)  )]);
F(2518)=array(495) ;
F(2519)=mean([( array(425)  )  ( array(656)  )  ( array(771)  )  ( array(997)  )]);
F(2520)=array(1011) ;
F(2521)=array(495) ;
F(2522)=array(591) ;
F(2523)=array(499) ;
F(2524)=array(366) ;
F(2525)=array(372) ;
F(2526)=array(1013) ;
F(2527)=(  array(1016)  );
F(2528)=array(1639) ;
F(2529)=array(718) ;
F(2530)=array(1639) ;
F(2531)=mean([( array(651)  )  ( array(404)  )]);
F(2532)=mean([( array(656)  )  ( array(771)  )  ( array(997)  )  ( array(425)  )]);
F(2533)=array(1014) ;
F(2534)=array(1012) ;
F(2535)=mean([( array(1490)  )  ( array(1324)  )]);
F(2536)=array(1491) ;
F(2537)=array(1563) ;
F(2538)=array(1106) ;
F(2539)=array(684) ;
F(2540)=array(1105) ;
F(2541)=array(679) ;
F(2542)=mean([( array(425)  )  ( array(656)  )  ( array(771)  )  ( array(997)  )]);
F(2543)=array(507) ;
F(2544)=mean([( array(425)  )  ( array(656)  )  ( array(771)  )  ( array(997)  )]);
F(2545)=array(1537) ;
F(2546)=1;
F(2547)=mean([( array(980)  )  ( array(550)  )  ( array(339)  )]);
F(2548)=array(952) ;
F(2549)=mean([( array(1064)  )  ( array(1245)  )]);
F(2550)=array(1066) ;
F(2551)=array(469) ;
F(2552)=array(511) ;
F(2553)=array(1473) ;
F(2554)=array(1648) ;
F(2555)=min([ array(1358)  ; array(1359)  ; array(1361)  ; array(1363)  ; array(1360)  ]);
F(2556)=mean([( array(466)  )  min([ array(1153)   array(1152)  ])]);
F(2557)=mean([( array(425)  )  ( array(656)  )  ( array(771)  )  ( array(997)  )]);
F(2558)=array(1397) ;
F(2559)=array(616) ;
F(2560)=array(1627) ;
F(2561)=min([ array(1208) ; array(1209) ; array(1210) ]) ;
F(2562)=mean([( array(1439)  )  ( array(1214)  )]);
F(2563)=mean([( array(425)  )  ( array(656)  )  ( array(771)  )  ( array(997)  )]);
F(2564)=1;
F(2565)=mean([( array(425)  )  ( array(656)  )  ( array(771)  )  ( array(997)  )]);
F(2566)=array(424) ;
F(2567)=array(339) ;
F(2568)=array(1066) ;
F(2569)=mean([( array(425)  )  ( array(656)  )  ( array(771)  )  ( array(997)  )]);
F(2570)=array(1392) ;
F(2571)=array(1392) ;
F(2572)=mean([( array(353)  )  ( array(1391)  )]);
F(2573)=mean([( array(353)  )  ( array(1402)  )]);
F(2574)=min([ array(1399)  ; array(1400)  ; array(1401)  ]);
F(2575)=mean([( array(425)  )  ( array(656)  )  ( array(771)  )  ( array(997)  )]);
F(2576)=min([ array(1393)  ; array(1394)  ; array(1395)  ]);
F(2577)=array(1572) ;
F(2578)=mean([( array(425)  )  ( array(656)  )  ( array(771)  )  ( array(997)  )]);
F(2579)=array(1364) ;
F(2580)=mean([( array(1529)  )  ( array(586)  )]);
F(2581)=array(1266) ;
F(2582)=min([ array(901)  ; array(903)  ; array(902)  ]);
F(2583)=mean([( array(425)  )  ( array(656)  )  ( array(771)  )  ( array(997)  )]);

LB = LBUB(:,1);
UB = LBUB(:,2);

% for each metabolic reaction: the new UB or LB are computed by using the probability function
Vmin = LB.*F;
Vmax = UB.*F;

% combines Vmin and Vmax and outputs
Vminmax = [Vmin Vmax F LB UB];
output = Vminmax;
