# Supplementary material for: An integrative, multi-scale, genome-wide model reveals the phenotypic landscape of Escherichia coli
Source: Mol Syst Biol. 2014 Jul 1;10(7):735. doi: 10.15252/msb.20145108 (PMC4299492; doi:10.15252/msb.20145108)
Supplement: Supplementary file 14 — Supplementary Dataset S11 [file msb0010-0735-sd14.xlsx]

## Sheet: Parameters Integrative Model
See README.docx to see the parameters used to simulate the 14 environments
	TFs affected by the EFs (t-matrix)						X parameters (RNA-matrix)						Tau parameters (PROTEIN-matrix)					EF-matrix		z-matrix
D-Fructose	6	0	0	0		D-Fructose	0	0	0	0		D-Fructose	0	0	0	0		139		0	0
D-Gluconate	240	0	0	0		D-Gluconate	0	0	0	0		D-Gluconate	0	0	0	0		165		0	0
D-Glucose	321	0	0	0		D-Glucose	0	0	0	0		D-Glucose	0	0	0	0		164		0	0
D-Glucose_6-phosphate	257	0	0	0		D-Glucose_6-phosphate	0	0	0	0		D-Glucose_6-phosphate	0	0	0	0		151		0	0
D-Mannitol	255	0	0	0		D-Mannitol	1	0	0	0		D-Mannitol	0	0	0	0		238		0	0
D-Mannose	275	274	0	0		D-Mannose	0	0	0	0		D-Mannose	0	0	0	0		224		0	0
D-Sorbitol	188	189	0	0		D-Sorbitol	1	1	0	0		D-Sorbitol	0	-1	0	0		283		0	0
D-Xylose	252	0	0	0		D-Xylose	1	0	0	0		D-Xylose	1	0	0	0		330		0	0
Fumarate	295	0	0	0		Fumarate	0	0	0	0		Fumarate	0	0	0	0		143		0	0
Glycerol	239	0	0	0		Glycerol	1	0	0	0		Glycerol	-1	0	0	0		174		0	0
L-Alanine	61	87	326	0		L-Alanine	0	0	-1	0		L-Alanine	0	1	1	0		56		0	0
Maltose	237	0	0	0		Maltose	1	0	0	0		Maltose	1	0	0	0		219		0	0
Succinate	295	0	0	0		Succinate	0	0	0	0		Succinate	0	0	0	0		293		0	0
Trehalose	304	0	0	0		Trehalose	0	0	0	0		Trehalose	-1	0	0	0		307		0	0
Other parameters:
x = 0.9
y = 1 (experimental and inferred interactions)
w = 0 (LB)

## Sheet: Growth Correlations
Carbon Source	WT experimental growth rate (Adadi et al, 2012)	MOMENT (Adadi et al, 2012)	FBAwMC (Beg et al, 2007)	iJO1366 Yield (Orth et al, 2011)	ME-Model (O'Brien et al, 2013)	Integrative-Model
D-Fructose	0.54	0.496951	0.647762	0.982372	1.12937	0.724373
D-Gluconate	0.68	0.512951	0.639447	0.897149	1.10991	0.724373
D-Glucose	0.66	0.506049	0.645834	0.982372	1.12734	0.724373
D-Glucose_6-phosphate	0.78	0.567016	0.653755	1.01348	1.16593	0.724373
D-Mannitol	0.61	0.461272	0.636711	1.05482	1.14609	0.716191
D-Mannose	0.35	0.487274	0.646014	0.982372	1.1131	0.724373
D-Sorbitol	0.48	0.478807	0.646634	1.05482	1.14535	0.717682
D-Xylose	0.51	0.495004	0.630449	0.806097	1.03479	0.702733
Fumarate	0.47	0.459819	0.62228	0.449416	0.958064	0.724373
Glycerol	0.47	0.508735	0.647049	0.56279	1.14004	0.721842
L-Alanine	0.24	0.431791	0.627249	0.434629	1.00181	0
Maltose	0.52	0.493769	0.646728	1.97781	1.09579	0.713967
Succinate	0.5	0.44561	0.619733	0.492484	1.00104	0.724373
Trehalose	0.48	0.508721	0.651045	1.97781	1.12898	0.724445
Pearson correlation (measured vs model)		0.699789	0.364619	0.201477	0.498015	0.600579
P-value		0.005	0.199	0.489	0.069	0.023

## Sheet: Gene Essentiality
B-number	Gene Name	Essentiality Integrative model	Essentiality KEIO
b0020	nhaR	0	0
b0034	caiF	0	0
b0064	araC	0	0
b0069	sgrR	0	0
b0076	leuO	0	0
b0080	cra	0	0
b0113	pdhR	0	0
b0146	sfsA	0	0
b0162	cdaR	0	0
b0208	yafC	0	0
b0226	dinJ	0	0
b0240	crl	0	0
b0254	perR	0	0
b0267	yagA	0	0
b0272	yagI	0	0
b0282	yagP	0	0
b0294	ecpR	0	0
b0300	ykgA	0	0
b0305	ykgD	0	0
b0313	betI	1	0
b0316	yahB	0	0
b0318	yahD	0	0
b0330	prpR	0	0
b0338	cynR	0	0
b0345	lacI	0	0
b0346	mhpR	0	0
b0357	frmR	0	0
b0375	yaiV	0	0
b0378	yaiW	0	0
b0399	phoB	1	0
b0413	nrdR	1	0
b0435	bolA	0	0
b0440	hupB	1	0
b0447	ybaO	0	0
b0464	acrR	0	0
b0483	ybaQ	0	0
b0487	cueR	0	0
b0502	ylbG	0	0
b0504	allS	0	0
b0506	allR	0	0
b0535	fimZ	0	0
b0564	appY	0	0
b0566	envY	0	0
b0571	cusR	0	0
b0603	ybdO	0	0
b0620	dpiA	0	0
b0623	cspE	0	0
b0629	ybeF	0	0
b0676	nagC	0	0
b0683	fur	0	0
b0694	kdpE	0	0
b0715	abrB	0	0
b0730	mngR	0	0
b0761	modE	1	0
b0768	ybhD	0	0
b0788	ybhN	0	0
b0796	ybiH	0	0
b0817	mntR	0	0
b0840	deoR	0	0
b0846	ybjK	0	0
b0889	lrp	1	0
b0900	ycaN	0	0
b0912	ihfB	0	0
b0995	torR	0	0
b1013	rutR	0	0
b1040	csgD	0	0
b1071	flgM	0	0
b1111	ycfQ	0	0
b1130	phoP	0	0
b1146	ymfT	0	0
b1147	ymfL	0	0
b1149	ymfN	0	0
b1162	bluR	0	0
b1187	fadR	0	0
b1201	dhaR	0	0
b1213	ychQ	0	0
b1214	ychA	1	0
b1221	narL	0	0
b1237	hns	1	0
b1275	cysB	0	0
b1284	yciT	0	0
b1299	puuR	0	0
b1303	pspF	0	0
b1305	pspB	0	0
b1306	pspC	0	0
b1320	ycjW	0	0
b1323	tyrR	0	0
b1328	ycjZ	0	0
b1334	fnr	0	0
b1339	abgR	0	0
b1356	racR	0	1
b1357	ydaS	0	0
b1384	feaR	0	0
b1399	paaX	0	0
b1422	ydcI	0	0
b1434	ydcN	0	0
b1439	ydcR	0	0
b1450	mcbR	0	0
b1477	yddM	0	0
b1497	ydeM	0	0
b1499	ydeO	0	0
b1506	yneL	0	0
b1507	hipA	0	0
b1508	hipB	0	0
b1512	lsrR	0	0
b1526	yneJ	0	0
b1530	marR	0	0
b1531	marA	0	0
b1540	ydfH	0	0
b1557	cspB	0	0
b1564	relB	0	0
b1569	dicC	0	0
b1570	dicA	0	1
b1594	mlc	0	0
b1595	ynfL	0	0
b1608	rstA	0	0
b1618	uidR	0	0
b1620	malI	0	0
b1642	slyA	0	0
b1649	nemR	0	0
b1658	purR	0	0
b1659	ydhB	0	0
b1696	ydiP	0	0
b1712	ihfA	0	0
b1735	chbR	0	0
b1739	osmE	0	0
b1770	ydjF	0	0
b1790	yeaM	0	0
b1799	dmlR	0	0
b1823	cspC	0	0
b1827	kdgR	0	0
b1853	yebK	0	0
b1891	flhC	0	0
b1892	flhD	0	0
b1914	uvrY	0	0
b1916	sdiA	0	0
b1921	fliZ	0	0
b1922	fliA	0	0
b1951	rcsA	0	0
b1969	yedW	0	0
b1987	cbl	0	0
b1988	nac	0	0
b2015	yeeY	0	0
b2017	yefM	0	1
b2079	baeR	0	0
b2082	ogrK	0	0
b2087	gatR_1	0	0
b2101	yegW	0	0
b2105	rcnR	0	0
b2125	yehT	0	0
b2127	mlrA	0	0
b2151	galS	0	0
b2157	yeiE	0	0
b2163	yeiL	0	0
b2193	narP	0	0
b2213	ada	0	0
b2217	rcsB	0	0
b2220	atoC	0	0
b2248	yfaX	0	0
b2289	lrhA	0	0
b2365	dsdX	0	0
b2369	evgA	1	0
b2381	ypdB	0	0
b2382	ypdC	0	0
b2398	yfeC	0	0
b2399	yfeD	0	0
b2405	xapR	0	0
b2409	yfeR	0	0
b2427	murR	0	0
b2437	eutR	0	0
b2479	gcvR	1	0
b2491	hyfR	0	0
b2531	iscR	0	0
b2537	hcaR	0	0
b2550	yphH	0	0
b2554	glrR	0	0
b2561	yfhH	0	0
b2570	rseC	0	0
b2571	rseB	0	0
b2573	rpoE	0	1
b2577	yfiE	0	0
b2624	alpA	0	0
b2634	yfjR	0	0
b2664	csiR	0	0
b2667	ygaV	0	0
b2669	stpA	1	0
b2684	mprA	0	0
b2706	gutM	0	0
b2707	srlR	0	0
b2709	norR	0	0
b2714	ascG	0	0
b2725	hycA	0	0
b2731	fhlA	0	0
b2735	ygbI	0	0
b2741	rpoS	0	0
b2805	fucR	0	0
b2808	gcvA	0	0
b2837	galR	0	0
b2839	lysR	0	0
b2852	ygeH	0	0
b2855	ygeK	0	0
b2869	ygeV	0	0
b2916	argP	0	0
b2921	ygfI	0	0
b2929	yggD	0	0
b2980	glcC	0	0
b2981	yghO	0	0
b3010	yqhC	0	0
b3021	mqsA	0	1
b3023	ygiV	0	0
b3025	qseB	0	0
b3060	ttdR	0	0
b3067	rpoD	0	0
b3071	yqjI	0	0
b3075	ebgR	0	0
b3082	higA	0	0
b3094	exuR	0	0
b3105	yhaJ	0	0
b3118	tdcA	0	0
b3119	tdcR	0	0
b3131	agaR	0	0
b3188	sfsB	0	0
b3190	ibaG	1	0
b3202	rpoN	0	0
b3219	yhcF	0	0
b3226	nanR	0	0
b3237	argR	0	0
b3243	aaeR	0	0
b3261	fis	1	0
b3264	envR	0	0
b3292	zntR	0	0
b3346	yheO	0	0
b3357	crp	1	0
b3375	frlR	0	0
b3405	ompR	0	0
b3410	feoC	0	0
b3418	malT	0	0
b3422	rtcR	0	0
b3423	glpR	0	0
b3438	gntR	0	0
b3461	rpoH	1	1
b3481	nikR	0	0
b3501	arsR	0	0
b3507	dctR	0	0
b3512	gadE	0	0
b3515	gadW	0	0
b3516	gadX	0	0
b3520	yhjB	0	0
b3521	yhjC	0	0
b3555	yiaG	0	0
b3556	cspA	0	0
b3569	xylR	0	0
b3574	yiaJ	0	0
b3585	yiaU	0	0
b3601	mtlR	0	0
b3604	lldR	0	0
b3669	uhpA	0	0
b3674	yidF	0	0
b3680	yidL	0	0
b3684	yidP	0	0
b3702	dnaA	1	1
b3711	yidZ	0	0
b3743	asnC	0	0
b3753	rbsR	0	0
b3773	ilvY	0	0
b3783	rho	0	0
b3828	metR	0	0
b3842	rfaH	0	0
b3868	glnG	0	0
b3872	yihL	0	0
b3884	yihW	0	0
b3889	yiiE	0	0
b3897	frvR	0	0
b3905	rhaS	0	0
b3906	rhaR	0	0
b3912	cpxR	0	0
b3934	cytR	0	0
b3938	metJ	0	0
b3954	yijO	0	0
b3961	oxyR	0	0
b3963	fabR	1	0
b3973	birA	1	1
b4000	hupA	1	0
b4004	zraR	0	0
b4018	iclR	0	0
b4043	lexA	0	1
b4046	zur	0	0
b4062	soxS	0	0
b4063	soxR	0	0
b4089	rpiR	0	0
b4102	phnF	0	0
b4113	basR	0	0
b4116	adiY	0	0
b4118	melR	0	0
b4124	dcuR	0	0
b4133	cadC	0	0
b4135	yjdC	0	0
b4178	nsrR	0	0
b4182	yjfJ	0	0
b4187	aidB	0	0
b4191	ulaR	0	0
b4205	ytfA	0	0
b4212	ytfH	0	0
b4241	treR	0	0
b4251	bdcR	0	0
b4264	idnR	0	0
b4292	fecR	0	0
b4293	fecI	0	0
b4295	yjhU	0	0
b4299	yjhI	0	0
b4300	sgcR	0	0
b4324	uxuR	0	0
b4327	yjiE	0	0
b4340	yjiR	0	0
b4357	yjjM	0	0
b4365	yjjQ	0	0
b4366	bglJ	0	0
b4385	yjjJ	0	0
b4393	trpR	0	0
b4396	rob	0	0
b4398	creB	0	0
b4401	arcA	0	0
b4479	dgoR	0	0
b4480	hdfR	0	0
b1014	putA	0	0
b2697	alaS	1	0
b4260	pepA	0	0
b4390	nadR	1	0
b0002	thrA	0	0
b0003	thrB	1	0
b0004	thrC	1	0
b0007	yaaJ	0	0
b0008	talB	0	0
b0009	mog	1	0
b0019	nhaA	0	0
b0025	ribF	1	1
b0026	ileS	0	0
b0029	ispH	1	1
b0030	rihC	0	0
b0031	dapB	1	1
b0032	carA	0	0
b0033	carB	0	0
b0036	caiD	0	0
b0037	caiC	0	0
b0038	caiB	0	0
b0040	caiT	0	0
b0047	kefC	0	0
b0048	folA	0	1
b0049	apaH	0	0
b0052	pdxA	1	0
b0061	araD	0	0
b0062	araA	0	0
b0063	araB	0	0
b0066	thiQ	0	0
b0067	thiP	0	0
b0068	tbpA	0	0
b0070	setA	0	0
b0071	leuD	1	0
b0072	leuC	1	0
b0073	leuB	1	0
b0074	leuA	1	0
b0077	ilvI	0	0
b0078	ilvH	0	0
b0084	ftsI	0	1
b0085	murE	1	1
b0086	murF	1	1
b0087	mraY	1	1
b0088	murD	1	1
b0090	murG	1	1
b0091	murC	1	1
b0092	ddlB	0	0
b0096	lpxC	1	1
b0099	mutT	1	0
b0103	coaE	1	0
b0104	guaC	0	0
b0109	nadC	1	0
b0110	ampD	0	0
b0112	aroP	0	0
b0114	aceE	0	0
b0115	aceF	0	0
b0116	lpd	0	0
b0118	acnB	0	0
b0120	speD	0	0
b0121	speE	0	0
b0123	cueO	0	0
b0124	gcd	0	0
b0125	hpt	0	0
b0126	can	0	1
b0131	panD	1	0
b0133	panC	1	0
b0134	panB	1	0
b0142	folK	1	1
b0149	mrcB	0	0
b0150	fhuA	0	0
b0151	fhuC	0	0
b0152	fhuD	0	0
b0153	fhuB	0	0
b0154	hemL	1	1
b0155	clcA	1	0
b0158	btuF	0	0
b0159	mtn	1	0
b0160	dgt	0	0
b0166	dapD	1	1
b0171	pyrH	0	1
b0173	dxr	1	1
b0174	ispU	1	1
b0175	cdsA	1	1
b0179	lpxD	1	1
b0180	fabZ	1	1
b0181	lpxA	1	1
b0182	lpxB	1	1
b0185	accA	1	1
b0186	ldcC	0	0
b0194	proS	0	1
b0197	metQ	0	0
b0198	metI	0	0
b0199	metN	0	0
b0200	gmhB	0	0
b0207	dkgB	0	0
b0212	gloB	0	0
b0221	fadE	0	0
b0222	lpcA	0	0
b0237	pepD	0	0
b0238	gpt	0	0
b0241	phoE	0	0
b0242	proB	0	0
b0243	proA	0	0
b0260	mmuP	0	0
b0261	mmuM	0	0
b0273	argF	0	0
b0306	ykgE	0	0
b0307	ykgF	0	0
b0308	ykgG	0	0
b0311	betA	0	0
b0312	betB	0	0
b0314	betT	0	0
b0323	yahI	0	0
b0331	prpB	0	0
b0333	prpC	0	0
b0334	prpD	0	0
b0336	codB	0	0
b0337	codA	0	0
b0339	cynT	0	0
b0340	cynS	0	0
b0341	cynX	0	0
b0344	lacZ	0	0
b0347	mhpA	0	0
b0348	mhpB	0	0
b0349	mhpC	0	0
b0350	mhpD	0	0
b0351	mhpF	0	0
b0352	mhpE	0	0
b0353	mhpT	0	0
b0355	frmB	0	0
b0356	frmA	0	0
b0365	tauA	0	0
b0366	tauB	0	0
b0367	tauC	0	0
b0368	tauD	0	0
b0369	hemB	1	1
b0381	ddlA	0	0
b0383	phoA	0	0
b0386	proC	1	0
b0388	aroL	0	0
b0394	mak	0	0
b0401	brnQ	0	0
b0403	malZ	0	0
b0404	acpH	0	0
b0411	tsx	0	0
b0414	ribD	1	1
b0415	ribE	1	1
b0417	thiL	1	1
b0418	pgpA	0	0
b0420	dxs	1	1
b0421	ispA	1	1
b0423	thiI	1	0
b0425	panE	1	0
b0428	cyoE	0	0
b0429	cyoD	0	0
b0430	cyoC	0	0
b0431	cyoB	0	0
b0432	cyoA	0	0
b0433	ampG	0	0
b0444	queC	0	0
b0446	cof	0	0
b0451	amtB	0	0
b0452	tesB	0	0
b0459	maa	0	0
b0462	acrB	0	0
b0463	acrA	0	0
b0469	apt	0	0
b0474	adk	0	1
b0475	hemH	1	1
b0477	gsk	0	0
b0480	ushA	0	0
b0484	copA	0	0
b0485	ybaS	0	0
b0494	tesA	0	0
b0505	allA	0	0
b0507	gcl	0	0
b0508	hyi	0	0
b0509	glxR	0	0
b0511	ybbW	0	0
b0512	allB	0	0
b0514	glxK	0	0
b0516	allC	0	0
b0517	allD	0	0
b0521	ybcF	0	0
b0522	purK	1	0
b0523	purE	1	0
b0524	lpxH	1	1
b0526	cysS	0	1
b0529	folD	0	1
b0572	cusC	0	0
b0573	cusF	0	0
b0574	cusB	0	0
b0575	cusA	0	0
b0576	pheP	0	0
b0578	nfsB	0	0
b0583	entD	0	1
b0584	fepA	0	0
b0585	fes	0	0
b0586	entF	0	0
b0588	fepC	0	0
b0589	fepG	0	0
b0590	fepD	0	0
b0591	entS	0	0
b0592	fepB	0	0
b0593	entC	0	0
b0594	entE	0	0
b0595	entB	0	0
b0596	entA	0	0
b0604	dsbG	0	0
b0612	citT	0	0
b0613	citG	0	0
b0614	citX	0	0
b0615	citF	0	0
b0616	citE	0	0
b0617	citD	0	0
b0621	dcuC	0	0
b0622	pagP	0	0
b0628	lipA	0	0
b0630	lipB	0	0
b0632	dacA	0	0
b0635	mrdA	0	1
b0638	cobC	0	0
b0639	nadD	1	1
b0642	leuS	0	1
b0650	hscC	0	0
b0651	rihA	0	0
b0652	gltL	0	0
b0653	gltK	0	0
b0654	gltJ	0	0
b0655	gltI	0	0
b0657	lnt	0	1
b0662	ubiF	0	0
b0674	asnB	0	0
b0677	nagA	0	0
b0678	nagB	0	0
b0679	nagE	0	0
b0680	glnS	0	1
b0684	fldA	0	1
b0688	pgm	0	0
b0692	potE	0	0
b0693	speF	0	0
b0696	kdpC	0	0
b0697	kdpB	0	0
b0698	kdpA	0	0
b0709	dtpD	0	0
b0720	gltA	1	0
b0721	sdhC	0	0
b0722	sdhD	0	0
b0723	sdhA	0	0
b0724	sdhB	0	0
b0726	sucA	0	0
b0727	sucB	0	0
b0728	sucC	0	0
b0729	sucD	0	0
b0731	mngA	0	0
b0732	mngB	0	0
b0733	cydA	0	1
b0734	cydB	0	0
b0736	ybgC	0	0
b0750	nadA	1	0
b0751	pnuC	0	0
b0752	zitB	0	0
b0754	aroG	0	0
b0755	gpmA	0	0
b0756	galM	0	0
b0757	galK	0	0
b0758	galT	0	0
b0759	galE	0	0
b0763	modA	1	0
b0764	modB	1	0
b0765	modC	1	0
b0766	ybhA	0	0
b0767	pgl	0	0
b0774	bioA	1	0
b0775	bioB	1	0
b0776	bioF	1	0
b0777	bioC	1	0
b0778	bioD	1	0
b0781	moaA	1	0
b0783	moaC	1	0
b0784	moaD	1	0
b0785	moaE	1	0
b0789	ybhO	0	0
b0805	fiu	0	0
b0809	glnQ	0	0
b0810	glnP	0	0
b0811	glnH	0	0
b0813	rhtA	0	0
b0822	ybiV	0	0
b0825	fsaA	0	0
b0826	moeB	1	0
b0827	moeA	1	0
b0828	iaaA	0	0
b0829	gsiA	0	0
b0830	gsiB	0	0
b0831	gsiC	0	0
b0832	gsiD	0	0
b0837	yliI	0	0
b0839	dacC	0	0
b0841	ybjG	0	0
b0842	mdfA	0	0
b0849	grxA	0	0
b0854	potF	0	0
b0855	potG	0	0
b0856	potH	0	0
b0857	potI	0	0
b0860	artJ	0	0
b0861	artM	0	0
b0862	artQ	0	0
b0863	artI	0	0
b0864	artP	0	0
b0870	ltaE	0	0
b0871	poxB	0	0
b0875	aqpZ	0	0
b0886	cydC	0	1
b0887	cydD	0	0
b0888	trxB	0	0
b0893	serS	0	1
b0894	dmsA	0	0
b0895	dmsB	0	0
b0896	dmsC	0	0
b0902	pflA	0	0
b0903	pflB	0	0
b0904	focA	0	0
b0907	serC	1	0
b0908	aroA	1	0
b0910	cmk	0	0
b0914	msbA	1	1
b0915	lpxK	1	1
b0918	kdsB	1	1
b0928	aspC	1	0
b0929	ompF	0	0
b0930	asnS	0	1
b0931	pncB	0	0
b0932	pepN	0	0
b0933	ssuB	0	0
b0934	ssuC	0	0
b0935	ssuD	0	0
b0936	ssuA	0	0
b0937	ssuE	0	0
b0945	pyrD	0	0
b0954	fabA	0	1
b0957	ompA	0	0
b0963	mgsA	0	0
b0968	yccX	0	0
b0972	hyaA	0	0
b0973	hyaB	0	0
b0974	hyaC	0	0
b0978	appC	0	0
b0979	appB	0	0
b0980	appA	0	0
b0996	torC	0	0
b0997	torA	0	0
b1002	agp	0	0
b1006	rutG	0	0
b1007	rutF	0	0
b1008	rutE	0	0
b1009	rutD	0	0
b1010	rutC	0	0
b1011	rutB	0	0
b1012	rutA	0	0
b1015	putP	0	0
b1033	ghrA	0	0
b1054	lpxL	0	0
b1059	solA	0	0
b1062	pyrC	1	0
b1064	grxB	0	0
b1069	murJ	1	1
b1090	plsX	0	0
b1091	fabH	1	0
b1092	fabD	1	1
b1093	fabG	1	1
b1094	acpP	1	1
b1095	fabF	0	0
b1096	pabC	1	0
b1098	tmk	1	1
b1101	ptsG	0	0
b1102	fhuE	0	0
b1106	thiK	0	0
b1107	nagZ	0	0
b1109	ndh	0	0
b1119	nagK	0	0
b1123	potD	0	0
b1124	potC	0	0
b1125	potB	0	0
b1126	potA	0	0
b1131	purB	1	1
b1134	nudJ	0	0
b1136	icd	1	0
b1185	dsbB	0	0
b1186	nhaB	0	0
b1189	dadA	0	0
b1190	dadX	0	0
b1192	ldcA	0	0
b1193	emtA	0	0
b1197	treA	0	0
b1198	dhaM	0	0
b1199	dhaL	0	0
b1200	dhaK	0	0
b1206	ychM	0	0
b1207	prs	0	1
b1208	ispE	1	1
b1210	hemA	1	1
b1215	kdsA	1	1
b1216	chaA	0	0
b1223	narK	0	0
b1224	narG	0	0
b1225	narH	0	0
b1226	narJ	0	0
b1227	narI	0	0
b1232	purU	0	0
b1236	galU	0	0
b1238	tdk	0	0
b1241	adhE	0	0
b1243	oppA	0	0
b1244	oppB	0	0
b1245	oppC	0	0
b1246	oppD	0	0
b1247	oppF	0	0
b1249	clsA	0	0
b1250	kch	0	0
b1252	tonB	0	0
b1260	trpA	1	0
b1261	trpB	1	0
b1262	trpC	1	0
b1263	trpD	1	0
b1264	trpE	1	0
b1270	btuR	0	0
b1276	acnA	0	0
b1277	ribA	1	1
b1278	pgpB	0	0
b1281	pyrF	1	0
b1288	fabI	1	1
b1291	sapD	0	0
b1296	puuP	0	0
b1297	puuA	0	0
b1298	puuD	0	0
b1300	puuC	0	0
b1301	puuB	0	0
b1302	puuE	0	0
b1308	pspE	0	0
b1319	ompG	0	0
b1325	ycjG	0	0
b1326	mpaA	0	0
b1329	mppA	0	0
b1363	trkG	0	0
b1377	ompN	0	0
b1378	ydbK	0	0
b1380	ldhA	0	0
b1385	feaB	0	0
b1386	tynA	0	0
b1387	paaZ	0	0
b1388	paaA	0	0
b1389	paaB	0	0
b1390	paaC	0	0
b1391	paaD	0	0
b1392	paaE	0	0
b1393	paaF	0	0
b1394	paaG	0	0
b1395	paaH	0	0
b1397	paaJ	0	0
b1398	paaK	0	0
b1415	aldA	1	0
b1440	ydcS	0	0
b1441	ydcT	0	0
b1442	ydcU	0	0
b1443	ydcV	0	0
b1444	ydcW	0	0
b1453	ansP	0	0
b1463	nhoA	0	0
b1465	narV	0	0
b1466	narW	0	0
b1467	narY	0	0
b1468	narZ	0	0
b1469	narU	0	0
b1473	yddG	0	0
b1474	fdnG	0	0
b1475	fdnH	0	0
b1476	fdnI	0	0
b1478	adhP	0	0
b1479	maeA	0	0
b1483	ddpF	0	0
b1484	ddpD	0	0
b1485	ddpC	0	0
b1486	ddpB	0	0
b1487	ddpA	0	0
b1488	ddpX	0	0
b1489	dosP	0	0
b1492	gadC	0	0
b1493	gadB	0	0
b1519	tam	0	0
b1521	uxaB	0	0
b1524	yneH	0	0
b1525	sad	0	0
b1528	ydeA	0	0
b1533	eamA	0	0
b1539	ydfG	0	0
b1584	speG	0	0
b1587	ynfE	0	0
b1588	ynfF	0	0
b1589	ynfG	0	0
b1590	ynfH	0	0
b1592	clcB	1	0
b1599	mdtI	0	0
b1600	mdtJ	0	0
b1602	pntB	0	0
b1603	pntA	0	0
b1605	ydgI	0	0
b1606	folM	0	0
b1611	fumC	0	0
b1612	fumA	0	0
b1613	manA	0	0
b1621	malX	0	0
b1622	malY	0	0
b1623	add	0	0
b1634	tppB	0	0
b1636	pdxY	0	0
b1637	tyrS	0	1
b1638	pdxH	0	0
b1640	anmK	0	0
b1646	sodC	0	0
b1651	gloA	0	0
b1654	grxD	0	0
b1656	sodB	0	0
b1661	cfa	0	0
b1662	ribC	1	1
b1676	pykF	0	0
b1677	lpp	0	0
b1679	sufE	0	0
b1680	sufS	0	0
b1682	sufC	0	0
b1683	sufB	0	0
b1684	sufA	0	0
b1692	ydiB	0	0
b1693	aroD	1	0
b1701	fadK	0	0
b1702	ppsA	0	0
b1704	aroH	0	0
b1709	btuD	0	0
b1710	btuE	0	0
b1711	btuC	0	0
b1713	pheT	0	1
b1714	pheS	0	1
b1719	thrS	0	1
b1723	pfkB	0	0
b1732	katE	0	0
b1734	chbF	0	0
b1740	nadE	1	1
b1744	astE	0	0
b1745	astB	0	0
b1746	astD	0	0
b1747	astA	0	0
b1748	astC	0	0
b1759	nudG	0	0
b1761	gdhA	0	0
b1764	selD	0	0
b1767	ansA	0	0
b1768	pncA	0	0
b1773	ydjI	0	0
b1778	msrB	0	0
b1779	gapA	1	1
b1781	yeaE	0	0
b1800	dmlA	0	0
b1801	yeaV	0	0
b1805	fadD	0	0
b1812	pabB	1	0
b1814	sdaA	0	0
b1817	manX	0	0
b1818	manY	0	0
b1819	manZ	0	0
b1849	purT	0	0
b1850	eda	0	0
b1851	edd	0	0
b1852	zwf	0	0
b1854	pykA	0	0
b1855	lpxM	0	0
b1857	znuA	0	0
b1858	znuC	0	0
b1859	znuB	0	0
b1865	nudB	1	0
b1866	aspS	0	1
b1872	torZ	0	0
b1873	torY	0	0
b1876	argS	0	1
b1896	otsA	0	0
b1897	otsB	0	0
b1899	araH_1	0	0
b1900	araG	0	0
b1901	araF	0	0
b1907	tyrP	0	0
b1912	pgsA	0	1
b1919	dcyD	0	0
b1927	amyA	0	0
b1981	shiA	0	0
b1982	amn	0	0
b1991	cobT	0	0
b1992	cobS	0	0
b1993	cobU	0	0
b2010	dacD	0	0
b2019	hisG	1	0
b2020	hisD	1	0
b2021	hisC	1	0
b2022	hisB	1	0
b2023	hisH	1	0
b2024	hisA	1	0
b2025	hisF	1	0
b2026	hisI	1	0
b2027	wzzB	0	0
b2028	ugd	0	0
b2029	gnd	0	0
b2032	wbbK	0	0
b2033	wbbJ	0	0
b2034	wbbI	0	0
b2035	wbbH	0	0
b2036	glf	0	0
b2037	rfbX	0	0
b2038	rfbC	0	0
b2039	rfbA	0	0
b2040	rfbD	0	0
b2041	rfbB	0	0
b2045	wcaK	0	0
b2048	cpsG	0	0
b2049	cpsB	0	0
b2051	gmm	0	0
b2052	fcl	0	0
b2053	gmd	0	0
b2065	dcd	0	0
b2066	udk	0	0
b2091	gatD	0	0
b2092	gatC	0	0
b2093	gatB	0	0
b2094	gatA	0	0
b2095	gatZ	0	0
b2096	gatY	0	0
b2097	fbaB	0	0
b2103	thiD	1	0
b2104	thiM	0	0
b2114	metG	0	1
b2128	yehW	0	0
b2129	yehX	0	0
b2130	yehY	0	0
b2131	osmF	0	0
b2132	bglX	0	0
b2133	dld	0	0
b2134	pbpG	0	0
b2143	cdd	0	0
b2146	preT	0	0
b2147	preA	0	0
b2148	mglC	0	0
b2149	mglA	0	0
b2150	mglB	0	0
b2153	folE	1	1
b2154	yeiG	0	0
b2155	cirA	0	0
b2156	lysP	0	0
b2162	rihB	0	0
b2167	fruA	0	0
b2168	fruK	0	0
b2169	fruB	0	0
b2170	setB	0	0
b2174	lpxT	0	0
b2197	ccmE	0	0
b2198	ccmD	0	0
b2199	ccmC	0	0
b2200	ccmB	0	0
b2201	ccmA	0	0
b2202	napC	0	0
b2203	napB	0	0
b2204	napH	0	0
b2205	napG	0	0
b2206	napA	0	0
b2210	mqo	0	0
b2215	ompC	0	0
b2221	atoD	0	0
b2222	atoA	0	0
b2223	atoE	0	0
b2224	atoB	0	0
b2232	ubiG	0	0
b2234	nrdA	0	1
b2235	nrdB	0	1
b2239	glpQ	0	0
b2240	glpT	0	0
b2241	glpA	0	0
b2242	glpB	0	0
b2243	glpC	0	0
b2251	nudI	0	0
b2253	arnB	0	0
b2254	arnC	0	0
b2255	arnA	0	0
b2256	arnD	0	0
b2257	arnT	0	0
b2258	arnF	0	0
b2260	menE	0	0
b2261	menC	0	0
b2262	menB	0	0
b2263	menH	0	0
b2264	menD	0	0
b2265	menF	0	0
b2276	nuoN	0	0
b2277	nuoM	0	0
b2278	nuoL	0	0
b2279	nuoK	0	0
b2280	nuoJ	0	0
b2281	nuoI	0	0
b2282	nuoH	0	0
b2283	nuoG	0	0
b2284	nuoF	0	0
b2285	nuoE	0	0
b2286	nuoC	0	0
b2287	nuoB	0	0
b2288	nuoA	0	0
b2290	alaA	0	0
b2291	yfbR	0	0
b2296	ackA	0	0
b2297	pta	0	0
b2303	folX	0	0
b2306	hisP	0	0
b2307	hisM	0	0
b2308	hisQ	0	0
b2309	hisJ	0	0
b2310	argT	0	0
b2311	ubiX	1	0
b2312	purF	1	0
b2315	folC	1	1
b2316	accD	1	1
b2320	pdxB	1	0
b2323	fabB	1	1
b2328	mepA	0	0
b2329	aroC	1	0
b2341	fadJ	0	0
b2342	fadI	0	0
b2344	fadL	0	0
b2366	dsdA	0	0
b2373	oxc	0	0
b2374	frc	0	0
b2378	lpxP	0	0
b2379	alaC	0	0
b2388	glk	0	0
b2392	mntH	0	0
b2393	nupC	0	0
b2400	gltX	1	1
b2406	xapB	0	0
b2407	xapA	0	0
b2411	ligA	0	1
b2414	cysK	0	0
b2415	ptsH	0	0
b2416	ptsI	0	0
b2417	crr	0	0
b2418	pdxK	0	0
b2421	cysM	0	0
b2422	cysA	1	0
b2423	cysW	1	0
b2424	cysU	1	0
b2425	cysP	1	0
b2428	murQ	0	0
b2429	murP	0	0
b2435	amiA	0	0
b2436	hemF	0	0
b2440	eutC	0	0
b2441	eutB	0	0
b2458	eutD	0	0
b2463	maeB	0	0
b2465	tktB	0	0
b2467	nudK	0	0
b2470	acrD	0	0
b2472	dapE	1	1
b2476	purC	1	0
b2478	dapA	1	1
b2480	bcp	0	0
b2481	hyfA	0	0
b2482	hyfB	0	0
b2483	hyfC	0	0
b2484	hyfD	0	0
b2485	hyfE	0	0
b2486	hyfF	0	0
b2487	hyfG	0	0
b2488	hyfH	0	0
b2489	hyfI	0	0
b2490	hyfJ	0	0
b2492	focB	0	0
b2497	uraA	0	0
b2498	upp	0	0
b2499	purM	1	0
b2500	purN	0	0
b2501	ppk	0	0
b2502	ppx	0	0
b2507	guaA	1	0
b2508	guaB	0	0
b2514	hisS	0	1
b2515	ispG	1	1
b2518	ndk	0	0
b2519	pbpC	0	0
b2521	sseA	0	0
b2523	pepB	0	0
b2528	iscA	0	0
b2529	iscU	0	0
b2530	iscS	1	0
b2533	suhB	0	1
b2536	hcaT	0	0
b2538	hcaE	0	0
b2539	hcaF	0	0
b2540	hcaC	0	0
b2541	hcaB	0	0
b2542	hcaD	0	0
b2551	glyA	0	0
b2552	hmp	0	0
b2557	purL	1	0
b2558	mltF	0	0
b2563	acpS	0	1
b2564	pdxJ	1	0
b2574	nadB	1	0
b2578	eamB	0	0
b2579	grcA	0	0
b2582	trxC	0	0
b2585	pssA	1	1
b2587	kgtP	0	0
b2599	pheA	1	0
b2600	tyrA	1	0
b2601	aroF	0	0
b2615	nadK	1	1
b2661	gabD	0	0
b2662	gabT	0	0
b2663	gabP	0	0
b2675	nrdE	0	0
b2676	nrdF	0	0
b2678	proW	0	0
b2679	proX	0	0
b2682	ygaZ	0	0
b2683	ygaH	0	0
b2687	luxS	1	0
b2688	gshA	0	0
b2690	yqaB	0	0
b2701	mltB	0	0
b2702	srlA	0	0
b2703	srlE	0	0
b2704	srlB	0	0
b2705	srlD	0	0
b2708	gutQ	0	0
b2710	norV	0	0
b2711	norW	0	0
b2715	ascF	0	0
b2719	hycG	0	0
b2720	hycF	0	0
b2721	hycE	0	0
b2722	hycD	0	0
b2723	hycC	0	0
b2724	hycB	0	0
b2738	ygbL	0	0
b2744	surE	0	0
b2746	ispF	1	1
b2747	ispD	1	1
b2750	cysC	1	0
b2751	cysN	1	0
b2752	cysD	1	0
b2762	cysH	1	0
b2763	cysI	1	0
b2764	cysJ	1	0
b2765	queD	0	0
b2779	eno	0	1
b2780	pyrG	1	1
b2781	mazG	0	0
b2784	relA	0	0
b2787	gudD	0	0
b2788	gudX	0	0
b2789	gudP	0	0
b2794	queF	0	0
b2796	sdaC	0	0
b2797	sdaB	0	0
b2799	fucO	0	0
b2800	fucA	0	0
b2801	fucP	0	0
b2802	fucI	0	0
b2803	fucK	0	0
b2810	csdA	0	0
b2813	mltA	0	0
b2817	amiC	0	0
b2818	argA	1	0
b2827	thyA	1	0
b2835	lplT	0	0
b2836	aas	0	0
b2838	lysA	1	0
b2841	araE	0	0
b2864	glyU	0	0
b2866	xdhA	0	0
b2867	xdhB	0	0
b2868	xdhC	0	0
b2871	ygeX	0	0
b2874	yqeA	0	0
b2877	mocA	0	0
b2882	xanQ	0	0
b2883	guaD	0	0
b2889	idi	0	0
b2890	lysS	0	0
b2893	dsbC	0	0
b2895	fldB	1	0
b2901	bglA	0	0
b2903	gcvP	0	0
b2904	gcvH	0	0
b2905	gcvT	0	0
b2907	ubiH	0	0
b2912	fau	0	0
b2913	serA	0	0
b2914	rpiA	0	0
b2917	scpA	0	0
b2919	scpB	0	0
b2920	scpC	0	0
b2923	argO	0	0
b2925	fbaA	0	1
b2926	pgk	0	1
b2927	epd	1	0
b2930	yggF	0	0
b2935	tktA	0	0
b2937	speB	0	0
b2938	speA	0	0
b2942	metK	1	1
b2943	galP	0	0
b2947	gshB	0	0
b2954	rdgB	0	0
b2957	ansB	0	0
b2963	mltC	0	0
b2964	nupG	0	0
b2965	speC	0	0
b2975	glcA	0	0
b2976	glcB	0	0
b2979	glcD	0	0
b2987	pitB	0	0
b2988	gss	0	0
b2994	hybC	0	0
b2995	hybB	0	0
b2996	hybA	0	0
b2997	hybO	0	0
b3001	yghZ	0	0
b3005	exbD	0	0
b3006	exbB	0	0
b3008	metC	0	0
b3012	dkgA	0	0
b3018	plsC	1	1
b3028	mdaB	0	0
b3029	ygiN	0	0
b3034	nudF	0	0
b3035	tolC	0	0
b3040	zupT	1	0
b3041	ribB	1	1
b3052	rfaE	0	0
b3057	bacA	0	0
b3058	folB	1	0
b3059	ygiH	0	0
b3061	ttdA	0	0
b3062	ttdB	0	0
b3063	ttdT	0	0
b3089	sstT	0	0
b3091	uxaA	0	0
b3092	uxaC	0	0
b3093	exuT	0	0
b3114	tdcE	0	0
b3115	tdcD	0	0
b3116	tdcC	0	0
b3117	tdcB	0	0
b3124	garK	0	0
b3125	garR	0	0
b3126	garL	0	0
b3127	garP	0	0
b3128	garD	0	0
b3132	kbaZ	0	0
b3137	kbaY	0	0
b3161	mtr	0	0
b3172	argG	1	0
b3176	glmM	1	0
b3177	folP	1	0
b3182	dacB	0	0
b3187	ispB	1	1
b3189	murA	1	1
b3196	yrbG	1	0
b3197	kdsD	0	0
b3198	kdsC	1	0
b3199	lptC	1	1
b3200	lptA	1	1
b3201	lptB	1	0
b3212	gltB	0	0
b3213	gltD	0	0
b3222	nanK	0	0
b3223	nanE	0	0
b3224	nanT	0	0
b3225	nanA	0	0
b3236	mdh	0	0
b3255	accB	1	1
b3256	accC	1	1
b3258	panF	0	0
b3265	acrE	0	0
b3266	acrF	0	0
b3281	aroE	0	0
b3288	fmt	0	1
b3290	trkA	0	0
b3350	kefB	0	0
b3359	argD	1	0
b3360	pabA	1	0
b3365	nirB	0	0
b3366	nirD	0	0
b3367	nirC	0	0
b3368	cysG	1	0
b3370	frlA	0	0
b3371	frlB	0	0
b3374	frlD	0	0
b3380	yhfW	0	0
b3384	trpS	0	1
b3385	gph	0	0
b3386	rpe	0	0
b3389	aroB	1	0
b3390	aroK	0	0
b3396	mrcA	0	0
b3397	nudE	0	0
b3403	pck	0	0
b3409	feoB	0	0
b3412	bioH	1	0
b3415	gntT	0	0
b3416	malQ	0	0
b3417	malP	0	0
b3425	glpE	0	0
b3426	glpD	0	0
b3428	glgP	0	0
b3429	glgA	0	0
b3430	glgC	0	0
b3431	glgX	0	0
b3432	glgB	0	0
b3433	asd	1	1
b3436	gntU_1	0	0
b3437	gntK	0	0
b3447	ggt	0	0
b3449	ugpQ	0	0
b3450	ugpC	0	0
b3451	ugpE	0	0
b3452	ugpA	0	0
b3453	ugpB	0	0
b3454	livF	0	0
b3455	livG	0	0
b3456	livM	0	0
b3457	livH	0	0
b3458	livK	0	0
b3460	livJ	0	0
b3469	zntA	0	0
b3475	acpT	0	0
b3476	nikA	0	0
b3477	nikB	0	0
b3478	nikC	0	0
b3479	nikD	0	0
b3480	nikE	0	0
b3493	pitA	0	0
b3496	dtpB	0	0
b3500	gor	0	0
b3502	arsB	0	0
b3503	arsC	0	0
b3517	gadA	0	0
b3519	treF	0	0
b3526	kdgK	0	0
b3528	dctA	0	0
b3540	dppF	0	0
b3541	dppD	0	0
b3542	dppC	0	0
b3543	dppB	0	0
b3544	dppA	0	0
b3545	proK	0	0
b3546	eptB	0	0
b3551	bisC	0	0
b3553	ghrB	0	0
b3559	glyS	0	0
b3560	glyQ	0	1
b3564	xylB	0	0
b3565	xylA	0	0
b3566	xylF	0	0
b3567	xylG	0	0
b3568	xylH	0	0
b3571	malS	0	0
b3572	avtA	0	0
b3575	yiaK	0	0
b3577	yiaM	0	0
b3578	yiaN	0	0
b3579	yiaO	0	0
b3580	lyxK	0	0
b3581	sgbH	0	0
b3583	sgbE	0	0
b3588	aldB	0	0
b3591	selA	0	0
b3599	mtlA	0	0
b3600	mtlD	0	0
b3603	lldP	0	0
b3605	lldD	0	0
b3607	cysE	1	0
b3608	gpsA	1	1
b3610	grxC	0	0
b3612	gpmM	0	0
b3616	tdh	0	0
b3617	kbl	0	0
b3619	rfaD	0	0
b3620	waaF	0	0
b3621	waaC	0	0
b3622	rfaL	0	0
b3623	waaK	0	1
b3624	rfaZ	0	0
b3625	waaY	0	0
b3626	waaJ	0	0
b3627	waaI	0	0
b3628	waaB	0	0
b3629	rfaS	0	0
b3630	waaP	0	0
b3631	waaG	0	0
b3632	waaQ	0	0
b3633	waaA	1	1
b3634	coaD	1	1
b3639	dfp	1	1
b3640	dut	0	1
b3642	pyrE	1	0
b3648	gmk	1	1
b3650	spoT	0	1
b3653	gltS	0	0
b3654	xanP	0	0
b3665	ade	0	0
b3666	uhpT	0	0
b3670	ilvN	0	0
b3671	ilvB	0	0
b3679	yidK	0	0
b3691	dgoT	0	0
b3693	dgoK	0	0
b3708	tnaA	0	0
b3709	tnaB	0	1
b3714	purP	0	0
b3722	bglF	0	0
b3725	pstB	0	0
b3726	pstA	0	0
b3727	pstC	0	0
b3728	pstS	0	0
b3729	glmS	1	1
b3730	glmU	1	1
b3731	atpC	1	0
b3732	atpD	1	0
b3733	atpG	1	0
b3734	atpA	1	0
b3735	atpH	1	0
b3736	atpF	1	0
b3737	atpE	1	0
b3738	atpB	1	0
b3739	atpI	0	0
b3744	asnA	0	0
b3747	kup	0	0
b3748	rbsD	0	0
b3749	rbsA	0	0
b3750	rbsC	0	0
b3751	rbsB	0	0
b3752	rbsK	0	0
b3770	ilvE	1	0
b3771	ilvD	1	0
b3772	ilvA	0	0
b3774	ilvC	1	0
b3779	gpp	0	0
b3781	trxA	0	0
b3784	rfe	0	0
b3785	wzzE	0	0
b3786	rffE	0	0
b3787	rffD	0	0
b3788	rffG	0	0
b3789	rffH	0	0
b3790	rffC	0	0
b3791	rffA	0	0
b3792	wzxE	0	0
b3793	wzyE	0	1
b3794	rffM	0	0
b3803	hemX	1	0
b3804	hemD	1	1
b3805	hemC	1	1
b3806	cyaA	0	0
b3807	cyaY	1	0
b3809	dapF	1	0
b3816	corA	0	0
b3821	pldA	0	0
b3823	rhtC	0	0
b3824	rhtB	0	0
b3825	pldB	0	0
b3826	yigL	0	0
b3829	metE	0	0
b3831	udp	0	0
b3833	ubiE	0	0
b3835	ubiB	0	1
b3843	ubiD	1	1
b3844	fre	0	0
b3845	fadA	0	0
b3846	fadB	0	0
b3849	trkH	0	0
b3850	hemG	1	1
b3853	alaT	0	0
b3856	mobB	1	0
b3857	mobA	1	0
b3860	dsbA	0	0
b3867	hemN	0	0
b3870	glnA	0	0
b3875	ompL	0	0
b3882	yihU	0	0
b3892	fdoI	0	0
b3893	fdoH	0	0
b3894	fdoG	0	0
b3902	rhaD	0	0
b3903	rhaA	0	0
b3904	rhaB	0	0
b3907	rhaT	0	0
b3908	sodA	0	0
b3909	kdgT	0	0
b3915	fieF	0	0
b3916	pfkA	0	0
b3917	sbp	1	0
b3918	cdh	0	0
b3919	tpiA	0	0
b3924	fpr	0	0
b3925	glpX	0	0
b3926	glpK	0	0
b3927	glpF	0	0
b3930	menA	0	0
b3939	metB	1	0
b3940	metL	0	0
b3941	metF	1	0
b3942	katG	0	0
b3945	gldA	0	0
b3946	fsaB	0	0
b3951	pflD	0	0
b3952	pflC	0	0
b3956	ppc	0	0
b3957	argE	1	0
b3958	argC	1	0
b3959	argB	1	0
b3960	argH	1	0
b3962	sthA	0	0
b3966	btuB	0	0
b3967	murI	1	1
b3972	murB	1	1
b3974	coaA	1	0
b3990	thiH	1	0
b3991	thiG	1	0
b3992	thiF	1	0
b3993	thiE	1	0
b3994	thiC	1	0
b3996	nudC	0	0
b3997	hemE	1	0
b4005	purD	1	0
b4006	purH	1	0
b4013	metA	1	0
b4014	aceB	0	0
b4015	aceA	0	0
b4019	metH	0	0
b4024	lysC	0	0
b4025	pgi	0	0
b4031	xylE	0	0
b4032	malG	0	0
b4033	malF	0	0
b4034	malE	0	0
b4035	malK	0	0
b4036	lamB	0	0
b4039	ubiC	1	0
b4040	ubiA	1	1
b4041	plsB	0	1
b4042	dgkA	0	0
b4053	alr	0	0
b4054	tyrB	0	0
b4055	aphA	0	0
b4067	actP	0	0
b4069	acs	0	0
b4070	nrfA	0	0
b4071	nrfB	0	0
b4072	nrfC	0	0
b4073	nrfD	0	0
b4077	gltP	0	0
b4079	fdhF	0	0
b4084	alsK	0	1
b4085	alsE	0	0
b4086	alsC	0	0
b4087	alsA	0	0
b4088	alsB	0	0
b4090	rpiB	0	0
b4094	phnN	0	0
b4111	proP	0	0
b4115	adiC	0	0
b4117	adiA	0	0
b4119	melA	0	0
b4120	melB	0	0
b4122	fumB	0	0
b4123	dcuB	0	0
b4129	lysU	0	0
b4130	yjdL	0	0
b4131	cadA	0	0
b4132	cadB	0	0
b4136	dipZ	0	0
b4138	dcuA	0	0
b4139	aspA	0	0
b4151	frdD	0	0
b4152	frdC	0	0
b4153	frdB	0	0
b4154	frdA	0	0
b4160	psd	1	1
b4161	rsgA	0	0
b4169	amiB	0	0
b4177	purA	1	0
b4192	ulaG	0	0
b4193	ulaA	0	0
b4194	ulaB	0	0
b4195	ulaC	0	0
b4196	ulaD	0	0
b4197	ulaE	0	0
b4198	ulaF	0	0
b4208	cycA	0	0
b4209	ytfE	0	0
b4213	cpdB	0	0
b4214	cysQ	1	0
b4219	msrA	0	0
b4226	ppa	0	1
b4227	ytfQ	0	0
b4230	ytfT	0	0
b4231	yjfF	0	0
b4232	fbp	0	0
b4233	mpl	0	0
b4237	nrdG	0	0
b4238	nrdD	0	0
b4239	treC	0	0
b4240	treB	0	0
b4242	mgtA	0	0
b4244	pyrI	0	0
b4245	pyrB	1	0
b4254	argI	0	0
b4258	valS	0	1
b4261	lptF	1	1
b4262	lptG	1	1
b4265	idnT	0	0
b4266	idnO	0	0
b4267	idnD	0	0
b4268	idnK	0	0
b4287	fecE	0	0
b4288	fecD	0	0
b4289	fecC	0	0
b4290	fecB	0	0
b4291	fecA	0	0
b4301	sgcE	0	0
b4311	nanC	0	0
b4321	gntP	0	0
b4322	uxuA	0	0
b4323	uxuB	0	0
b4356	yjjL	0	0
b4358	yjjN	0	0
b4367	fhuF	0	0
b4374	yjjG	0	0
b4381	deoC	0	0
b4382	deoA	0	0
b4383	deoB	0	0
b4384	deoD	0	0
b4386	lplA	0	0
b4388	serB	0	0
b4392	slt	0	0
b4394	yjjX	0	0
b4395	ytjC	0	0
b4467	glcF	0	0
b4474	frlC	0	0
b4477	dgoA	0	0
b4485	ytfR	0	0
b0001	thrL	0	0
b0005	yaaX	0	0
b0006	yaaA	0	0
b0010	yaaH	0	0
b0011	yaaW	0	0
b0012	htgA	0	0
b0013	yaaI	0	0
b0014	dnaK	0	0
b0015	dnaJ	0	0
b0016	insL-1	0	0
b0017	yi82_1	0	0
b0022	insA-1	0	0
b0023	rpsT	0	0
b0024	yaaY	0	0
b0027	lspA	0	1
b0028	fkpB	0	0
b0035	caiE	0	0
b0039	caiA	0	0
b0041	fixA	0	0
b0042	fixB	0	0
b0043	fixC	0	0
b0044	fixX	0	0
b0045	yaaU	0	0
b0046	kefF	0	0
b0050	apaG	0	0
b0051	rsmA	0	0
b0053	surA	0	0
b0054	lptD	0	1
b0055	djlA	0	0
b0056	yabP	0	0
b0058	rluA	0	0
b0059	hepA	0	0
b0060	polB	0	0
b0065	yabI	0	0
b0075	leuL	0	0
b0079	fruL	0	0
b0081	mraZ	0	0
b0082	rsmH	0	0
b0083	ftsL	0	1
b0089	ftsW	0	1
b0093	ftsQ	0	1
b0094	ftsA	0	1
b0095	ftsZ	0	1
b0097	secM	0	1
b0098	secA	0	1
b0100	b0100	0	0
b0101	yacG	0	0
b0102	zapD	0	0
b0105	b0105	0	0
b0106	hofC	0	0
b0107	hofB	0	0
b0108	ppdD	0	0
b0111	ampE	0	0
b0117	yacH	0	0
b0119	yacL	0	0
b0122	yacC	0	0
b0127	yadG	0	0
b0128	yadH	0	0
b0129	yadI	0	0
b0130	yadE	0	0
b0132	yadD	0	0
b0135	yadC	0	0
b0136	yadK	0	0
b0137	yadL	0	0
b0138	yadM	0	0
b0139	htrE	0	0
b0140	yadV	0	0
b0141	yadN	0	0
b0143	pcnB	0	0
b0144	gluQ	0	0
b0145	dksA	0	0
b0147	ligT	0	0
b0148	hrpB	0	0
b0156	erpA	0	1
b0157	yadS	0	0
b0161	degP	0	0
b0163	yaeH	0	0
b0164	yaeI	0	0
b0165	b0165	0	0
b0167	glnD	0	0
b0168	map	0	1
b0169	rpsB	0	1
b0170	tsf	0	1
b0172	frr	0	1
b0176	rseP	0	1
b0177	bamA	0	1
b0178	hlpA	0	0
b0183	rnhB	0	0
b0184	dnaE	0	1
b0187	yaeR	0	0
b0188	tilS	0	1
b0189	rof	0	0
b0190	yaeQ	0	0
b0191	arfB	0	0
b0192	nlpE	0	0
b0193	yaeF	0	0
b0195	yaeB	0	0
b0196	rcsF	0	0
b0201	rrsH	0	0
b0205	rrfH	0	0
b0209	yafD	0	0
b0210	yafE	0	0
b0211	mltD	0	0
b0213	yafS	0	0
b0214	rnhA	0	0
b0215	dnaQ	0	0
b0217	yafT	0	0
b0218	yafU	0	0
b0219	yafV	0	0
b0220	ivy	0	0
b0223	yafJ	0	0
b0224	yafK	0	0
b0225	yafQ	0	0
b0227	yafL	0	0
b0228	rayT	0	0
b0229	lfhA	0	0
b0230	lafU	0	0
b0231	dinB	0	0
b0232	yafN	0	0
b0233	yafO	0	0
b0234	yafP	0	0
b0235	ykfJ	0	0
b0236	prfH	0	0
b0239	frsA	0	0
b0245	ykfI	0	0
b0246	yafW	0	0
b0247	ykfG	0	0
b0248	yafX	0	0
b0249	ykfF	0	0
b0250	ykfB	0	0
b0251	yafY	0	0
b0252	yafZ	0	0
b0253	ykfA	0	0
b0255	insN-1	0	0
b0257	insO-1	0	0
b0258	ykfC	0	0
b0262	afuC	0	0
b0263	afuB	0	0
b0266	yagB	0	0
b0268	yagE	0	0
b0269	yagF	0	0
b0270	yagG	0	1
b0271	yagH	0	0
b0276	yagJ	0	0
b0277	yagK	0	0
b0278	yagL	0	0
b0279	yagM	0	0
b0280	yagN	0	0
b0281	intF	0	0
b0283	paoD	0	0
b0284	paoC	0	0
b0285	paoB	0	0
b0286	paoA	0	0
b0287	yagU	0	0
b0288	ykgJ	0	0
b0289	ecpE	0	0
b0290	ecpD	0	0
b0291	ecpC	0	0
b0292	ecpB	0	0
b0293	ecpA	0	0
b0295	ykgL	0	0
b0296	ykgM	0	0
b0297	eaeH	0	0
b0301	ykgB	0	0
b0303	ykgI	0	0
b0304	ykgC	0	0
b0309	b0309	0	0
b0310	ykgH	0	0
b0315	yahA	0	0
b0317	yahC	0	0
b0319	yahE	0	0
b0320	yahF	0	0
b0321	yahG	0	0
b0324	yahJ	0	0
b0325	yahK	0	0
b0326	yahL	0	0
b0327	yahM	0	0
b0328	yahN	0	0
b0329	yahO	0	0
b0335	prpE	0	0
b0342	lacA	0	0
b0354	yaiL	0	0
b0358	yaiO	0	0
b0359	yaiX	0	0
b0360	insC-1	0	0
b0362	yaiF	0	0
b0363	yaiP	0	0
b0364	yaiS	0	0
b0370	ykiB	0	0
b0371	yaiT	0	0
b0374	yaiU	0	0
b0376	ampH	0	0
b0377	sbmA	0	0
b0379	yaiY	0	0
b0380	yaiZ	0	0
b0382	iraP	0	0
b0384	psiF	0	0
b0385	adrA	0	0
b0387	yaiI	0	0
b0389	yaiA	0	0
b0390	aroM	0	0
b0391	yaiE	0	0
b0392	ykiA	0	0
b0393	rdgC	0	0
b0396	araJ	0	0
b0397	sbcC	0	0
b0398	sbcD	0	0
b0400	phoR	0	0
b0402	proY	0	0
b0405	queA	0	0
b0406	tgt	0	0
b0407	yajC	0	0
b0408	secD	0	1
b0409	secF	0	1
b0410	yajD	0	0
b0412	yajI	0	0
b0416	nusB	0	0
b0419	yajO	0	0
b0422	xseB	0	0
b0424	yajL	0	0
b0426	yajQ	0	0
b0427	yajR	0	0
b0434	yajG	0	0
b0436	tig	0	0
b0437	clpP	0	0
b0438	clpX	0	0
b0439	lon	0	0
b0441	ppiD	0	0
b0442	ybaV	0	0
b0443	fadM	0	0
b0445	ybaE	0	0
b0448	mdlA	0	0
b0449	mdlB	0	0
b0450	glnK	0	0
b0453	ybaY	0	0
b0454	atl	0	0
b0455	ffs	0	0
b0456	ybaA	0	0
b0457	ylaB	0	0
b0458	ylaC	0	0
b0460	hha	0	0
b0461	tomB	0	0
b0465	mscK	0	0
b0466	ybaM	0	0
b0467	priC	0	0
b0468	ybaN	0	0
b0470	dnaX	0	1
b0471	ybaB	0	0
b0472	recR	0	0
b0473	htpG	0	0
b0476	aes	0	0
b0478	ybaL	0	0
b0479	fsr	0	0
b0481	ybaK	0	0
b0482	ybaP	0	0
b0486	ybaT	0	0
b0488	ybbJ	0	0
b0489	qmcA	0	0
b0490	ybbL	0	0
b0491	ybbM	0	0
b0492	ybbN	0	0
b0493	ybbO	0	0
b0495	ybbA	0	0
b0496	ybbP	0	0
b0497	rhsD	0	0
b0498	ybbC	0	0
b0499	ylbH	0	0
b0500	ybbD	0	0
b0501	b0501	0	0
b0503	ybbB	0	0
b0510	ybbV	0	0
b0513	ybbY	0	0
b0515	allE	0	0
b0518	fdrA	0	0
b0519	ylbE_2	0	0
b0520	ylbF	0	0
b0525	ppiB	0	0
b0527	ybcI	0	0
b0528	ybcJ	0	0
b0530	sfmA	0	0
b0531	sfmC	0	0
b0532	sfmD	0	0
b0533	sfmH	0	0
b0534	sfmF	0	0
b0537	intD	0	0
b0539	ybcC	0	0
b0542	renD	0	0
b0543	emrE	0	0
b0544	ybcK	0	0
b0545	ybcL	0	0
b0546	ybcM	0	0
b0547	ybcN	0	0
b0548	ninE	0	0
b0549	ybcO	0	0
b0550	rusA	0	0
b0551	ybcQ	0	0
b0553	nmpC	0	0
b0554	essD	0	0
b0555	rrrD	0	0
b0556	rzpD	0	0
b0557	borD	0	0
b0558	ybcV	0	0
b0559	ybcW	0	0
b0561	tfaD	0	0
b0562	ybcY	0	0
b0563	tfaX	0	0
b0565	ompT	0	0
b0567	ybcH	0	0
b0568	nfrA	0	0
b0569	nfrB	0	0
b0570	cusS	0	0
b0577	ybdG	0	0
b0579	ybdF	0	0
b0580	ybdJ	0	0
b0581	ybdK	0	0
b0587	fepE	0	0
b0597	entH	0	0
b0598	cstA	0	0
[truncated: 2,190 more rows]
