# Supplementary material for: An integrative, multi-scale, genome-wide model reveals the phenotypic landscape of Escherichia coli
Source: Mol Syst Biol. 2014 Jul 1;10(7):735. doi: 10.15252/msb.20145108 (PMC4299492; doi:10.15252/msb.20145108)
Supplement: Supplementary file 19 — Source Data for Figure 3D [file msb0010-0735-sd19.zip]

Archive with 3 entries (2 files):
- Fig3D.cys
- __MACOSX/
- __MACOSX/._Fig3D.cys
